# Supplementary material for: Structurally Constrained Stibenium: Metallomimetic C−Si Bond Activation
Source: Angew Chem Int Ed Engl. 2026 May 1;65(25):e3059944. doi: 10.1002/anie.3059944 (PMC13266915; doi:10.1002/anie.3059944)
Supplement: Supplementary file 2 — Supporting File 2: anie72420‐sup‐0002‐DataFile.zip. [file ANIE-65-e3059944-s002.zip]

Archive with 3 entries (3 files):
- mo_rom339a_a-finalcif.cif
- rom298_0m_a (1).cif
- rom333a-new-finalcif (3).cif
