# Supplementary material for: Structurally Constrained Stibenium: Metallomimetic C−Si Bond Activation
Source: Angew Chem Int Ed Engl. 2026 May 1;65(25):e3059944. doi: 10.1002/anie.3059944 (PMC13266915; doi:10.1002/anie.3059944)
Supplement: Supplementary file 2 — Supporting File 2: anie72420‐sup‐0002‐DataFile.zip. [file ANIE-65-e3059944-s002.zip › mo_rom339a_a-finalcif.cif]

data_mo_rom339a_a
_audit_creation_method
;FinalCif 2024.9-0 by Daniel Kratzert, Freiburg 2025, 
https://dkratzert.de/finalcif.html
;
_publ_section_references          ?
_shelx_SHELXL_version_number      '2019/3'
_chemical_name_systematic         ?
_chemical_name_common             ?
_chemical_formula_sum             'C21 H37 B20 N Sb'
_chemical_formula_moiety          ?
_chemical_formula_weight          641.46
_chemical_melting_point           ?
_space_group_crystal_system       orthorhombic
_space_group_IT_number            67
_space_group_name_H-M_alt         'C m m a'
_space_group_name_Hall            '-C 2b 2'
_shelx_space_group_comment
;
The symmetry employed for this shelxl refinement is uniquely defined
by the following loop, which should always be used as a source of
symmetry information in preference to the above space-group names.
They are only intended as comments.
;

# start Validation Reply Form
_vrf_PLAT410_mo_rom339a_a
;
PROBLEM: Short Intra H...H Contact  HsB      ..HsB      .       1.76 Ang.  
RESPONSE: The antimony atom in the structure as well it's hydrogen
 occupies two alternating positions each refined with approximately 
 50% occupancy. 
;
# end Validation Reply Form
loop_
_space_group_symop_operation_xyz
'x, y, z'
'-x, -y+1/2, z'
'-x, y+1/2, -z'
'x, -y, -z'
'x+1/2, y+1/2, z'
'-x+1/2, -y+1, z'
'-x+1/2, y+1, -z'
'x+1/2, -y+1/2, -z'
'-x, -y, -z'
'x, y-1/2, -z'
'x, -y-1/2, z'
'-x, y, z'
'-x+1/2, -y+1/2, -z'
'x+1/2, y, -z'
'x+1/2, -y, z'
'-x+1/2, y+1/2, z'

_cell_length_a                    14.118(3)
_cell_length_b                    15.337(3)
_cell_length_c                    14.509(2)
_cell_angle_alpha                 90
_cell_angle_beta                  90
_cell_angle_gamma                 90
_cell_volume                      3141.6(11)
_cell_formula_units_Z             4
_cell_measurement_temperature     109.94999999999999
_cell_measurement_reflns_used     2281
_cell_measurement_theta_min       2.4114
_cell_measurement_theta_max       25.4373
_cell_measurement_wavelength      0.71073
_exptl_crystal_description        block
_exptl_crystal_colour             yellow
_exptl_crystal_recrystallization_method ?
_exptl_crystal_density_meas       ?
_exptl_crystal_density_method     ?
_exptl_crystal_density_diffrn     1.356
_exptl_crystal_F_000              1284
_exptl_crystal_size_max           0.169
_exptl_crystal_size_mid           0.112
_exptl_crystal_size_min           0.074
_exptl_absorpt_coefficient_mu     0.896
_exptl_absorpt_correction_type    Multi-Scan
_exptl_absorpt_correction_T_min   0.863
_exptl_absorpt_correction_T_max   0.937
_exptl_absorpt_process_details
;Krause, L., Herbst-Irmer, R., Sheldrick, G. M., Stalke, D. (2015).
"Comparison of silver and molybdenum microfocus X-ray sources for single-crystal
 structure determination"
J. Appl. Cryst. 48, 3-10.
doi:10.1107/S1600576714022985
;
_exptl_absorpt_special_details    ?
_exptl_bruker_absorpt_correction_T_ratio 0.8459
_shelx_estimated_absorpt_T_min    0.863
_shelx_estimated_absorpt_T_max    0.937
_exptl_transmission_factor_min    ?
_exptl_transmission_factor_max    ?
_exptl_special_details            ?
_diffrn_ambient_temperature       110(2)
_diffrn_radiation_type            MoK\a
_diffrn_radiation_wavelength      0.71073
_diffrn_radiation_monochromator   'multilayer mirror'
_bruker_diffrn_measurement_temperature_device 'Oxford Cryostream 1000'
_diffrn_radiation_probe           ?
_diffrn_source                    'microfocus sealed tube'
_diffrn_source_type               'INCOATEC I\mS 3.0'
_diffrn_source_target             Mo
_diffrn_source_voltage            50
_diffrn_source_current            1.4
_diffrn_detector                  CPAD
_diffrn_detector_type             'Bruker PHOTON III'
_diffrn_detector_area_resol_mean  7.391
_diffrn_measurement_device        'FIXED CHI diffractometer'
_diffrn_measurement_device_type   'Bruker D8 VENTURE'
_diffrn_measurement_method        '\w and \f scans'
_diffrn_measurement_specimen_support 'glass fiber'
_diffrn_measurement_details
;<Phi   scan: start=   0.0; len= 180.0; end= 180.0 at [Counterclockwise Eulerian 
angles: dx= 50.00 mm theta=   0.000 deg omega= 360.000 deg chi=  54.740 deg] 
		measure for 1.0 seconds; frame angle 1.00 degrees, wavelength=0.71073>
<Omega scan: start=  10.2; len= 118.0; end= 128.2 at [Counterclockwise Eulerian 
angles: dx= 50.00 mm theta=   6.489 deg phi= 360.000 deg chi= -46.500 deg] 
		measure for 1.0 seconds; frame angle 1.00 degrees, wavelength=0.71073>
<Omega scan: start= 301.7; len=  78.0; end= 379.7 at [Counterclockwise Eulerian 
angles: dx= 50.00 mm theta=   6.489 deg phi=   0.000 deg chi=  57.500 deg] 
		measure for 1.0 seconds; frame angle 1.00 degrees, wavelength=0.71073>
<Phi   scan: start=   0.0; len= 180.0; end= 180.0 at [Counterclockwise Eulerian 
angles: dx= 50.00 mm theta=   0.000 deg omega= 360.000 deg chi=  54.740 deg] 
		measure for 1.0 seconds; frame angle 1.00 degrees, wavelength=0.71073>
<Omega scan: start=  10.2; len= 118.0; end= 128.2 at [Counterclockwise Eulerian 
angles: dx= 50.00 mm theta=   6.489 deg phi= 255.000 deg chi= -46.500 deg] 
		measure for 1.0 seconds; frame angle 1.00 degrees, wavelength=0.71073>
<Omega scan: start=  10.2; len= 118.0; end= 128.2 at [Counterclockwise Eulerian 
angles: dx= 50.00 mm theta=   6.489 deg phi=  51.000 deg chi= -46.500 deg] 
		measure for 1.0 seconds; frame angle 1.00 degrees, wavelength=0.71073>
<Phi   scan: start= 111.7; len= 152.0; end= 263.7 at [Counterclockwise Eulerian 
angles: dx= 50.00 mm theta=   6.489 deg omega= 265.327 deg chi=  38.000 deg] 
		measure for 1.0 seconds; frame angle 1.00 degrees, wavelength=0.71073>
<Phi   scan: start= 303.7; len= 152.0; end= 455.7 at [Counterclockwise Eulerian 
angles: dx= 50.00 mm theta=   6.489 deg omega=   9.209 deg chi= -46.500 deg] 
		measure for 1.0 seconds; frame angle 1.00 degrees, wavelength=0.71073>
<Phi   scan: start= 215.7; len= 152.0; end= 367.7 at [Counterclockwise Eulerian 
angles: dx= 50.00 mm theta=   6.489 deg omega=  10.939 deg chi= -38.000 deg] 
		measure for 1.0 seconds; frame angle 1.00 degrees, wavelength=0.71073>
;
_diffrn_measurement_bruker_total_exposure_time 1248.0
_diffrn_reflns_number             46273
_diffrn_reflns_av_unetI/netI      0.0450
_diffrn_reflns_av_R_equivalents   0.1496
_diffrn_reflns_theta_min          2.411
_diffrn_reflns_theta_max          27.505
_diffrn_reflns_theta_full         25.242
_diffrn_reflns_limit_h_min        -18
_diffrn_reflns_limit_h_max        18
_diffrn_reflns_limit_k_min        -19
_diffrn_reflns_limit_k_max        19
_diffrn_reflns_limit_l_min        -18
_diffrn_reflns_limit_l_max        16
_diffrn_reflns_reduction_process  narrow-frame
_diffrn_measured_fraction_theta_max 0.997
_diffrn_measured_fraction_theta_full 0.997
_diffrn_reflns_Laue_measured_fraction_max 0.997
_diffrn_reflns_Laue_measured_fraction_full 0.997
_diffrn_reflns_point_group_measured_fraction_max 0.997
_diffrn_reflns_point_group_measured_fraction_full 0.997
_diffrn_reflns_bruker_av_norm_I   686.432
_diffrn_reflns_bruker_number_gt   17766
_reflns_number_total              1952
_reflns_number_gt                 1636
_reflns_threshold_expression      'I > 2\s(I)'
_reflns_Friedel_coverage          0.000
_reflns_Friedel_fraction_max      .
_reflns_Friedel_fraction_full     .
_reflns_special_details
;
 Reflections were merged by SHELXL according to the crystal
 class for the calculation of statistics and refinement.
 
 _reflns_Friedel_fraction is defined as the number of unique
 Friedel pairs measured divided by the number that would be
 possible theoretically, ignoring centric projections and
 systematic absences.
;
_computing_data_collection        ?
_computing_cell_refinement        'SAINT V8.40B (Bruker AXS LLC, 2019)'
_computing_data_reduction         'SAINT V8.40B (Bruker AXS LLC, 2019)'
_computing_structure_solution     'SHELXT 2018/2 (Sheldrick, 2018)'
_computing_structure_refinement   'SHELXL-2019/2 (Sheldrick, 2019)'
_computing_molecular_graphics     'shelXle (C.B. Huebschle, rev 1503)'
_computing_publication_material   ?
_computing_bruker_data_scaling    'SADABS-2016/2 - Bruker AXS area detector scaling and absorption correction'
_refine_special_details           ?
_refine_ls_structure_factor_coef  Fsqd
_refine_ls_matrix_type            full
_refine_ls_weighting_scheme       calc
_refine_ls_weighting_details      'w=1/[\s^2^(Fo^2^)+(0.0300P)^2^+11.4050P] where P=(Fo^2^+2Fc^2^)/3'
_atom_sites_solution_primary      direct
_atom_sites_solution_secondary    ?
_atom_sites_solution_hydrogens    mixed
_refine_ls_hydrogen_treatment     constr
_refine_ls_number_reflns          1952
_refine_ls_number_parameters      117
_refine_ls_number_restraints      0
_refine_ls_R_factor_all           0.0656
_refine_ls_R_factor_gt            0.0524
_refine_ls_wR_factor_ref          0.1175
_refine_ls_wR_factor_gt           0.1081
_refine_ls_goodness_of_fit_ref    1.108
_refine_ls_restrained_S_all       1.108
_refine_ls_shift/su_max           0.000
_refine_ls_shift/su_mean          0.000
_refine_diff_density_max          0.418
_refine_diff_density_min          -0.789
_refine_diff_density_rms          0.084
_refine_ls_extinction_method      none
_refine_ls_extinction_coef        .

loop_
_atom_type_symbol
_atom_type_description
_atom_type_scat_dispersion_real
_atom_type_scat_dispersion_imag
_atom_type_scat_source
'C'  'C'  0.0033  0.0016 'International Tables Vol C Tables 4.2.6.8 and 6.1.1.4'
'H'  'H'  0.0000  0.0000 'International Tables Vol C Tables 4.2.6.8 and 6.1.1.4'
'B'  'B'  0.0013  0.0007 'International Tables Vol C Tables 4.2.6.8 and 6.1.1.4'
'N'  'N'  0.0061  0.0033 'International Tables Vol C Tables 4.2.6.8 and 6.1.1.4'
'Sb' 'Sb' -0.5866 1.5461 'International Tables Vol C Tables 4.2.6.8 and 6.1.1.4'

_geom_details
; All esds (except the esd in the dihedral angle between two l.s. planes)
 are estimated using the full covariance matrix.  The cell esds are taken
 into account individually in the estimation of esds in distances, angles
 and torsion angles; correlations between esds in cell parameters are only
 used when they are defined by crystal symmetry.  An approximate (isotropic)
 treatment of cell esds is used for estimating esds involving l.s. planes.
;
_geom_special_details
;
 All esds (except the esd in the dihedral angle between two l.s. planes)
 are estimated using the full covariance matrix.  The cell esds are taken
 into account individually in the estimation of esds in distances, angles
 and torsion angles; correlations between esds in cell parameters are only
 used when they are defined by crystal symmetry.  An approximate (isotropic)
 treatment of cell esds is used for estimating esds involving l.s. planes.
;

loop_
_bruker_diffrn_runs_axis
_bruker_diffrn_runs_distance
_bruker_diffrn_runs_theta
_bruker_diffrn_runs_omega
_bruker_diffrn_runs_phi
_bruker_diffrn_runs_chi
_bruker_diffrn_runs_width
_bruker_diffrn_runs_images
_bruker_diffrn_runs_time
_bruker_diffrn_runs_wavelength
_bruker_diffrn_runs_voltage
_bruker_diffrn_runs_current
_bruker_diffrn_runs_temperature
Phi   50.0 0.0             0.0             0.0             54.74 1.0 180 1.0 0.71073 50.0 1.4 109.94999999999999
Omega 50.0 6.4885733354754604 10.209080457895176 0.0             -46.5 1.0 118 1.0 0.71073 50.0 1.4 109.94999999999999
Omega 50.0 6.4885733354754604 -58.32623113687534 0.0             57.5  1.0 78  1.0 0.71073 50.0 1.4 109.94999999999999
Phi   50.0 0.0             0.0             0.0             54.74 1.0 180 1.0 0.71073 50.0 1.4 109.94999999999999
Omega 50.0 6.4885733354754604 10.209080457895176 -105.0          -46.5 1.0 118 1.0 0.71073 50.0 1.4 109.94999999999999
Omega 50.0 6.4885733354754604 10.209080457895176 51.0            -46.5 1.0 118 1.0 0.71073 50.0 1.4 109.94999999999999
Phi   50.0 6.4885733354754604 -94.67252820740798 -248.2825489183089 38.0  1.0 152 1.0 0.71073 50.0 1.4 109.94999999999999
Phi   50.0 6.4885733354754604 9.209033786944255 -56.28256811830892 -46.5 1.0 152 1.0 0.71073 50.0 1.4 109.94999999999999
Phi   50.0 6.4885733354754604 10.939228207407933 -144.2825593183089 -38.0 1.0 152 1.0 0.71073 50.0 1.4 109.94999999999999

loop_
_atom_site_label
_atom_site_type_symbol
_atom_site_fract_x
_atom_site_fract_y
_atom_site_fract_z
_atom_site_U_iso_or_equiv
_atom_site_adp_type
_atom_site_occupancy
_atom_site_site_symmetry_order
_atom_site_calc_flag
_atom_site_refinement_flags_posn
_atom_site_refinement_flags_adp
_atom_site_refinement_flags_occupancy
_atom_site_disorder_assembly
_atom_site_disorder_group
Sb1 Sb 0.46215(5) 0.750000    0.85123(4)  0.03309(19) Uani 0.5 2 d    S T P . .
HSB H  0.562418   0.750000    0.918317    0.050       Uiso 1   2 d    R U P . .
N1  N  0.500000   0.750000    0.6837(3)   0.0208(9)   Uani 1   4 d    S T P . .
C2  C  0.500000   0.5942(2)   0.6936(2)   0.0191(7)   Uani 1   2 d    S T P . .
C3  C  0.500000   0.6748(2)   0.6366(2)   0.0186(7)   Uani 1   2 d    S T P . .
C4  C  0.500000   0.6718(2)   0.5412(2)   0.0201(7)   Uani 1   2 d    S T P . .
H4  H  0.500000   0.617573    0.509510    0.024       Uiso 1   2 calc R U P . .
C5  C  0.500000   0.750000    0.4930(4)   0.0228(11)  Uani 1   4 d    S T P . .
H5  H  0.500000   0.750000    0.427553    0.027       Uiso 1   4 calc R U P . .
B1  B  0.6021(2)  0.5744(2)   0.7532(2)   0.0286(7)   Uani 1   1 d    . . . . .
H1  H  0.669065   0.613151    0.747354    0.034       Uiso 1   1 calc R U . . .
B2  B  0.4372(2)  0.5039(2)   0.6638(2)   0.0286(7)   Uani 1   1 d    . . . . .
H2  H  0.396099   0.495856    0.598302    0.034       Uiso 1   1 calc R U . . .
B3  B  0.500000   0.4171(3)   0.7158(3)   0.0352(12)  Uani 1   2 d    S T P . .
H3  H  0.500001   0.349939    0.685430    0.042       Uiso 1   2 calc R U P . .
B4  B  0.6023(2)  0.4605(2)   0.7705(2)   0.0313(8)   Uani 1   1 d    . . . . .
H4A H  0.669816   0.422506    0.776138    0.038       Uiso 1   1 calc R U . . .
B5  B  0.500000   0.4339(3)   0.8377(3)   0.0234(9)   Uani 1   2 d    S T P . .
H5A H  0.500001   0.378465    0.887950    0.028       Uiso 1   2 calc R U P . .
B6  B  0.4377(2)  0.5318(2)   0.8596(2)   0.0274(7)   Uani 1   1 d    . . . . .
H6  H  0.396749   0.542100    0.924730    0.033       Uiso 1   1 calc R U . . .
C8  C  0.7207(2)  0.32801(19) 0.96151(19) 0.0288(6)   Uani 1   1 d    . . . . .
H8  H  0.700593   0.381588    0.935122    0.035       Uiso 1   1 calc R U . . .
C9  C  0.6919(3)  0.250000    0.9236(3)   0.0316(9)   Uani 1   2 d    S T P . .
H9  H  0.651844   0.249999    0.870962    0.038       Uiso 1   2 calc R U P . .
C1  C  0.500000   0.6115(3)   0.8038(2)   0.0230(8)   Uani 1   2 d    S T P . .
C6  C  0.2567(2)  0.8276(2)   0.4529(2)   0.0424(8)   Uani 1   1 d    . . . . .
H6' H  0.260992   0.881271    0.420445    0.051       Uiso 1   1 calc R U . . .
C7  C  0.2638(3)  0.750000    0.4059(3)   0.0420(12)  Uani 1   2 d    S T P . .
H7  H  0.273657   0.749999    0.341097    0.050       Uiso 1   2 calc R U P . .

loop_
_atom_site_aniso_label
_atom_site_aniso_U_11
_atom_site_aniso_U_22
_atom_site_aniso_U_33
_atom_site_aniso_U_23
_atom_site_aniso_U_13
_atom_site_aniso_U_12
Sb1 0.0634(4)  0.0188(3)  0.0171(3)  0.000       0.0123(2)   0.000
N1  0.029(2)   0.018(2)   0.015(2)   0.000       0.000       0.000
C2  0.0213(18) 0.0223(18) 0.0137(16) -0.0025(13) 0.000       0.000
C3  0.0194(17) 0.0185(18) 0.0179(17) -0.0001(14) 0.000       0.000
C4  0.0233(18) 0.0163(18) 0.0209(17) -0.0019(14) 0.000       0.000
C5  0.027(3)   0.029(3)   0.012(2)   0.000       0.000       0.000
B1  0.0203(15) 0.0379(19) 0.0276(16) 0.0105(14)  -0.0031(12) -0.0023(14)
B2  0.0371(18) 0.0248(16) 0.0239(15) 0.0019(13)  -0.0069(13) -0.0109(14)
B3  0.065(4)   0.020(2)   0.021(2)   -0.0013(18) 0.000       0.000
B4  0.0289(17) 0.0358(18) 0.0291(17) 0.0135(14)  0.0057(13)  0.0112(15)
B5  0.028(2)   0.025(2)   0.0169(19) 0.0009(16)  0.000       0.000
B6  0.0281(16) 0.0310(17) 0.0232(15) 0.0084(13)  0.0067(12)  0.0069(13)
C8  0.0328(16) 0.0276(15) 0.0261(14) 0.0041(12)  -0.0002(12) 0.0023(12)
C9  0.032(2)   0.038(2)   0.025(2)   0.000       -0.0072(17) 0.000
C1  0.031(2)   0.0248(19) 0.0131(16) -0.0020(14) 0.000       0.000
C6  0.0308(16) 0.0401(19) 0.056(2)   0.0131(16)  -0.0161(16) -0.0020(15)
C7  0.030(2)   0.063(3)   0.033(2)   0.000       -0.0085(19) 0.000

loop_
_geom_bond_atom_site_label_1
_geom_bond_atom_site_label_2
_geom_bond_distance
_geom_bond_site_symmetry_2
_geom_bond_publ_flag
Sb1 Sb1 1.0687(13) 2_665  ?
Sb1 C1  2.296(4)   .      ?
Sb1 C1  2.296(4)   2_665  ?
Sb1 N1  2.488(4)   .      ?
Sb1 HSB 1.7179     .      ?
Sb1 HSB 1.0334     2_665  ?
N1  C3  1.342(4)   2_665  ?
N1  C3  1.342(4)   .      ?
C2  C3  1.487(5)   .      ?
C2  C1  1.621(5)   .      ?
C2  B2  1.701(4)   12_655 ?
C2  B2  1.701(4)   .      ?
C2  B1  1.709(4)   .      ?
C2  B1  1.709(4)   12_655 ?
C3  C4  1.384(5)   .      ?
C4  C5  1.388(4)   .      ?
C4  H4  0.9500     .      ?
C5  H5  0.9500     .      ?
B1  C1  1.715(4)   .      ?
B1  B4  1.765(5)   .      ?
B1  B6  1.768(4)   12_655 ?
B1  B2  1.778(5)   12_655 ?
B1  H1  1.1200     .      ?
B2  B3  1.769(5)   .      ?
B2  B2  1.773(7)   12_655 ?
B2  B4  1.776(5)   12_655 ?
B2  H2  1.1200     .      ?
B3  B4  1.777(5)   12_655 ?
B3  B4  1.777(5)   .      ?
B3  B5  1.787(6)   .      ?
B3  H3  1.1200     .      ?
B4  B6  1.784(5)   12_655 ?
B4  B5  1.789(4)   .      ?
B4  H4A 1.1200     .      ?
B5  B6  1.768(5)   .      ?
B5  B6  1.768(5)   12_655 ?
B5  H5A 1.1200     .      ?
B6  C1  1.709(5)   .      ?
B6  B6  1.758(7)   12_655 ?
B6  H6  1.1200     .      ?
C8  C9  1.378(3)   .      ?
C8  C8  1.390(6)   7_647  ?
C8  H8  0.9500     .      ?
C9  H9  0.9500     .      ?
C6  C7  1.375(4)   .      ?
C6  C6  1.380(7)   7_546  ?
C6  H6' 0.9500     .      ?
C7  H7  0.9500     .      ?

loop_
_geom_angle_atom_site_label_1
_geom_angle_atom_site_label_2
_geom_angle_atom_site_label_3
_geom_angle
_geom_angle_site_symmetry_1
_geom_angle_site_symmetry_3
_geom_angle_publ_flag
Sb1 Sb1 C1  76.54(3)   2_665  .      ?
Sb1 Sb1 C1  76.54(3)   2_665  2_665  ?
C1  Sb1 C1  135.43(15) .      2_665  ?
Sb1 Sb1 N1  77.60(3)   2_665  .      ?
C1  Sb1 N1  69.98(9)   .      .      ?
C1  Sb1 N1  69.98(9)   2_665  .      ?
Sb1 Sb1 HSB 34.5       2_665  .      ?
C1  Sb1 HSB 88.7       .      .      ?
C1  Sb1 HSB 88.7       2_665  .      ?
N1  Sb1 HSB 112.1      .      .      ?
Sb1 Sb1 HSB 109.61(7)  2_665  2_665  ?
C1  Sb1 HSB 111.11(9)  .      2_665  ?
C1  Sb1 HSB 111.11(9)  2_665  2_665  ?
N1  Sb1 HSB 172.79(9)  .      2_665  ?
HSB Sb1 HSB 75.1       .      2_665  ?
C3  N1  C3  118.6(4)   2_665  .      ?
C3  N1  Sb1 119.9(2)   2_665  .      ?
C3  N1  Sb1 119.9(2)   .      .      ?
C3  N1  Sb1 119.9(2)   2_665  2_665  ?
C3  N1  Sb1 119.9(2)   .      2_665  ?
Sb1 N1  Sb1 24.80(5)   .      2_665  ?
C3  C2  C1  114.5(3)   .      .      ?
C3  C2  B2  122.4(2)   .      12_655 ?
C1  C2  B2  112.6(2)   .      12_655 ?
C3  C2  B2  122.4(2)   .      .      ?
C1  C2  B2  112.6(2)   .      .      ?
B2  C2  B2  62.8(3)    12_655 .      ?
C3  C2  B1  115.47(18) .      .      ?
C1  C2  B1  61.95(16)  .      .      ?
B2  C2  B1  62.85(19)  12_655 .      ?
B2  C2  B1  115.0(3)   .      .      ?
C3  C2  B1  115.47(18) .      12_655 ?
C1  C2  B1  61.95(16)  .      12_655 ?
B2  C2  B1  115.0(3)   12_655 12_655 ?
B2  C2  B1  62.85(19)  .      12_655 ?
B1  C2  B1  115.1(3)   .      12_655 ?
N1  C3  C4  122.6(3)   .      .      ?
N1  C3  C2  115.5(3)   .      .      ?
C4  C3  C2  121.9(3)   .      .      ?
C3  C4  C5  118.3(4)   .      .      ?
C3  C4  H4  120.8      .      .      ?
C5  C4  H4  120.8      .      .      ?
C4  C5  C4  119.6(5)   2_665  .      ?
C4  C5  H5  120.2      2_665  .      ?
C4  C5  H5  120.2      .      .      ?
C2  B1  C1  56.51(18)  .      .      ?
C2  B1  B4  104.5(3)   .      .      ?
C1  B1  B4  105.6(2)   .      .      ?
C2  B1  B6  103.8(2)   .      12_655 ?
C1  B1  B6  58.7(2)    .      12_655 ?
B4  B1  B6  60.68(19)  .      12_655 ?
C2  B1  B2  58.37(19)  .      12_655 ?
C1  B1  B2  104.6(2)   .      12_655 ?
B4  B1  B2  60.2(2)    .      12_655 ?
B6  B1  B2  108.2(2)   12_655 12_655 ?
C2  B1  H1  125.4      .      .      ?
C1  B1  H1  124.4      .      .      ?
B4  B1  H1  122.4      .      .      ?
B6  B1  H1  122.1      12_655 .      ?
B2  B1  H1  122.1      12_655 .      ?
C2  B2  B3  104.1(2)   .      .      ?
C2  B2  B2  58.60(14)  .      12_655 ?
B3  B2  B2  59.93(13)  .      12_655 ?
C2  B2  B4  104.3(2)   .      12_655 ?
B3  B2  B4  60.2(2)    .      12_655 ?
B2  B2  B4  108.31(15) 12_655 12_655 ?
C2  B2  B1  58.78(18)  .      12_655 ?
B3  B2  B1  107.6(2)   .      12_655 ?
B2  B2  B1  108.20(15) 12_655 12_655 ?
B4  B2  B1  59.55(19)  12_655 12_655 ?
C2  B2  H2  125.1      .      .      ?
B3  B2  H2  122.6      .      .      ?
B2  B2  H2  121.2      12_655 .      ?
B4  B2  H2  122.4      12_655 .      ?
B1  B2  H2  121.6      12_655 .      ?
B2  B3  B2  60.1(3)    .      12_655 ?
B2  B3  B4  60.10(18)  .      12_655 ?
B2  B3  B4  108.4(3)   12_655 12_655 ?
B2  B3  B4  108.4(3)   .      .      ?
B2  B3  B4  60.10(18)  12_655 .      ?
B4  B3  B4  108.7(3)   12_655 .      ?
B2  B3  B5  108.3(3)   .      .      ?
B2  B3  B5  108.3(3)   12_655 .      ?
B4  B3  B5  60.27(18)  12_655 .      ?
B4  B3  B5  60.27(18)  .      .      ?
B2  B3  H3  121.6      .      .      ?
B2  B3  H3  121.6      12_655 .      ?
B4  B3  H3  121.3      12_655 .      ?
B4  B3  H3  121.3      .      .      ?
B5  B3  H3  121.5      .      .      ?
B1  B4  B2  60.29(19)  .      12_655 ?
B1  B4  B3  107.8(3)   .      .      ?
B2  B4  B3  59.7(2)    12_655 .      ?
B1  B4  B6  59.74(19)  .      12_655 ?
B2  B4  B6  107.6(2)   12_655 12_655 ?
B3  B4  B6  107.2(2)   .      12_655 ?
B1  B4  B5  107.6(3)   .      .      ?
B2  B4  B5  107.9(2)   12_655 .      ?
B3  B4  B5  60.1(2)    .      .      ?
B6  B4  B5  59.3(2)    12_655 .      ?
B1  B4  H4A 121.7      .      .      ?
B2  B4  H4A 121.7      12_655 .      ?
B3  B4  H4A 122.0      .      .      ?
B6  B4  H4A 122.4      12_655 .      ?
B5  B4  H4A 121.9      .      .      ?
B6  B5  B6  59.6(3)    .      12_655 ?
B6  B5  B3  107.5(3)   .      .      ?
B6  B5  B3  107.5(3)   12_655 .      ?
B6  B5  B4  107.8(3)   .      .      ?
B6  B5  B4  60.21(19)  12_655 .      ?
B3  B5  B4  59.59(18)  .      .      ?
B6  B5  B4  60.21(19)  .      12_655 ?
B6  B5  B4  107.8(3)   12_655 12_655 ?
B3  B5  B4  59.59(18)  .      12_655 ?
B4  B5  B4  107.6(3)   .      12_655 ?
B6  B5  H5A 121.9      .      .      ?
B6  B5  H5A 121.9      12_655 .      ?
B3  B5  H5A 122.3      .      .      ?
B4  B5  H5A 121.8      .      .      ?
B4  B5  H5A 121.8      12_655 .      ?
C1  B6  B6  59.04(13)  .      12_655 ?
C1  B6  B1  59.10(17)  .      12_655 ?
B6  B6  B1  108.57(15) 12_655 12_655 ?
C1  B6  B5  105.5(2)   .      .      ?
B6  B6  B5  60.18(14)  12_655 .      ?
B1  B6  B5  108.4(2)   12_655 .      ?
C1  B6  B4  105.0(2)   .      12_655 ?
B6  B6  B4  108.47(15) 12_655 12_655 ?
B1  B6  B4  59.58(19)  12_655 12_655 ?
B5  B6  B4  60.50(19)  .      12_655 ?
C1  B6  H6  124.3      .      .      ?
B6  B6  H6  121.1      12_655 .      ?
B1  B6  H6  121.3      12_655 .      ?
B5  B6  H6  121.9      .      .      ?
B4  B6  H6  122.3      12_655 .      ?
C9  C8  C8  119.77(19) .      7_647  ?
C9  C8  H8  120.1      .      .      ?
C8  C8  H8  120.1      7_647  .      ?
C8  C9  C8  120.5(4)   11_565 .      ?
C8  C9  H9  119.8      11_565 .      ?
C8  C9  H9  119.8      .      .      ?
C2  C1  B6  110.5(2)   .      12_655 ?
C2  C1  B6  110.5(3)   .      .      ?
B6  C1  B6  61.9(3)    12_655 .      ?
C2  C1  B1  61.54(16)  .      12_655 ?
B6  C1  B1  113.4(3)   12_655 12_655 ?
B6  C1  B1  62.16(18)  .      12_655 ?
C2  C1  B1  61.54(16)  .      .      ?
B6  C1  B1  62.16(18)  12_655 .      ?
B6  C1  B1  113.4(3)   .      .      ?
B1  C1  B1  114.4(3)   12_655 .      ?
C2  C1  Sb1 116.5(2)   .      .      ?
B6  C1  Sb1 129.8(2)   12_655 .      ?
B6  C1  Sb1 113.61(17) .      .      ?
B1  C1  Sb1 103.86(16) 12_655 .      ?
B1  C1  Sb1 129.1(2)   .      .      ?
C2  C1  Sb1 116.5(2)   .      2_665  ?
B6  C1  Sb1 113.61(17) 12_655 2_665  ?
B6  C1  Sb1 129.8(2)   .      2_665  ?
B1  C1  Sb1 129.1(2)   12_655 2_665  ?
B1  C1  Sb1 103.86(16) .      2_665  ?
Sb1 C1  Sb1 26.91(6)   .      2_665  ?
C7  C6  C6  120.1(2)   .      7_546  ?
C7  C6  H6' 120.0      .      .      ?
C6  C6  H6' 120.0      7_546  .      ?
C6  C7  C6  119.8(5)   .      11_575 ?
C6  C7  H7  120.1      .      .      ?
C6  C7  H7  120.1      11_575 .      ?

loop_
_geom_torsion_atom_site_label_1
_geom_torsion_atom_site_label_2
_geom_torsion_atom_site_label_3
_geom_torsion_atom_site_label_4
_geom_torsion
_geom_torsion_site_symmetry_1
_geom_torsion_site_symmetry_2
_geom_torsion_site_symmetry_3
_geom_torsion_site_symmetry_4
_geom_torsion_publ_flag
C3  N1 C3 C4  0.000(2)    2_665  . . .      ?
Sb1 N1 C3 C4  165.66(5)   .      . . .      ?
Sb1 N1 C3 C4  -165.66(5)  2_665  . . .      ?
C3  N1 C3 C2  180.000(1)  2_665  . . .      ?
Sb1 N1 C3 C2  -14.34(5)   .      . . .      ?
Sb1 N1 C3 C2  14.34(5)    2_665  . . .      ?
C1  C2 C3 N1  0.000(2)    .      . . .      ?
B2  C2 C3 N1  -141.9(2)   12_655 . . .      ?
B2  C2 C3 N1  141.9(2)    .      . . .      ?
B1  C2 C3 N1  -69.2(2)    .      . . .      ?
B1  C2 C3 N1  69.2(2)     12_655 . . .      ?
C1  C2 C3 C4  180.000(1)  .      . . .      ?
B2  C2 C3 C4  38.1(2)     12_655 . . .      ?
B2  C2 C3 C4  -38.1(2)    .      . . .      ?
B1  C2 C3 C4  110.8(2)    .      . . .      ?
B1  C2 C3 C4  -110.8(2)   12_655 . . .      ?
N1  C3 C4 C5  0.000(2)    .      . . .      ?
C2  C3 C4 C5  180.000(1)  .      . . .      ?
C3  C4 C5 C4  0.000(2)    .      . . 2_665  ?
C3  C2 B1 C1  105.4(3)    .      . . .      ?
B2  C2 B1 C1  -139.6(3)   12_655 . . .      ?
B2  C2 B1 C1  -103.4(3)   .      . . .      ?
B1  C2 B1 C1  -33.1(3)    12_655 . . .      ?
C3  C2 B1 B4  -155.3(3)   .      . . .      ?
C1  C2 B1 B4  99.3(3)     .      . . .      ?
B2  C2 B1 B4  -40.3(2)    12_655 . . .      ?
B2  C2 B1 B4  -4.1(3)     .      . . .      ?
B1  C2 B1 B4  66.2(4)     12_655 . . .      ?
C3  C2 B1 B6  141.9(3)    .      . . 12_655 ?
C1  C2 B1 B6  36.5(2)     .      . . 12_655 ?
B2  C2 B1 B6  -103.1(3)   12_655 . . 12_655 ?
B2  C2 B1 B6  -66.9(3)    .      . . 12_655 ?
B1  C2 B1 B6  3.4(4)      12_655 . . 12_655 ?
C3  C2 B1 B2  -115.0(3)   .      . . 12_655 ?
C1  C2 B1 B2  139.6(3)    .      . . 12_655 ?
B2  C2 B1 B2  36.3(2)     .      . . 12_655 ?
B1  C2 B1 B2  106.5(3)    12_655 . . 12_655 ?
C3  C2 B2 B3  153.4(2)    .      . . .      ?
C1  C2 B2 B3  -64.0(3)    .      . . .      ?
B2  C2 B2 B3  40.7(3)     12_655 . . .      ?
B1  C2 B2 B3  4.4(3)      .      . . .      ?
B1  C2 B2 B3  -102.3(2)   12_655 . . .      ?
C3  C2 B2 B2  112.7(2)    .      . . 12_655 ?
C1  C2 B2 B2  -104.7(2)   .      . . 12_655 ?
B1  C2 B2 B2  -36.28(16)  .      . . 12_655 ?
B1  C2 B2 B2  -142.94(19) 12_655 . . 12_655 ?
C3  C2 B2 B4  -144.3(2)   .      . . 12_655 ?
C1  C2 B2 B4  -1.7(3)     .      . . 12_655 ?
B2  C2 B2 B4  103.0(2)    12_655 . . 12_655 ?
B1  C2 B2 B4  66.7(3)     .      . . 12_655 ?
B1  C2 B2 B4  -40.0(2)    12_655 . . 12_655 ?
C3  C2 B2 B1  -104.3(2)   .      . . 12_655 ?
C1  C2 B2 B1  38.2(2)     .      . . 12_655 ?
B2  C2 B2 B1  142.94(19)  12_655 . . 12_655 ?
B1  C2 B2 B1  106.7(3)    .      . . 12_655 ?
C2  B2 B3 B2  -40.0(3)    .      . . 12_655 ?
B4  B2 B3 B2  -138.6(2)   12_655 . . 12_655 ?
B1  B2 B3 B2  -101.2(2)   12_655 . . 12_655 ?
C2  B2 B3 B4  98.6(2)     .      . . 12_655 ?
B2  B2 B3 B4  138.6(2)    12_655 . . 12_655 ?
B1  B2 B3 B4  37.4(2)     12_655 . . 12_655 ?
C2  B2 B3 B4  -2.8(3)     .      . . .      ?
B2  B2 B3 B4  37.16(16)   12_655 . . .      ?
B4  B2 B3 B4  -101.4(3)   12_655 . . .      ?
B1  B2 B3 B4  -64.1(3)    12_655 . . .      ?
C2  B2 B3 B5  61.0(2)     .      . . .      ?
B2  B2 B3 B5  101.0(2)    12_655 . . .      ?
B4  B2 B3 B5  -37.58(19)  12_655 . . .      ?
B1  B2 B3 B5  -0.2(3)     12_655 . . .      ?
C2  B1 B4 B2  39.4(2)     .      . . 12_655 ?
C1  B1 B4 B2  98.1(2)     .      . . 12_655 ?
B6  B1 B4 B2  137.4(2)    12_655 . . 12_655 ?
C2  B1 B4 B3  1.9(3)      .      . . .      ?
C1  B1 B4 B3  60.6(3)     .      . . .      ?
B6  B1 B4 B3  99.9(3)     12_655 . . .      ?
B2  B1 B4 B3  -37.5(2)    12_655 . . .      ?
C2  B1 B4 B6  -97.9(2)    .      . . 12_655 ?
C1  B1 B4 B6  -39.2(2)    .      . . 12_655 ?
B2  B1 B4 B6  -137.4(2)   12_655 . . 12_655 ?
C2  B1 B4 B5  -61.5(3)    .      . . .      ?
C1  B1 B4 B5  -2.8(3)     .      . . .      ?
B6  B1 B4 B5  36.4(2)     12_655 . . .      ?
B2  B1 B4 B5  -101.0(3)   12_655 . . .      ?
B2  B3 B4 B1  0.6(3)      .      . . .      ?
B2  B3 B4 B1  37.7(2)     12_655 . . .      ?
B4  B3 B4 B1  -63.2(4)    12_655 . . .      ?
B5  B3 B4 B1  -100.4(3)   .      . . .      ?
B2  B3 B4 B2  -37.2(2)    .      . . 12_655 ?
B4  B3 B4 B2  -101.0(3)   12_655 . . 12_655 ?
B5  B3 B4 B2  -138.2(3)   .      . . 12_655 ?
B2  B3 B4 B6  63.5(3)     .      . . 12_655 ?
B2  B3 B4 B6  100.7(2)    12_655 . . 12_655 ?
B4  B3 B4 B6  -0.3(4)     12_655 . . 12_655 ?
B5  B3 B4 B6  -37.5(3)    .      . . 12_655 ?
B2  B3 B4 B5  101.0(3)    .      . . .      ?
B2  B3 B4 B5  138.2(3)    12_655 . . .      ?
B4  B3 B4 B5  37.2(3)     12_655 . . .      ?
B2  B3 B5 B6  -0.4(3)     .      . . .      ?
B2  B3 B5 B6  63.3(2)     12_655 . . .      ?
B4  B3 B5 B6  -37.9(2)    12_655 . . .      ?
B4  B3 B5 B6  100.8(3)    .      . . .      ?
B2  B3 B5 B6  -63.3(2)    .      . . 12_655 ?
B2  B3 B5 B6  0.4(3)      12_655 . . 12_655 ?
B4  B3 B5 B6  -100.8(3)   12_655 . . 12_655 ?
B4  B3 B5 B6  37.9(2)     .      . . 12_655 ?
B2  B3 B5 B4  -101.2(3)   .      . . .      ?
B2  B3 B5 B4  -37.5(2)    12_655 . . .      ?
B4  B3 B5 B4  -138.7(3)   12_655 . . .      ?
B2  B3 B5 B4  37.5(2)     .      . . 12_655 ?
B2  B3 B5 B4  101.2(3)    12_655 . . 12_655 ?
B4  B3 B5 B4  138.7(3)    .      . . 12_655 ?
B1  B4 B5 B6  0.7(3)      .      . . .      ?
B2  B4 B5 B6  -63.0(3)    12_655 . . .      ?
B3  B4 B5 B6  -100.2(3)   .      . . .      ?
B6  B4 B5 B6  37.3(2)     12_655 . . .      ?
B1  B4 B5 B6  -36.6(2)    .      . . 12_655 ?
B2  B4 B5 B6  -100.2(3)   12_655 . . 12_655 ?
B3  B4 B5 B6  -137.5(3)   .      . . 12_655 ?
B1  B4 B5 B3  100.9(3)    .      . . .      ?
B2  B4 B5 B3  37.2(3)     12_655 . . .      ?
B6  B4 B5 B3  137.5(3)    12_655 . . .      ?
B1  B4 B5 B4  64.2(4)     .      . . 12_655 ?
B2  B4 B5 B4  0.6(4)      12_655 . . 12_655 ?
B3  B4 B5 B4  -36.7(3)    .      . . 12_655 ?
B6  B4 B5 B4  100.8(3)    12_655 . . 12_655 ?
B6  B5 B6 C1  39.3(2)     12_655 . . .      ?
B3  B5 B6 C1  -61.1(2)    .      . . .      ?
B4  B5 B6 C1  1.8(3)      .      . . .      ?
B4  B5 B6 C1  -98.7(2)    12_655 . . .      ?
B3  B5 B6 B6  -100.39(19) .      . . 12_655 ?
B4  B5 B6 B6  -37.54(16)  .      . . 12_655 ?
B4  B5 B6 B6  -138.05(19) 12_655 . . 12_655 ?
B6  B5 B6 B1  101.3(2)    12_655 . . 12_655 ?
B3  B5 B6 B1  0.9(3)      .      . . 12_655 ?
B4  B5 B6 B1  63.8(3)     .      . . 12_655 ?
B4  B5 B6 B1  -36.7(2)    12_655 . . 12_655 ?
B6  B5 B6 B4  138.05(19)  12_655 . . 12_655 ?
B3  B5 B6 B4  37.67(19)   .      . . 12_655 ?
B4  B5 B6 B4  100.5(3)    .      . . 12_655 ?
C8  C8 C9 C8  0.0(7)      7_647  . . 11_565 ?
C3  C2 C1 B6  -146.69(16) .      . . 12_655 ?
B2  C2 C1 B6  -1.0(3)     12_655 . . 12_655 ?
B2  C2 C1 B6  67.7(2)     .      . . 12_655 ?
B1  C2 C1 B6  -39.7(2)    .      . . 12_655 ?
B1  C2 C1 B6  106.3(3)    12_655 . . 12_655 ?
C3  C2 C1 B6  146.69(16)  .      . . .      ?
B2  C2 C1 B6  -67.7(2)    12_655 . . .      ?
B2  C2 C1 B6  1.0(3)      .      . . .      ?
B1  C2 C1 B6  -106.3(3)   .      . . .      ?
B1  C2 C1 B6  39.7(2)     12_655 . . .      ?
C3  C2 C1 B1  107.04(17)  .      . . 12_655 ?
B2  C2 C1 B1  -107.3(3)   12_655 . . 12_655 ?
B2  C2 C1 B1  -38.6(2)    .      . . 12_655 ?
B1  C2 C1 B1  -145.9(3)   .      . . 12_655 ?
C3  C2 C1 B1  -107.04(17) .      . . .      ?
B2  C2 C1 B1  38.6(2)     12_655 . . .      ?
B2  C2 C1 B1  107.3(3)    .      . . .      ?
B1  C2 C1 B1  145.9(3)    12_655 . . .      ?
C3  C2 C1 Sb1 15.07(5)    .      . . .      ?
B2  C2 C1 Sb1 160.72(16)  12_655 . . .      ?
B2  C2 C1 Sb1 -130.6(2)   .      . . .      ?
B1  C2 C1 Sb1 122.11(19)  .      . . .      ?
B1  C2 C1 Sb1 -91.97(16)  12_655 . . .      ?
C3  C2 C1 Sb1 -15.07(5)   .      . . 2_665  ?
B2  C2 C1 Sb1 130.6(2)    12_655 . . 2_665  ?
B2  C2 C1 Sb1 -160.73(16) .      . . 2_665  ?
B1  C2 C1 Sb1 91.97(16)   .      . . 2_665  ?
B1  C2 C1 Sb1 -122.11(19) 12_655 . . 2_665  ?
B6  B6 C1 C2  102.96(19)  12_655 . . .      ?
B1  B6 C1 C2  -39.4(2)    12_655 . . .      ?
B5  B6 C1 C2  63.1(2)     .      . . .      ?
B4  B6 C1 C2  0.2(3)      12_655 . . .      ?
B1  B6 C1 B6  -142.3(2)   12_655 . . 12_655 ?
B5  B6 C1 B6  -39.9(3)    .      . . 12_655 ?
B4  B6 C1 B6  -102.81(19) 12_655 . . 12_655 ?
B6  B6 C1 B1  142.3(2)    12_655 . . 12_655 ?
B5  B6 C1 B1  102.5(3)    .      . . 12_655 ?
B4  B6 C1 B1  39.5(2)     12_655 . . 12_655 ?
B6  B6 C1 B1  36.07(16)   12_655 . . .      ?
B1  B6 C1 B1  -106.3(3)   12_655 . . .      ?
B5  B6 C1 B1  -3.8(3)     .      . . .      ?
B4  B6 C1 B1  -66.7(3)    12_655 . . .      ?
B6  B6 C1 Sb1 -123.9(2)   12_655 . . .      ?
B1  B6 C1 Sb1 93.72(18)   12_655 . . .      ?
B5  B6 C1 Sb1 -163.80(17) .      . . .      ?
B4  B6 C1 Sb1 133.25(19)  12_655 . . .      ?
B6  B6 C1 Sb1 -98.4(2)    12_655 . . 2_665  ?
B1  B6 C1 Sb1 119.2(2)    12_655 . . 2_665  ?
B5  B6 C1 Sb1 -138.28(19) .      . . 2_665  ?
B4  B6 C1 Sb1 158.78(17)  12_655 . . 2_665  ?
B4  B1 C1 C2  -97.3(3)    .      . . .      ?
B6  B1 C1 C2  -137.5(3)   12_655 . . .      ?
B2  B1 C1 C2  -34.7(2)    12_655 . . .      ?
C2  B1 C1 B6  137.5(3)    .      . . 12_655 ?
B4  B1 C1 B6  40.2(2)     .      . . 12_655 ?
B2  B1 C1 B6  102.7(2)    12_655 . . 12_655 ?
C2  B1 C1 B6  101.5(3)    .      . . .      ?
B4  B1 C1 B6  4.2(3)      .      . . .      ?
B6  B1 C1 B6  -36.0(2)    12_655 . . .      ?
B2  B1 C1 B6  66.8(3)     12_655 . . .      ?
C2  B1 C1 B1  32.7(3)     .      . . 12_655 ?
B4  B1 C1 B1  -64.5(4)    .      . . 12_655 ?
B6  B1 C1 B1  -104.7(3)   12_655 . . 12_655 ?
B2  B1 C1 B1  -2.0(4)     12_655 . . 12_655 ?
C2  B1 C1 Sb1 -102.3(3)   .      . . .      ?
B4  B1 C1 Sb1 160.4(2)    .      . . .      ?
B6  B1 C1 Sb1 120.2(3)    12_655 . . .      ?
B2  B1 C1 Sb1 -137.1(2)   12_655 . . .      ?
C2  B1 C1 Sb1 -112.9(2)   .      . . 2_665  ?
B4  B1 C1 Sb1 149.8(2)    .      . . 2_665  ?
B6  B1 C1 Sb1 109.6(2)    12_655 . . 2_665  ?
B2  B1 C1 Sb1 -147.62(18) 12_655 . . 2_665  ?
C6  C6 C7 C6  0.6(8)      7_546  . . 11_575 ?

loop_
_exptl_crystal_face_index_h
_exptl_crystal_face_index_k
_exptl_crystal_face_index_l
_exptl_crystal_face_perp_dist
-1 -1 0  0.022
-1 -1 1  0.037
-1 0  0  0.036
-1 1  0  0.037
0  0  1  0.064
0  1  0  0.062
0  -1 0  0.014
1  1  0  0.053
1  1  -1 0.071
1  -1 1  0.049
1  -1 -1 0.019
1  -1 0  0.019

_shelx_res_file
;
TITL mo_rom339a_a.res in Cmma
    mo_rom339a_a.res
    created by SHELXL-2019/3 at 12:18:53 on 09-Nov-2025
REM Old TITL mo_rom339a in Cmma
REM SHELXT solution in Cmma: R1 0.248, Rweak 0.021, Alpha 0.099
REM <I/s> 0.213 for 66 systematic absences, Orientation as input
REM Formula found by SHELXT: C19 B22 Br2 N
CELL 0.71073 14.1181 15.3369 14.5091 90 90 90
ZERR 4 0.0034 0.0028 0.0022 0 0 0
LATT 7
SYMM -X,0.5-Y,+Z
SYMM -X,0.5+Y,-Z
SYMM +X,-Y,-Z
SFAC C H B N Sb
UNIT 84 148 80 4 4
L.S. 10
PLAN  3
SIZE 0.074 0.112 0.169
TEMP -163.15
CONF
LIST 4
BOND
MORE -1
BOND $H
fmap 2
acta
WGHT    0.030000   11.405000
FVAR       0.33203
SB1   5    0.462153    0.750000    0.851226    10.25000    0.06343    0.01880 =
         0.01706    0.00000    0.01232    0.00000
AFIX   3
HSB   2    0.562418    0.750000    0.918317    10.50000   -1.50000
AFIX   0
N1    4    0.500000    0.750000    0.683738    10.25000    0.02936    0.01778 =
         0.01533    0.00000    0.00000    0.00000
C2    1    0.500000    0.594248    0.693606    10.50000    0.02132    0.02225 =
         0.01367   -0.00246    0.00000    0.00000
C3    1    0.500000    0.674774    0.636555    10.50000    0.01942    0.01854 =
         0.01790   -0.00006    0.00000    0.00000
C4    1    0.500000    0.671781    0.541193    10.50000    0.02333    0.01627 =
         0.02085   -0.00192    0.00000    0.00000
AFIX  43
H4    2    0.500000    0.617573    0.509510    10.50000   -1.20000
AFIX   0
C5    1    0.500000    0.750000    0.493029    10.25000    0.02702    0.02918 =
         0.01211    0.00000    0.00000    0.00000
AFIX  43
H5    2    0.500000    0.750000    0.427553    10.25000   -1.20000
AFIX   0
B1    3    0.602127    0.574352    0.753203    11.00000    0.02028    0.03794 =
         0.02762    0.01049   -0.00310   -0.00227
AFIX 153
H1    2    0.669065    0.613151    0.747354    11.00000   -1.20000
AFIX   0
B2    3    0.437217    0.503866    0.663772    11.00000    0.03713    0.02475 =
         0.02394    0.00194   -0.00694   -0.01091
AFIX 153
H2    2    0.396099    0.495856    0.598302    11.00000   -1.20000
AFIX   0
B3    3    0.500000    0.417060    0.715838    10.50000    0.06504    0.01983 =
         0.02069   -0.00126    0.00000    0.00000
AFIX 153
H3    2    0.500001    0.349939    0.685430    10.50000   -1.20000
AFIX   0
B4    3    0.602293    0.460468    0.770525    11.00000    0.02894    0.03584 =
         0.02909    0.01352    0.00571    0.01123
AFIX 153
H4A   2    0.669816    0.422506    0.776138    11.00000   -1.20000
AFIX   0
B5    3    0.500000    0.433918    0.837722    10.50000    0.02806    0.02523 =
         0.01686    0.00090    0.00000    0.00000
AFIX 153
H5A   2    0.500001    0.378465    0.887950    10.50000   -1.20000
AFIX   0
B6    3    0.437742    0.531766    0.859551    11.00000    0.02807    0.03103 =
         0.02318    0.00839    0.00669    0.00687
AFIX 153
H6    2    0.396749    0.542100    0.924730    11.00000   -1.20000
AFIX   0
C8    1    0.720701    0.328006    0.961511    11.00000    0.03276    0.02763 =
         0.02610    0.00411   -0.00017    0.00233
AFIX  43
H8    2    0.700593    0.381588    0.935122    11.00000   -1.20000
AFIX   0
C9    1    0.691869    0.250000    0.923596    10.50000    0.03177    0.03815 =
         0.02490    0.00000   -0.00716    0.00000
AFIX  43
H9    2    0.651844    0.249999    0.870962    10.50000   -1.20000
AFIX   0
C1    1    0.500000    0.611459    0.803838    10.50000    0.03100    0.02477 =
         0.01310   -0.00197    0.00000    0.00000
C6    1    0.256695    0.827607    0.452877    11.00000    0.03080    0.04010 =
         0.05628    0.01309   -0.01608   -0.00204
AFIX  43
H6'   2    0.260992    0.881271    0.420445    11.00000   -1.20000
AFIX   0
C7    1    0.263829    0.750000    0.405871    10.50000    0.03025    0.06259 =
         0.03315    0.00000   -0.00854    0.00000
AFIX  43
H7    2    0.273657    0.749999    0.341097    10.50000   -1.20000
AFIX   0
HKLF 4


REM  mo_rom339a_a.res in Cmma
REM wR2 = 0.1175, GooF = S = 1.108, Restrained GooF = 1.108 for all data
REM R1 = 0.0524 for 1636 Fo > 4sig(Fo) and 0.0656 for all 1952 data
REM 117 parameters refined using 0 restraints

END

WGHT      0.0300     11.4046

REM Highest difference peak  0.418,  deepest hole -0.789,  1-sigma level  0.084
Q1    1   0.5000  0.6716  0.8271  10.50000  0.05    0.42
Q2    1   0.5000  0.7834  0.5229  10.50000  0.05    0.41
Q3    1   0.5000  0.5962  0.7432  10.50000  0.05    0.40
;
_shelx_res_checksum               49535
_shelx_hkl_file
;
   6   0   0   25.50   23.00
   6   0   0   19.00   18.10
   6   0   0   24.60   18.90
   6   0   0   22.80   17.30
  -6   0   0    9.60   14.30
  -6   0   0   24.10   17.50
   6   0   0   32.60   17.50
   6   0   0   21.90   16.00
   6   0   0   16.90   15.00
  -6   0   0   57.59   23.70
  -6   0   0   29.50   18.50
  -6   0   0   37.40   20.20
  -6   0   0   10.00   15.00
  -6   0   0   38.60   26.20
  -8   0   0 1105.79  124.09
  -8   0   0 1009.70  118.99
   8   0   0  838.92  132.19
  -8   0   0 1179.58  107.99
   8   0   0 1137.69  102.99
   8   0   0 1097.59  104.79
  -8   0   0 1246.08  141.49
  -8   0   0 1317.77  156.48
  -8   0   0 1185.28  133.79
   8   0   0 1169.18  132.79
   8   0   0 1018.10  123.99
   8   0   0 1035.80  123.09
  -8   0   0  944.21  120.59
   8   0   0 1023.20   97.49
 -10   0   0  141.79   49.60
  10   0   0  286.27   66.39
  10   0   0  109.79   45.80
  10   0   0  137.39   49.99
  10   0   0  163.98   45.10
 -10   0   0  117.99   41.70
 -10   0   0  233.08   61.89
 -10   0   0  314.57   80.99
 -10   0   0  319.27   70.49
  10   0   0  162.08   48.00
  10   0   0  188.88   66.39
 -10   0   0  408.36   77.89
  10   0   0  302.27   64.09
 -10   0   0  196.38   53.69
  12   0   0  128.99   51.69
  12   0   0  174.68   55.79
  12   0   0  216.68   92.79
 -12   0   0  213.38   62.29
  12   0   0  143.89   52.19
  12   0   0  272.97   73.29
 -12   0   0  229.58   68.69
 -12   0   0  163.18   62.99
 -12   0   0  150.78   51.89
 -12   0   0  174.38   64.99
 -12   0   0  224.68   67.69
 -14   0   0   66.39   38.00
  14   0   0   -9.80   11.00
 -14   0   0   21.10   31.30
 -14   0   0  -15.00   14.90
 -14   0   0   31.80   35.30
 -14   0   0    8.60   22.10
 -16   0   0  175.08   62.69
 -16   0   0  130.59   66.69
 -16   0   0  118.19   56.09
 -16   0   0   67.39   50.69
  16   0   0  171.08   73.09
 -16   0   0  227.78   75.69
 -16   0   0   96.69   56.99
 -18   0   0  333.17  102.09
  18   0   0  194.68   74.39
 -18   0   0  203.48   81.59
 -18   0   0  287.27   97.49
 -18   0   0  289.77   87.59
   1  -1   0   -2.30    3.90
   1   1   0    3.40    4.90
  -1  -1   0   -3.00    5.90
  -1   1   0    0.00    4.00
  -1   1   0   -0.40    2.30
  -1  -1   0   -1.40    2.00
  -3   1   0    6.60   10.00
  -3   1   0   20.30   12.70
   3  -1   0    9.80   11.00
   3  -1   0   26.60   13.10
   3  -1   0    1.10    8.20
   3  -1   0    3.00    9.40
   3   1   0   -7.20    7.60
   3   1   0    7.10   10.70
  -3  -1   0    6.50    9.60
   3   1   0   11.90   11.00
   3   1   0   29.10   16.60
  -3  -1   0    9.60   12.10
  -3   1   0   -7.20    9.00
   3   1   0   16.10   15.80
  -3  -1   0    7.50   11.10
  -3  -1   0    6.70   12.80
  -3   1   0   18.30   12.90
   3  -1   0   11.10   10.50
  -3   1   0    6.10   10.30
  -3   1   0    8.50   10.20
   3   1   0    4.70   10.60
  -3  -1   0   -4.80    7.20
  -3  -1   0   -0.40   12.10
   3  -1   0    9.90   11.50
   3  -1   0   25.10   16.60
   3   1   0   11.30   10.70
  -3  -1   0   -5.10    7.10
  -3   1   0   38.80   17.50
  -5  -1   0   20.60   15.10
  -5  -1   0   29.70   19.00
  -5  -1   0   36.50   23.60
  -5   1   0   -8.80   10.00
  -5  -1   0   16.50   12.90
  -5   1   0   -0.90    9.20
  -5   1   0   15.70   15.30
  -5  -1   0   10.00   13.30
   5  -1   0   -1.70    9.50
  -5   1   0   -5.40   10.70
   5   1   0   10.10   14.10
  -5  -1   0   33.40   18.00
   5   1   0   27.00   16.50
   5   1   0   -0.20   10.50
  -5   1   0    9.10   12.80
  -5  -1   0   -7.50    8.10
  -5   1   0    9.20   12.70
   5  -1   0   14.20   14.70
   5   1   0   -1.40   13.20
   5  -1   0   17.40   15.30
   5  -1   0   28.50   22.10
   5  -1   0    9.80   13.40
   5  -1   0   26.50   16.10
   5   1   0   10.00   12.20
  -7   1   0   14.80   17.80
   7   1   0   11.70   13.70
  -7  -1   0   15.40   17.10
   7   1   0   13.40   14.40
   7   1   0    4.30   11.70
   7   1   0   -8.10   11.10
   7   1   0   -5.20   13.40
   7   1   0   -6.30   15.30
   7   1   0  -19.60   12.20
  -7  -1   0    5.90   14.10
  -7  -1   0   -2.20   13.50
   7  -1   0   42.90   23.40
   7  -1   0    0.40   15.30
   7  -1   0   -9.20   10.70
   7  -1   0   23.00   18.30
  -7   1   0   12.10   15.70
   7  -1   0  -11.80   10.80
  -7  -1   0   -9.70    8.80
  -7   1   0    1.20   12.20
  -7  -1   0   30.80   25.90
  -7   1   0   12.80   16.30
  -7   1   0   -2.70   16.80
  -7   1   0   40.20   25.00
  -7   1   0   -9.30   10.60
  -7  -1   0  -13.40   10.80
  -7  -1   0    0.70   14.90
   7  -1   0   -4.60   11.50
   7  -1   0   15.00   14.80
  -9   1   0  -15.10    8.80
   9   1   0   -4.30   10.90
   9   1   0   24.70   24.20
   9   1   0   12.90   18.70
  -9   1   0  -18.10    6.30
  -9  -1   0   19.90   16.40
   9  -1   0    0.10   16.80
  -9  -1   0   13.90   19.30
   9  -1   0   18.30   22.80
   9  -1   0    3.40   23.90
   9   1   0   17.00   16.30
  -9  -1   0    1.50   15.70
  -9  -1   0    7.80   16.10
  -9  -1   0    6.50   18.20
  -9   1   0   -6.60   12.10
   9  -1   0   -5.70   12.70
  -9  -1   0  -11.30   15.90
  -9   1   0    2.90   15.40
  -9   1   0   -5.90    7.70
  -9  -1   0   35.10   23.50
   9   1   0   35.90   24.00
   9  -1   0    0.80   13.50
   9  -1   0  -12.60    5.80
   9  -1   0   -4.70    7.90
   9   1   0   -5.70   12.60
  -9   1   0   10.90   18.80
   9   1   0   -5.20    8.90
  -9   1   0   17.20   21.20
  11   1   0  -24.40    5.30
 -11  -1   0   -5.80   12.20
  11  -1   0  -16.00    5.60
 -11   1   0   13.80   21.50
 -11   1   0  -24.40    8.70
 -11  -1   0   -4.70   12.90
  11   1   0   -4.90   18.50
 -11   1   0   19.00   21.30
  11  -1   0   -2.60   18.90
 -11  -1   0   -0.60   21.80
 -11   1   0   -6.10   16.60
  11   1   0   -9.20    7.90
 -11   1   0    1.20   21.00
  11   1   0   -2.60   12.30
  11   1   0   11.80   18.60
 -11   1   0  -24.50    8.90
 -11  -1   0   -1.90   19.00
  11  -1   0    7.20   23.30
  11  -1   0  -17.90    7.30
 -11  -1   0  -12.10   19.70
 -11  -1   0   -9.30   11.20
  13   1   0   23.80   32.30
 -13  -1   0   -6.30   18.10
 -13   1   0  -22.20    9.20
 -13  -1   0  -20.80    8.10
 -13  -1   0   -6.90   15.50
 -13  -1   0   -8.60   19.50
 -13  -1   0   -8.80   17.20
 -13   1   0    5.70   16.40
  13  -1   0   47.20   31.30
 -13  -1   0  -12.80   12.50
 -13   1   0    4.70   16.60
 -13   1   0   -8.00   17.10
 -13   1   0   25.00   25.50
  13   1   0   -1.20   16.00
 -13   1   0  -18.40    8.90
 -15  -1   0   13.50   25.80
 -15   1   0   24.30   26.00
 -15   1   0   42.10   34.50
 -15  -1   0   34.70   42.60
 -15   1   0   -8.50   20.70
 -15  -1   0   -1.10   21.60
 -15   1   0   29.60   31.50
  15   1   0    4.40   19.80
 -15  -1   0  -10.70   11.40
 -15   1   0    4.40   24.40
 -15  -1   0   -7.10    9.30
 -15  -1   0   -2.40   17.90
  15  -1   0   51.29   42.80
 -17  -1   0   -3.60   13.10
  17   1   0   -0.70   15.20
 -17   1   0    6.50   21.90
 -17  -1   0   19.70   27.50
 -17   1   0   14.20   27.20
 -17   1   0  -10.40   16.30
 -17  -1   0    3.00   28.70
 -17   1   0  -17.90   11.00
 -17  -1   0    2.20   18.80
 -17   1   0   -7.30   11.60
 -17  -1   0  -30.60   16.40
  17  -1   0   -6.00   16.00
   0   2   0 2259.57  141.19
   0  -2   0 2197.28  134.69
   0   2   0 2219.98  136.39
   0  -2   0 2236.08  136.19
   0   2   0 2208.18  134.69
   0  -2   0 2375.06  139.49
   0   2   0 2275.27  139.89
   0  -2   0 2317.67  136.59
   0   2   0 2277.67  136.29
   0  -2   0 2247.08  140.79
   0  -2   0 2323.37  134.79
   2   2   0  859.91   71.99
   2  -2   0  937.41   65.49
  -2  -2   0  808.22   63.59
  -2  -2   0  690.73   67.39
  -2   2   0  908.51   66.09
   2  -2   0  971.60   66.09
   2  -2   0  899.61   64.69
   2  -2   0  773.22   63.99
  -2  -2   0  869.51   68.29
   2   2   0  881.01   70.99
   2  -2   0  954.90   66.49
   2   2   0  965.80   66.99
  -2   2   0  809.42   64.59
  -2  -2   0  880.41   66.99
  -2   2   0  847.52   64.59
   2   2   0  843.42   67.79
   4  -2   0 9366.86  557.34
  -4   2   0 9999.00  556.84
   4   2   0 9164.78  562.94
  -4  -2   0 9155.38  547.35
  -4  -2   0 9225.08  564.34
  -6   2   0  933.01   89.69
   6  -2   0  891.71   85.39
  -6  -2   0  878.91   85.49
   6  -2   0  982.90   92.29
  -6   2   0 1133.89  101.09
  -6  -2   0 1048.40  128.99
   6  -2   0  851.11   85.49
   6   2   0 1065.49   91.89
  -6   2   0 1106.79   91.59
   6   2   0  906.21   83.39
  -6   2   0 1087.89   94.59
   6  -2   0  910.71   88.59
  -6  -2   0  855.61   87.29
  -6  -2   0  942.31   86.09
   6   2   0 1040.70  128.19
  -6  -2   0 1023.10   90.79
   6   2   0  950.80   88.99
  -6  -2   0  973.50   94.99
  -6   2   0  944.01   88.69
  -6   2   0 1067.49   94.29
  -6  -2   0 1006.10   89.59
   6  -2   0  938.01   89.69
   6  -2   0 1071.79  122.79
   6   2   0 1031.50   95.59
  -8  -2   0  102.29   44.20
   8   2   0  144.99   39.40
   8  -2   0  167.58   44.20
   8   2   0  174.48   44.60
   8   2   0  196.18   58.89
   8  -2   0   89.89   34.30
   8  -2   0  184.78   56.99
   8  -2   0  170.68   43.70
   8  -2   0  184.98   49.20
  -8  -2   0  174.18   48.40
  -8  -2   0  150.48   44.60
   8   2   0  252.27   56.69
  -8   2   0  154.58   42.30
   8   2   0   98.59   38.90
  -8  -2   0  155.68   46.70
   8   2   0   75.49   33.80
  -8  -2   0  149.39   43.60
  -8  -2   0  220.48   50.49
  -8   2   0  168.28   48.10
   8   2   0  256.87   56.19
  -8   2   0  268.07   63.49
  -8  -2   0  205.48   51.19
  -8   2   0  113.79   38.60
  -8   2   0   72.29   33.80
  -8   2   0  178.68   48.60
   8  -2   0   99.89   37.70
 -10  -2   0  369.96   72.69
 -10  -2   0  248.78   59.99
  10  -2   0  367.86   68.49
  10   2   0  256.97   62.79
  10   2   0  365.26   82.39
 -10   2   0  300.17   77.29
 -10  -2   0  250.37   69.49
  10  -2   0  369.16   76.99
 -10  -2   0  385.06   77.59
 -10  -2   0  469.25   90.29
 -10   2   0  417.36   78.89
  10   2   0  303.67   82.29
  10   2   0  282.07   68.19
 -10  -2   0  216.18   58.49
 -10   2   0  236.18   64.09
  10  -2   0  254.37   60.99
  10  -2   0  351.36   83.59
 -10  -2   0  309.67   86.59
  10   2   0  328.67   72.09
  10  -2   0  363.26   77.79
  10   2   0  280.37   58.69
 -10   2   0  217.98   57.69
 -10   2   0  280.87   69.69
  10  -2   0  286.77   80.89
 -10   2   0  414.46   80.79
 -12  -2   0  206.58   75.79
  12   2   0  209.28   59.59
 -12  -2   0  158.88   53.59
 -12   2   0  172.88   61.49
 -12   2   0   69.79   43.40
  12   2   0  169.28   59.19
 -12  -2   0  136.79   58.09
 -12   2   0  152.18   63.19
 -12   2   0  163.68   53.99
  12  -2   0  181.08   55.69
  12   2   0  161.48   59.99
 -12  -2   0  250.87   71.39
  12  -2   0  207.58   67.19
  12   2   0  294.77   76.09
 -12  -2   0  201.08   63.39
  14   2   0   39.90   33.80
 -14  -2   0  178.78   63.99
  14  -2   0   36.30   34.00
 -14   2   0   48.70   39.30
 -14  -2   0   88.79   59.29
 -14   2   0   68.29   44.10
 -14   2   0  106.99   55.99
 -14   2   0  117.89   51.79
 -14  -2   0  109.59   49.99
 -14  -2   0   38.00   33.70
 -14   2   0   61.19   43.90
 -14  -2   0   65.19   41.10
 -14  -2   0   49.30   33.40
  14   2   0   97.59   49.80
 -16   2   0   -9.90   12.60
 -16  -2   0    7.70   23.70
 -16  -2   0    8.20   26.90
 -16   2   0   82.79   50.09
 -16  -2   0   90.99   50.99
  16  -2   0    3.00   15.90
  16   2   0    9.70   23.40
 -16  -2   0   -6.10   12.60
 -16   2   0   -4.70   14.20
 -16   2   0    0.70   21.10
 -16   2   0   64.99   53.89
 -16  -2   0   77.09   55.29
 -16  -2   0   -9.20    8.70
  18  -2   0   71.79   49.80
 -18   2   0  108.69   57.69
 -18  -2   0   85.69   58.89
  18   2   0  101.29   65.89
 -18   2   0    8.00   27.30
 -18  -2   0   36.80   41.10
 -18  -2   0   98.39   58.49
 -18   2   0   29.80   39.30
 -18  -2   0   36.50   37.70
 -18   2   0    4.40   23.20
   1  -3   0    9.50    8.10
  -1   3   0    2.30    8.60
  -1  -3   0    7.30    9.00
  -1  -3   0    4.40    9.20
  -1   3   0   -0.70   10.70
   1  -3   0   12.70   10.00
   1   3   0  -10.80    7.60
   1   3   0    9.80    8.70
  -1   3   0   11.30    9.80
   1   3   0    3.60    9.60
   1  -3   0    3.30    9.40
  -1  -3   0   -2.90    8.70
   1  -3   0  -11.40    5.20
   1  -3   0    4.30   11.80
  -1  -3   0   -0.70    5.80
  -1   3   0    1.50    7.30
  -1  -3   0   -2.30    9.70
  -1   3   0    9.00    9.20
   1   3   0  -14.90    6.20
  -1  -3   0   13.20    8.80
   1   3   0    8.80   12.40
  -3   3   0    3.20    9.80
   3  -3   0    6.10   11.60
  -3  -3   0    3.10   10.90
   3  -3   0   17.90   13.20
   3  -3   0   -4.30    8.90
   3  -3   0  -11.70    9.10
   3   3   0   15.80   12.50
  -3   3   0    8.20   12.50
  -3  -3   0   18.70   13.90
  -3  -3   0   -4.10   13.50
   3   3   0    0.30   10.90
   3   3   0    9.80   15.70
  -3   3   0   27.40   15.80
  -3   3   0    1.40    9.60
   3  -3   0   19.40   13.10
   3   3   0    9.60   14.30
  -3   3   0   11.10   11.20
  -5   3   0   22.00   15.60
  -5   3   0   13.00   12.70
   5  -3   0   14.50   17.00
  -5   3   0    3.80   11.80
  -5   3   0    6.00   11.90
  -5  -3   0   28.80   19.50
   5  -3   0    8.50   13.40
  -5  -3   0   13.80   14.50
   5  -3   0    0.90   10.40
  -5  -3   0    2.90   14.30
  -5  -3   0    7.30   18.00
   5   3   0  -10.00   14.30
   5   3   0    7.60   13.80
   5   3   0   13.80   14.90
   5  -3   0    5.70   10.90
  -5  -3   0   -5.20   10.40
  -5  -3   0   29.50   18.70
   5  -3   0   -5.50   10.60
   5  -3   0   13.20   19.70
  -5   3   0   -2.10   11.80
   5   3   0   41.30   19.00
  -7   3   0   -9.80   11.90
  -7  -3   0    1.40   11.90
   7  -3   0   17.40   15.60
   7  -3   0    7.80   14.50
  -7  -3   0    3.60   14.10
  -7  -3   0   -6.10   13.40
  -7   3   0   -1.50   11.30
  -7   3   0    2.30   13.90
  -7   3   0    5.60   16.90
   7   3   0   -7.40   10.40
  -7   3   0   34.10   20.80
  -7  -3   0   -3.60   10.80
   7   3   0   -2.70   10.10
   7  -3   0   11.50   19.50
   7  -3   0   19.90   18.30
  -7  -3   0    1.70   18.70
  -7  -3   0  -13.80    9.60
   7   3   0    1.70   11.10
   7   3   0   -4.70   12.40
   7  -3   0  -11.60    7.40
   7   3   0   22.70   23.80
  -7  -3   0   10.60   15.40
  -7   3   0    0.00   14.60
   7  -3   0   -7.30    7.80
   9  -3   0   -1.60   12.20
  -9   3   0   12.00   23.90
  -9   3   0   22.00   21.50
  -9   3   0    6.30   16.40
  -9   3   0   35.70   26.60
   9  -3   0   18.90   21.20
   9   3   0   25.70   25.80
   9  -3   0  -12.00    4.90
  -9   3   0   16.80   23.90
  -9  -3   0    8.60   14.90
   9   3   0    0.00   15.10
  -9  -3   0   19.40   18.50
  -9  -3   0   -7.20   11.40
  -9  -3   0   -9.10    9.10
  -9  -3   0   -2.80   14.00
  -9   3   0   10.50   18.30
   9   3   0   -1.90   17.50
   9  -3   0    1.20   13.00
   9  -3   0   22.30   23.50
   9  -3   0   21.70   20.60
  -9  -3   0  -16.50    6.50
   9   3   0    1.10    9.80
 -11   3   0   21.30   22.30
 -11  -3   0    3.70   27.00
 -11   3   0   48.20   31.50
  11   3   0   -0.60   18.60
  11  -3   0   -4.00   11.90
 -11  -3   0   17.90   21.40
 -11  -3   0    2.20   18.30
  11  -3   0    6.90   22.90
  11  -3   0   -1.10   17.40
 -11  -3   0    0.90   12.50
 -11  -3   0   17.60   22.50
  11  -3   0   16.10   22.30
 -11   3   0    0.50   17.80
  11   3   0    2.10   21.30
  11   3   0   14.60   18.00
 -11   3   0   -5.30   11.60
  11   3   0   10.50   17.90
 -11   3   0  -20.00   13.20
 -11  -3   0    7.60   23.90
 -13  -3   0   15.30   18.70
 -13  -3   0   14.40   26.30
  13   3   0    1.40   21.60
  13   3   0   -7.90   18.50
 -13  -3   0    1.40   16.70
 -13  -3   0   17.60   34.90
 -13   3   0  -11.80   12.20
 -13   3   0   19.70   25.70
  13  -3   0    9.00   21.10
 -13  -3   0   65.79   39.90
 -13   3   0   22.80   27.40
 -13   3   0  -18.50   12.70
  15   3   0    5.40   20.90
 -15  -3   0   -5.40   23.50
 -15   3   0   -1.40   21.90
 -15   3   0   -2.10   19.00
 -15  -3   0  -11.60    9.50
 -15  -3   0  -13.10   20.80
 -15  -3   0   39.50   37.10
  15  -3   0   -4.00   11.90
 -15   3   0   13.50   27.40
  15   3   0   10.70   26.80
 -15  -3   0    6.20   16.20
 -15   3   0   48.70   31.40
 -17   3   0   74.09   49.30
 -17   3   0   -7.20   14.70
 -17  -3   0   28.00   44.30
 -17  -3   0  -23.90   11.20
  17   3   0   -8.70   12.50
 -17  -3   0   76.29   55.09
 -17   3   0  -24.60    9.80
 -17   3   0   12.50   23.60
 -17  -3   0  -13.20   12.00
  17  -3   0   -1.50   15.90
 -17  -3   0   26.30   38.60
 -17   3   0   14.70   27.40
   0   4   0 5044.00  299.47
   0   4   0 4743.33  307.17
   0  -4   0 5163.98  295.47
   0  -4   0 4544.65  313.77
   0   4   0 5160.08  298.87
   0   4   0 4907.51  294.77
   0  -4   0 5261.67  304.77
   0   4   0 4989.30  305.47
  -2  -4   0 2466.15  177.78
   2   4   0 2926.41  182.48
   2  -4   0 2750.72  173.98
  -2  -4   0 2751.72  183.38
  -2  -4   0 2769.22  183.88
  -2  -4   0 2606.14  168.68
   2   4   0 2733.73  176.78
   2   4   0 2834.42  178.48
   2  -4   0 2758.62  178.08
  -2   4   0 2628.34  173.98
  -2   4   0 2679.63  177.08
   2  -4   0 2686.93  186.58
  -2   4   0 2653.83  171.48
  -2   4   0 2839.02  176.08
   2  -4   0 2893.61  176.18
   2  -4   0 2593.44  172.48
  -2  -4   0 2583.84  177.18
  -2  -4   0 2511.25  175.48
   2   4   0 2525.15  175.28
   4   4   0    6.50   13.80
  -4   4   0   11.50   14.60
   4   4   0   28.70   18.40
  -4  -4   0   15.10   17.90
  -4  -4   0   35.00   21.00
   4  -4   0    6.90   13.10
  -4   4   0    7.20   12.20
  -4  -4   0   13.80   14.50
   4  -4   0   39.40   17.60
  -4   4   0   18.30   16.10
  -4   4   0   -1.60   10.20
   4  -4   0    1.30   10.60
   4   4   0  -10.20    8.30
   4  -4   0   27.70   15.60
  -6  -4   0  460.05   69.49
  -6  -4   0  405.86   72.29
   6   4   0  559.94   87.89
  -6   4   0  697.73   85.69
   6  -4   0  320.27   61.19
   6  -4   0  565.74   85.19
   6  -4   0  535.45   74.79
  -6  -4   0  376.66   78.19
  -6  -4   0  523.05   78.19
  -6   4   0  569.54   81.29
  -6  -4   0  533.95   77.59
   6   4   0  387.56   78.39
   6   4   0  484.35   80.39
  -6   4   0  594.34   78.49
   6   4   0  557.74   77.89
   6  -4   0  417.46   70.19
  -6   4   0  543.55   81.09
  -6   4   0  389.86   68.49
   6   4   0  431.16   66.79
   6  -4   0  433.96   66.89
  -6   4   0  657.63   85.79
  -6  -4   0  435.16   69.79
   6  -4   0  527.65   77.39
   8  -4   0 1243.48  117.09
  -8  -4   0 1597.04  186.18
  -8   4   0 1255.57  124.59
  -8  -4   0 1392.46  124.69
   8  -4   0 1050.49  140.99
   8   4   0 1270.57  167.68
  -8   4   0 1260.37  121.79
   8   4   0 1156.18  137.79
   8   4   0 1149.58  117.39
  -8   4   0 1340.77  150.58
   8   4   0 1171.08  148.39
   8  -4   0 1092.09  150.18
  -8   4   0 1458.65  126.79
  -8   4   0 1412.86  131.39
  -8  -4   0 1581.54  128.79
   8  -4   0 1327.07  123.49
  -8  -4   0 1340.27  125.99
  -8   4   0 1508.55  126.39
   8  -4   0 1189.48  142.89
  -8  -4   0 1498.45  125.89
   8  -4   0 1268.67  120.89
  10  -4   0  638.84   99.09
 -10  -4   0  910.01  130.69
  10  -4   0  642.94  103.39
  10  -4   0  671.53  106.49
  10   4   0  703.23  107.49
 -10  -4   0  411.76   86.49
  10   4   0  510.45  101.39
 -10   4   0  836.92  120.49
 -10   4   0  662.53  111.79
 -10  -4   0  586.64   98.69
 -10   4   0  591.54   97.79
 -10   4   0  773.52  117.19
  10   4   0  620.84  121.29
  10  -4   0  515.95  106.09
 -10  -4   0  659.93  129.79
  10  -4   0  739.73  114.99
 -10   4   0  631.94  104.99
  10   4   0  650.93  104.59
  10  -4   0  500.75   93.89
 -10   4   0  735.13  116.89
 -10  -4   0  691.53  108.19
 -12   4   0  589.14  118.99
 -12  -4   0  444.26   89.99
 -12  -4   0  412.66  110.99
 -12   4   0  490.85   95.59
 -12   4   0  466.75   94.19
  12  -4   0  438.26   86.99
 -12  -4   0  405.46   94.99
 -12   4   0  402.86   92.19
  12   4   0  355.96   87.19
  12  -4   0  368.36   88.99
  12   4   0  430.06   99.69
 -12   4   0  459.05   97.89
  12   4   0  380.36   81.49
 -12  -4   0  439.76   94.49
 -12  -4   0  354.76   84.09
  14   4   0  217.18   76.69
 -14  -4   0  194.28   66.19
 -14   4   0  345.37   95.59
  14  -4   0   88.79   43.90
 -14  -4   0  158.08   74.39
 -14  -4   0  127.59   55.79
 -14   4   0  233.98   79.09
 -14   4   0  164.98   58.89
  14   4   0  161.28   59.39
 -14   4   0  204.58   68.69
 -14   4   0  107.09   48.40
 -14  -4   0  151.28   54.69
 -14  -4   0  101.09   55.69
 -16   4   0   11.80   35.90
  16  -4   0   12.60   28.40
 -16   4   0   72.09   49.50
 -16  -4   0   -1.20   17.60
 -16  -4   0   40.80   37.30
 -16   4   0   -7.00   24.80
 -16  -4   0  -19.50   14.00
 -16   4   0  -10.60   13.60
 -16  -4   0   15.70   23.90
  16   4   0   35.20   39.10
  16   4   0   -6.10   14.50
 -16   4   0   -4.10   24.50
 -16  -4   0   23.50   39.30
  -1  -5   0    1.50    9.90
  -1   5   0   -0.10    8.40
   1   5   0   -3.90    7.90
  -1  -5   0   -5.60    5.70
  -1   5   0    2.70   13.40
  -1  -5   0    8.90   10.50
  -1  -5   0   -0.20   10.80
  -1  -5   0    8.10   11.90
  -1   5   0   -1.00    8.40
  -1   5   0    0.80    7.60
   1   5   0  -12.20    6.20
   1  -5   0   25.80   15.10
   1  -5   0   -7.20    8.20
  -1  -5   0   -0.20    7.70
   1   5   0   -5.70   10.20
   1   5   0   -2.30    6.80
   1   5   0    9.00   14.30
  -1   5   0   -5.60    6.90
  -1   5   0    2.20   10.00
  -1  -5   0    0.70    8.80
   1  -5   0   -2.20    8.40
   1  -5   0   18.70   12.50
   3  -5   0   17.70   13.70
  -3   5   0   -4.90    8.70
   3   5   0   13.10   14.20
  -3  -5   0    5.10   11.80
  -3  -5   0   -4.80    8.90
   3  -5   0   10.50   12.60
   3   5   0  -11.10    6.10
  -3   5   0   -1.00    9.90
   3  -5   0    1.90   10.60
   3  -5   0   19.30   13.70
  -3   5   0    1.60   11.30
  -3  -5   0    8.10   15.00
   3  -5   0   10.00   11.40
   3   5   0   15.70   14.50
  -3  -5   0    8.60   13.80
  -3   5   0   11.60   13.60
   3  -5   0    2.60   13.70
   3   5   0   -2.40   10.50
   5   5   0   27.30   16.50
   5   5   0   -4.70   11.70
   5  -5   0    8.90   12.60
   5   5   0   18.70   18.30
  -5  -5   0    4.10   12.80
  -5  -5   0   32.80   21.90
   5  -5   0   12.90   15.70
   5  -5   0   -4.40    9.90
  -5  -5   0   -5.00   14.40
  -5   5   0    5.20   14.50
  -5   5   0    7.60   14.50
  -5  -5   0   10.80   13.80
  -5   5   0    0.20   13.10
   5   5   0  -10.50    9.90
  -5   5   0  -11.10    9.80
   5  -5   0   -0.10   12.30
   5   5   0  -10.50   10.30
   5  -5   0   14.80   15.10
  -5  -5   0    7.00   13.80
  -7  -5   0  -14.10    7.60
   7  -5   0   -7.90    6.40
   7   5   0  -25.00    6.10
  -7  -5   0    1.10   14.80
   7  -5   0  -15.40   10.60
   7   5   0   -8.20   10.70
   7  -5   0   -5.40    8.10
  -7  -5   0   19.60   18.60
  -7  -5   0    2.40   15.80
   7  -5   0   13.80   15.40
  -7   5   0   24.70   20.00
   7  -5   0  -10.40    8.60
   7   5   0   -4.00   14.50
   7   5   0    3.10   13.80
   7  -5   0   20.20   17.30
  -7  -5   0   -5.20   26.00
  -7   5   0   -8.00   10.90
  -7   5   0    0.30   13.40
  -7   5   0   14.50   15.60
  -7   5   0    5.70   15.50
   7   5   0    9.00   15.60
  -7   5   0   -3.70   12.40
  -7  -5   0   13.20   17.90
  -9  -5   0  -18.70    5.00
  -9  -5   0   37.70   36.30
   9   5   0   14.30   21.50
  -9   5   0   34.30   28.90
   9  -5   0   10.20   23.60
   9  -5   0   10.00   14.90
  -9   5   0   -8.20    9.20
   9   5   0   -6.20   14.80
  -9  -5   0   -1.30   13.00
   9  -5   0   -5.40   13.20
   9  -5   0    2.00   14.30
  -9   5   0   10.30   17.90
  -9   5   0   -4.90    8.50
  -9  -5   0   -5.10   11.60
   9  -5   0   18.80   20.30
   9   5   0    8.00   23.80
  -9   5   0  -13.90   11.30
   9   5   0   14.50   20.90
  -9   5   0    3.00   18.50
   9   5   0    7.70   18.50
   9  -5   0  -10.30    5.10
  -9  -5   0   17.00   21.20
  -9  -5   0    0.30   15.10
 -11   5   0   15.10   27.20
 -11  -5   0  -17.30    5.40
  11   5   0    1.10   16.10
  11   5   0  -16.40    6.60
  11  -5   0    2.20   12.70
 -11   5   0    0.30   19.50
 -11  -5   0   -5.70   15.60
 -11   5   0  -11.50   15.80
 -11  -5   0   18.30   23.00
  11   5   0  -11.00   19.40
  11   5   0   29.10   28.00
  11  -5   0   -9.90    8.80
 -11   5   0  -19.40    6.40
 -11  -5   0    8.60   20.00
 -11  -5   0   -1.70   25.00
 -11   5   0   -8.50   15.00
  11  -5   0    3.40   15.60
  13  -5   0   12.30   22.00
 -13  -5   0  -10.80    6.80
 -13   5   0  -12.50   12.60
 -13   5   0   -1.00   19.10
 -13   5   0   -2.20   16.40
  13   5   0   13.30   30.00
 -13  -5   0   28.80   39.00
 -13  -5   0  -12.70   12.60
  13   5   0   15.90   23.40
 -13  -5   0   19.70   28.40
 -13   5   0   40.60   33.80
  13   5   0  -15.00   17.70
 -13  -5   0   -6.00   16.20
 -13   5   0    9.10   23.90
 -15  -5   0    8.80   25.20
 -15  -5   0   -2.80   13.50
  15   5   0   -5.70   15.60
 -15  -5   0   45.90   35.50
 -15   5   0   60.19   42.80
 -15  -5   0  -12.20   10.90
  15  -5   0   -9.50   10.50
 -15   5   0   -2.00   17.20
 -15   5   0    0.80   22.70
  15   5   0   -4.10   19.40
 -15  -5   0  -25.60   12.30
  15   5   0   12.60   26.40
 -15   5   0  -16.50   13.50
 -17   5   0  -20.30   12.70
 -17  -5   0   41.10   44.80
  17   5   0  -10.90   13.20
 -17   5   0   19.90   31.90
 -17  -5   0   -6.10   11.40
  17   5   0   -4.10   15.40
 -17   5   0    3.00   23.50
 -17  -5   0   40.10   42.60
 -17  -5   0   24.00   35.40
  17  -5   0    2.90   21.50
 -17  -5   0   39.90   36.20
  17   5   0   12.40   28.50
 -17   5   0   19.20   28.90
   0  -6   0 2313.27  163.98
   0   6   0 2448.66  162.58
   0   6   0 2428.26  165.48
   0  -6   0 2262.07  158.88
   0   6   0 2299.37  172.58
   0  -6   0 2533.45  173.88
   0  -6   0 2565.54  178.38
   0  -6   0 2479.85  166.58
   0   6   0 2374.86  160.18
   0  -6   0 2374.96  161.48
   0   6   0 2816.72  186.88
   2  -6   0 4082.99  284.27
  -2   6   0 4206.78  274.77
   2   6   0 3909.91  267.77
  -2   6   0 4345.27  264.47
   2  -6   0 4257.17  269.77
   2   6   0 4387.56  282.17
   2  -6   0 4155.08  266.97
   2  -6   0 4202.38  287.87
   2   6   0 4681.93  271.57
  -2   6   0 4220.28  270.07
  -2   6   0 4458.15  271.07
   2  -6   0 4323.67  267.87
  -2   6   0 4134.99  259.67
  -2  -6   0 4338.67  275.27
   2   6   0 4352.66  270.37
  -2   6   0 3813.12  281.87
  -2  -6   0 3827.72  269.37
  -2  -6   0 4405.06  280.97
  -2  -6   0 4117.59  277.27
  -2  -6   0 4273.37  272.77
  -2  -6   0 4001.30  260.87
   4   6   0  282.07   54.49
   4  -6   0  316.47   71.49
   4  -6   0  252.87   48.20
   4  -6   0  342.87   61.39
  -4   6   0  289.87   53.89
   4  -6   0  247.28   49.00
   4   6   0  303.27   58.99
  -4  -6   0  258.57   52.29
  -4   6   0  307.27   55.89
  -4  -6   0  289.57   54.09
   4  -6   0  261.47   51.79
   4   6   0  246.18   55.39
   4   6   0  212.48   50.89
  -4  -6   0  237.28   51.99
   4  -6   0  249.38   49.50
  -4   6   0  393.66   59.09
  -4  -6   0  255.57   57.29
  -4   6   0  295.07   57.39
   6   6   0 1263.77  121.99
   6  -6   0 1125.99  114.19
  -6  -6   0 1111.49  127.39
  -6   6   0 1227.08  116.69
   6  -6   0 1316.97  126.49
   6   6   0 1206.78  110.39
  -6  -6   0 1306.27  156.58
  -6  -6   0 1113.69  136.79
  -6  -6   0 1226.48  115.59
  -6   6   0 1165.18  114.89
  -6   6   0 1433.46  116.89
   6  -6   0 1320.27  117.59
   6  -6   0 1202.48  114.09
   6   6   0 1560.84  128.49
  -6   6   0 1296.47  115.29
   6  -6   0 1152.08  110.19
  -6  -6   0 1222.08  111.49
   6   6   0 1276.77  143.39
   6   6   0 1337.57  129.39
   8  -6   0   22.50   25.80
  -8  -6   0    8.80   16.60
   8   6   0   19.70   19.50
   8   6   0   30.90   27.30
   8  -6   0    0.70   13.00
  -8   6   0   52.69   33.40
   8   6   0    8.30   16.50
   8   6   0   18.90   26.90
  -8   6   0  -16.80    8.50
  -8  -6   0    4.80   17.90
  -8  -6   0   10.40   20.50
  -8  -6   0  -15.30   12.10
   8  -6   0   -2.80    9.80
  -8   6   0    5.20   19.40
  -8  -6   0   -4.10   13.40
  -8   6   0   21.90   21.50
   8  -6   0   -6.50    8.80
  -8  -6   0  -16.40   10.60
   8  -6   0   14.40   15.80
   8   6   0   34.90   24.60
  -8   6   0    2.50   16.10
   8  -6   0  -12.00    7.20
 -10   6   0  132.69   49.80
  10   6   0   23.40   20.90
 -10   6   0   57.09   40.80
 -10  -6   0   54.99   34.80
  10   6   0   41.90   32.10
 -10  -6   0   56.69   35.60
 -10   6   0   23.50   23.80
 -10  -6   0   25.30   24.60
  10   6   0   15.40   28.00
 -10   6   0  157.48   54.79
  10  -6   0   25.90   38.90
  10  -6   0   40.30   27.90
 -10  -6   0   33.10   28.70
 -10  -6   0   10.70   25.10
 -10   6   0   57.59   34.90
  10  -6   0   41.10   31.50
  10   6   0   36.70   25.70
 -10   6   0   33.80   27.30
 -12   6   0   53.99   35.40
 -12  -6   0   43.30   31.20
 -12   6   0   97.79   46.30
  12   6   0   93.19   47.70
 -12   6   0  130.69   49.80
 -12  -6   0  143.69   53.49
 -12  -6   0  102.19   46.50
  12  -6   0  131.89   57.29
 -12   6   0  104.29   51.69
 -12   6   0   23.60   30.60
  12   6   0    9.80   29.10
  12   6   0   46.60   31.20
 -12  -6   0   60.29   46.70
 -12  -6   0  158.98   59.99
  14   6   0  124.19   57.59
 -14  -6   0  374.26   86.69
 -14   6   0  272.77   80.89
 -14   6   0  313.07   85.89
 -14   6   0  231.08   81.49
  14   6   0  157.18   71.19
 -14  -6   0  159.88   68.29
 -14   6   0  195.58   66.39
 -14  -6   0  247.38   73.39
 -14  -6   0  205.28   65.59
  14   6   0   83.19   54.29
 -14   6   0  212.58   88.49
 -16  -6   0   12.00   28.60
  16  -6   0   15.80   27.70
 -16  -6   0   88.09   61.69
  16   6   0   46.60   40.40
 -16  -6   0   31.80   45.70
 -16   6   0   93.29   54.29
 -16  -6   0   94.29   55.39
  16   6   0   -9.40   15.80
 -16   6   0   47.00   46.00
 -16   6   0   -4.90   22.40
 -16  -6   0  121.69   54.19
  16   6   0   25.20   31.90
 -16   6   0   23.00   28.40
  -1   7   0    2.30   11.80
   1  -7   0    8.60   12.20
  -1  -7   0    0.50   11.80
  -1  -7   0   -2.50    7.60
   1  -7   0   -3.20   10.20
   1   7   0  -18.00    7.60
   1   7   0    2.90    8.80
  -1   7   0   12.50   13.10
  -1  -7   0   -0.40    8.30
  -1   7   0   10.70   14.50
  -1  -7   0   28.60   16.80
   1   7   0   -1.90    8.90
   1  -7   0   -1.00   14.10
   1   7   0  -11.50    6.40
  -1  -7   0  -14.40    6.30
  -1  -7   0    5.40   13.90
  -1   7   0   -5.00    8.60
  -1  -7   0    5.30   12.80
  -1   7   0    0.90    9.40
   1   7   0   -5.50    7.50
   1  -7   0    4.60   12.20
   1  -7   0    3.00   10.40
  -3   7   0    0.20   10.30
   3  -7   0   15.60   14.30
  -3  -7   0    4.00   15.80
   3  -7   0   17.10   14.80
   3   7   0   24.30   18.40
  -3  -7   0    8.10   12.70
   3  -7   0   -9.70    9.50
   3   7   0   12.80   16.00
  -3   7   0    9.00   13.60
  -3  -7   0   -7.70    8.50
   3   7   0   28.90   21.70
  -3   7   0   13.50   15.80
  -3  -7   0    0.50    9.00
  -3   7   0   11.40   14.80
   3  -7   0   -7.10    8.10
  -3  -7   0    5.00   14.60
   3   7   0    4.50   11.30
   3  -7   0  -18.10    8.60
  -3  -7   0   -5.80    7.40
  -5   7   0   -9.00    6.40
   5   7   0   13.20   22.30
  -5  -7   0   20.50   18.50
   5  -7   0   12.30   13.70
   5   7   0    6.80   19.30
  -5   7   0    3.60   14.50
   5   7   0   11.80   16.40
  -5  -7   0   34.00   20.90
   5  -7   0   11.10   23.30
   5  -7   0    1.10   12.00
   5  -7   0   40.10   23.70
  -5   7   0   14.90   15.80
   5   7   0  -11.20    6.90
  -5  -7   0    5.60   18.20
  -5  -7   0   14.60   20.30
   5  -7   0   -5.20    9.50
  -5   7   0   24.30   23.10
  -7   7   0    6.10   19.70
  -7  -7   0   14.10   21.30
   7  -7   0   14.50   20.70
   7  -7   0   -5.10    8.20
   7  -7   0   16.00   20.00
   7   7   0   49.30   27.80
  -7  -7   0   39.70   32.60
   7  -7   0   16.80   17.20
  -7   7   0   46.10   27.70
   7   7   0  -11.60    9.60
   7   7   0   12.40   17.20
   7   7   0    4.10   17.40
  -7  -7   0   -0.40   15.80
   7  -7   0   21.00   18.70
   7   7   0   -4.90   17.60
   7  -7   0   -1.30   16.30
  -7   7   0  -17.30    6.40
  -7  -7   0   22.70   20.00
  -9   7   0   14.80   22.60
  -9  -7   0   -7.10   10.00
  -9  -7   0    6.20   17.20
  -9   7   0    4.90   15.60
   9   7   0    1.80   18.80
   9  -7   0   -6.80   10.60
   9   7   0   11.20   24.00
  -9   7   0    0.00   16.40
  -9  -7   0   -7.40   14.50
  -9   7   0   12.20   20.00
   9  -7   0    3.40   24.20
   9  -7   0   -4.00   14.90
   9   7   0   17.80   19.40
  -9   7   0   -4.80   16.90
   9   7   0   16.70   24.50
   9  -7   0   10.10   15.40
  -9  -7   0  -16.20    9.50
  11  -7   0   -2.40   14.00
 -11  -7   0    0.40   15.00
  11  -7   0   13.60   18.50
  11   7   0  -11.60    9.60
  11   7   0   -7.30   11.20
 -11  -7   0    8.50   24.10
 -11   7   0  -11.50    9.70
  11   7   0   39.30   36.80
 -11   7   0    5.60   20.10
 -11   7   0   -0.60   16.60
 -11  -7   0    2.10   17.60
 -11  -7   0   13.40   20.10
 -11  -7   0  -28.50    8.90
 -11   7   0   -4.20   13.30
  11   7   0   33.80   34.80
  13   7   0   31.30   34.30
 -13   7   0    7.10   22.60
  13   7   0   -1.10   14.80
  13  -7   0   19.20   20.10
  13   7   0   -1.60   17.40
 -13  -7   0   33.10   34.70
 -13  -7   0   -8.30   14.90
 -13  -7   0    6.00   33.30
 -13   7   0   30.30   32.20
 -13  -7   0   15.50   25.60
 -13  -7   0    6.10   24.10
 -13   7   0   13.30   26.30
 -13   7   0  -15.90   13.20
 -15  -7   0    0.00   22.80
 -15  -7   0  -13.00   16.90
  15   7   0   31.30   39.20
  15  -7   0    8.30   23.90
 -15   7   0   -4.90   14.10
 -15  -7   0  -13.60   11.90
 -15   7   0   14.80   23.70
 -15  -7   0   13.00   29.50
  15   7   0   60.69   47.80
 -15   7   0    4.50   20.50
 -15   7   0   12.60   19.20
 -15  -7   0  -17.30   12.80
  15   7   0   -7.50   10.20
  17  -7   0   16.40   26.30
 -17  -7   0   12.90   27.20
 -17  -7   0    9.80   25.10
 -17   7   0   32.00   35.60
  17   7   0   -4.10   16.90
  17   7   0  -11.30   15.60
 -17  -7   0   -3.40   16.00
 -17  -7   0  -15.30   12.90
 -17  -7   0   23.30   42.20
 -17   7   0   -6.00   17.50
  17   7   0   68.29   57.39
 -17   7   0    3.80   20.50
   0  -8   0 1480.95  118.59
   0  -8   0 1283.87  124.19
   0   8   0 1316.57  114.29
   0  -8   0 1332.67  120.89
   0   8   0 1462.15  113.89
   0   8   0 1447.86  129.79
   0   8   0 1431.56  160.08
   0  -8   0 1380.36  115.29
   0   8   0 1422.36  110.89
   0  -8   0 1503.15  111.89
   0  -8   0 1385.86  112.59
  -2  -8   0 1717.63  141.79
   2  -8   0 1817.22  157.38
  -2  -8   0 1695.33  135.69
   2  -8   0 1802.32  146.89
   2  -8   0 2009.10  145.49
  -2   8   0 1675.13  138.19
   2   8   0 1927.31  159.18
  -2  -8   0 1787.72  149.29
  -2   8   0 1626.04  132.19
   2   8   0 1702.33  139.69
  -2  -8   0 1868.41  150.08
   2   8   0 1611.84  137.39
  -2  -8   0 2104.79  150.48
  -2   8   0 1807.52  142.99
   2  -8   0 1920.71  141.29
  -2   8   0 1892.51  162.48
  -2   8   0 1697.73  147.69
  -2   8   0 1744.53  130.89
  -2  -8   0 1692.13  132.89
  -2  -8   0 1813.82  137.99
   2  -8   0 1746.83  138.39
  -4  -8   0  572.64   82.99
   4  -8   0  313.67   61.69
   4   8   0  405.16   72.29
   4  -8   0  327.37   68.39
   4   8   0  519.75   79.99
   4  -8   0  350.56   67.19
  -4  -8   0  332.37   71.19
  -4  -8   0  356.36   69.89
  -4   8   0  429.86   66.19
   4   8   0  405.76   80.19
  -4   8   0  349.87   67.89
   4   8   0  309.17   64.79
   4  -8   0  346.47   79.19
   4  -8   0  307.57   61.39
  -4   8   0  411.86   73.99
  -4   8   0  318.47   63.09
   4  -8   0  501.75   78.69
  -4  -8   0  452.95   67.09
  -4  -8   0  436.66   73.59
  -4  -8   0  342.27   72.99
   6  -8   0  222.78   53.99
   6  -8   0  108.79   40.80
   6   8   0  114.69   45.90
  -6   8   0  115.09   42.60
   6  -8   0  223.88   54.09
  -6  -8   0   85.59   42.80
   6   8   0  114.49   47.20
  -6   8   0  184.18   54.09
   6  -8   0   97.59   48.80
  -6  -8   0   87.19   31.80
   6  -8   0   99.69   35.40
   6   8   0  108.79   43.20
   6   8   0  194.88   56.09
  -6   8   0  158.88   46.00
  -6  -8   0   67.49   32.10
   6  -8   0  118.99   42.00
  -6   8   0  164.68   49.30
   8  -8   0  690.53  127.99
  -8   8   0  682.23  103.59
  -8  -8   0  518.95  110.99
  -8  -8   0  519.65  108.09
   8   8   0  502.65   98.39
   8   8   0  537.85  103.09
   8   8   0  637.74  102.79
  -8   8   0  574.04   93.69
  -8  -8   0  649.24  106.89
  -8  -8   0  663.73  100.89
  -8  -8   0  551.34   96.49
   8   8   0  550.74  102.79
   8   8   0  704.83  124.69
  -8   8   0  642.24  107.89
   8  -8   0  835.72  123.59
  -8   8   0  496.35   91.89
  -8  -8   0  695.23  104.29
   8  -8   0  760.92  111.39
  -8   8   0  568.14  100.29
   8  -8   0  539.25   90.59
 -10   8   0  466.05   95.59
 -10   8   0  448.06   91.19
  10   8   0  433.36   90.89
 -10  -8   0  542.35  122.39
  10   8   0  572.54  112.29
  10  -8   0  561.14   99.09
 -10  -8   0  341.07   78.69
 -10  -8   0  656.43  108.69
  10   8   0  600.64  111.79
 -10   8   0  517.35  100.09
 -10  -8   0  599.14  108.19
  10  -8   0  517.15  100.89
 -10   8   0  528.55   96.29
  10   8   0  510.45  108.99
 -12   8   0  389.96   91.49
  12   8   0  133.69   51.69
 -12   8   0  143.79   58.79
 -12  -8   0  262.17   76.19
  12  -8   0  127.19   50.09
 -12  -8   0  255.57   75.99
 -12   8   0  544.75  111.29
 -12  -8   0  167.78   74.69
  12   8   0  286.57   82.49
 -12   8   0  313.87   79.09
 -12  -8   0  140.89   48.40
 -12  -8   0  332.67   79.19
  12   8   0  108.79   53.39
 -14   8   0  131.49   55.29
  14   8   0   34.70   36.60
 -14   8   0   21.10   26.40
 -14  -8   0   48.90   36.60
 -14   8   0  114.49   57.19
 -14  -8   0   67.19   43.70
  14  -8   0    1.60   16.60
 -14  -8   0   -0.10   22.80
  14   8   0   -3.30   15.30
 -14   8   0   23.30   34.50
 -14  -8   0   96.59   64.59
 -14  -8   0   66.49   37.40
  14   8   0   17.50   29.70
 -16  -8   0   25.50   28.30
 -16  -8   0   16.80   29.60
  16   8   0  -11.10   14.20
 -16   8   0   53.39   39.00
 -16   8   0   28.80   35.70
 -16  -8   0    6.10   23.70
  16   8   0    8.00   17.80
  16   8   0   70.79   57.79
 -16  -8   0   28.50   30.50
 -16   8   0   28.50   31.10
 -16  -8   0   24.70   30.90
  16  -8   0   -6.40   13.80
   1  -9   0    1.40   18.60
  -1  -9   0    4.60   14.60
  -1  -9   0    8.20   15.80
  -1   9   0   52.89   33.30
   1  -9   0   -4.20    9.90
   1   9   0  -12.00    4.30
  -1   9   0    8.40   16.20
  -1   9   0   12.30   14.10
  -1  -9   0    9.00   12.40
   1   9   0    4.60   12.40
   1  -9   0    4.10   10.30
  -1  -9   0    7.40   11.00
   1   9   0   -7.90    8.20
  -1  -9   0    2.30   13.70
  -1  -9   0  -12.60    5.90
   1  -9   0   15.50   18.30
  -1  -9   0    4.70   13.00
   1   9   0    1.20   16.40
  -1   9   0  -11.80    5.70
  -1   9   0   -4.10   12.90
  -1   9   0   -3.20    7.50
   3   9   0   13.20   18.90
  -3   9   0   17.30   18.10
   3  -9   0   16.50   20.80
  -3  -9   0   -2.80   10.40
  -3  -9   0  -14.00    8.80
   3  -9   0   -2.00   12.40
  -3   9   0   19.90   28.70
  -3   9   0    9.30   12.20
  -3  -9   0    7.50   17.30
   3   9   0   14.40   17.60
  -3   9   0    9.80   13.90
  -3   9   0    2.50   11.20
  -3  -9   0    6.10   17.60
  -3  -9   0    0.10   17.50
  -3   9   0    9.30   15.00
   3   9   0  -17.40    9.40
   3  -9   0   -5.80   12.40
   3  -9   0    5.90   15.00
  -3  -9   0   -1.80   10.60
  -5  -9   0   46.20   32.10
   5   9   0   -4.10   14.80
   5  -9   0   -7.60   10.90
   5  -9   0    6.30   14.10
   5   9   0    7.30   18.10
   5   9   0   21.60   24.90
  -5  -9   0   -3.30    7.20
  -5   9   0  -25.20    7.80
   5  -9   0    1.30   20.20
   5   9   0   11.20   18.10
  -5  -9   0   -0.30   10.30
   5  -9   0   -4.80   12.10
   5  -9   0   -7.00   10.10
   5  -9   0   10.60   15.20
  -5  -9   0   16.60   19.50
  -5  -9   0   -1.10   10.90
  -5  -9   0    6.10   17.00
  -5   9   0   25.90   23.30
  -5   9   0  -10.70    7.00
   7   9   0   12.40   20.30
   7  -9   0  -12.30   14.70
   7   9   0    5.20   21.10
  -7   9   0   -8.20    7.20
   7   9   0  -19.00    8.40
  -7   9   0   20.80   17.00
   7  -9   0    8.70   15.50
   7  -9   0   -1.10   13.40
  -7  -9   0    1.10   19.00
  -7   9   0   -5.60   11.00
  -7   9   0   -1.50   14.30
   7   9   0    3.40   21.50
   7   9   0   -3.90   12.90
  -7  -9   0    4.70   16.40
   7  -9   0   30.20   31.60
  -7  -9   0   18.90   25.90
  -9  -9   0   62.99   38.70
  -9   9   0    3.30   19.60
  -9   9   0   -1.10   17.70
   9   9   0    2.50   16.50
   9   9   0  -15.50   20.20
   9  -9   0  -18.50   16.60
  -9  -9   0    2.00   21.70
   9   9   0   17.00   24.20
  -9  -9   0   31.80   31.80
  -9   9   0  -11.00   15.50
  -9   9   0    8.10   22.70
   9   9   0   24.70   30.80
   9  -9   0   -2.30   12.20
   9  -9   0  -10.70   11.90
  -9  -9   0   27.20   29.40
  -9   9   0   41.80   36.90
  11   9   0   14.80   27.10
 -11  -9   0    2.20   22.70
 -11   9   0  -13.90   13.50
 -11  -9   0    1.30   18.40
 -11  -9   0   -0.80   27.00
  11  -9   0    7.80   27.80
  11   9   0   30.80   30.10
  11   9   0   -6.90   13.30
 -11  -9   0    7.50   19.70
  11  -9   0   -9.00    9.40
 -11   9   0   -4.30   20.40
 -11  -9   0  -15.40   13.30
 -11   9   0   32.70   33.20
 -13   9   0   -5.30   11.50
 -13  -9   0   16.50   34.00
 -13   9   0  -19.30    8.60
 -13  -9   0    6.60   23.90
  13  -9   0  -12.10    8.60
  13   9   0   -0.70   14.90
 -13  -9   0   25.30   25.00
  13   9   0   -1.80   29.70
  13   9   0   56.29   40.00
 -13  -9   0   17.90   21.60
 -13   9   0   40.10   39.20
 -13  -9   0   -0.10   17.40
 -15  -9   0   39.80   43.80
  15   9   0    1.20   17.10
 -15  -9   0   -0.50   18.00
  15   9   0   27.20   29.50
 -15  -9   0   -0.50   17.70
  15   9   0   10.70   27.40
 -15   9   0   14.50   22.80
 -15  -9   0    7.20   22.30
 -15  -9   0   34.80   42.20
  15  -9   0    2.30   15.10
 -15   9   0  -13.30   12.90
 -15   9   0   58.59   43.50
   0 -10   0 2319.57  198.58
   0 -10   0 2609.84  199.08
   0 -10   0 2337.27  183.38
   0 -10   0 2928.41  191.58
   0  10   0 2267.77  199.38
   0  10   0 2360.66  208.28
   0  10   0 2408.76  181.48
   0  10   0 2481.65  179.08
   0 -10   0 2293.77  179.98
   0  10   0 2565.14  189.38
   0 -10   0 2433.56  187.78
   0 -10   0 2383.26  177.18
  -2 -10   0  423.66   82.69
  -2  10   0  357.06   77.59
   2  10   0  383.06   87.19
  -2 -10   0  274.77   58.89
   2 -10   0  445.26   90.59
  -2  10   0  412.26   65.89
   2 -10   0  632.24   90.39
   2 -10   0  417.16   75.49
   2  10   0  373.46   70.89
   2 -10   0  556.64   92.89
   2  10   0  474.95   78.69
  -2  10   0  525.35   75.79
  -2 -10   0  455.35   80.69
  -2  10   0  391.26   73.99
  -2 -10   0  454.55   73.09
  -2  10   0  577.14   87.39
  -2  10   0  541.25  107.29
   2 -10   0  428.36   72.89
  -2 -10   0  454.65   79.59
  -2 -10   0  415.76   80.49
  -2 -10   0  506.45   77.49
   4  10   0  372.26   81.69
  -4 -10   0  235.88   62.49
   4  10   0  381.56   74.19
   4 -10   0  500.05  101.69
  -4 -10   0  380.26   71.19
   4 -10   0  365.96   77.69
   4 -10   0  471.75   77.19
  -4  10   0  482.15   77.39
  -4  10   0  328.37   68.79
  -4 -10   0  481.35   88.89
  -4 -10   0  332.07   63.79
   4 -10   0  354.46   72.39
  -4  10   0  339.27   59.79
  -4 -10   0  500.05   89.59
  -4 -10   0  311.27   61.59
   4  10   0  521.25   87.49
   4 -10   0  303.67   66.59
  -4 -10   0  416.36   85.89
  -4  10   0  339.57   70.89
  -4  10   0  232.38   62.19
   4 -10   0  548.55   84.19
  -6  10   0   22.30   21.30
  -6 -10   0    1.20   14.20
  -6  10   0  -17.30   11.40
   6  10   0  -16.10    7.00
  -6 -10   0    9.40   24.30
  -6  10   0   -1.70   14.00
   6  10   0   10.70   21.60
   6 -10   0    5.80   15.20
  -6 -10   0  -15.50   12.20
   6 -10   0   10.20   15.70
  -6 -10   0    7.40   21.70
   6 -10   0   21.40   25.00
   6  10   0   13.90   20.50
   6 -10   0   27.40   32.90
  -6 -10   0    8.10   18.60
   6  10   0  -18.30    8.00
  -8 -10   0   -8.70   12.40
  -8  10   0   19.30   23.50
  -8  10   0   16.40   28.80
   8 -10   0   38.30   27.70
  -8  10   0  -13.70    6.90
  -8 -10   0   58.49   38.50
  -8 -10   0   -4.00   15.00
   8  10   0   16.70   24.50
   8  10   0  -16.30   15.90
  -8  10   0   -5.50   15.90
   8  10   0   -7.70   13.50
   8 -10   0   31.10   39.30
  -8 -10   0    5.50   19.60
   8  10   0    0.50   18.90
   8 -10   0   14.70   23.20
 -10 -10   0   13.30   20.70
 -10 -10   0   43.20   30.00
 -10  10   0  115.29   49.99
  10 -10   0   69.29   52.09
 -10 -10   0   26.00   25.20
 -10  10   0   50.99   35.50
  10  10   0  140.19   59.69
 -10  10   0  117.79   54.79
  10  10   0   24.90   27.60
 -10 -10   0  206.78   76.09
 -10  10   0   96.49   49.90
 -10 -10   0  110.79   51.19
 -12  10   0  202.88   76.59
 -12  10   0  237.38   71.39
 -12  10   0  131.49   61.69
 -12  10   0  194.68   70.49
 -12 -10   0  124.79   76.09
 -12 -10   0   44.60   44.30
 -12 -10   0  153.58   62.09
  12 -10   0  144.99   71.39
  12  10   0   65.99   41.00
 -12 -10   0  182.68   64.89
  12  10   0  174.78   62.19
  14  10   0  218.48   75.09
  14 -10   0  126.79   73.39
 -14 -10   0   67.49   57.79
 -14  10   0  125.59   65.69
 -14 -10   0  127.69   59.79
 -14  10   0  237.88   84.69
  14  10   0  158.28   73.59
 -14 -10   0  240.58   74.19
 -14  10   0  123.99   57.39
 -14  10   0  184.18   63.49
  14  10   0  203.98   81.09
 -14 -10   0  318.57   88.79
  14 -10   0  139.59   59.19
  -1  11   0   43.70   25.90
  -1 -11   0   11.50   17.90
   1  11   0   11.30   20.20
  -1 -11   0  -10.90    4.70
   1 -11   0  -10.20    4.70
  -1 -11   0  -10.80    7.80
   1  11   0   23.90   27.10
   1 -11   0    9.30   14.00
  -1  11   0    2.40   15.60
  -1 -11   0   -4.60    7.20
  -1  11   0  -14.00    6.50
  -1 -11   0   -0.90   10.20
   1  11   0   15.50   17.00
  -1 -11   0    9.00   17.50
  -1 -11   0  -12.90    7.80
   1 -11   0  -10.30    9.60
  -1  11   0    2.30   17.10
   1 -11   0   35.50   24.70
   1  11   0  -11.00    7.30
  -1  11   0    7.00   16.10
   1 -11   0   38.30   32.50
  -3  11   0   -6.00   11.40
   3 -11   0  -14.20    6.10
  -3 -11   0  -15.90    8.30
  -3  11   0    1.80   10.90
  -3 -11   0    2.80   13.40
  -3  11   0   10.80   19.20
  -3  11   0    2.00   17.60
   3  11   0   44.10   24.90
  -3 -11   0    5.00   20.90
   3  11   0    9.10   22.00
  -3  11   0   -3.00   13.70
   3 -11   0   25.90   24.30
  -3 -11   0    4.80   12.50
   3  11   0   17.00   21.10
  -3 -11   0    3.20   15.30
  -3  11   0   -1.30   12.70
   3 -11   0   13.30   17.40
  -3 -11   0   17.20   19.00
   3 -11   0   -4.40   12.10
  -3 -11   0   -3.30    7.80
   5  11   0   -4.60   12.90
  -5 -11   0  -14.90    8.90
  -5 -11   0   13.20   15.90
  -5 -11   0   37.10   31.20
   5  11   0    7.00   20.30
  -5  11   0    6.40   15.00
   5 -11   0   -2.20   18.90
  -5 -11   0    8.50   16.90
   5  11   0   -1.70   17.50
   5 -11   0  -17.90    9.60
  -5  11   0    0.30   20.20
   5 -11   0  -17.10    7.80
   5 -11   0   31.60   29.70
  -5  11   0  -16.50    9.90
  -5 -11   0   21.70   21.80
  -5 -11   0    0.70   17.10
  -5  11   0   17.70   20.90
  -5  11   0    2.20   16.80
   7 -11   0   12.70   21.90
  -7 -11   0   33.70   31.20
   7  11   0   -9.60   13.00
   7 -11   0  -11.60   20.60
  -7  11   0  -13.90   13.70
   7 -11   0   29.50   28.20
  -7 -11   0    3.90   23.00
   7  11   0    4.20   18.70
  -7  11   0   21.00   23.30
  -7  11   0  -17.50   17.00
   7  11   0    3.20   19.90
  -7  11   0    1.80   21.50
   7  11   0  -16.00   16.00
   7 -11   0  -17.10    6.00
  -9 -11   0   -5.40   15.60
  -9 -11   0  -25.30    9.80
   9 -11   0   -8.80   24.80
   9  11   0    5.50   20.90
  -9 -11   0   -8.10   10.80
  -9  11   0   -1.80   13.50
   9 -11   0  -13.40    9.00
  -9  11   0  -14.00   13.40
   9  11   0   19.80   25.30
  -9  11   0   59.59   39.50
  -9 -11   0   35.40   29.60
  -9  11   0   50.39   40.10
  -9  11   0   -8.00   14.60
 -11  11   0  -18.30    8.40
 -11  11   0  -10.50    9.30
 -11  11   0   33.00   38.60
 -11  11   0   37.30   34.10
 -11 -11   0    3.50   20.20
 -11 -11   0   18.00   30.50
  11  11   0   11.70   25.00
 -11 -11   0   -7.80   12.50
  11  11   0   14.90   19.80
 -11 -11   0   28.90   32.80
  11 -11   0  -16.50   11.10
  11 -11   0   -6.20   11.80
 -11 -11   0    5.00   18.70
  11  11   0  -10.50   18.20
 -13 -11   0  -13.40    9.90
  13  11   0   12.60   26.10
  13  11   0   -4.70   12.10
 -13 -11   0   -2.50   10.20
 -13 -11   0   -7.80   14.70
 -13  11   0  -10.00   11.60
 -13  11   0   -4.80   14.20
 -13  11   0   47.60   38.50
 -13 -11   0   -0.90   13.90
  13 -11   0   16.20   18.90
 -13  11   0   -9.20   14.20
  13 -11   0   21.90   36.80
  13  11   0   10.10   25.80
 -13 -11   0    2.40   23.30
 -15  11   0   21.80   32.00
  15  11   0    6.80   27.70
  15  11   0   26.50   40.10
 -15  11   0   36.60   35.80
 -15 -11   0    0.20   14.80
 -15 -11   0   -2.80   15.90
  15 -11   0   42.50   30.60
 -15  11   0   24.00   38.60
  15  11   0   63.89   45.60
  15 -11   0   -2.20   20.90
 -15 -11   0   23.10   27.60
 -15 -11   0   11.80   32.60
 -15 -11   0  -13.80   15.60
   0 -12   0 4580.94  326.97
   0  12   0 4340.57  320.77
   0 -12   0 5565.04  358.66
   0  12   0 4610.14  348.97
   0 -12   0 4560.94  335.67
   0 -12   0 5040.00  326.97
   0  12   0 4987.50  316.37
   0  12   0 4167.98  350.06
   0 -12   0 4322.67  316.97
   0  12   0 4658.53  317.37
   2  12   0  723.73  110.39
  -2  12   0  920.21  112.29
   2 -12   0  881.91  141.99
  -2 -12   0  995.20  125.39
  -2  12   0  851.01  108.29
  -2  12   0  852.41  137.79
   2 -12   0  859.91  129.59
  -2 -12   0  827.42  123.29
  -2  12   0  980.70  128.69
  -2 -12   0  889.81  134.69
  -2  12   0 1456.35  232.38
   2 -12   0 1003.30  129.99
   2  12   0  667.83  106.69
  -2 -12   0 1172.78  152.18
  -2 -12   0  976.20  133.99
   4  12   0 2046.30  241.28
  -4 -12   0 2019.40  167.88
  -4 -12   0 1668.13  170.88
   4  12   0 1972.00  174.58
   4  12   0 2137.79  180.58
  -4 -12   0 2225.38  190.58
  -4 -12   0 1892.01  167.48
  -4  12   0 2020.20  178.98
  -4  12   0 1901.61  162.48
  -4  12   0 2123.89  161.68
  -4 -12   0 1786.32  177.18
  -4  12   0 2068.79  178.58
  -4 -12   0 1865.91  182.98
  -4  12   0 2041.30  247.88
   4 -12   0 1667.03  218.38
   4 -12   0 2041.70  173.08
   4 -12   0 1864.91  178.78
  -6 -12   0  124.29   55.69
  -6 -12   0   94.29   48.00
  -6  12   0  102.39   38.10
  -6 -12   0  180.28   51.89
   6 -12   0  119.39   59.79
  -6  12   0   64.59   40.10
   6  12   0  153.68   60.09
   6  12   0  116.09   47.50
  -6  12   0   61.79   37.50
  -6 -12   0   58.19   34.60
   6 -12   0   86.69   43.30
  -6  12   0   63.29   38.80
   6 -12   0   30.30   28.00
  -6 -12   0   75.29   42.20
  -6  12   0   80.29   36.60
   6  12   0   47.80   37.60
  -8 -12   0  142.69   62.99
  -8  12   0   64.79   46.00
  -8 -12   0   76.29   36.50
  -8  12   0   71.09   36.50
   8  12   0   55.69   33.70
   8  12   0   51.69   38.20
   8  12   0  136.99   58.59
   8 -12   0   71.99   55.69
  -8  12   0   94.99   45.70
   8 -12   0   32.70   25.20
  -8 -12   0  106.79   46.50
  -8  12   0   42.50   37.80
  10  12   0    9.40   21.90
  10 -12   0    1.50   12.00
  10  12   0    5.90   28.60
 -10 -12   0   38.40   29.00
 -10 -12   0   -0.30   19.70
 -10  12   0    8.00   22.20
 -10  12   0   85.09   52.69
 -10 -12   0  -11.90    7.40
  10 -12   0   16.70   33.20
 -10  12   0   28.20   36.40
 -10  12   0   -3.40   21.30
  10  12   0    0.30   14.30
 -10 -12   0    8.90   23.40
 -10 -12   0   75.09   42.70
 -12 -12   0   -8.40   17.40
  12  12   0   59.39   36.80
  12  12   0    4.00   20.10
  12 -12   0   -0.60   22.90
 -12  12   0  -11.80   18.30
  12 -12   0   -0.90   13.70
 -12 -12   0    3.90   16.30
 -12  12   0    0.60   18.30
 -12  12   0   29.50   22.60
  12  12   0   25.10   34.60
 -12 -12   0   -8.30   20.20
 -12 -12   0    2.90   15.90
 -12 -12   0    2.60   20.30
 -12  12   0   17.00   28.40
  14  12   0   36.00   35.80
 -14 -12   0   51.29   42.50
 -14 -12   0   -2.70   18.00
  14 -12   0   -7.50   12.50
 -14 -12   0   15.90   27.40
 -14 -12   0  -11.60   20.70
  14  12   0    5.40   25.90
 -14  12   0   16.70   26.90
  14  12   0   29.30   35.00
 -14  12   0  -20.10   11.20
 -14  12   0   73.29   48.50
  14 -12   0    6.00   27.60
 -14 -12   0   63.19   49.10
  -1  13   0  -15.10   10.00
  -1 -13   0    8.70   12.70
   1 -13   0   -8.80    8.60
  -1  13   0   -8.30    7.90
  -1  13   0   -6.10   11.70
   1  13   0   10.70   21.90
  -1 -13   0   42.20   31.40
   1  13   0   -6.60   12.10
   1 -13   0    4.50   18.10
  -1 -13   0    6.90   16.60
  -1 -13   0   40.70   34.70
   1  13   0   -4.50   13.20
  -1  13   0  -16.60   10.20
  -1 -13   0    0.50   12.60
   1 -13   0  -21.90    7.40
  -1  13   0   39.90   32.30
   1 -13   0   -3.10   13.40
   1  13   0   14.90   18.60
   3  13   0    7.50   20.90
  -3  13   0   19.00   20.70
  -3  13   0  -13.80   11.70
   3 -13   0  -16.00    9.10
  -3 -13   0  -12.50    7.20
   3  13   0  -15.80   11.20
  -3  13   0  -10.40   14.70
   3  13   0   -8.50    9.30
  -3 -13   0    9.70   20.10
   3 -13   0   -6.10    9.50
  -3  13   0   37.20   25.80
  -3  13   0   30.30   26.80
  -3 -13   0   14.80   24.60
   3 -13   0   -1.70   16.40
  -3  13   0    3.50   16.30
  -5 -13   0   -3.00   21.00
   5  13   0    4.00   14.70
   5 -13   0   19.80   24.10
   5 -13   0   18.10   25.00
   5  13   0   26.80   38.80
   5  13   0  -22.00    6.40
  -5  13   0   22.40   22.10
  -5  13   0  -20.20    9.90
  -5  13   0  -12.90    7.30
   5 -13   0   -5.40   18.10
  -5  13   0   -7.80   15.30
  -5  13   0   27.70   29.30
  -5 -13   0  -12.20   10.30
  -5 -13   0  -17.30   13.60
  -7  13   0  -15.10   13.40
   7  13   0   19.40   28.80
  -7  13   0    0.30   18.30
   7  13   0  -11.00   14.00
  -7  13   0    1.10   17.10
  -7  13   0   67.29   43.30
   7 -13   0   15.20   35.50
  -7 -13   0    5.80   24.20
   7 -13   0   23.70   23.30
  -7 -13   0  -10.10    9.70
  -7 -13   0   -4.10   14.20
  -7  13   0   66.09   33.80
   9 -13   0   10.30   25.60
   9  13   0   30.60   33.80
  -9 -13   0  -18.60   10.90
  -9  13   0   19.80   25.30
  -9  13   0   83.59   51.59
  -9 -13   0    4.80   27.50
  -9 -13   0    9.70   23.20
   9  13   0   28.90   31.90
  -9 -13   0   22.10   24.30
   9 -13   0    3.40   14.10
  -9  13   0    0.80   17.70
  -9  13   0    1.70   17.40
   9  13   0   -2.40   11.10
 -11  13   0  -13.80   16.20
 -11  13   0    2.90   16.90
 -11  13   0  -17.10   12.30
 -11 -13   0   -1.70   16.00
  11  13   0  -12.80   14.10
 -11 -13   0    9.00   18.20
  11  13   0   -2.70   14.30
  11  13   0   14.50   27.50
 -11 -13   0   -7.40    9.30
 -11  13   0   93.99   55.39
  11 -13   0   19.70   24.50
 -11 -13   0  -16.80   15.30
 -11 -13   0  -12.60   11.80
  11 -13   0    5.30   23.30
 -13  13   0   -6.60   13.20
 -13 -13   0   22.30   35.50
  13  13   0   20.00   35.90
  13 -13   0   -0.40   14.80
  13  13   0   12.90   24.20
 -13 -13   0   -4.90   11.60
 -13 -13   0   -6.90   15.60
  13 -13   0   57.39   60.69
  13  13   0   18.00   34.00
 -13  13   0    3.40   24.10
 -13  13   0   21.60   26.60
 -13 -13   0   19.50   33.10
 -13 -13   0   27.10   26.60
 -13  13   0   35.70   42.40
   0  14   0 2488.45  207.58
   0 -14   0 2505.65  219.08
   0 -14   0 2289.77  224.78
   0  14   0 2771.92  257.07
   0 -14   0 3138.49  247.38
   0  14   0 2354.76  235.88
   0  14   0 2820.52  224.18
  -2 -14   0  321.37   83.29
  -2  14   0  390.36   86.99
  -2 -14   0  527.05   89.69
   2  14   0  419.86   85.59
   2 -14   0  476.95   94.39
   2 -14   0  385.96   98.59
  -2  14   0  410.66   75.39
  -2 -14   0  423.56   93.89
  -2  14   0  558.74  114.89
  -2  14   0  402.76  107.89
   2  14   0  396.36   84.19
  -2 -14   0  455.55   92.29
   4 -14   0 1172.48  182.48
  -4 -14   0  922.31  152.58
  -4 -14   0 1173.48  167.48
   4  14   0 1049.89  165.08
  -4  14   0 1166.28  170.48
   4 -14   0  836.82  132.69
   4  14   0 1174.18  156.28
  -4 -14   0 1033.20  148.89
  -4  14   0  881.41  140.59
   4 -14   0 1474.05  163.48
  -4  14   0  962.10  148.99
  -4  14   0 1037.20  133.59
  -6  14   0   59.49   31.40
  -6  14   0    3.30   24.10
  -6 -14   0   15.90   29.60
   6 -14   0   99.39   47.40
  -6  14   0   64.99   48.50
  -6  14   0   79.59   46.80
   6  14   0   95.89   50.29
   6 -14   0   15.40   31.10
  -6  14   0  100.59   46.00
  -6 -14   0  118.99   53.69
   8  14   0   44.30   33.60
  -8 -14   0   27.30   33.60
  -8  14   0   55.09   32.90
  -8  14   0   91.39   47.90
  -8  14   0   58.39   37.90
   8 -14   0   65.19   48.60
   8 -14   0   17.30   24.90
   8  14   0   87.39   46.60
  -8 -14   0   43.90   37.00
  -8  14   0   69.39   45.90
 -10 -14   0   23.60   30.20
 -10  14   0    8.70   33.60
  10  14   0   14.60   26.60
 -10  14   0   14.90   30.90
 -10 -14   0   -6.30   14.30
 -10 -14   0   30.70   34.60
 -10  14   0  -19.80    8.90
 -10 -14   0    6.40   34.30
  10  14   0   35.10   33.70
  10 -14   0   39.80   30.00
  10 -14   0   21.30   36.70
 -10  14   0   15.40   25.80
 -10 -14   0   10.40   19.20
 -10  14   0    2.90   15.10
  10  14   0   19.80   25.20
 -12 -14   0  -20.50   17.40
  12  14   0   21.80   28.40
 -12 -14   0    2.00   15.90
  12 -14   0   17.60   25.90
  12  14   0   50.39   46.50
  12 -14   0   11.80   35.70
 -12 -14   0  -14.00   12.70
 -12  14   0   62.49   38.20
  12  14   0   35.20   43.20
 -12 -14   0   40.90   35.50
 -12  14   0   12.00   23.40
 -12  14   0   57.09   43.70
 -12  14   0   -0.10   26.30
 -12 -14   0   -0.30   13.50
   1  15   0   20.60   23.60
  -1 -15   0  -10.70    8.00
  -1  15   0   -5.50   17.10
   1 -15   0    1.50   14.80
  -1  15   0   -0.80   16.80
  -1  15   0    2.70   17.90
  -1 -15   0   13.00   19.20
   1  15   0   -2.30   17.20
  -1 -15   0   -7.50   13.80
   1 -15   0   11.50   15.80
  -1  15   0   15.50   21.30
   1 -15   0   -4.10   17.10
   1  15   0   -3.10   19.60
  -3 -15   0   -3.20   15.80
  -3  15   0   18.90   21.30
  -3  15   0  -13.40   10.80
  -3 -15   0   18.90   24.10
   3  15   0   18.10   23.00
   3 -15   0   12.50   22.60
  -3  15   0    8.00   25.60
  -3 -15   0  -11.30    9.90
   3 -15   0    0.20   17.20
   3  15   0   22.00   26.90
  -3  15   0   47.80   39.50
   5  15   0    9.60   26.50
   5 -15   0    5.50   26.10
   5  15   0   12.40   26.40
  -5  15   0    6.50   21.50
  -5  15   0   24.70   27.20
  -5  15   0   36.40   30.60
  -5 -15   0   -4.60   16.60
  -5 -15   0   -8.90   20.70
  -5  15   0   22.20   24.30
  -5 -15   0   23.10   26.60
  -5  15   0   -8.10   11.30
   5 -15   0   -5.30   12.00
   7  15   0   47.30   44.20
  -7  15   0    1.80   12.70
  -7 -15   0   36.10   33.70
  -7  15   0    4.90   27.40
  -7  15   0  -15.70   12.50
  -7  15   0   43.00   38.10
  -7 -15   0   36.80   29.60
  -7 -15   0   90.29   52.29
   7 -15   0  -10.20   12.10
   7  15   0   -8.90   10.00
  -7  15   0   28.60   28.70
  -9  15   0   11.70   28.90
  -9 -15   0  -16.80    9.20
  -9  15   0   32.30   27.10
   9  15   0  -11.70   10.90
  -9 -15   0    0.10   26.50
  -9  15   0    7.20   18.40
   9 -15   0   20.70   39.40
   9  15   0   23.50   30.00
   9 -15   0   40.80   31.60
  -9 -15   0    3.40   13.50
   9  15   0   32.80   33.10
  -9  15   0   21.70   33.80
  -9 -15   0   55.39   44.70
  -9  15   0   17.30   26.70
 -11 -15   0   -1.20   18.30
  11 -15   0   13.50   19.70
 -11  15   0    0.40   10.20
 -11  15   0   59.39   45.60
 -11 -15   0    3.60   25.90
 -11  15   0    0.00   19.30
  11  15   0   28.90   37.60
  11 -15   0   15.80   29.40
 -11 -15   0    0.80   16.20
 -11  15   0  -10.60   14.30
 -11 -15   0   -1.30   22.30
 -11  15   0   -7.80   27.90
  11  15   0   -1.80   17.70
  11  15   0   65.29   50.59
 -11 -15   0    3.40   30.40
   0 -16   0  786.42  126.19
   0  16   0  814.22  125.49
   0 -16   0  597.94  119.19
   0  16   0  895.21  169.08
   0  16   0  524.25  110.39
   0 -16   0  842.22  148.39
   2  16   0  400.26   87.39
  -2 -16   0  161.18   65.79
  -2  16   0  496.15  107.29
  -2  16   0  401.46  109.59
   2 -16   0  413.96  105.29
  -2 -16   0  418.56   92.39
   2 -16   0  601.94  103.29
  -2  16   0  422.66   80.19
  -2  16   0  244.58   66.89
   2 -16   0  466.95  101.49
   2  16   0  324.97   85.49
  -2 -16   0  534.75  113.09
  -4  16   0  348.47   90.69
   4  16   0  266.97   74.19
  -4  16   0  327.77   71.99
  -4  16   0  273.47   87.99
  -4 -16   0  248.28   70.69
   4  16   0  282.17   74.89
   4 -16   0  154.38   68.69
  -4  16   0  228.58   63.59
   4 -16   0  385.06   88.69
  -4 -16   0   99.09   53.39
  -4 -16   0  437.46  105.39
  -6  16   0   31.10   25.90
   6  16   0   11.10   27.60
   6 -16   0  178.38   63.79
  -6  16   0  118.39   46.90
  -6  16   0    5.10   21.20
   6  16   0  100.79   48.30
  -6 -16   0   28.60   30.20
  -6 -16   0   57.59   50.19
  -6  16   0   64.59   34.80
  -6  16   0   55.09   45.00
  -6 -16   0   83.49   46.90
   6 -16   0   66.19   50.99
   8 -16   0   11.90   29.70
  -8  16   0   -3.20   17.90
   8 -16   0   34.70   32.20
  -8 -16   0   35.80   31.50
   8  16   0   54.49   42.60
   8  16   0   64.19   40.90
  -8  16   0   53.69   41.50
  -8  16   0   23.70   21.00
  -8 -16   0   59.09   39.40
  -8 -16   0   -5.40   12.90
  -8  16   0   -4.20   13.40
  -8  16   0   76.59   48.10
  10  16   0   67.39   47.40
 -10 -16   0   49.10   40.80
  10 -16   0   14.60   18.10
  10 -16   0   15.10   28.90
 -10 -16   0   13.70   27.40
 -10 -16   0   61.49   50.29
  10  16   0   83.89   51.19
  10  16   0  157.38   70.49
 -10  16   0   53.59   47.40
 -10 -16   0   60.99   41.80
 -10  16   0   64.29   41.90
 -10  16   0   56.39   37.90
 -10  16   0   41.90   41.00
 -10  16   0   34.00   41.80
   1 -17   0    6.00   22.30
   1  17   0   45.70   32.40
  -1  17   0   -0.20   14.20
  -1  17   0   10.30   29.10
  -1  17   0    0.80   12.60
  -1 -17   0   -9.60   16.50
  -1 -17   0  -21.90    9.50
   1 -17   0   11.20   18.60
   1  17   0    8.40   16.90
  -1 -17   0   27.90   28.60
   1 -17   0  -11.20   15.00
   3 -17   0   11.10   22.40
   3  17   0    3.40   14.00
  -3  17   0   -6.70   16.90
  -3 -17   0   -3.30    9.90
   3  17   0   25.20   32.10
  -3  17   0    2.90   19.10
  -3 -17   0    6.50   19.40
  -3  17   0   24.70   38.20
   3 -17   0   21.90   27.00
  -3  17   0   -8.40   13.80
   3 -17   0   69.09   42.50
   5  17   0  -10.40   23.90
  -5  17   0    3.10   16.90
  -5 -17   0   -7.90   11.50
  -5  17   0   -6.30   15.50
   5 -17   0   36.80   35.40
  -5 -17   0   52.09   46.70
   5 -17   0    3.90   15.40
  -5 -17   0   18.50   25.60
   5  17   0   -1.30   12.40
  -5  17   0   31.00   34.60
  -5  17   0   -1.20   10.40
  -7 -17   0    0.10   15.90
  -7 -17   0   10.50   23.20
   7 -17   0   41.80   35.50
  -7 -17   0  -12.40   12.80
   7 -17   0   -4.60   17.00
  -7  17   0   33.20   29.80
  -7  17   0   14.20   21.70
  -7  17   0    8.80   19.50
  -7  17   0   -0.40   19.40
   7  17   0   -4.60   12.80
  -7  17   0   90.39   54.29
   7  17   0   -3.80   22.60
  -9 -17   0   19.50   30.40
  -9 -17   0   24.20   40.30
   9 -17   0   -2.80   13.90
  -9 -17   0   -3.40   17.40
  -9  17   0   13.80   20.80
   9 -17   0   22.40   41.90
   9  17   0   15.10   30.40
  -9  17   0   43.60   37.70
  -9  17   0   21.00   31.60
  -9  17   0    1.10   29.00
   9  17   0   38.00   39.50
  -9  17   0   -7.10   17.10
   9  17   0   25.60   37.50
   0 -18   0  120.19   58.39
   0 -18   0  378.66   93.29
   0  18   0  396.96   88.09
   0 -18   0  119.59   55.69
   0  18   0  160.58   67.09
   2  18   0  426.16  107.19
  -2  18   0  174.28   75.49
  -2  18   0  386.46   85.49
  -2 -18   0  293.97   88.09
   2 -18   0  388.86   91.39
   2 -18   0  326.57   93.69
  -2  18   0  473.85  113.49
   2 -18   0  347.77  100.79
  -2 -18   0  436.26   97.99
  -2 -18   0  241.08   78.79
   2  18   0  539.15  109.19
   4  18   0   -6.00   10.30
  -4  18   0   31.90   29.70
  -4  18   0   30.20   29.40
  -4 -18   0   41.80   37.80
   4 -18   0   19.40   23.90
  -4 -18   0    3.00   17.90
   4  18   0   90.19   51.69
   4 -18   0   34.00   36.10
  -4  18   0    0.70   21.00
  -4  18   0   -2.70   26.50
  -4 -18   0   36.70   38.20
   4 -18   0  -14.40   12.00
   6  18   0   56.39   36.30
  -6  18   0    0.20   12.10
  -6  18   0   17.30   25.20
   6 -18   0   34.70   32.80
  -6 -18   0   85.89   47.10
   6  18   0   26.00   32.80
   6 -18   0   45.10   41.70
  -6  18   0   22.60   23.20
  -6 -18   0   18.30   27.20
  -6 -18   0   -2.80   14.30
  -6  18   0   -8.70   16.30
  -1  19   0   33.80   33.90
  -1 -19   0    1.70   19.60
   1  19   0   25.90   30.40
   1 -19   0   -0.20   19.30
  -1 -19   0   42.80   40.20
  -1  19   0   -0.50   20.30
   1 -19   0   15.90   19.30
   1  19   0    8.10   27.30
  -1 -19   0   -7.60   13.40
   1 -19   0   -0.70   17.60
   3 -19   0   28.50   29.80
  -3 -19   0   42.20   42.60
  -3 -19   0   17.50   22.70
   3  19   0   -2.50   20.50
   3 -19   0   -4.80   12.70
  -3  19   0   23.30   33.00
   3 -19   0   27.20   43.00
  -3  19   0   22.90   45.80
  -3  19   0   10.20   24.10
  -3 -19   0   95.19   54.59
   3  19   0    3.70   16.70
  -5  19   0    0.10   19.50
  -5 -19   0   26.30   32.30
  -5 -19   0   18.70   26.90
   5  19   0   59.09   43.00
  -5  19   0   23.80   35.00
   5  19   0   -2.70   15.80
   5 -19   0  -16.40   11.00
   5 -19   0   -7.00   15.20
  -5  19   0   30.40   36.70
  -5  19   0  -19.20   13.20
   5 -19   0    5.50   23.40
  -5 -19   0    0.20   24.60
  -2   0   1   52.49   11.10
   2   0  -1   77.19   17.00
  -2   0   1   96.59   17.10
  -2   0   1   51.29   13.20
  -2   0  -1   54.49   15.90
  -2   0  -1   73.59   15.30
   2   0  -1   56.59   13.40
  -2   0   1   52.19   14.90
   2   0  -1   79.99   13.30
   2   0  -1   50.99   14.80
  -2   0   1   72.49   15.30
  -2   0   1   71.19   14.90
  -2   0  -1   54.99   18.30
  -2   0  -1   52.09   15.60
   2   0  -1   53.49   12.90
   2   0   1   65.69   12.90
   2   0   1   48.30   12.80
   2   0   1  107.49   18.60
   2   0  -1   83.89   16.90
  -2   0   1   69.19   15.80
   2   0   1   49.10   17.30
  -2   0  -1   73.09   14.80
  -2   0  -1   90.29   17.20
  -2   0  -1   61.29   13.10
   2   0   1   83.99   15.70
   2   0  -1   92.19   19.80
   2   0   1   79.39   19.30
   4   0   1  660.63   65.59
   4   0  -1  662.43   61.99
  -4   0  -1  681.63   66.49
   4   0  -1  649.43   63.29
   4   0  -1  711.63   64.49
  -4   0  -1  808.22   64.39
   4   0  -1  643.64   81.79
  -4   0  -1  708.43   62.09
  -4   0   1  748.53   83.69
  -4   0  -1  712.43   63.19
   4   0  -1  734.03   61.09
   4   0   1  719.03   64.39
  -4   0  -1  695.93   85.49
   4   0   1  684.73   60.59
  -4   0  -1  768.72   68.69
  -4   0   1  698.23   62.19
  -4   0  -1  846.72   67.29
   4   0  -1  667.33   61.79
   4   0   1  926.21   97.99
  -4   0   1  690.53   61.79
   4   0   1  834.42   69.39
   4   0   1  838.02   78.49
   4   0  -1  707.43   61.69
  -4   0   1  749.13   82.49
  -4   0   1  762.92   59.99
   6   0   1   24.90   17.60
   6   0   1   21.60   15.80
  -6   0   1   27.70   20.10
  -6   0  -1    4.50   13.30
  -6   0  -1   28.90   18.40
  -6   0  -1   13.90   15.60
   6   0  -1   35.70   22.20
  -6   0   1   22.20   17.60
  -6   0   1   22.80   15.40
  -6   0   1   31.20   22.80
  -6   0  -1    6.50   13.30
  -6   0   1    3.50   14.20
  -6   0  -1   26.80   25.10
  -6   0   1   26.10   18.50
   6   0   1   -0.50   11.30
   6   0   1   17.30   21.10
   6   0  -1   40.70   23.40
   6   0   1   22.00   15.60
   6   0  -1   13.70   14.90
  -6   0  -1   35.70   23.80
   6   0  -1   36.90   26.90
   6   0   1   28.90   21.10
   6   0   1    2.40   13.60
   6   0  -1   22.40   17.60
  -6   0   1   58.29   24.40
  -6   0  -1   23.60   16.50
   6   0  -1   33.90   21.00
   6   0  -1   20.60   17.10
   8   0  -1 1450.25  138.69
  -8   0  -1 1604.84  139.19
   8   0   1 1675.63  159.28
  -8   0   1 1860.91  148.19
  -8   0  -1 1724.73  143.09
   8   0  -1 1897.11  149.09
  -8   0   1 1687.53  139.39
  -8   0   1 1627.84  137.99
  -8   0   1 1929.11  144.29
  -8   0  -1 1807.92  146.29
   8   0  -1 1713.53  140.29
   8   0   1 1606.94  133.19
   8   0  -1 1546.15  134.79
   8   0   1 1584.14  129.59
   8   0  -1 1488.05  131.49
   8   0   1 1546.65  142.59
  -8   0  -1 1379.96  138.09
  -8   0   1 1547.75  141.19
  -8   0   1 1604.74  131.29
   8   0  -1 1521.65  179.28
  -8   0  -1 1716.33  139.19
  -8   0  -1 1703.43  157.98
  -8   0   1 1771.62  155.48
   8   0   1 1589.54  140.59
  -8   0  -1 1736.63  140.09
   8   0   1 1516.85  140.79
   8   0  -1 1714.83  135.39
   8   0   1 1619.24  137.69
 -10   0   1  -13.40    9.70
  10   0  -1   13.10   19.00
 -10   0  -1    4.50   21.10
  10   0  -1  -11.30   14.00
 -10   0   1    8.50   19.60
 -10   0  -1    9.30   15.80
 -10   0  -1   12.00   19.90
 -10   0  -1   16.60   19.90
  10   0   1   12.40   17.90
  10   0  -1   -3.60   14.00
 -10   0   1   19.20   18.80
  10   0  -1   42.10   28.50
 -10   0   1   10.30   18.10
 -10   0  -1    3.70   17.60
  10   0  -1   56.39   36.00
  10   0   1   60.49   37.50
  10   0   1   10.10   14.10
 -10   0   1   13.30   31.00
 -10   0  -1   10.20   19.10
 -10   0  -1    5.40   21.70
  10   0   1    1.20   13.00
  10   0   1  -11.70   13.40
  10   0   1   40.80   33.20
  10   0  -1   36.50   23.60
 -10   0   1    8.90   22.10
 -10   0   1   27.80   27.00
  10   0   1   -0.40   13.60
  10   0  -1   -0.60   14.20
 -12   0   1  717.53  118.89
 -12   0   1 1019.10  147.39
 -12   0   1  841.82  123.09
 -12   0   1 1038.40  146.29
 -12   0   1 1162.18  149.39
 -12   0  -1 1022.20  140.89
 -12   0  -1  965.30  138.59
  12   0  -1  784.32  129.09
  12   0   1  783.62  119.39
  12   0  -1  706.43  120.79
  12   0  -1  843.82  130.69
 -12   0  -1  862.21  149.49
 -12   0  -1  936.21  138.79
 -12   0   1  872.21  147.39
 -12   0  -1  960.80  143.79
  12   0   1  773.52  128.49
  12   0  -1  839.12  124.39
 -12   0  -1  785.72  123.39
  12   0  -1  823.12  129.39
 -14   0  -1   -1.30   27.60
 -14   0  -1   94.29   48.30
 -14   0   1   77.89   51.19
 -14   0   1    2.50   19.10
 -14   0  -1   40.70   37.20
 -14   0  -1   13.70   20.90
  14   0  -1   24.20   30.00
 -14   0  -1   17.10   25.40
 -14   0  -1   70.09   44.20
 -14   0   1   15.80   20.10
 -14   0   1   41.00   34.50
 -14   0   1   10.30   23.30
  14   0  -1   48.60   37.40
 -14   0   1   10.30   29.10
 -16   0   1  139.99   55.09
 -16   0   1   91.79   58.69
 -16   0   1  158.08   67.99
 -16   0   1   85.19   47.00
 -16   0  -1   88.09   49.40
 -16   0   1   62.59   44.40
 -16   0  -1  161.78   70.99
 -16   0   1  134.49   58.99
 -16   0  -1  210.38   71.59
 -16   0  -1  172.68   70.79
  16   0   1   84.59   55.69
  16   0  -1  138.29   63.89
 -16   0  -1  186.88   84.39
 -16   0  -1  166.38   66.29
 -18   0   1   12.90   25.80
  18   0   1   41.70   64.49
 -18   0  -1   30.90   39.20
 -18   0   1  -24.40   13.80
 -18   0   1   -6.80   16.00
 -18   0  -1  -15.80   12.70
  18   0  -1    4.40   21.80
 -18   0  -1  -26.90   14.60
 -18   0  -1   21.90   28.40
 -18   0   1    9.70   36.80
 -18   0  -1   10.30   32.90
 -18   0   1   20.60   35.70
   1   1  -1 6190.78  364.66
  -1  -1   1 5648.83  362.26
   3  -1   1 4550.34  270.17
  -3  -1  -1 4696.83  270.27
  -3  -1  -1 4664.23  270.77
   3   1  -1 4584.94  270.47
  -3  -1  -1 4574.04  278.87
  -3   1   1 4559.14  277.07
  -3  -1  -1 3837.92  280.87
  -3   1   1 4739.93  272.67
   3  -1   1 4505.25  280.27
   3  -1   1 4443.16  271.47
   3   1  -1 4537.55  267.07
   3   1  -1 4306.07  269.07
  -3  -1  -1 4638.04  276.37
  -3   1   1 4730.93  274.07
   3   1  -1 4337.77  271.97
  -3   1   1 4244.18  269.67
   3   1  -1 4429.06  279.67
   3   1  -1 4506.85  277.07
   3  -1   1 5196.48  280.27
  -3  -1  -1 4630.54  272.87
  -3   1   1 4553.54  273.27
   3  -1   1 4367.26  271.57
  -3  -1  -1 4685.73  271.17
   3   1  -1 4533.15  272.27
  -3   1  -1 4499.95  270.97
  -3   1  -1 4668.63  271.77
  -3  -1   1 4338.37  278.37
  -3   1  -1 4378.76  275.07
  -3   1  -1 4397.16  278.67
   3   1   1 4772.22  270.77
   3   1   1 4609.44  272.27
   3  -1  -1 4615.94  271.07
   3  -1  -1 4535.25  278.07
  -3  -1   1 4311.67  269.87
   3   1   1 4691.83  272.07
   3  -1  -1 4575.74  269.17
   3  -1  -1 4537.55  273.07
  -3  -1   1 4642.24  276.87
   3   1   1 4637.94  287.27
  -3   1  -1 4433.56  272.17
   3  -1  -1 4551.94  271.67
  -3   1  -1 4414.16  272.37
   3  -1  -1 4745.12  273.77
   3   1   1 4511.65  276.27
  -3  -1   1 4098.59  269.37
  -3  -1   1 4375.86  265.87
  -3  -1   1 4457.25  272.77
   3   1   1 4761.02  280.37
   5   1  -1  150.18   38.70
  -5   1   1  178.38   38.50
   5   1  -1  130.99   39.30
  -5   1   1  152.98   35.00
  -5   1   1  205.78   39.40
   5  -1   1  165.28   35.70
  -5  -1  -1  167.48   37.30
  -5  -1  -1  256.37   43.60
   5  -1   1  135.79   34.10
   5  -1   1  178.98   43.50
  -5  -1  -1  270.67   46.60
   5   1  -1  189.98   36.70
  -5   1   1  136.79   30.20
  -5   1   1  252.37   49.80
   5  -1   1  126.79   39.30
   5   1  -1  128.29   32.80
   5   1  -1  165.68   35.00
  -5   1   1  140.89   34.40
  -5  -1  -1  208.68   45.20
  -5   1   1  132.69   32.40
   5   1  -1  126.99   29.90
   5  -1   1  147.39   31.50
  -5  -1  -1  136.59   41.20
  -5  -1  -1  151.68   36.90
  -5  -1  -1  150.68   33.90
  -5   1  -1  142.59   39.10
   5  -1  -1  168.88   42.30
  -5  -1   1  173.28   40.70
  -5   1  -1  194.48   41.10
   5  -1  -1  158.68   35.70
   5   1   1  126.99   32.10
  -5   1  -1  218.68   42.20
  -5   1  -1  242.18   42.20
  -5  -1   1  146.89   34.50
   5   1   1  160.78   37.30
  -5   1  -1  268.77   45.80
  -5   1  -1  130.59   34.80
   5  -1  -1  158.38   41.10
  -5  -1   1  172.88   36.90
  -5  -1   1  202.38   35.70
   5  -1  -1  209.08   38.30
   5  -1  -1  164.58   35.10
   5   1   1  189.38   47.00
  -5  -1   1  179.48   44.40
   5  -1  -1  120.59   33.70
   5  -1  -1  203.78   37.90
  -5   1  -1  165.18   35.60
   5   1   1  234.78   40.40
  -5  -1   1  104.49   29.60
  -5  -1   1  230.08   40.80
   5   1   1  155.18   38.00
   7  -1   1  292.87   56.19
   7   1  -1  244.58   53.69
   7  -1   1  295.17   66.99
   7   1  -1  230.28   51.79
  -7  -1  -1  269.97   59.09
  -7   1   1  297.37   52.09
  -7  -1  -1  338.37   60.09
  -7   1   1  226.18   49.20
  -7   1   1  346.17   71.39
   7  -1   1  284.67   57.79
   7   1  -1  298.47   55.79
  -7   1   1  332.57   60.89
   7   1  -1  161.88   52.09
  -7  -1  -1  433.06   70.49
   7   1  -1  225.38   56.39
  -7  -1  -1  371.26   62.39
   7  -1   1  254.47   56.09
  -7   1   1  380.76   64.19
  -7   1   1  240.68   51.59
  -7  -1  -1  272.37   70.29
  -7  -1  -1  371.16   66.19
  -7  -1  -1  370.96   62.89
  -7   1   1  350.76   64.29
   7  -1   1  244.08   50.09
   7   1  -1  383.06   64.59
   7  -1   1  245.08   46.50
   7   1  -1  301.17   54.39
  -7  -1   1  159.78   42.20
  -7   1  -1  401.26   67.79
  -7   1  -1  384.66   68.89
  -7   1  -1  396.76   65.19
   7   1   1  321.57   61.79
   7   1   1  240.48   55.09
  -7   1  -1  238.58   50.29
   7   1   1  186.38   45.50
   7  -1  -1  344.47   63.39
  -7  -1   1  269.27   53.19
   7   1   1  350.16   55.09
   7  -1  -1  229.18   53.09
  -7  -1   1  373.26   70.49
   7  -1  -1  301.77   57.59
   7   1   1  208.68   58.59
   7   1   1  510.55   76.19
  -7   1  -1  279.97   55.49
   7   1   1  345.87   59.29
  -7  -1   1  316.07   61.39
   7  -1  -1  210.38   46.70
   7  -1  -1  244.08   52.39
  -7   1  -1  365.76   62.59
  -7   1  -1  346.57   69.09
   7  -1  -1  355.66   66.29
   7  -1  -1  218.28   60.59
  -7  -1   1  328.87   60.39
  -7  -1   1  315.67   67.39
  -7  -1   1  273.37   50.59
   9  -1   1   25.90   28.00
   9   1  -1   87.29   37.70
  -9  -1  -1   42.30   28.00
  -9   1   1   83.59   35.60
  -9  -1  -1   49.99   32.70
   9  -1   1   27.40   24.10
   9   1  -1   39.10   33.70
  -9  -1  -1   57.59   39.50
   9  -1   1   58.59   28.40
  -9   1   1   -9.10   16.00
   9  -1   1   61.59   30.00
   9  -1   1   45.50   29.00
   9   1  -1   99.79   33.30
  -9   1   1   63.09   31.00
  -9   1   1   16.70   20.10
  -9  -1  -1   24.00   22.30
  -9   1   1   57.39   27.50
  -9  -1  -1   53.49   29.10
  -9   1   1  103.19   42.90
   9   1  -1   71.39   30.00
   9   1  -1   72.19   33.30
  -9   1   1   26.70   20.80
  -9  -1  -1   79.09   36.50
   9  -1   1   41.60   24.50
  -9  -1  -1   77.19   36.50
   9   1  -1   53.29   27.80
   9   1  -1   56.99   33.70
   9  -1  -1   90.69   37.00
   9  -1  -1   93.99   34.60
   9   1   1   31.40   25.20
  -9   1  -1   88.79   38.30
  -9   1  -1   51.19   37.50
  -9  -1   1   24.30   28.90
  -9  -1   1   55.59   26.70
  -9   1  -1   21.70   23.30
   9   1   1   22.50   20.00
  -9  -1   1   91.39   35.50
   9  -1  -1   83.49   31.00
   9   1   1   60.39   33.60
  -9  -1   1   64.49   33.40
  -9  -1   1   80.29   32.20
   9   1   1   31.50   33.20
   9  -1  -1   28.80   27.20
  -9  -1   1   85.99   34.80
   9   1   1   24.30   20.20
   9  -1  -1   58.79   35.50
  -9   1  -1   79.89   34.90
   9  -1  -1   43.60   24.60
   9  -1  -1   39.40   26.40
   9   1   1   39.50   25.10
  -9   1  -1   68.69   29.60
   9   1   1   17.40   21.60
  -9   1  -1   79.59   39.80
  -9   1  -1   46.30   27.90
  11   1  -1    6.10   16.80
  11   1  -1   11.80   20.60
 -11   1   1   -2.00   14.90
  11   1  -1   -6.70   17.60
 -11   1   1   16.90   28.20
 -11  -1  -1    6.20   17.20
  11  -1   1   30.90   28.00
  11   1  -1    7.90   15.00
 -11   1   1    5.20   18.50
 -11  -1  -1   22.00   24.20
  11  -1   1   11.40   16.80
 -11  -1  -1   -1.10   22.30
 -11  -1  -1  -14.40    5.90
 -11   1   1    8.70   19.70
  11  -1   1  -11.60   10.80
  11  -1   1  -22.10    9.00
  11  -1   1    9.50   20.80
  11   1  -1   -5.40   19.30
 -11   1   1   20.60   22.70
 -11  -1  -1    1.20   24.20
 -11  -1  -1    4.60   15.90
 -11   1   1  -11.20    9.00
 -11   1   1   50.49   32.50
 -11   1  -1   10.30   19.40
 -11  -1   1    4.90   16.50
  11   1   1   21.90   25.80
 -11   1  -1   30.10   29.70
  11   1   1    1.30   22.90
  11  -1  -1   11.20   15.30
  11   1   1   26.50   24.70
  11   1   1   -3.90   12.10
 -11   1  -1   15.20   23.60
 -11   1  -1   29.00   22.50
 -11  -1   1    4.20   16.20
  11   1   1    4.40   18.90
 -11   1  -1  -14.40    7.80
  11  -1  -1   -1.80   12.50
  11  -1  -1   19.00   22.20
 -11  -1   1   -3.90   17.70
  11   1   1   34.00   27.10
 -11  -1   1  -22.30   11.40
 -11  -1   1    9.10   20.30
  11  -1  -1   33.90   26.20
  11  -1  -1  -13.20   12.70
 -11   1  -1   -2.60   15.40
 -11  -1   1    8.70   21.60
 -13   1   1   40.00   35.00
 -13   1   1   45.90   39.10
 -13   1   1   69.69   49.00
 -13   1   1   13.70   22.70
 -13  -1  -1   74.09   42.70
 -13   1   1   14.10   26.00
 -13  -1  -1   64.69   41.40
  13  -1   1   30.10   31.40
  13   1  -1   14.90   28.30
 -13   1   1    1.80   24.10
  13   1  -1   30.30   32.10
 -13  -1  -1  100.19   56.59
  13   1  -1   21.70   30.00
 -13  -1  -1  113.89   45.50
  13   1  -1   14.90   20.90
 -13  -1  -1   14.30   27.50
 -13  -1  -1  109.59   44.60
 -13   1  -1   32.80   26.70
 -13  -1   1   23.90   25.90
 -13  -1   1   81.79   45.50
 -13  -1   1   48.00   40.10
 -13   1  -1   65.39   39.10
 -13   1  -1   -7.00   17.60
 -13   1  -1  115.99   50.49
  13  -1  -1    9.30   17.50
 -13   1  -1  124.79   53.59
  13  -1  -1   36.50   31.60
  13   1   1   50.59   33.20
 -13  -1   1   63.39   43.30
 -13   1  -1   47.70   39.40
  15  -1   1   36.90   35.60
 -15   1   1   -4.90   11.90
 -15  -1  -1   12.30   21.60
 -15   1   1   -7.40   18.90
 -15  -1  -1   -6.70    9.10
  15   1  -1   28.50   36.10
 -15  -1  -1  -13.50   10.20
 -15  -1  -1   16.80   38.00
 -15   1   1   18.40   29.30
 -15   1   1    0.30   17.90
 -15   1   1   14.80   26.70
 -15  -1  -1   16.30   23.30
  15  -1  -1   15.40   29.10
 -15  -1   1    0.90   14.10
 -15  -1   1   21.10   26.80
 -15  -1   1    0.30   21.80
  15   1   1   33.20   28.00
 -15   1  -1   20.30   28.90
 -15   1  -1    0.90   13.00
 -15  -1   1   27.30   30.30
 -15   1  -1    4.20   25.90
 -15  -1   1    3.70   33.00
 -15   1  -1   24.50   32.30
 -15  -1   1   -0.10   17.90
 -17  -1  -1    1.60   25.00
 -17   1   1   -2.10   24.30
  17   1  -1   31.20   34.00
  17  -1   1   42.70   41.10
 -17   1   1   20.50   25.20
 -17   1   1   41.50   37.10
 -17   1   1  -13.60   14.10
 -17  -1  -1   46.80   52.19
 -17  -1  -1   -6.60   12.20
 -17  -1  -1   -0.20   14.40
 -17  -1  -1   -8.10   18.30
 -17  -1  -1   54.39   38.80
 -17  -1   1   57.29   47.30
 -17  -1   1   -7.60   18.50
 -17   1  -1   -5.60   16.10
  17  -1  -1    0.30   18.90
 -17  -1   1   -0.30   17.60
 -17   1  -1   71.89   54.39
 -17   1  -1   -6.00   15.30
  17   1   1   24.20   29.50
 -17   1  -1   14.30   28.80
 -17  -1   1   13.80   35.30
 -17   1  -1   -4.20   12.10
 -17  -1   1   67.39   42.50
 -17  -1   1   -8.30   13.10
   0  -2   1   78.19   15.70
   0   2  -1   71.69   12.50
   0   2  -1  110.69   18.80
   0   2  -1   60.09   12.00
   0   2   1   78.29   17.60
   0  -2   1   55.89   11.60
   0  -2  -1  102.79   15.50
   0   2   1   69.59   10.40
   0   2   1  101.29   18.00
   0  -2  -1   87.89   13.00
   0   2  -1   54.99   13.70
   0  -2  -1   90.19   16.90
   0  -2   1   65.29   12.40
   0  -2   1   49.70   11.80
   0  -2   1  101.69   18.70
   0  -2  -1   72.29   16.50
   0  -2   1   62.79   14.50
   0  -2  -1   77.79   10.90
   0   2  -1   64.19   15.80
  -2  -2  -1   82.89   19.70
   2  -2   1   65.49   17.70
   2   2  -1   87.79   22.20
   2   2  -1   58.89   19.10
  -2   2   1   71.09   15.80
  -2   2   1  105.59   21.50
   2   2  -1   66.49   19.80
  -2  -2  -1   94.29   21.60
  -2   2   1   83.59   15.70
   2  -2   1   77.69   18.20
  -2  -2  -1   54.99   21.60
   2   2  -1   57.99   17.30
  -2   2   1  106.49   21.90
   2  -2   1   61.59   16.40
   2  -2   1   59.89   17.10
   2  -2   1   99.29   21.80
  -2  -2   1  110.09   20.50
   2  -2  -1   99.39   21.70
  -2  -2   1  115.59   22.50
  -2   2  -1   53.89   18.10
  -2   2  -1   99.29   21.40
  -2  -2   1   62.99   19.80
   2   2   1   82.99   19.70
   2  -2  -1   98.09   19.30
  -2   2  -1   66.29   18.60
  -2  -2   1   50.39   18.30
  -2  -2   1   51.59   17.30
   2   2   1   73.19   19.60
   2   2   1   79.89   23.50
  -2   2  -1   89.59   20.90
   2   2   1   65.79   19.60
   2  -2  -1  130.69   22.80
   2  -2  -1   80.09   18.20
  -4   2   1  208.38   44.20
  -4   2   1  128.09   29.20
  -4   2   1  200.88   34.70
  -4  -2  -1  149.39   30.20
   4   2  -1  133.59   30.60
   4   2  -1  144.79   29.50
  -4   2   1  159.08   33.70
   4  -2   1  160.48   32.30
   4  -2   1  164.98   38.30
  -4   2   1  171.68   33.20
   4  -2   1  208.48   38.50
  -4  -2  -1  211.78   41.70
  -4  -2  -1  149.09   40.90
   4  -2   1  134.39   29.80
   4  -2   1  241.58   43.30
  -4  -2  -1  239.48   38.10
   4  -2   1  175.68   33.30
  -4   2   1  202.18   41.20
  -4  -2  -1  204.88   38.20
  -4  -2  -1  194.08   34.00
   4   2  -1  110.29   33.80
   4   2  -1  124.79   28.80
   4   2  -1  115.09   30.80
   4   2  -1  139.89   30.70
  -4  -2  -1  196.28   40.60
   4  -2  -1  163.48   33.80
  -4   2  -1  142.39   31.80
   4  -2  -1  133.49   30.60
   4   2   1  166.38   33.70
  -4   2  -1  231.78   39.80
   4   2   1  170.38   34.00
  -4  -2   1  126.69   30.30
  -4  -2   1  117.49   33.70
  -4   2  -1  208.78   37.60
   4   2   1  136.79   39.10
  -4  -2   1  173.78   33.60
   4   2   1  162.88   32.70
  -4  -2   1  171.18   32.70
   4  -2  -1  133.09   30.40
   4  -2  -1  129.49   29.80
   4  -2  -1  229.78   38.30
   4  -2  -1  198.48   40.60
  -4   2  -1  197.88   41.20
   4   2   1  188.28   39.10
  -4  -2   1  133.19   38.00
   4  -2  -1  154.88   31.10
  -4  -2   1  132.49   31.80
  -4   2  -1  150.98   34.60
   6  -2   1   39.70   24.00
   6   2  -1   29.30   16.80
  -6   2   1   34.80   19.10
  -6  -2  -1    6.10   14.40
  -6  -2  -1   21.40   17.40
   6   2  -1   62.59   23.80
   6  -2   1   -4.00    9.70
   6   2  -1   23.10   18.00
  -6  -2  -1    9.40   15.50
  -6  -2  -1   37.30   23.10
  -6   2   1   55.79   28.00
  -6   2   1   43.80   22.50
   6   2  -1   26.80   18.40
   6  -2   1   48.30   20.60
  -6   2   1   -1.30   13.30
   6   2  -1   -8.10   14.60
   6  -2   1   23.00   19.50
  -6   2   1   54.49   25.00
   6  -2   1    0.50   15.10
  -6  -2  -1   24.20   17.20
   6  -2   1   27.80   17.20
  -6  -2  -1    4.00   21.00
  -6   2   1   51.29   22.70
   6   2  -1   32.10   21.70
  -6  -2  -1   26.90   17.70
   6   2   1   43.80   26.50
   6  -2  -1   19.10   18.60
   6   2   1   -6.00    9.00
   6  -2  -1   37.30   20.50
   6  -2  -1   69.49   29.20
   6  -2  -1   40.10   24.00
   6  -2  -1   33.90   21.00
   6   2   1   24.10   24.60
  -6  -2   1   17.60   17.00
   6  -2  -1   51.49   23.30
  -6   2  -1    5.60   17.20
  -6   2  -1   24.70   20.30
   6  -2  -1   66.09   26.20
  -6   2  -1   28.80   22.80
  -6  -2   1   34.20   20.70
  -6  -2   1   39.10   20.50
  -6   2  -1   51.39   24.70
   6   2   1   11.50   16.90
  -6   2  -1   14.00   17.20
  -6  -2   1   36.00   20.60
  -6   2  -1   38.40   24.70
  -6  -2   1   64.79   25.80
  -6  -2   1   40.90   22.50
  -6  -2   1    7.10   15.60
   6   2   1    9.60   12.70
   6   2   1   66.89   27.20
  -8  -2  -1  894.61  116.39
  -8   2   1  967.40  118.59
   8   2  -1  907.31  108.89
   8  -2   1 1092.49  128.19
  -8   2   1  839.02  119.39
  -8   2   1  875.41  114.39
  -8  -2  -1 1107.89  125.79
   8  -2   1 1096.39  125.29
   8   2  -1  935.01  119.89
   8   2  -1  931.41  117.39
  -8  -2  -1  904.01  112.99
  -8  -2  -1 1146.49  131.69
   8  -2   1  656.13  104.59
   8   2  -1  926.31  112.39
  -8  -2  -1  905.31  121.69
  -8  -2  -1  834.82  133.79
   8   2  -1  906.11  132.79
  -8   2   1 1132.79  126.99
   8  -2   1  937.01  108.49
   8   2  -1 1081.29  131.29
  -8   2   1  989.70  120.09
  -8   2   1  789.52  101.59
   8  -2   1  820.22  128.49
  -8  -2  -1 1074.49  117.89
   8   2  -1  893.41  108.99
   8  -2   1  884.11  109.49
  -8   2  -1  972.70  119.79
  -8   2  -1 1108.79  126.39
  -8   2  -1  927.41  123.29
  -8   2  -1 1065.49  125.79
   8   2   1  876.71  120.69
  -8   2  -1 1137.79  139.39
   8  -2  -1  915.61  115.29
  -8  -2   1  975.80  120.09
   8  -2  -1  701.23  120.09
  -8  -2   1  913.11   90.29
   8  -2  -1  902.51  114.09
  -8  -2   1 1068.19  121.69
  -8  -2   1  965.60  117.09
  -8   2  -1  800.12  107.49
   8   2   1  862.61  133.09
  -8  -2   1  713.93  112.39
  -8   2  -1  953.30  116.59
   8  -2  -1 1037.60  119.79
   8   2   1 1228.18  131.99
  -8  -2   1 1088.19  119.09
   8  -2  -1 1006.60  115.59
   8  -2  -1  855.61  110.89
   8   2   1 1042.60   95.19
   8  -2  -1  727.13  102.89
   8   2   1  999.40  118.09
   8   2   1  886.01  118.89
  -8  -2   1  820.22  126.19
 -10  -2  -1   50.49   30.80
 -10  -2  -1   77.49   39.50
  10   2  -1  117.19   37.70
  10  -2   1   83.99   46.50
  10  -2   1  132.69   45.10
  10  -2   1  167.68   48.30
  10   2  -1   18.20   25.10
 -10   2   1    4.60   22.20
 -10  -2  -1   65.29   31.70
 -10   2   1  133.09   47.00
 -10   2   1   74.99   35.40
 -10  -2  -1   37.50   27.80
 -10   2   1    8.00   19.60
 -10   2   1   46.60   31.90
  10  -2   1   60.79   30.20
 -10  -2  -1  116.09   51.29
  10   2  -1   45.40   26.20
  10   2  -1  137.29   45.70
  10   2  -1   14.60   20.70
  10  -2   1   57.69   30.20
 -10  -2  -1  123.99   47.20
 -10  -2  -1  102.99   40.40
  10   2  -1   53.59   39.40
 -10   2   1   73.59   32.60
  10   2  -1   49.00   26.70
  10  -2   1   66.89   35.10
 -10  -2   1   49.60   28.70
 -10  -2   1   43.40   28.00
 -10   2  -1  108.29   47.10
  10  -2  -1   43.00   31.50
 -10   2  -1   63.89   35.40
 -10  -2   1  138.59   48.90
  10  -2  -1   52.39   29.80
 -10   2  -1   47.80   29.90
  10   2   1   28.00   24.00
  10   2   1    7.50   22.50
  10  -2  -1  119.09   43.90
  10  -2  -1   92.29   41.00
 -10  -2   1   60.79   39.10
 -10  -2   1    8.00   16.30
  10   2   1   54.19   29.10
 -10   2  -1  127.89   46.90
  10  -2  -1   78.49   40.80
 -10  -2   1   62.09   31.20
  10   2   1   62.39   32.00
 -10   2  -1   40.70   27.70
  10   2   1  102.39   48.40
  10   2   1   18.70   26.00
 -10  -2   1   59.69   29.70
 -10   2  -1   46.30   27.90
 -12   2   1  485.35   98.49
 -12  -2  -1  619.14  114.99
 -12  -2  -1  451.65   97.19
 -12  -2  -1  711.73  117.59
  12   2  -1  436.96   89.09
  12  -2   1  487.55   94.29
 -12   2   1  492.75  106.39
  12   2  -1  501.65  105.59
 -12   2   1  604.74  103.89
  12   2  -1  581.64  108.59
 -12   2   1  540.25  100.29
 -12  -2  -1  594.04  102.09
  12   2  -1  604.24  107.69
 -12  -2  -1  601.84  131.39
 -12   2   1  925.11  126.49
  12   2  -1  476.25   96.89
  12  -2   1  293.77   79.09
 -12  -2  -1  525.05   99.09
  12   2   1  474.85  100.89
  12  -2  -1  527.25   95.19
 -12  -2   1  269.57   72.69
 -12  -2   1  587.44  106.99
 -12   2  -1  467.95   95.59
  12   2   1  461.75   89.79
 -12   2  -1  537.05  104.49
  12  -2  -1  314.67   75.19
 -12   2  -1  426.46  100.89
 -12  -2   1  370.56  100.29
  12  -2  -1  600.14  111.89
 -12  -2   1  535.95  101.19
 -12   2  -1  612.94  107.29
  12   2   1  563.04  109.59
  12  -2  -1  523.25  116.49
 -12   2  -1  343.47   84.19
  12   2   1  571.54  106.49
 -12  -2   1  633.04  116.89
 -14   2   1   93.69   46.50
 -14  -2  -1  108.29   53.39
  14  -2   1  109.39   59.69
 -14   2   1  111.49   47.70
  14   2  -1   82.49   49.70
 -14  -2  -1   25.20   32.30
 -14  -2  -1   76.99   52.09
 -14   2   1   33.50   38.10
 -14  -2  -1   52.69   36.60
 -14   2   1   59.09   46.30
 -14   2   1   44.30   37.40
 -14  -2  -1  152.78   63.69
 -14  -2  -1    5.00   18.40
  14   2  -1   -1.50   14.90
 -14   2  -1   52.99   34.00
 -14  -2   1   39.70   41.70
 -14   2  -1    5.90   21.30
 -14   2  -1   49.50   40.00
  14   2   1   59.99   46.10
 -14  -2   1   58.19   42.50
  14  -2  -1    6.10   17.90
 -14  -2   1   60.29   41.30
 -14  -2   1   97.59   43.00
  14   2   1   66.19   42.20
 -14  -2   1   -6.50   19.70
 -14   2  -1   17.60   32.80
 -14   2  -1   31.00   33.80
 -16  -2  -1  133.79   62.99
 -16  -2  -1  107.59   56.69
 -16  -2  -1  140.59   57.59
 -16  -2  -1  122.29   60.79
 -16  -2  -1   80.19   52.09
  16   2  -1   82.79   45.50
  16  -2   1   36.20   33.50
 -16  -2  -1  114.79   68.39
 -16   2   1  111.39   54.29
 -16   2   1   62.09   49.99
  16   2  -1   48.50   37.40
 -16   2   1   42.10   35.50
 -16   2   1  115.29   62.19
 -16   2   1   64.19   45.30
 -16   2  -1  113.39   60.29
  16  -2  -1  115.99   57.59
 -16  -2   1  181.58   64.39
 -16  -2   1  111.89   60.69
 -16  -2   1   39.00   46.10
 -16   2  -1  102.19   47.80
 -16   2  -1  129.19   65.59
 -16   2  -1  106.49   57.89
 -16  -2   1   47.70   41.50
 -16  -2   1  139.09   61.69
  16   2   1   97.99   53.59
 -16  -2   1  167.58   65.99
 -18  -2  -1   37.90   39.60
 -18   2   1   62.89   58.09
 -18   2   1   52.19   37.90
 -18   2   1   66.99   46.50
 -18   2   1   12.80   38.90
 -18  -2  -1   26.40   34.90
  18   2  -1   29.70   33.40
 -18  -2  -1   25.70   35.30
 -18  -2  -1   18.70   27.70
 -18  -2  -1   23.30   35.70
 -18   2   1    0.20   26.60
 -18  -2  -1   10.20   21.90
 -18   2  -1  -19.30   14.60
 -18   2  -1   30.00   40.20
 -18   2  -1  -18.00   13.10
 -18  -2   1    1.10   35.90
 -18  -2   1   20.40   35.60
 -18  -2   1   -3.60   19.50
 -18   2  -1   25.00   35.90
  18  -2  -1    2.10   20.80
 -18  -2   1    2.70   20.20
 -18  -2   1    7.80   20.90
 -18   2  -1   24.70   32.60
   1   3  -1 1175.48   84.19
   1   3  -1 1081.99   78.79
   1   3  -1 1123.99   75.29
   1  -3   1 1123.89   77.99
   1  -3   1 1196.18   79.99
   1   3  -1 1093.59   85.19
  -1  -3  -1 1122.89   79.79
  -1  -3  -1 1024.80   81.89
  -1   3   1 1112.59   78.19
  -1   3   1  984.20   82.09
  -1  -3  -1 1124.39   87.99
   1  -3   1 1144.49   87.09
   1   3  -1 1026.20   74.79
  -1   3   1 1104.49   86.39
  -1  -3  -1 1089.09   83.59
  -1   3   1 1026.90   79.59
  -1   3   1 1067.89   80.39
  -1  -3  -1 1163.38   77.09
   1  -3   1 1142.09   81.29
   1   3  -1  934.31   79.19
   1  -3   1 1075.79   77.39
  -1  -3   1 1162.48   81.69
  -1  -3   1 1113.39   75.59
  -1  -3   1 1198.68   83.09
  -1  -3   1 1199.78   85.59
  -1   3  -1 1213.48   79.39
  -1   3  -1 1018.90   76.29
   1  -3  -1 1094.59   76.19
  -1   3  -1 1126.59   78.99
  -1  -3   1 1157.48   80.79
   1   3   1 1157.48   83.49
  -1  -3   1 1167.08   74.69
   1   3   1 1133.19   77.29
   1  -3  -1 1084.19   80.09
   1   3   1 1110.59   78.79
  -1   3  -1 1078.89   85.99
   1  -3  -1 1114.69   80.29
  -1  -3   1 1093.59   77.19
  -1   3  -1 1078.79   80.59
   1   3   1 1298.47   84.99
   1  -3  -1 1087.09   77.49
  -3   3   1 2012.70  122.39
  -3   3   1 1798.42  125.49
   3   3  -1 1878.11  132.39
   3  -3   1 1791.92  128.39
  -3  -3  -1 1768.32  124.99
  -3   3   1 1887.41  128.79
   3   3  -1 1973.80  129.99
   3   3  -1 1574.94  129.89
  -3  -3  -1 1801.22  138.59
   3  -3   1 1782.72  125.09
  -3   3   1 1713.03  122.29
   3   3  -1 1927.41  133.39
   3  -3   1 1882.01  126.19
   3  -3   1 1846.92  128.49
   3  -3   1 1795.62  127.49
  -3   3  -1 1828.42  128.39
  -3   3  -1 1862.41  128.59
   3   3   1 1967.40  163.28
   3   3   1 1847.72  137.99
   3  -3  -1 1686.93  123.99
   3  -3  -1 1666.13  123.79
  -3  -3   1 1902.21  125.89
   3  -3  -1 1833.22  128.99
   3   3   1 1932.81  132.69
  -3  -3   1 1791.22  130.69
   3  -3  -1 1880.41  126.89
  -3  -3   1 1530.65  129.49
  -3   3  -1 1821.12  126.59
   3  -3  -1 2113.29  133.09
  -3  -3   1 1754.52  125.39
  -3   3  -1 1888.51  126.49
  -3   3  -1 1896.61  128.79
   3   3   1 1893.91  130.79
  -5   3   1  374.86   56.79
  -5  -3  -1  349.87   62.89
   5   3  -1  307.87   51.39
   5   3  -1  358.46   63.39
  -5  -3  -1  368.06   61.79
  -5  -3  -1  510.15   64.39
   5  -3   1  276.17   55.99
   5  -3   1  368.56   57.69
   5   3  -1  545.15   78.79
  -5  -3  -1  297.27   50.19
   5  -3   1  344.07   58.39
   5  -3   1  455.95   62.09
   5  -3   1  320.97   53.59
  -5   3   1  475.45   68.19
  -5   3   1  358.36   55.59
   5   3  -1  421.56   72.99
   5  -3   1  418.56   69.79
  -5  -3  -1  413.66   62.59
  -5   3   1  405.36   58.09
  -5  -3  -1  259.07   61.49
  -5   3   1  415.66   62.79
  -5   3   1  287.87   53.89
  -5  -3   1  395.46   55.39
   5  -3  -1  450.65   68.39
   5   3   1  399.26   60.69
   5  -3  -1  367.46   57.99
   5  -3  -1  304.07   52.09
  -5  -3   1  402.76   65.99
  -5  -3   1  400.66   57.89
  -5   3  -1  472.25   65.69
   5   3   1  339.57   58.59
   5  -3  -1  280.47   50.69
  -5  -3   1  295.87   50.79
   5   3   1  341.87   53.29
   5  -3  -1  323.67   53.19
  -5   3  -1  305.17   53.99
  -5   3  -1  414.46   62.09
  -5   3  -1  456.75   64.39
  -5  -3   1  380.36   60.39
   5   3   1  408.46   73.49
  -5  -3   1  313.37   62.09
  -5   3  -1  356.06   57.09
   5  -3  -1  285.97   50.89
  -7   3   1   88.39   34.20
   7   3  -1   43.40   26.30
  -7   3   1   53.99   24.50
   7  -3   1   41.70   24.00
   7  -3   1   15.90   16.70
  -7   3   1   74.29   33.80
   7  -3   1   70.09   29.30
  -7  -3  -1   76.89   29.40
   7   3  -1   40.20   21.80
   7  -3   1   29.00   23.70
  -7  -3  -1   23.50   25.10
  -7  -3  -1   92.49   35.90
   7  -3   1   75.79   36.30
   7   3  -1   43.00   24.70
  -7  -3  -1   85.09   42.00
  -7   3   1   61.89   25.30
   7   3  -1   55.19   34.60
   7   3  -1   45.00   24.00
  -7   3   1   51.99   28.20
  -7  -3  -1   64.59   29.20
  -7  -3  -1   94.89   33.50
   7  -3   1   76.59   29.70
  -7   3   1   55.79   25.90
  -7  -3  -1   55.89   26.00
   7   3  -1   18.30   20.10
  -7  -3   1   57.09   27.40
  -7   3  -1   44.90   27.80
   7  -3  -1   34.10   22.10
   7  -3  -1   73.59   29.30
   7  -3  -1    1.00   12.60
  -7  -3   1   49.80   24.30
  -7  -3   1   86.39   33.90
  -7   3  -1   41.80   26.30
  -7   3  -1   69.29   29.40
   7  -3  -1   74.89   29.10
   7   3   1   68.09   28.70
   7   3   1   22.40   23.70
  -7  -3   1   14.60   20.30
   7   3   1   93.39   31.70
  -7   3  -1   19.00   20.60
  -7  -3   1   81.39   31.00
  -7   3  -1  108.79   35.60
  -7   3  -1   74.89   31.20
  -7  -3   1   86.29   32.90
   7  -3  -1   16.30   24.30
   7   3   1   76.39   33.90
   7  -3  -1   63.39   28.30
  -7  -3   1   29.60   19.20
   9  -3   1  130.19   44.70
  -9  -3  -1  118.49   45.10
   9   3  -1  192.58   52.89
  -9  -3  -1  166.28   53.79
  -9   3   1  192.38   49.70
  -9   3   1  144.09   45.90
   9   3  -1  172.88   62.49
  -9  -3  -1  206.98   63.19
   9   3  -1  161.48   45.60
  -9  -3  -1  140.19   46.50
  -9   3   1  198.68   56.69
   9   3  -1  211.98   53.59
   9  -3   1  125.39   40.00
  -9  -3  -1  282.87   60.59
   9  -3   1  241.48   71.09
  -9   3   1  166.08   50.09
   9  -3   1  209.78   53.59
  -9   3   1  170.58   52.99
   9   3  -1  157.18   43.90
   9  -3   1   94.99   35.80
   9  -3   1   93.49   40.60
   9   3  -1  137.49   54.79
  -9  -3  -1  182.08   51.69
  -9  -3   1  137.89   45.90
  -9   3  -1  134.89   44.80
  -9  -3   1  229.58   58.39
   9  -3  -1  127.59   53.59
  -9   3  -1  213.88   67.39
  -9  -3   1  178.88   46.90
   9   3   1  140.39   57.69
  -9   3  -1  218.68   66.19
   9  -3  -1  163.18   47.00
  -9   3  -1  108.99   41.40
   9  -3  -1  153.38   48.90
   9   3   1  202.38   52.19
   9  -3  -1  152.78   48.70
  -9   3  -1   96.29   42.50
   9  -3  -1  166.78   47.60
   9   3   1  126.19   44.20
  -9  -3   1  230.98   61.09
  -9  -3   1  144.59   48.20
  -9   3  -1  107.09   42.30
  -9  -3   1  308.47   68.29
   9  -3  -1  148.79   45.40
  -9  -3   1  179.18   60.99
   9   3   1  169.18   49.10
   9   3   1  194.08   64.69
 -11  -3  -1  157.98   53.29
 -11  -3  -1  151.38   55.59
  11   3  -1  193.18   59.39
  11   3  -1   41.20   27.90
 -11   3   1  151.28   53.59
  11   3  -1  136.99   46.10
 -11  -3  -1  129.49   48.80
 -11   3   1  153.38   54.79
 -11   3   1  114.99   43.60
 -11   3   1  110.29   45.90
 -11  -3  -1  208.88   59.69
  11  -3   1  117.79   45.80
  11  -3   1  167.88   53.29
 -11  -3  -1  114.49   47.90
  11  -3   1  139.79   49.99
  11   3  -1  199.88   65.69
 -11   3   1  152.18   51.59
 -11   3   1  130.19   50.49
 -11  -3  -1  182.58   68.89
 -11   3  -1  125.49   55.69
  11   3   1  157.68   54.09
 -11   3  -1   91.19   40.40
 -11  -3   1  121.59   56.79
  11   3   1  143.79   55.39
 -11  -3   1  201.58   62.59
 -11   3  -1  141.69   50.99
 -11  -3   1  168.78   55.99
 -11  -3   1   96.29   41.10
  11  -3  -1  110.99   45.50
  11  -3  -1  159.38   51.19
  11  -3  -1  118.59   43.90
 -11   3  -1  149.79   54.19
 -11  -3   1  237.18   64.09
  11   3   1  203.48   59.49
  11  -3  -1  184.38   54.99
  11   3   1  207.58   57.99
 -11  -3   1  150.18   53.99
 -13  -3  -1  149.79   54.29
  13   3  -1   72.79   40.50
 -13   3   1   28.50   29.20
 -13   3   1  125.19   48.60
 -13  -3  -1  160.58   57.79
 -13  -3  -1   85.29   45.30
  13   3  -1  149.59   61.89
 -13   3   1   98.99   44.90
 -13  -3  -1  151.68   70.49
  13   3  -1   40.30   30.20
 -13   3   1  207.38   70.99
 -13  -3  -1  229.38   73.39
  13  -3   1  149.69   57.39
 -13  -3  -1   63.09   41.20
 -13   3   1  203.98   80.19
 -13  -3   1  192.98   67.09
 -13  -3   1  101.59   49.30
 -13   3  -1  136.29   52.19
  13  -3  -1  116.99   54.09
 -13  -3   1  137.59   51.19
 -13  -3   1   49.40   42.60
  13  -3  -1   62.09   38.00
  13   3   1   44.20   38.30
 -13   3  -1   91.39   45.70
  13   3   1   83.29   46.30
 -13   3  -1  146.79   57.29
 -13   3  -1  194.28   65.99
 -13  -3   1  193.08   58.89
 -13   3  -1  180.48   68.59
 -13  -3   1   58.99   34.30
 -15   3   1    5.20   24.90
  15   3  -1   60.29   49.20
 -15  -3  -1   13.80   29.30
  15  -3   1   31.80   30.20
 -15  -3  -1   48.90   32.90
 -15   3   1   32.50   30.80
 -15  -3  -1   56.29   47.70
 -15  -3  -1   23.50   30.50
  15   3  -1   91.89   47.20
 -15   3   1   56.19   37.50
 -15   3   1   77.99   51.29
 -15  -3  -1   40.30   30.40
 -15  -3  -1   57.79   40.50
 -15   3   1   -1.90   17.00
  15   3   1   -0.40   15.10
  15  -3  -1  100.59   58.69
 -15   3  -1   -4.90   20.00
 -15  -3   1   15.60   26.00
 -15  -3   1   66.79   41.40
 -15   3  -1   87.79   55.89
  15   3   1   -4.30   22.80
 -15   3  -1   21.20   29.40
 -15  -3   1   63.49   45.90
 -15   3  -1   73.79   46.80
 -15  -3   1   68.29   41.50
 -15  -3   1   45.00   39.90
 -15  -3   1    3.60   19.10
 -17  -3  -1   56.59   41.90
 -17   3   1   50.29   42.20
  17  -3   1   18.70   31.70
 -17  -3  -1   55.39   41.10
 -17  -3  -1   37.20   45.60
 -17   3   1    7.50   26.80
 -17   3   1  104.49   56.29
 -17  -3  -1   50.09   41.20
  17   3  -1    7.90   20.80
 -17   3   1   19.10   25.70
  17   3  -1   30.60   38.00
 -17   3   1   -7.90   13.50
 -17  -3  -1   17.60   27.70
 -17   3  -1    2.10   18.70
 -17  -3   1   75.09   51.09
 -17  -3   1    3.40   24.60
 -17   3  -1   57.69   51.99
 -17   3  -1   40.40   41.50
 -17   3  -1    4.20   26.40
 -17  -3   1  -12.10   12.30
 -17  -3   1   17.00   32.60
  17  -3  -1   47.90   41.40
  17   3   1   38.50   40.40
   0   4  -1  941.71   75.49
   0   4   1  982.80   66.69
   0  -4   1  830.02   68.39
   0   4   1  870.11   76.69
   0  -4   1  912.91   76.49
   0  -4  -1  930.01   70.09
   0   4  -1  925.01   67.99
   0  -4  -1  932.41   67.19
   0  -4  -1  937.01   77.59
   0  -4   1  894.51   67.79
   0  -4   1  898.31   73.29
   0  -4  -1  837.22   71.79
   0   4   1  860.31   63.29
   0   4  -1  731.83   84.89
   0  -4   1  893.41   67.59
   0  -4  -1  906.31   62.89
   0   4  -1  803.22   67.69
   0   4   1  828.32   67.89
   0   4   1  924.81   75.29
   0  -4   1  964.20   71.09
   0   4  -1  917.31   70.79
   0   4  -1  858.51   67.19
   2  -4   1  663.23   60.19
  -2  -4  -1  647.04   64.79
   2  -4   1  612.34   57.09
  -2  -4  -1  625.34   75.59
  -2   4   1  634.54   55.19
  -2  -4  -1  568.94   58.79
   2   4  -1  733.83   65.69
   2   4  -1  664.93   62.89
  -2   4   1  696.13   61.49
   2  -4   1  623.94   60.39
   2   4  -1  725.93   62.69
   2  -4   1  737.83   57.19
   2   4  -1  738.23   61.29
  -2  -4  -1  669.13   74.69
   2  -4   1  643.14   78.89
  -2   4   1  714.43   60.79
  -2  -4  -1  688.23   59.89
   2  -4   1  650.73   58.69
  -2   4  -1  772.42   64.79
   2   4   1  667.43   82.99
   2  -4  -1  651.63   57.79
  -2  -4   1  804.62   92.29
  -2   4  -1  641.44   58.09
  -2   4  -1  657.13   59.39
   2   4   1  648.44   59.79
   2  -4  -1  723.13   59.39
   2  -4  -1  715.23   63.39
  -2  -4   1  666.53   73.89
  -2   4  -1  701.83   84.19
   2   4   1  696.43   61.29
   2  -4  -1  717.23   61.39
  -2   4  -1  669.03   59.39
  -2  -4   1  644.54   54.59
  -2  -4   1  692.33   80.49
   2  -4  -1  721.93   86.29
  -2  -4   1  700.93   63.39
  -2  -4   1  635.24   60.69
  -4   4   1  106.69   30.50
   4   4  -1   93.49   32.50
   4  -4   1   96.69   29.40
   4  -4   1   90.69   28.70
  -4  -4  -1   72.29   25.10
   4   4  -1  160.88   34.20
   4   4  -1  153.98   38.10
   4  -4   1  115.59   31.40
   4  -4   1  107.89   27.70
  -4  -4  -1   76.29   33.80
   4   4  -1  197.68   41.70
  -4   4   1  101.29   30.30
   4   4  -1   95.29   31.60
  -4   4   1  104.89   28.10
   4  -4   1  108.59   28.60
  -4   4   1   82.19   27.60
  -4  -4  -1  175.28   39.70
  -4   4   1   96.39   29.30
  -4  -4   1  177.48   44.00
   4  -4  -1   65.29   23.90
  -4   4  -1   81.49   27.70
  -4   4  -1  101.99   28.20
  -4  -4   1  190.88   38.90
  -4   4  -1  168.18   37.80
   4   4   1  148.69   42.70
  -4  -4   1   75.99   25.70
   4  -4  -1   88.49   27.50
   4  -4  -1   82.29   27.70
  -4  -4   1  129.99   30.30
  -4   4  -1   99.49   30.50
   4  -4  -1  121.29   31.10
   4   4   1  120.39   34.20
  -4  -4   1  118.49   34.20
   4   4   1  144.69   32.20
  -4   4  -1  101.99   29.50
   4   4   1   73.99   29.20
   4  -4  -1  102.89   30.90
  -6  -4  -1   96.49   31.30
   6  -4   1   30.20   25.50
  -6  -4  -1   86.19   32.50
   6   4  -1   59.39   27.90
   6  -4   1   77.09   28.40
   6  -4   1   81.29   29.80
  -6   4   1   59.39   24.60
   6  -4   1   60.39   25.50
   6  -4   1   48.50   25.60
  -6   4   1   51.19   27.40
  -6   4   1   41.10   25.60
  -6  -4  -1   44.00   31.70
  -6   4   1   71.29   28.30
  -6  -4  -1   14.30   18.50
  -6   4   1  128.19   38.00
   6   4  -1   65.79   32.30
   6   4  -1   47.00   22.90
  -6  -4  -1   42.90   28.00
  -6   4   1   88.99   29.80
  -6  -4  -1   26.20   18.80
   6   4  -1  120.09   38.40
   6  -4   1   70.29   25.60
  -6   4  -1   12.20   19.90
   6  -4  -1   50.19   22.90
   6  -4  -1   31.50   22.60
   6  -4  -1   59.59   26.70
   6  -4  -1   76.89   28.90
  -6  -4   1   65.49   27.70
   6   4   1   39.30   24.10
  -6   4  -1   70.79   29.10
  -6  -4   1   83.49   27.80
   6  -4  -1  110.79   33.50
   6   4   1   55.79   33.70
  -6  -4   1   58.69   33.80
  -6  -4   1   92.39   36.60
   6  -4  -1  102.99   34.10
   6   4   1   37.90   24.50
  -6   4  -1   48.00   24.20
   6   4   1  107.79   36.80
   6   4   1   43.50   22.50
  -6  -4   1   65.79   27.80
  -6  -4   1   71.19   28.00
  -6   4  -1   81.19   31.40
  -6   4  -1   55.89   25.50
   8  -4   1   89.09   31.10
  -8   4   1   95.09   39.80
  -8  -4  -1   64.89   33.70
  -8   4   1  113.89   43.80
   8   4  -1   61.79   30.00
  -8   4   1   36.00   24.20
  -8  -4  -1  105.29   39.30
  -8   4   1   52.19   28.00
   8  -4   1   68.89   29.60
  -8  -4  -1  111.09   38.40
   8  -4   1   54.89   31.30
   8   4  -1  132.89   46.60
  -8   4   1   11.50   17.00
   8  -4   1   67.59   31.60
  -8  -4  -1   96.89   35.50
  -8  -4  -1   62.09   38.60
   8   4  -1   10.90   21.60
  -8   4   1  102.99   39.60
   8  -4   1   46.00   32.00
   8  -4   1   55.69   30.40
  -8   4  -1   68.69   32.40
   8   4   1  118.79   40.80
   8  -4  -1   98.59   35.00
   8  -4  -1  111.69   37.10
  -8   4  -1   66.49   32.00
  -8  -4   1   95.49   34.60
   8  -4  -1   87.79   36.00
  -8  -4   1   68.89   31.70
  -8   4  -1   65.49   32.10
  -8  -4   1   13.30   17.20
  -8  -4   1  106.79   46.00
   8   4   1   82.39   38.00
  -8   4  -1   27.80   22.10
   8   4   1  170.98   47.40
  -8   4  -1   46.90   29.90
  -8  -4   1   55.19   30.80
  -8   4  -1   46.40   30.10
   8  -4  -1   94.49   36.50
   8   4   1  109.79   45.00
   8  -4  -1   54.49   32.30
  10  -4   1   78.39   43.10
  10  -4   1   57.59   28.40
 -10  -4  -1  149.19   51.19
 -10  -4  -1  156.08   64.19
  10  -4   1   48.50   27.80
  10  -4   1   67.49   36.00
  10   4  -1   65.19   33.60
 -10   4   1  177.88   54.49
  10   4  -1   53.89   40.30
  10   4  -1   59.49   36.50
  10  -4   1   55.19   45.70
 -10  -4  -1   85.79   38.60
 -10  -4  -1   71.09   36.80
 -10   4   1   75.69   38.30
  10  -4   1  103.59   46.70
 -10   4   1   41.80   26.70
 -10   4   1   28.70   24.40
 -10   4   1  121.99   46.10
  10   4  -1  160.78   52.49
 -10  -4  -1   50.79   35.60
 -10   4   1  206.18   63.79
  10   4   1   88.39   38.70
  10  -4  -1  108.39   42.30
 -10   4  -1   26.40   23.70
 -10  -4   1  103.99   49.80
 -10   4  -1   71.89   35.00
  10  -4  -1   86.89   36.40
  10   4   1   70.09   41.10
  10   4   1   63.69   32.40
 -10  -4   1   56.29   29.40
 -10   4  -1   68.69   34.60
 -10  -4   1   84.59   35.90
  10  -4  -1   26.10   34.00
 -10   4  -1   41.60   30.60
 -10   4  -1   69.89   40.20
  10  -4  -1  102.19   43.10
 -10  -4   1  140.19   50.19
 -10  -4   1  100.19   41.70
  10  -4  -1  124.79   44.50
  12   4  -1   10.60   22.60
 -12  -4  -1    3.80   21.80
  12  -4   1   58.99   37.10
 -12  -4  -1  123.69   53.99
 -12  -4  -1   46.00   36.10
 -12   4   1   52.19   35.20
 -12   4   1   98.89   45.50
 -12  -4  -1   24.40   36.60
 -12   4   1   -1.50   22.70
 -12   4   1   25.80   28.10
 -12  -4  -1   45.30   34.40
  12   4  -1   78.49   43.20
  12   4  -1    1.00   19.20
 -12   4   1   72.09   38.20
 -12   4  -1   94.89   47.70
  12  -4  -1   52.59   38.80
  12  -4  -1   43.30   27.60
 -12  -4   1   37.60   32.30
 -12  -4   1   72.89   43.60
 -12  -4   1   24.20   28.60
 -12   4  -1   98.19   44.00
  12   4   1   11.40   25.80
 -12   4  -1   46.90   34.40
 -12  -4   1  153.88   68.99
 -12  -4   1   41.50   38.80
 -12   4  -1   10.20   23.60
  12   4   1   13.10   20.60
 -14  -4  -1   94.89   49.50
 -14  -4  -1  125.79   53.59
  14   4  -1  155.68   65.29
  14  -4   1   15.50   27.80
 -14   4   1  114.69   62.29
 -14  -4  -1  140.49   56.09
 -14   4   1  145.49   64.79
 -14   4   1   28.90   29.60
  14   4  -1   59.69   41.10
 -14  -4  -1  140.79   58.39
 -14   4   1  128.09   63.19
 -14  -4  -1  146.09   71.29
 -14   4   1   71.29   45.40
  14   4   1  108.19   58.09
 -14   4  -1   28.20   37.60
 -14   4  -1   22.60   31.80
 -14   4  -1  182.28   64.89
 -14   4  -1   82.89   44.30
 -14  -4   1  100.49   48.30
 -14   4  -1  204.38   68.99
 -14  -4   1  142.19   60.69
  14   4   1  139.09   58.19
 -14  -4   1  146.59   61.69
 -14  -4   1   53.29   41.00
 -14  -4   1   88.19   59.49
  14  -4  -1  129.99   55.89
 -16   4   1   44.60   40.50
 -16   4   1  -23.90   13.60
 -16  -4  -1  -16.00   11.80
 -16  -4  -1    8.50   26.10
 -16   4   1   -7.10   20.50
 -16   4   1   49.20   42.50
  16  -4   1    8.40   26.60
 -16  -4  -1    4.60   21.70
  16   4  -1   -2.60   16.40
 -16   4   1    8.40   21.50
 -16  -4  -1    4.00   28.00
  16   4  -1  -21.20   10.00
 -16  -4   1   21.90   32.10
  16   4   1   52.59   47.20
 -16   4  -1   28.10   37.60
 -16   4  -1   -7.40   16.90
 -16  -4   1   46.00   35.90
  16   4   1   25.90   31.30
 -16   4  -1   -8.10   12.30
 -16  -4   1    4.60   13.80
 -16  -4   1   29.30   34.00
  16  -4  -1   20.60   32.20
 -16  -4   1   -0.30   18.00
 -16   4  -1   -4.00   20.40
   1  -5   1 1229.08   98.69
   1  -5   1 1184.58   92.89
  -1  -5  -1 1190.38   99.29
   1   5  -1 1275.87   91.29
   1   5  -1 1263.37   97.69
   1   5  -1 1303.47  104.79
  -1   5   1 1263.97   97.99
  -1   5   1 1095.19   83.69
  -1   5   1 1218.28   89.59
   1  -5   1 1264.97   94.49
   1  -5   1 1273.57   94.19
  -1  -5  -1 1200.28   89.99
  -1   5   1 1257.57   99.69
  -1  -5  -1 1244.68  100.09
  -1  -5  -1 1227.68   95.39
  -1  -5  -1 1282.57   90.99
  -1  -5  -1 1274.57   98.79
   1  -5   1 1397.96  144.19
  -1   5   1 1260.77  103.59
   1   5  -1 1221.28   94.39
  -1   5   1 1222.18  105.79
   1   5  -1 1226.78  103.59
  -1  -5   1 1293.87   99.09
  -1   5  -1 1232.68   93.99
   1   5   1 1180.68   90.59
   1  -5  -1 1386.06   95.99
   1   5   1 1414.26  107.09
   1  -5  -1 1147.19  103.09
   1   5   1 1204.38  102.79
  -1  -5   1 1205.58   94.69
  -1  -5   1 1235.98   97.39
  -1   5  -1 1404.26  110.29
  -1  -5   1 1162.08   94.49
   1  -5  -1 1292.17   93.59
  -1  -5   1 1234.48   97.69
  -1   5  -1 1286.17  100.39
  -1   5  -1 1299.07   94.99
  -1   5  -1 1161.48   92.19
   1  -5  -1 1262.47   98.49
  -1   5  -1 1341.57   93.59
  -1  -5   1 1088.49   97.29
  -3  -5  -1  815.92   76.89
  -3   5   1  809.02   76.39
   3  -5   1  772.52   75.59
   3  -5   1  863.71   76.39
   3  -5   1 1036.30   84.49
  -3   5   1  880.51   78.59
   3  -5   1 1139.19  122.09
   3  -5   1  820.32   74.29
  -3   5   1  884.91   73.19
   3   5  -1  840.52   79.79
   3  -5   1  822.22   72.99
   3   5  -1  872.91   98.39
   3   5  -1  875.51   80.19
  -3  -5  -1  931.41   80.29
  -3  -5  -1  926.11  106.39
   3   5  -1  917.71   84.19
  -3   5   1  856.01   79.19
  -3  -5  -1  867.81   81.69
  -3  -5   1  952.70  116.29
  -3   5  -1  848.82   77.19
  -3   5  -1  752.12   73.19
   3  -5  -1  776.52   74.09
  -3  -5   1  976.00   85.39
  -3   5  -1  814.22   76.19
  -3   5  -1  957.80   82.49
   3   5   1  922.61   81.09
  -3  -5   1  836.82   79.79
   3   5   1  986.80   87.39
   3   5   1  773.42   77.49
   3  -5  -1  842.02   76.69
  -3  -5   1  823.12   77.09
   3  -5  -1  853.61  104.89
   3  -5  -1  871.11  105.29
   3  -5  -1  915.51   77.19
  -3  -5   1  684.33   88.79
  -3  -5   1  990.10   73.99
  -5  -5  -1    7.60   12.30
   5  -5   1   14.60   16.70
   5   5  -1   29.30   23.50
  -5   5   1    0.00   15.00
  -5   5   1    5.60   14.50
  -5  -5  -1   23.70   17.80
  -5   5   1   52.89   21.60
   5   5  -1    5.70   14.00
   5  -5   1    8.30   12.60
   5  -5   1   14.80   19.60
  -5   5   1   15.00   15.90
   5   5  -1   17.60   20.90
  -5  -5  -1   -5.60   20.30
   5   5  -1   13.70   15.00
  -5  -5  -1   -2.10   10.90
   5   5  -1    1.90   13.70
  -5   5   1   20.40   20.00
   5  -5   1   -7.50    9.20
   5  -5  -1   29.10   21.70
   5   5   1   37.10   28.20
  -5  -5   1   21.40   18.00
   5   5   1   -5.90   11.10
  -5   5  -1   13.90   17.70
   5  -5  -1   27.50   19.60
   5   5   1   13.00   14.30
   5  -5  -1    6.50   14.90
  -5   5  -1   43.60   23.40
  -5  -5   1    0.60   14.80
  -5  -5   1   40.90   21.70
  -5  -5   1   10.40   13.60
   5  -5  -1    1.70   11.80
   5   5   1   35.90   23.90
  -5   5  -1   14.40   17.20
  -5   5  -1   26.50   19.50
   5   5   1    3.70   14.00
  -5   5  -1    9.50   17.60
   5  -5  -1   57.19   27.60
  -7  -5  -1  303.47   63.49
  -7   5   1  332.17   60.79
   7  -5   1  224.18   52.69
  -7  -5  -1  368.36   70.99
   7  -5   1  156.58   48.10
  -7   5   1  374.06   72.19
  -7  -5  -1  412.36   74.59
   7   5  -1  236.88   63.69
  -7  -5  -1  261.07   55.59
  -7  -5  -1  275.57   59.79
   7   5  -1  239.58   52.59
   7  -5   1  212.68   54.19
  -7   5   1  264.37   58.69
   7  -5   1  358.56   64.69
   7   5  -1  198.38   54.49
   7  -5   1  194.88   49.70
  -7  -5  -1  253.37   69.89
   7   5  -1  252.77   61.49
  -7   5   1  276.07   55.79
  -7   5   1  303.97   59.59
   7  -5   1  280.97   59.49
   7   5  -1  334.97   65.89
  -7   5  -1  246.58   55.99
   7   5   1  387.76   73.29
  -7   5  -1  213.68   51.89
   7  -5  -1  335.97   62.29
  -7  -5   1  367.46   68.79
  -7   5  -1  237.38   57.29
  -7  -5   1  306.27   75.59
  -7  -5   1  338.37   70.79
   7  -5  -1  321.77   70.49
   7   5   1  167.58   51.99
   7   5   1  294.77   58.39
   7  -5  -1  299.47   60.29
  -7  -5   1  317.37   57.79
   7  -5  -1  249.78   55.49
  -7   5  -1  178.48   49.10
  -7  -5   1  307.77   60.79
   7   5   1  403.86   72.99
  -7   5  -1  238.38   57.59
   7  -5  -1  419.96   71.59
  -7  -5   1  294.47   58.09
  -7   5  -1  292.97   62.39
   7  -5  -1  246.68   54.29
   7   5   1  192.08   61.59
  -9  -5  -1  345.77   90.19
  -9  -5  -1  265.97   65.29
  -9   5   1  440.96   85.79
  -9  -5  -1  462.15   92.69
  -9  -5  -1  325.87   68.39
   9  -5   1  318.57   67.99
   9  -5   1  416.96   79.89
  -9   5   1  496.45   94.79
   9   5  -1  374.06   79.69
   9   5  -1  346.97   70.09
   9  -5   1  332.77   70.19
  -9   5   1  365.76   72.49
   9   5  -1  331.57   70.39
  -9  -5  -1  454.45   84.79
   9   5  -1  315.07   75.69
  -9   5   1  233.58   62.09
  -9  -5  -1  313.37   73.99
   9   5  -1  292.67   80.29
  -9   5   1  486.05   81.59
  -9   5   1  451.55   77.39
   9  -5   1  339.37   81.39
   9  -5   1  374.06   78.49
   9  -5   1  339.47   74.49
   9   5   1  342.57   73.39
   9  -5  -1  249.18   63.59
  -9   5  -1  292.47   81.59
   9  -5  -1  384.66   78.29
   9  -5  -1  389.66   77.09
  -9   5  -1  411.26   84.69
  -9   5  -1  319.07   76.09
  -9  -5   1  257.37   87.49
  -9  -5   1  355.26   80.19
  -9   5  -1  503.95   86.69
  -9  -5   1  411.96   80.89
   9   5   1  197.78   61.99
  -9   5  -1  310.77   72.29
   9   5   1  488.25   95.09
  -9   5  -1  388.96   79.39
  -9  -5   1  390.96   71.99
   9   5   1  338.47   70.99
   9  -5  -1  413.16   75.59
  -9  -5   1  314.67   69.79
   9   5   1  296.07   82.69
   9  -5  -1  338.87   70.29
   9  -5  -1  310.77   73.99
  -9  -5   1  394.26   77.19
  11   5  -1  410.86   94.69
 -11  -5  -1  457.35  114.29
  11   5  -1  387.06   83.09
  11  -5   1  296.47   72.99
 -11   5   1  506.85   96.99
 -11  -5  -1  350.96   79.39
 -11   5   1  416.56   91.69
 -11  -5  -1  443.46   93.69
 -11  -5  -1  508.15   98.99
  11   5  -1  278.47   78.69
 -11  -5  -1  428.46   86.69
  11  -5   1  212.28   60.49
  11   5  -1  536.25   98.79
 -11   5   1  471.85   88.59
 -11   5   1  293.17   82.39
 -11   5   1  632.24  107.19
  11   5   1  491.25  104.59
  11   5   1  378.26   88.59
 -11  -5   1  504.35   96.69
 -11   5  -1  366.96   80.69
 -11  -5   1  450.75   85.39
  11   5   1  408.06   83.39
 -11   5  -1  339.97   82.79
 -11   5  -1  518.95   96.69
  11  -5  -1  332.67   77.79
 -11  -5   1  298.47   75.29
 -11   5  -1  447.36   94.19
 -11  -5   1  454.15   94.39
 -11  -5   1  390.56  102.99
 -11   5  -1  492.95  100.39
  11   5   1  509.45   95.59
  11  -5  -1  519.65  100.19
 -13   5   1  190.08   67.89
 -13  -5  -1  127.39   55.59
 -13  -5  -1  158.28   81.39
 -13   5   1   65.49   48.90
 -13  -5  -1   91.39   49.30
 -13  -5  -1   86.99   49.40
  13   5  -1    9.00   31.10
 -13  -5  -1   81.99   43.10
  13   5  -1  108.19   53.29
  13   5  -1  100.69   74.69
 -13   5   1  108.59   47.50
 -13   5   1  146.99   58.59
  13  -5   1  203.98   65.19
 -13   5   1  224.98   66.99
 -13   5  -1  113.69   56.29
 -13   5  -1  165.28   58.99
 -13   5  -1  160.78   58.09
 -13  -5   1  174.38   64.19
  13  -5  -1   86.19   44.80
 -13   5  -1   65.79   41.10
 -13  -5   1   83.19   53.29
  13   5   1   50.99   54.19
 -13   5  -1  155.38   62.39
 -13  -5   1  137.79   57.99
 -13  -5   1  204.78   58.79
  13   5   1   80.39   45.00
  13   5   1   23.40   34.60
 -13  -5   1  131.59   57.89
  15   5  -1   53.59   47.50
 -15  -5  -1   34.20   33.80
 -15   5   1   -0.50   18.20
  15  -5   1    3.10   18.60
 -15  -5  -1  181.48   93.99
 -15  -5  -1   23.60   29.50
 -15  -5  -1   86.89   56.99
  15   5  -1   41.80   42.30
 -15   5   1   28.20   35.10
 -15  -5  -1    4.70   19.90
 -15   5   1   24.60   28.60
  15   5  -1   70.49   47.70
 -15   5   1   11.70   26.90
  15   5   1  -13.60   13.60
 -15   5  -1   32.90   37.10
  15  -5  -1   25.70   49.30
 -15   5  -1   49.90   38.90
 -15   5  -1   51.09   41.20
 -15   5  -1  100.59   54.19
 -15  -5   1  114.99   62.59
 -15  -5   1   44.00   37.90
  15   5   1   68.89   45.70
 -15  -5   1   26.00   31.90
 -15  -5   1  186.38   83.69
 -15  -5   1   50.69   38.40
 -15   5  -1   84.19   51.09
  15   5   1   44.40   39.60
 -17   5   1    8.00   25.40
  17   5  -1   33.50   41.80
 -17   5   1  115.99   59.79
 -17  -5  -1    1.90   32.10
 -17  -5  -1  -15.90   15.40
 -17  -5  -1   10.40   25.40
 -17   5   1   -7.70   14.40
  17  -5   1   23.70   35.90
 -17  -5  -1    0.70   18.90
 -17   5   1  -10.00   14.80
 -17   5   1  -15.90   17.10
 -17  -5  -1   12.50   28.60
  17   5  -1   -9.80   16.80
  17   5  -1  -17.50   13.50
 -17  -5   1   84.39   47.30
 -17  -5   1   19.80   25.90
 -17  -5   1  -10.70   12.30
 -17   5  -1  -22.80   12.50
 -17   5  -1   22.30   31.00
 -17   5  -1   22.10   28.80
 -17   5  -1   97.89   61.99
 -17  -5   1   22.70   35.20
 -17  -5   1   85.99   51.59
  17   5   1   53.39   44.70
  17   5   1    7.30   27.70
  17   5   1   33.40   35.60
  17  -5  -1   33.40   38.50
   0  -6  -1 1990.60  141.19
   0   6  -1 1979.30  154.38
   0   6  -1 2152.28  152.28
   0   6   1 1967.50  134.79
   0  -6  -1 1928.91  136.69
   0  -6   1 2131.89  149.19
   0  -6   1 1919.41  139.29
   0   6  -1 2223.68  143.79
   0   6  -1 1866.21  139.59
   0   6   1 2052.89  150.68
   0  -6   1 1924.71  137.29
   0   6   1 2076.69  141.49
   0   6  -1 1912.11  136.79
   0  -6  -1 2122.49  153.98
   0  -6   1 1810.22  139.09
   0  -6  -1 1858.11  130.79
   0  -6   1 1972.40  151.08
   0  -6  -1 2114.89  144.89
   0   6  -1 2016.90  140.49
   0   6   1 1993.00  134.39
   2   6  -1 1321.97  109.49
   2  -6   1 1291.87  109.79
  -2   6   1 1335.77  109.09
   2   6  -1 1515.05  111.09
   2   6  -1 1555.54  114.09
  -2   6   1 1399.06   95.79
  -2  -6  -1 1263.27  102.69
  -2   6   1 1296.07  119.29
  -2  -6  -1 1184.38   98.39
  -2   6   1 1480.45  103.39
  -2  -6  -1 1174.78  108.69
   2  -6   1 1397.46  106.89
  -2   6   1 1449.55  113.69
  -2   6   1 1324.17  105.69
  -2  -6  -1 1195.28  106.09
   2  -6   1 1311.07  106.29
  -2  -6  -1 1421.46  113.49
  -2  -6  -1 1506.45  118.09
   2  -6   1 1393.66  120.59
   2  -6   1 1468.45  107.69
  -2  -6   1 1385.16  101.69
   2  -6  -1 1334.17  119.79
   2   6   1 1291.57  105.59
  -2  -6   1 1190.98  104.49
   2   6   1 1319.57  114.69
   2  -6  -1 1422.86  106.59
  -2   6  -1 1371.06  107.09
  -2  -6   1 1352.06  109.79
  -2   6  -1 1326.57  103.19
  -2  -6   1 1330.47  107.79
  -2   6  -1 1213.08  118.89
  -2  -6   1 1233.48  111.49
  -2   6  -1 1412.56  113.09
  -2   6  -1 1220.28  103.79
  -2  -6   1 1270.27  109.79
   2   6   1 1385.86  106.39
   2  -6  -1 1402.66  105.69
  -2  -6   1 1490.05  103.89
   2  -6  -1 1352.96  107.79
  -2   6  -1 1207.58  101.19
   2  -6  -1 1490.05  114.79
  -4   6   1  283.47   54.99
  -4   6   1  342.17   58.59
   4   6  -1  287.47   56.59
   4   6  -1  320.67   57.39
   4  -6   1  143.19   39.10
  -4   6   1  219.08   46.70
   4  -6   1  275.77   55.99
   4  -6   1  188.28   54.19
   4   6  -1  300.17   59.19
   4  -6   1  200.38   47.50
  -4   6   1  218.88   43.10
  -4  -6  -1  258.97   60.09
  -4  -6  -1  227.28   51.99
  -4  -6  -1  199.98   45.80
   4   6  -1  263.87   55.19
   4  -6   1  236.28   45.10
   4  -6   1  244.18   48.40
  -4  -6  -1  323.47   56.69
   4   6   1  205.08   49.80
  -4  -6   1  326.07   48.70
  -4  -6   1  229.18   53.39
   4  -6  -1  237.58   47.50
  -4   6  -1  186.58   45.70
  -4  -6   1  347.87   60.39
  -4   6  -1  332.67   55.89
   4  -6  -1  200.18   45.10
   4   6   1  344.17   64.59
   4  -6  -1  241.38   60.29
  -4  -6   1  281.57   57.99
   4  -6  -1  270.77   52.59
  -4  -6   1  244.98   49.80
   4  -6  -1  243.58   50.79
   4  -6  -1  233.78   47.20
  -4   6  -1  274.97   52.89
   4   6   1  287.67   59.59
  -4   6  -1  238.98   47.70
   4   6   1  315.87   57.29
   6   6  -1   32.20   25.00
   6   6  -1   38.60   25.10
   6  -6   1   50.19   28.00
   6  -6   1   75.09   30.00
  -6   6   1   36.70   22.50
   6  -6   1   69.29   29.50
  -6   6   1  107.79   37.60
   6   6  -1  117.19   39.40
  -6  -6  -1   65.49   30.30
  -6   6   1   71.89   30.80
   6   6  -1   37.70   27.60
  -6  -6  -1   45.00   27.80
   6  -6   1   68.19   31.10
   6  -6   1   74.19   30.00
   6   6  -1  104.99   35.00
   6  -6   1   49.30   30.00
  -6  -6  -1   17.90   18.50
  -6   6   1   83.19   33.60
  -6   6   1  117.89   34.30
  -6  -6  -1  124.49   47.70
   6   6   1   71.49   36.80
   6   6   1   29.10   26.50
   6  -6  -1   35.90   20.20
   6  -6  -1   93.39   32.60
  -6  -6   1  126.29   41.70
   6   6   1   90.19   35.80
   6  -6  -1   68.49   28.70
  -6  -6   1   52.19   28.20
  -6  -6   1   82.19   31.50
   6  -6  -1  146.79   41.80
  -6   6  -1   48.60   26.30
  -6   6  -1   70.79   32.30
  -6  -6   1   80.69   40.00
   6   6   1   51.79   25.70
   6  -6  -1   27.90   23.90
  -6   6  -1   32.90   21.40
  -6  -6   1   78.09   32.00
   6   6   1  104.69   40.30
  -6   6  -1   42.60   24.60
  -8  -6  -1   17.20   21.40
  -8  -6  -1   20.10   19.90
  -8  -6  -1   65.99   35.70
   8  -6   1   14.50   17.70
   8   6  -1   16.80   21.90
   8  -6   1    4.50   24.00
   8  -6   1   17.10   19.50
  -8  -6  -1    4.30   15.20
   8   6  -1  -12.90    7.50
  -8  -6  -1    4.60   17.70
  -8   6   1   16.10   19.90
   8   6  -1    5.10   23.80
   8  -6   1    5.60   17.30
   8  -6   1   20.10   21.60
  -8   6   1   27.30   25.10
   8   6  -1   71.79   37.70
  -8   6   1    7.50   14.50
   8   6  -1   57.29   30.60
  -8   6   1   25.10   22.90
  -8   6  -1   38.80   27.60
  -8   6  -1    5.50   16.60
   8   6   1  -10.30   10.30
  -8  -6   1   17.80   17.90
   8   6   1   41.70   32.40
   8  -6  -1    4.30   13.90
  -8   6  -1   14.90   20.40
  -8   6  -1   27.40   21.20
   8  -6  -1   38.30   29.30
  -8   6  -1   23.00   24.70
   8  -6  -1   -9.50    7.00
  -8  -6   1   -6.70   12.30
  -8   6  -1   -2.90   14.60
   8  -6  -1   11.90   18.80
  -8  -6   1   18.80   30.10
   8   6   1   33.10   23.10
   8   6   1   19.00   20.20
   8  -6  -1    8.80   16.20
   8   6   1   41.70   34.80
   8  -6  -1   30.20   25.20
  -8  -6   1   29.10   22.80
  -8  -6   1   26.70   24.10
 -10   6   1   79.49   38.70
 -10  -6  -1   28.10   32.90
 -10   6   1   22.00   23.20
 -10  -6  -1   94.29   45.60
 -10  -6  -1   71.59   36.10
 -10   6   1   82.99   37.30
  10   6  -1   41.30   30.40
 -10   6   1  118.09   49.80
  10  -6   1  127.89   47.90
  10   6  -1    3.60   17.40
  10   6  -1   96.69   42.00
  10  -6   1  125.99   46.70
  10  -6   1   32.20   26.00
  10   6  -1  158.48   61.69
 -10   6   1   83.89   42.40
 -10  -6  -1   55.09   30.00
 -10   6  -1   16.40   27.50
 -10  -6   1  122.19   47.00
 -10   6  -1   57.09   35.20
  10  -6  -1   26.40   20.80
 -10   6  -1  101.09   40.40
  10  -6  -1  112.59   46.10
  10   6   1   81.19   39.70
 -10   6  -1   67.59   39.50
 -10   6  -1  102.79   45.20
 -10  -6   1  115.49   46.90
 -10  -6   1   75.29   35.50
 -10  -6   1   97.79   52.69
  10   6   1   62.49   43.70
  10   6   1   69.59   36.90
 -10  -6   1   50.49   31.10
  10   6   1  107.29   49.80
  10  -6  -1  121.89   47.50
  12  -6   1   -5.10   15.90
  12   6  -1    2.50   23.00
 -12  -6  -1  -24.80    7.20
 -12  -6  -1   -6.10   18.40
  12   6  -1   -8.40   12.00
 -12  -6  -1   -4.30   12.40
 -12  -6  -1  -16.40    9.90
 -12   6   1   42.40   33.80
 -12   6   1   19.80   26.40
 -12   6   1    6.30   23.10
  12   6  -1   32.00   32.00
 -12  -6  -1   -4.50   11.40
 -12   6   1  -10.60   18.80
  12   6  -1   10.50   16.80
 -12   6  -1   32.50   38.00
 -12  -6   1   14.90   25.10
  12  -6  -1    1.60   10.90
 -12  -6   1   -9.80   14.90
 -12   6  -1   -9.20   14.90
 -12  -6   1    4.80   19.20
  12  -6  -1   10.60   18.30
  12   6   1   18.90   26.80
  12   6   1    2.70   16.80
 -12   6  -1   41.50   31.90
 -12   6  -1    4.30   17.00
 -12   6  -1   23.50   24.50
  12   6   1   -1.50   22.00
 -12  -6   1    2.50   23.10
 -12  -6   1   23.90   32.80
  14  -6   1   82.79   48.10
 -14  -6  -1   49.70   54.39
 -14  -6  -1   73.39   44.40
 -14  -6  -1  158.38   74.09
 -14   6   1  124.89   53.09
 -14  -6  -1   87.79   44.60
 -14  -6  -1   31.90   29.30
 -14   6   1   95.69   45.60
  14   6  -1   78.79   46.40
  14   6  -1   81.49   49.80
  14   6  -1   86.79   47.20
 -14   6   1  101.79   55.59
 -14   6   1   97.59   52.89
 -14  -6   1  161.18   54.99
 -14  -6   1  191.78   98.19
 -14  -6   1  137.49   57.29
  14   6   1   76.69   45.70
  14  -6  -1   51.59   35.50
 -14  -6   1   94.49   49.90
 -14   6  -1  141.99   66.29
 -14   6  -1  118.39   55.79
 -14  -6   1   83.69   43.80
 -14   6  -1  166.78   65.99
  14   6   1  132.39   68.39
  14   6   1   69.49   38.60
 -14   6  -1  120.89   56.79
 -16  -6  -1  -12.40    9.90
 -16  -6  -1   -8.20   17.00
  16  -6   1   55.19   41.30
 -16   6   1    9.70   32.60
 -16   6   1   52.39   41.80
 -16  -6  -1   66.89   45.00
  16   6  -1   37.90   40.60
 -16  -6  -1   59.79   49.90
 -16  -6  -1   16.10   32.20
 -16   6   1  100.29   58.59
 -16   6   1    3.90   25.50
  16   6  -1   31.00   33.50
  16   6  -1   45.20   37.20
 -16   6  -1   64.89   43.70
 -16  -6   1   31.00   38.90
 -16   6  -1   31.90   36.70
  16   6   1   59.69   41.90
  16  -6  -1   53.09   43.30
  16   6   1   17.80   39.00
 -16   6  -1   19.70   39.90
 -16  -6   1   30.70   35.40
 -16   6  -1   74.89   44.90
 -16  -6   1   21.40   26.50
  16   6   1   25.80   35.50
 -16  -6   1   59.69   60.09
 -16  -6   1   25.40   34.60
  -1   7   1 2301.27  164.48
  -1   7   1 1626.24  136.89
  -1  -7  -1 1739.23  130.69
  -1  -7  -1 1901.81  147.49
   1   7  -1 1764.92  149.09
   1   7  -1 1862.01  151.98
  -1   7   1 1747.63  125.19
   1  -7   1 1856.01  134.69
  -1  -7  -1 1771.42  128.69
   1  -7   1 1766.02  148.39
  -1  -7  -1 1814.92  139.59
   1  -7   1 1861.31  136.89
   1  -7   1 1724.93  140.89
   1   7  -1 2001.80  141.69
  -1   7   1 1807.12  144.99
  -1  -7  -1 1664.13  135.69
  -1   7   1 1755.52  128.89
  -1  -7  -1 1613.14  140.39
   1  -7   1 1780.52  134.99
  -1  -7  -1 2088.29  142.09
   1   7  -1 1810.22  131.09
  -1   7   1 1861.71  136.89
   1   7  -1 1749.53  135.89
   1   7   1 1899.91  151.98
  -1  -7   1 1630.84  128.69
   1  -7  -1 1673.23  146.79
  -1  -7   1 1841.12  135.89
  -1  -7   1 1715.63  136.79
   1   7   1 1859.51  150.38
  -1   7  -1 1951.20  147.89
   1  -7  -1 1926.61  145.59
  -1  -7   1 1783.42  131.49
  -1   7  -1 1850.41  134.39
   1  -7  -1 1705.23  131.59
  -1   7  -1 1800.82  135.99
  -1  -7   1 1652.23  140.59
  -1  -7   1 1862.71  146.19
  -1   7  -1 1884.81  133.49
  -1   7  -1 2074.89  159.78
   1  -7  -1 1789.92  135.69
   1   7   1 1914.91  133.39
  -1   7  -1 1746.83  134.79
  -1  -7   1 1919.71  134.09
   1  -7  -1 2001.10  142.69
   1   7   1 1739.93  134.59
  -3  -7  -1  829.12   76.79
   3   7  -1  729.83   92.69
  -3   7   1  819.42   76.39
   3  -7   1 1028.00  116.79
   3   7  -1  802.72   79.39
   3   7  -1  744.53   99.99
  -3   7   1  920.41  103.09
   3  -7   1  838.82   78.19
  -3   7   1  766.12   97.49
   3  -7   1  885.71  107.59
   3  -7   1 1237.88  137.89
  -3  -7  -1  904.51  101.39
  -3  -7  -1  894.51  106.39
  -3  -7  -1 1035.40  120.39
   3  -7   1  687.93   91.99
  -3   7   1  989.90  112.19
   3  -7   1  772.92   93.99
  -3  -7  -1  813.42  100.99
  -3  -7  -1  916.41  114.99
   3   7   1  955.60   89.69
   3  -7  -1  853.51   97.69
  -3   7  -1  838.62   79.59
  -3   7  -1  941.81  103.89
  -3  -7   1  823.82  101.19
  -3   7  -1  930.91  104.39
   3  -7  -1  765.92   79.39
   3  -7  -1  867.81   84.39
   3  -7  -1  787.82  100.99
   3   7   1  951.10  117.19
   3  -7  -1 1046.30  128.19
   3   7   1  825.92   99.39
   3   7   1  864.11   84.29
  -3  -7   1  785.22   75.09
  -3   7  -1  847.42  105.29
  -3  -7   1  943.61   90.59
  -3  -7   1  881.71  103.39
  -3  -7   1  808.32   75.09
  -3  -7   1  990.40  117.59
  -3  -7   1  913.81  108.29
   5   7  -1  113.99   40.20
   5  -7   1  160.28   41.90
   5  -7   1  137.09   39.90
  -5  -7  -1  195.28   47.50
  -5   7   1  112.19   38.10
  -5  -7  -1  148.19   50.79
  -5  -7  -1  100.09   37.20
   5  -7   1  124.89   39.00
  -5  -7  -1  135.39   41.50
   5  -7   1  105.19   36.10
   5  -7   1  104.19   44.30
  -5   7   1   63.69   30.00
   5  -7   1  120.39   38.30
   5   7  -1  132.19   42.20
  -5   7   1  175.08   45.50
   5   7  -1  164.48   48.40
   5   7  -1  116.39   41.00
  -5   7   1   74.59   29.90
  -5   7  -1  183.88   48.40
  -5  -7   1   78.89   35.30
  -5  -7   1  117.69   39.10
  -5   7  -1  244.38   54.29
   5  -7  -1   61.39   27.60
  -5  -7   1  111.69   35.70
   5   7   1  103.99   40.80
  -5  -7   1   93.09   40.50
   5  -7  -1  109.49   46.50
   5  -7  -1  133.99   41.40
   5  -7  -1  119.09   38.30
  -5   7  -1  140.99   37.90
  -5  -7   1  128.89   35.10
   5   7   1  174.08   48.50
   5   7   1  212.28   53.89
   5   7   1  187.78   48.60
  -5   7  -1  217.28   50.49
   5  -7  -1   84.49   31.20
   5  -7  -1   82.39   32.50
   7  -7   1   16.20   17.20
  -7   7   1   42.10   24.90
   7  -7   1  124.59   43.50
  -7  -7  -1   24.00   21.30
   7  -7   1  142.99   46.20
   7   7  -1   66.79   35.30
  -7  -7  -1   61.19   32.40
   7   7  -1   68.59   42.20
  -7  -7  -1   46.70   28.80
   7   7  -1   46.50   25.90
  -7   7   1   55.89   33.60
  -7  -7  -1   -8.30   16.00
   7  -7   1   71.09   39.30
  -7  -7  -1   83.79   36.00
   7  -7   1   42.30   27.10
  -7   7   1   69.59   34.10
   7  -7   1   27.90   23.20
   7   7  -1   34.60   27.20
  -7   7   1   70.99   32.20
  -7  -7   1   30.90   22.90
   7   7   1   79.89   37.50
  -7  -7   1   85.49   36.20
   7   7   1   15.60   19.40
  -7  -7   1   18.10   24.10
   7  -7  -1   12.30   16.50
  -7   7  -1   38.50   27.80
   7  -7  -1   50.09   27.50
  -7  -7   1   79.39   32.90
   7  -7  -1   37.40   24.60
  -7   7  -1   91.49   37.20
   7   7   1   89.49   40.90
  -7  -7   1   39.30   25.90
  -7  -7   1   26.70   21.60
   7   7   1   63.59   27.20
   7  -7  -1   84.79   34.90
  -7   7  -1   32.00   24.50
  -7   7  -1   71.69   34.30
   9   7  -1   58.19   35.50
   9   7  -1   76.19   38.90
  -9  -7  -1  -23.00   11.80
   9  -7   1   34.20   22.10
   9   7  -1   -0.40   17.80
   9  -7   1   41.40   31.30
  -9   7   1   -4.50   14.80
  -9  -7  -1   42.40   28.90
  -9   7   1   37.50   28.40
  -9  -7  -1    2.70   18.30
  -9  -7  -1   37.80   28.10
  -9   7   1   50.69   33.00
   9  -7   1   27.70   25.70
   9   7  -1   21.00   23.90
   9  -7   1   45.20   25.90
   9   7  -1   14.80   24.60
  -9   7   1   57.49   34.70
  -9  -7  -1   58.09   34.30
  -9   7   1    6.70   21.40
   9  -7  -1   16.00   17.50
  -9   7  -1   -7.30   12.20
   9  -7  -1    1.80   16.30
  -9  -7   1   11.80   18.80
  -9  -7   1    9.00   19.70
  -9   7  -1   44.20   29.80
  -9   7  -1  -13.00   10.60
  -9  -7   1    6.30   24.60
   9   7   1   83.39   37.60
   9   7   1    6.40   20.30
   9  -7  -1   42.40   29.40
   9  -7  -1   20.30   23.90
  -9   7  -1    3.70   18.20
   9   7   1   73.19   38.40
  -9  -7   1   26.00   28.20
  -9  -7   1    8.20   21.10
  -9   7  -1   28.10   26.30
   9   7   1   34.30   39.70
   9   7   1   52.19   37.10
 -11  -7  -1   -7.80   15.20
 -11   7   1   50.29   39.60
 -11  -7  -1   37.30   28.30
  11   7  -1   53.99   34.60
 -11   7   1    8.50   22.60
 -11  -7  -1   -7.10   24.50
  11   7  -1   55.39   42.40
 -11   7   1   20.60   29.10
 -11  -7  -1   30.10   27.70
 -11   7   1   14.60   26.90
  11   7  -1   15.60   21.60
  11   7  -1   31.60   32.20
 -11  -7  -1   43.10   34.70
 -11   7   1   27.20   29.60
  11  -7   1    7.90   18.90
 -11  -7   1   36.20   29.10
 -11   7  -1   65.09   37.30
 -11   7  -1    8.00   19.30
  11  -7  -1   58.29   32.40
  11  -7  -1   30.80   25.50
 -11  -7   1   25.20   25.30
 -11  -7   1    4.70   26.90
  11   7   1   23.10   34.40
 -11  -7   1    0.20   19.00
  11   7   1    3.50   14.50
 -11  -7   1   45.10   35.20
 -11   7  -1   15.60   23.50
  11   7   1   44.60   36.50
  13   7  -1   68.19   42.90
 -13   7   1   70.59   44.10
 -13  -7  -1   88.89   44.60
 -13  -7  -1   49.90   36.00
  13   7  -1   43.90   39.00
 -13   7   1  149.79   54.29
  13   7  -1   61.69   48.60
 -13  -7  -1   75.69   44.60
 -13  -7  -1   98.39   46.50
 -13   7   1   72.89   41.50
 -13  -7  -1  273.07  101.89
 -13  -7   1  170.98   64.69
 -13  -7   1   29.10   29.00
 -13   7  -1   37.70   31.70
 -13   7  -1  116.39   56.59
 -13  -7   1   85.19   46.60
 -13   7  -1  127.69   56.39
 -13  -7   1  105.19   43.70
 -13  -7   1   87.79   57.09
  13   7   1   51.29   43.10
  13   7   1   16.60   31.30
 -13   7  -1   93.99   50.19
  13   7   1   66.39   45.50
  13  -7  -1   41.50   31.60
 -13   7  -1   13.70   22.70
 -15   7   1   15.10   29.50
  15   7  -1  123.29   61.39
 -15   7   1  220.18   86.69
 -15  -7  -1  194.88   72.69
 -15   7   1  116.59   51.69
  15   7  -1  127.69   61.99
 -15  -7  -1  107.69   51.39
  15  -7   1   93.79   50.09
 -15  -7  -1   28.80   40.30
 -15   7   1  153.78   68.99
  15   7  -1  175.18   71.49
 -15  -7  -1  132.59   61.29
  15   7   1  218.48   76.09
 -15  -7   1  124.39   51.49
 -15  -7   1  223.38   66.79
 -15   7  -1  154.18   71.69
 -15  -7   1  236.88   85.79
 -15  -7   1  106.09   49.60
  15   7   1  137.39   67.59
  15  -7  -1  110.59   56.19
 -15   7  -1  151.18   68.39
  15   7   1   30.90   39.60
 -15   7  -1  194.08   75.79
 -15   7  -1  172.78   64.19
 -15  -7   1   34.80   48.50
 -17  -7  -1   14.90   25.10
 -17  -7  -1   12.30   34.60
  17   7  -1   63.59   43.60
 -17   7   1   32.60   44.70
 -17  -7  -1  -14.40   11.10
  17   7  -1   10.60   30.20
 -17   7   1   -1.90   14.50
  17  -7   1  -13.30   24.20
 -17   7   1    6.70   35.20
 -17  -7  -1   57.59   47.70
 -17  -7  -1   41.30   57.69
  17   7  -1   -4.10   18.20
 -17   7   1  -24.60   10.90
  17   7   1   35.60   42.50
 -17  -7   1   97.39   60.69
  17  -7  -1   47.90   46.10
 -17   7  -1    0.80   18.70
 -17  -7   1   65.69   49.70
 -17  -7   1   20.40   26.50
 -17  -7   1    8.00   24.90
 -17   7  -1   14.60   32.60
 -17  -7   1    3.70   24.30
  17   7   1   10.00   28.80
  17   7   1   85.59   56.39
 -17   7  -1    3.80   30.10
 -17   7  -1    8.40   21.80
   0  -8   1  418.06   76.69
   0   8   1  440.36   65.59
   0  -8   1  432.96   72.89
   0   8  -1  386.16   72.09
   0   8   1  479.55   81.39
   0   8   1  434.16   60.99
   0  -8   1  387.36   65.79
   0  -8   1  454.05   64.69
   0  -8  -1  511.65   72.59
   0   8  -1  376.66   62.39
   0   8   1  475.15   62.99
   0  -8   1  484.95   67.49
   0  -8  -1  420.56   76.19
   0   8  -1  437.66   63.39
   0   8  -1  513.35   72.99
   0  -8  -1  444.66   71.19
   0  -8  -1  363.26   61.09
   0  -8  -1  478.75   65.69
   0   8  -1  462.35   68.99
   0  -8   1  536.45   72.49
   0  -8  -1  494.45   75.99
   0  -8   1  471.55   62.89
   0   8  -1  485.85   96.99
   0   8   1  495.35   83.19
  -2   8   1  424.96   56.99
  -2   8   1  562.74   79.09
  -2  -8  -1  380.66   70.89
  -2   8   1  350.76   70.29
  -2   8   1  496.65   91.09
  -2  -8  -1  414.66   73.09
   2  -8   1  440.86   68.49
  -2   8   1  425.56   61.79
  -2  -8  -1  458.05   69.49
   2   8  -1  501.45   84.89
   2  -8   1  383.36   61.99
   2  -8   1  490.15   78.79
  -2  -8  -1  446.86   64.69
  -2   8   1  413.46   69.39
   2  -8   1  404.06   65.19
  -2  -8  -1  363.96   67.69
  -2  -8  -1  537.35   70.99
   2   8  -1  438.36   69.69
  -2  -8  -1  496.65   77.09
   2  -8   1  379.66   76.59
   2   8  -1  456.05   74.99
  -2  -8   1  413.46   69.49
  -2  -8   1  477.95   67.29
   2   8   1  430.56   67.49
  -2   8  -1  400.86   66.59
  -2   8  -1  350.46   63.19
   2  -8  -1  575.94   84.89
   2  -8  -1  403.66   63.89
  -2  -8   1  434.46   68.59
   2  -8  -1  464.75   70.39
   2   8   1  439.66   79.19
  -2  -8   1  553.64   79.09
  -2   8  -1  385.46   69.99
  -2   8  -1  431.96   84.59
  -2  -8   1  446.36   74.99
   2  -8  -1  496.05   87.29
  -2   8  -1  499.95   68.19
  -2   8  -1  439.86   65.29
   2   8   1  392.16   65.39
  -2  -8   1  321.37   66.19
  -2  -8   1  520.95   69.19
   2  -8  -1  512.45   75.89
   4  -8   1  250.57   52.29
  -4  -8  -1  175.88   46.90
  -4  -8  -1  234.08   53.19
  -4   8   1  222.88   54.39
  -4  -8  -1  236.58   55.89
   4  -8   1  241.38   51.19
  -4   8   1  202.38   47.00
   4   8  -1  269.87   56.39
   4   8  -1  214.08   54.59
   4  -8   1  226.78   47.40
   4  -8   1  122.09   49.60
   4  -8   1  173.28   46.20
  -4   8   1  209.28   50.99
  -4  -8  -1  104.19   43.00
   4   8  -1  198.98   46.70
   4   8  -1  227.58   61.89
  -4  -8  -1  231.78   61.29
   4  -8   1  235.18   54.89
  -4  -8  -1  132.49   35.70
  -4   8   1  298.47   61.09
   4   8   1  208.48   58.19
   4   8   1  161.78   46.10
  -4  -8   1  226.88   56.29
  -4  -8   1  197.58   42.60
   4  -8  -1  203.68   50.29
   4  -8  -1  143.49   44.00
   4  -8  -1  252.17   51.69
  -4  -8   1  202.18   53.19
  -4   8  -1  224.88   50.69
   4  -8  -1  137.29   49.60
  -4  -8   1  185.48   47.80
   4   8   1  129.79   40.40
  -4   8  -1  190.68   49.50
  -4   8  -1  199.98   47.70
   4  -8  -1  152.28   42.10
  -4   8  -1  156.08   47.50
  -4  -8   1  168.08   47.30
  -4  -8   1  179.18   46.60
   4   8   1  291.57   63.09
  -6   8   1  133.39   42.70
  -6  -8  -1  101.79   38.90
  -6   8   1  170.58   51.89
   6   8  -1  168.18   55.49
  -6  -8  -1  163.18   50.49
   6  -8   1  171.88   48.20
   6  -8   1  115.79   39.30
   6   8  -1  281.47   64.79
   6  -8   1  223.28   55.69
  -6   8   1  157.58   41.80
   6   8  -1  224.68   60.89
   6  -8   1  177.28   60.69
  -6   8   1  206.48   54.99
   6  -8   1  141.69   48.60
  -6  -8  -1  141.79   58.69
   6  -8   1  223.68   55.69
   6   8  -1  253.27   62.29
   6   8   1  193.38   57.29
   6  -8  -1  134.49   40.20
   6  -8  -1  162.28   50.19
  -6   8  -1  158.88   44.60
   6   8   1  142.39   48.30
  -6  -8   1   85.09   40.10
   6   8   1  277.87   64.09
   6  -8  -1  255.77   55.79
   6  -8  -1  176.28   59.59
  -6   8  -1   92.59   36.80
  -6  -8   1  213.98   52.39
  -6  -8   1  163.58   51.99
  -6   8  -1  171.98   51.69
  -6   8  -1  143.29   47.80
   6   8   1  152.48   51.19
   6  -8  -1  193.68   53.59
   6  -8  -1  111.89   39.20
  -6  -8   1  214.58   48.40
  -6  -8   1  214.08   62.79
  -6  -8   1  129.79   41.00
  -8  -8  -1    2.60   15.50
   8  -8   1    0.10   12.60
   8   8  -1   18.10   19.80
  -8   8   1    2.50   17.20
  -8  -8  -1   18.10   21.90
  -8   8   1    7.10   20.40
   8  -8   1   28.20   24.70
   8   8  -1   10.30   19.20
  -8  -8  -1   -1.70   14.20
   8  -8   1   34.80   32.60
   8  -8   1   16.80   24.90
  -8  -8  -1    0.00   16.90
   8  -8   1    2.80   16.20
   8   8  -1    1.60   18.00
  -8  -8  -1   50.49   31.40
  -8  -8  -1   12.00   25.10
   8   8  -1   13.20   24.60
  -8   8   1   -3.30    6.20
  -8   8   1   30.70   28.30
   8   8  -1    4.30   17.90
  -8   8   1   17.40   22.90
   8   8   1    3.70   17.50
  -8  -8   1  -11.10   12.80
  -8   8  -1   -2.40   13.30
  -8   8  -1   28.20   27.20
   8  -8  -1    6.70   15.70
   8   8   1   16.10   22.80
  -8  -8   1   36.70   25.90
   8  -8  -1   21.90   26.70
   8   8   1   17.90   21.30
  -8   8  -1   31.70   29.40
   8  -8  -1   -5.50   16.60
  -8   8  -1   -7.60   12.10
   8   8   1   21.20   23.70
   8  -8  -1    2.50   16.10
  -8  -8   1   20.90   20.00
  -8  -8   1  -15.30    7.00
   8   8   1   21.70   24.90
 -10   8   1   45.50   34.10
 -10   8   1   43.00   31.70
  10   8  -1   -2.40   13.80
  10   8  -1   66.49   35.70
 -10   8   1   96.79   43.70
  10  -8   1   89.59   43.30
 -10  -8  -1  125.49   50.29
 -10   8   1   26.40   31.60
 -10  -8  -1   52.89   41.80
 -10   8   1   70.19   37.60
 -10  -8  -1   45.80   35.80
 -10  -8  -1   -1.30   16.20
  10   8  -1    3.80   21.50
 -10  -8  -1   82.69   40.40
 -10   8  -1   22.70   28.70
 -10  -8   1   99.99   45.00
  10  -8  -1   50.29   31.80
  10   8   1    2.70   14.70
 -10  -8   1   -3.70   16.70
  10  -8  -1   62.49   33.60
 -10  -8   1    4.40   20.60
 -10   8  -1   38.50   31.40
 -10  -8   1   41.00   31.60
  10   8   1   31.40   29.70
 -10  -8   1    4.80   21.40
 -10   8  -1   27.20   28.80
  10   8   1    8.70   30.90
  10  -8  -1   48.30   30.10
  12   8  -1    2.80   14.90
 -12  -8  -1    2.70   18.70
  12  -8   1   47.60   32.90
 -12   8   1   26.60   30.50
  12   8  -1   33.10   36.90
 -12   8   1   19.40   33.90
 -12   8   1  -16.30    8.00
 -12  -8  -1   52.99   44.70
 -12  -8  -1    3.70   19.20
 -12  -8  -1   21.70   27.10
  12   8  -1    8.40   20.10
 -12  -8  -1   31.60   29.00
 -12   8   1    2.10   16.80
  12   8   1   69.69   41.30
 -12   8  -1   32.20   32.40
 -12  -8   1    0.40   36.30
 -12  -8   1   20.30   21.40
 -12  -8   1   70.99   42.40
 -12   8  -1   18.50   26.80
  12   8   1   32.60   33.10
 -12  -8   1  -14.60   10.30
  12   8   1   -0.10   20.50
 -12   8  -1   13.80   26.30
 -12   8  -1   19.30   27.30
 -12  -8   1    5.20   19.40
  12  -8  -1   -6.90    9.60
 -14  -8  -1  114.49   61.89
  14   8  -1   79.89   44.90
 -14   8   1  148.29   64.39
 -14  -8  -1   42.00   38.20
 -14  -8  -1   81.29   46.40
 -14  -8  -1  156.38   76.29
 -14   8   1   17.50   29.90
 -14  -8  -1   95.99   49.10
  14   8  -1   60.99   45.10
  14  -8   1   97.39   52.19
  14   8  -1  171.68   74.69
 -14   8   1   54.59   45.10
 -14   8   1  105.79   74.59
 -14   8  -1  124.49   55.39
  14  -8  -1   71.39   63.69
 -14  -8   1   96.49   47.90
 -14   8  -1  254.27   78.89
  14   8   1   66.29   45.70
 -14  -8   1  174.68   69.39
 -14  -8   1   77.19   42.70
 -14  -8   1  161.08   64.29
  14   8   1   44.20   33.50
 -14   8  -1   93.69   56.59
 -14   8  -1   87.09   48.10
 -14  -8   1  129.19   71.89
 -16   8   1   27.20   35.90
  16   8  -1  -23.60   15.20
 -16  -8  -1   -3.80   17.30
 -16   8   1   29.00   33.60
  16   8  -1   -0.40   19.50
 -16  -8  -1    9.00   42.60
 -16  -8  -1   -6.40   20.00
  16  -8   1   47.10   33.70
 -16   8   1    4.20   21.60
 -16   8   1   36.70   36.40
  16   8  -1   10.90   26.60
 -16  -8  -1   41.00   43.20
 -16  -8  -1   42.20   41.20
 -16  -8   1   36.20   40.00
 -16  -8   1   28.40   30.50
  16   8   1   28.60   28.20
 -16   8  -1   46.20   48.10
 -16  -8   1   41.40   42.40
 -16  -8   1  -10.20   11.70
  16   8   1   -4.80   14.60
  16   8   1   30.00   36.70
 -16   8  -1   -1.10   22.50
 -16  -8   1    4.00   23.00
  16  -8  -1   20.60   28.60
 -16   8  -1    0.40   27.90
   1   9  -1  723.53  114.09
  -1  -9  -1  863.31  108.19
  -1   9   1  805.32  113.29
   1   9  -1  819.62   82.29
   1   9  -1  735.73   97.89
  -1  -9  -1  938.81   83.29
   1  -9   1  951.30  124.79
   1  -9   1 1020.60  120.49
   1   9  -1  795.22  119.99
  -1   9   1  877.31   82.59
  -1  -9  -1  814.02   98.49
   1  -9   1  969.20   91.29
  -1  -9  -1  811.52  116.19
   1  -9   1  949.51  108.39
  -1  -9  -1  820.32  112.99
  -1   9   1 1081.69  116.09
  -1   9   1 1080.69  140.29
  -1   9   1  820.62   79.09
  -1  -9  -1  950.30  110.39
   1   9  -1  814.72  104.19
  -1  -9  -1  872.21  109.09
   1  -9   1  973.60   92.59
  -1  -9   1  967.50   89.79
  -1  -9   1  814.42   99.09
  -1   9  -1  888.81  105.19
  -1  -9   1  995.10   88.99
  -1   9  -1 1030.90  126.69
   1   9   1  832.62   83.49
  -1  -9   1 1070.39  130.59
  -1   9  -1  800.62   82.69
  -1  -9   1  813.62  112.69
   1   9   1 1029.90   93.49
   1  -9  -1 1103.59   93.89
   1  -9  -1  875.41  107.59
  -1   9  -1  994.70   93.59
   1  -9  -1  929.41  115.89
  -1   9  -1  981.20  140.49
   1   9   1  766.32  117.89
   1  -9  -1  829.62  122.29
  -1  -9   1  935.11   87.19
   1   9   1 1081.19  135.29
  -1   9  -1  942.01  110.29
   1  -9  -1  957.00  110.49
  -1  -9   1  745.23  104.89
   3  -9   1 1012.30   99.59
  -3   9   1 1012.50   87.99
  -3  -9  -1 1026.90  132.99
   3  -9   1 1058.69  129.69
   3   9  -1 1275.67  113.69
  -3   9   1  877.11  120.79
  -3  -9  -1 1019.40  119.09
   3   9  -1 1329.07  153.28
  -3  -9  -1 1020.00  124.59
   3  -9   1  978.70  117.19
  -3  -9  -1 1125.29  136.89
  -3   9   1 1138.29  126.29
  -3   9   1 1138.69  130.49
  -3   9   1  915.81   91.59
  -3  -9  -1 1012.80  118.29
  -3  -9  -1 1227.58  141.29
   3   9  -1 1031.00  122.49
   3  -9   1 1078.99  143.79
   3  -9   1 1135.59  128.09
   3  -9  -1  972.70  124.19
  -3   9  -1 1115.69   98.19
  -3   9  -1 1170.38  106.99
  -3   9  -1 1352.86  165.08
   3   9   1  830.12  129.59
   3   9   1  895.01  112.89
   3  -9  -1  984.00   98.29
  -3  -9   1 1034.80  125.29
  -3  -9   1 1075.29  103.29
   3  -9  -1 1230.88  154.98
  -3  -9   1 1000.30  123.09
  -3  -9   1  799.92  116.49
  -3   9  -1 1176.68  107.39
  -3  -9   1 1000.00   94.49
  -3  -9   1 1160.78  138.19
   3   9   1 1096.89  103.69
  -3  -9   1 1002.30  127.09
  -3   9  -1 1202.08  140.69
  -3   9  -1 1027.30   96.89
   5   9  -1  297.07   67.69
   5   9  -1  279.77   62.99
   5  -9   1  295.57   62.49
   5  -9   1  270.97   59.19
  -5  -9  -1  351.76   77.59
   5  -9   1  243.18   58.79
  -5   9   1  278.47   61.69
  -5  -9  -1  262.97   52.19
  -5  -9  -1  225.78   56.79
  -5   9   1  201.88   49.00
   5  -9   1  279.07   65.09
  -5  -9  -1  370.96   80.69
   5  -9   1  279.67   72.09
   5   9  -1  241.78   65.69
  -5   9   1  275.17   65.89
  -5  -9  -1  223.98   56.69
  -5  -9  -1  426.06   90.39
   5  -9   1  347.47   68.19
   5   9  -1  265.77   63.89
  -5   9   1  251.87   60.59
   5  -9  -1  266.97   66.29
   5  -9  -1  474.45   80.69
  -5   9  -1  297.87   69.09
   5   9   1  285.17   67.49
  -5  -9   1  223.78   64.49
  -5   9  -1  171.28   50.09
  -5  -9   1  311.77   72.79
   5   9   1  245.38   58.69
   5   9   1  397.66   82.39
  -5  -9   1  291.57   70.19
   5  -9  -1  354.26   71.59
  -5  -9   1  209.88   57.09
  -5  -9   1  278.17   62.19
   5   9   1  423.26   78.39
  -5  -9   1  333.57   57.49
  -5   9  -1  311.77   62.49
   5  -9  -1  319.27   61.99
   5  -9  -1  352.66   80.99
   5  -9  -1  265.67   58.79
  -5   9  -1  384.36   74.89
   7   9  -1   30.40   28.50
  -7   9   1    0.90   20.50
  -7   9   1   44.20   31.60
   7   9  -1    3.70   15.20
  -7  -9  -1    3.40   23.50
   7  -9   1   33.60   23.90
   7   9  -1   49.00   32.50
  -7   9   1   19.10   19.80
   7  -9   1   67.39   43.80
  -7  -9  -1   37.90   30.80
  -7  -9  -1    1.00   13.20
  -7  -9  -1   23.60   20.20
  -7   9   1   14.40   18.90
   7   9  -1   -6.20   15.60
   7  -9   1    6.00   15.70
   7  -9   1   15.80   16.00
   7   9  -1   21.60   27.60
  -7  -9   1    1.30   16.00
   7  -9  -1   43.40   31.10
  -7  -9   1   10.40   20.90
  -7  -9   1    2.00   14.30
  -7  -9   1   29.30   30.10
   7   9   1   23.40   23.70
   7   9   1   -9.60   10.40
   7  -9  -1   22.80   25.50
   7  -9  -1   -0.70   20.90
  -7  -9   1   12.60   21.20
   7   9   1   -0.10   19.40
  -7   9  -1    3.10   17.00
   7   9   1   25.10   23.70
  -7   9  -1    7.20   17.80
  -7   9  -1   32.00   27.00
   7   9   1   13.70   21.90
  -7  -9   1    9.00   17.70
   7  -9  -1   11.90   16.10
  -9   9   1  270.97   71.89
  -9   9   1  494.65  101.19
   9   9  -1  436.76   96.19
  -9   9   1  455.95  111.09
  -9  -9  -1  403.16   86.99
  -9   9   1  529.35   92.29
  -9  -9  -1  363.56   78.69
  -9  -9  -1  451.55   94.39
   9  -9   1  401.76   81.89
  -9  -9  -1  292.87   71.39
  -9   9   1  658.53  102.39
   9   9  -1  513.35   95.59
   9  -9   1  408.46   86.29
  -9  -9  -1  306.57   93.19
   9   9  -1  354.96   89.49
   9  -9   1  402.06  101.59
   9   9  -1  353.46  100.49
  -9  -9   1  371.06   80.19
  -9   9  -1  327.47   79.59
   9  -9  -1  494.35  133.39
  -9  -9   1  504.55   99.39
   9  -9  -1  455.65   86.09
   9   9   1  488.85  101.89
   9   9   1  424.46   96.69
   9   9   1  383.16   91.29
  -9  -9   1  344.17   75.69
  -9  -9   1  461.25  113.99
  -9   9  -1  437.66   88.49
  -9   9  -1  463.65   99.39
   9  -9  -1  386.26   84.79
  -9  -9   1  398.66   83.69
   9  -9  -1  442.16  101.69
  -9   9  -1  387.06   84.19
  -9   9  -1  512.95   98.59
   9   9   1  430.56   84.69
  11  -9   1  242.38   84.59
  11  -9   1  212.68   67.89
 -11  -9  -1  356.66   84.59
 -11  -9  -1  174.88   59.79
 -11  -9  -1  281.77   75.79
  11   9  -1  222.78   65.89
 -11  -9  -1  170.48   77.69
 -11   9   1  209.48   66.39
 -11   9   1  387.06   86.29
 -11   9   1  237.98   71.19
  11   9  -1  220.58   76.49
 -11   9   1  269.17   76.59
 -11  -9  -1  260.17   73.79
  11   9   1  369.56  121.39
 -11  -9   1  199.08   65.49
 -11   9  -1  209.68   69.59
 -11   9  -1  229.28   70.09
 -11  -9   1  214.88   81.09
 -11   9  -1  287.87   74.39
  11   9   1  355.56   92.79
  11  -9  -1  173.38   76.09
 -11  -9   1  235.98   75.19
 -11  -9   1  177.38   56.69
  11  -9  -1  197.78   63.19
  11  -9  -1  197.68   62.79
 -11  -9   1  174.68   59.59
  11   9   1  199.28   65.09
 -11   9  -1  220.68   73.09
  13  -9   1   42.20   35.20
  13   9  -1   -9.50   14.90
 -13  -9  -1   38.10   33.30
 -13  -9  -1   -3.80   18.40
 -13   9   1  -18.70    9.10
 -13   9   1   -7.70   16.60
 -13  -9  -1   17.20   30.10
 -13   9   1   31.60   34.60
  13   9  -1    2.30   28.50
  13  -9   1   12.20   24.20
 -13   9   1   25.20   28.00
  13   9  -1   16.70   33.90
 -13  -9  -1   29.70   26.50
  13   9   1   -9.10   15.10
 -13   9  -1    8.20   18.50
  13  -9  -1    7.70   19.40
 -13   9  -1    7.10   20.40
 -13  -9   1    4.70   16.40
  13   9   1  -25.30   12.50
 -13  -9   1   40.50   39.30
 -13  -9   1   61.79   44.00
 -13   9  -1   26.40   33.40
 -13  -9   1    2.20   28.20
 -13   9  -1    7.90   21.20
 -13  -9   1  -17.20   10.50
  13   9   1    1.90   14.10
  15   9  -1  -13.10   13.00
 -15  -9  -1    6.00   21.10
 -15  -9  -1  128.19   73.19
  15  -9   1   -0.40   15.80
  15   9  -1   18.10   32.40
 -15  -9  -1    7.70   21.70
 -15   9   1   14.30   21.80
 -15   9   1   12.10   29.70
 -15   9   1   36.20   40.90
 -15  -9  -1   11.60   28.20
 -15  -9  -1   15.70   23.40
 -15   9   1    0.80   21.10
  15   9  -1    2.70   18.30
  15   9   1   13.50   24.40
  15  -9  -1   75.29   49.30
 -15   9  -1   27.60   30.90
  15   9   1   47.50   39.60
 -15  -9   1   22.90   24.90
 -15   9  -1   17.10   25.50
  15   9   1   11.50   21.60
 -15  -9   1   35.90   35.70
 -15  -9   1  -10.10   26.80
 -15  -9   1    1.40   18.20
 -15   9  -1   62.59   41.00
   0 -10   1  812.52  108.89
   0 -10   1 1095.09  135.29
   0 -10  -1 1142.79  126.29
   0  10   1 1101.89  144.59
   0 -10   1  919.01  111.09
   0  10  -1  954.90  138.69
   0 -10  -1  871.71  121.79
   0 -10  -1  920.41  115.99
   0 -10   1  948.61  106.59
   0  10   1  941.61  114.49
   0  10  -1  809.72  120.39
   0  10  -1  913.61  113.09
   0  10   1  857.41  126.59
   0 -10  -1  916.31   84.49
   0  10  -1  863.41   88.09
   0  10   1  862.61  102.59
   0 -10  -1 1047.90  133.29
   0 -10   1 1045.00  117.39
   0 -10  -1  935.61   91.79
   0  10   1  861.51   85.79
   0  10  -1 1010.50  117.19
   0 -10   1  703.43  112.79
  -2  10   1  454.75   66.59
   2 -10   1  355.86   73.39
  -2 -10  -1  400.46   66.79
   2 -10   1  536.15   97.19
   2  10  -1  383.86   71.39
  -2  10   1  428.26   74.39
   2  10  -1  447.76   77.89
  -2 -10  -1  396.16   76.79
  -2 -10  -1  543.75   89.89
  -2 -10  -1  455.45   85.79
  -2  10   1  451.05   85.59
  -2  10   1  402.86   90.39
  -2 -10  -1  446.66   85.79
   2 -10   1  372.46   70.89
   2  10  -1  635.14  111.99
   2 -10   1  493.55   80.09
  -2  10   1  513.05   72.49
  -2 -10  -1  491.75   73.89
  -2 -10  -1  462.95   76.69
   2 -10   1  536.85   91.69
  -2 -10   1  346.77   62.09
  -2 -10   1  600.44   93.59
   2 -10  -1  631.04   88.39
  -2  10  -1  512.55   77.79
  -2  10  -1  414.16   94.49
   2  10   1  477.55   76.89
  -2 -10   1  520.25   81.39
  -2 -10   1  690.03  105.39
  -2 -10   1  441.26   71.79
   2 -10  -1  630.64   97.09
   2 -10  -1  399.56   85.39
   2 -10  -1  499.35   80.79
   2  10   1  387.76   85.99
  -2  10  -1  511.75   83.09
   2  10   1  487.75   77.39
  -2 -10   1  594.94   96.49
   2 -10  -1  677.73   94.29
  -2  10  -1  457.85   89.79
  -2  10  -1  546.55   84.49
  -2 -10   1  398.36   75.39
   4 -10   1   26.00   23.60
   4  10  -1   47.30   35.80
  -4 -10  -1   49.90   27.60
   4 -10   1   22.40   19.60
  -4 -10  -1   -0.10   17.50
  -4 -10  -1   64.19   28.80
  -4  10   1   87.49   28.20
  -4  10   1   29.00   25.10
  -4  10   1   13.70   20.70
   4 -10   1   55.79   26.60
   4 -10   1   53.59   32.30
   4  10  -1   14.40   19.20
   4  10  -1   -4.20   19.00
   4 -10   1   66.69   33.90
  -4 -10  -1   18.90   20.30
  -4  10   1   34.00   24.90
  -4 -10  -1   65.39   33.40
  -4  10  -1    6.00   16.70
  -4  10  -1    2.80   16.20
  -4 -10   1   29.30   20.00
   4 -10  -1   38.10   24.20
   4  10   1   36.10   22.80
  -4  10  -1   11.70   18.40
  -4 -10   1   49.50   30.70
  -4  10  -1   37.10   22.20
   4 -10  -1   18.50   18.70
   4 -10  -1   85.99   39.70
   4 -10  -1   33.50   29.60
   4  10   1   13.30   23.30
  -4 -10   1   18.70   18.70
  -4  10  -1   28.70   20.80
  -4 -10   1   54.49   26.80
   4  10   1   14.90   19.80
  -4 -10   1   73.29   33.90
  -4 -10   1   12.70   20.80
   4 -10  -1    9.00   13.20
  -4 -10   1   47.70   38.40
  -6  10   1   -3.00   14.70
  -6 -10  -1   14.90   27.50
   6 -10   1   21.70   28.90
   6 -10   1   26.60   23.20
  -6 -10  -1    3.00   14.30
  -6 -10  -1   38.50   29.50
   6  10  -1    6.00   17.30
   6 -10   1   -0.90   14.50
  -6 -10  -1    9.40   16.80
   6  10  -1   29.70   25.20
   6  10  -1   45.50   31.00
   6  10  -1   59.19   35.30
  -6  10   1  -17.90    6.00
  -6 -10  -1   -4.70   12.50
   6 -10   1    2.70   11.20
  -6  10   1   -8.60   12.90
  -6  10   1  -11.60    9.10
  -6 -10   1  -15.30    7.10
  -6 -10   1   -0.10   20.70
   6 -10  -1   11.60   22.80
   6  10   1   12.90   21.00
  -6  10  -1   29.10   27.50
  -6 -10   1   -5.00   14.60
   6  10   1    9.70   22.40
  -6  10  -1    1.50   17.70
  -6  10  -1   18.70   20.00
   6  10   1   56.39   35.30
  -6 -10   1   -9.30    8.60
  -6 -10   1  -18.90    7.70
   6 -10  -1   18.80   22.80
   6  10   1   18.90   23.00
   6 -10  -1   21.90   22.30
  -6  10  -1   -9.10    9.30
   6 -10  -1  -14.40    7.10
  -8 -10  -1  164.28   65.79
   8 -10   1  259.57   63.89
  -8  10   1  161.58   52.19
   8  10  -1  141.49   51.29
   8  10  -1  233.48   73.79
  -8  10   1  226.18   65.59
  -8  10   1  112.29   48.30
  -8 -10  -1  282.67   84.19
   8  10  -1  168.18   63.59
  -8 -10  -1  150.08   48.50
   8  10  -1  130.59   51.59
   8  10  -1  196.18   75.69
   8 -10   1  260.47   71.79
  -8  10   1  228.78   57.19
  -8 -10  -1  125.29   46.60
  -8 -10  -1  203.18   55.89
   8 -10   1  299.07   88.69
  -8 -10   1  274.87   82.99
   8  10   1  280.37   78.59
   8 -10  -1  222.18   63.39
  -8  10  -1  174.58   54.59
   8 -10  -1  221.98   87.89
   8 -10  -1  231.98   62.29
   8  10   1  186.48   56.19
  -8  10  -1  209.28   63.49
  -8 -10   1  116.09   47.70
  -8  10  -1  241.98   66.79
  -8  10  -1  139.29   50.99
   8  10   1  183.38   61.99
  -8 -10   1  172.98   51.89
   8  10   1  158.48   57.19
  -8 -10   1  171.08   52.99
  10  10  -1   82.79   51.79
  10  10  -1   67.79   38.60
  10 -10   1  -11.30   23.40
 -10 -10  -1    2.60   17.30
 -10 -10  -1    5.50   24.00
 -10  10   1   59.59   41.20
 -10 -10  -1   78.49   42.70
 -10  10   1   58.29   35.30
 -10  10   1   45.50   30.80
  10 -10   1  110.19   45.50
 -10 -10  -1   51.69   34.80
  10  10  -1  130.89   74.69
 -10  10   1   34.70   28.80
 -10 -10  -1   46.90   32.40
 -10  10  -1   38.20   32.90
  10  10   1  129.89   57.49
 -10 -10   1   70.29   39.60
 -10  10  -1   58.19   38.30
  10  10   1   15.40   25.20
  10 -10  -1   48.50   49.80
  10 -10  -1   37.90   29.80
 -10 -10   1   -6.30   13.70
 -10  10  -1   43.80   35.50
 -10  10  -1   32.60   32.70
 -10 -10   1   22.20   34.90
  10  10   1   82.19   49.10
  10 -10  -1   42.90   38.50
 -10 -10   1  157.18   55.69
 -12 -10  -1  114.59   59.09
 -12 -10  -1  175.08   62.39
 -12  10   1   88.69   56.29
 -12  10   1   75.29   49.40
 -12  10   1  124.89   52.09
 -12 -10  -1  101.09   49.40
  12  10  -1   69.59   41.70
 -12  10   1  203.08   76.69
  12 -10   1  150.98   58.29
  12  10  -1   90.59   52.09
  12  10  -1  111.39   57.49
 -12 -10  -1  125.89   68.69
  12 -10   1   60.19   37.40
 -12 -10  -1  137.79   55.99
 -12  10  -1  115.19   54.19
  12 -10  -1   93.59   43.90
  12  10   1  158.88   64.89
 -12 -10   1  109.39   46.10
 -12 -10   1  150.28   73.59
 -12  10  -1   76.89   50.79
  12  10   1   22.10   24.20
  12 -10  -1  143.79   74.49
 -12 -10   1   74.19   41.70
 -12 -10   1   37.70   30.20
 -12  10  -1   67.69   41.50
 -12 -10   1  299.97   82.29
 -14 -10  -1   20.80   24.60
 -14 -10  -1   22.50   27.80
 -14 -10  -1   38.80   41.60
 -14  10   1  -15.90   13.00
 -14  10   1   24.70   35.60
  14  10  -1   23.50   38.00
 -14  10   1   41.20   40.00
  14 -10   1    6.60   22.10
 -14 -10  -1    5.90   22.10
  14  10  -1    6.10   20.50
 -14 -10  -1    8.40   15.40
  14  10  -1    5.80   21.70
 -14  10   1    1.00   19.40
  14 -10   1   58.99   50.69
  14 -10  -1   -7.90   11.40
  14  10   1   -9.40   11.70
  14  10   1   31.70   39.60
 -14  10  -1  -17.20   10.60
  14  10   1   21.40   33.10
  14 -10  -1   26.00   37.00
 -14  10  -1    3.40   19.90
 -14 -10   1    8.80   19.80
 -14 -10   1   44.20   37.80
 -14 -10   1   23.80   26.00
 -14  10  -1   65.29   39.10
 -14 -10   1   46.30   41.80
 -14  10  -1   95.59   59.29
 -14 -10   1   74.49   48.40
   1  11  -1  588.34  108.49
   1 -11   1  408.66   87.69
  -1 -11  -1  377.06   83.09
  -1  11   1  566.64   88.19
  -1  11   1  531.45   77.59
   1  11  -1  416.36   76.59
  -1 -11  -1  463.65   80.69
   1 -11   1  461.75   77.09
  -1  11   1  401.86   87.39
   1  11  -1  398.56   90.19
   1  11  -1  471.75   79.29
  -1 -11  -1  668.93  106.39
  -1 -11  -1  479.25   86.79
  -1 -11  -1  481.15   78.29
   1 -11   1  371.56   70.79
  -1  11   1  460.25  101.09
   1 -11   1  495.55   81.59
   1  11  -1  610.14   85.49
  -1 -11  -1  429.56   80.79
  -1 -11  -1  431.66   69.49
   1 -11   1  476.35  100.99
   1  11   1  355.16   72.29
  -1 -11   1  421.96   86.59
   1 -11  -1  494.75   95.79
   1 -11  -1  400.36   81.99
  -1  11  -1  522.65   96.29
  -1  11  -1  558.54   81.19
  -1 -11   1  431.76   74.59
  -1 -11   1  380.46   69.99
  -1 -11   1  591.84   86.99
  -1  11  -1  612.94   88.99
   1  11   1  480.95   78.29
   1 -11  -1  519.95   84.89
  -1  11  -1  368.26   73.89
   1  11   1  569.94  105.99
   1  11   1  267.67   72.89
   1 -11  -1  455.55   79.79
  -1  11  -1  487.65  104.09
  -1 -11   1  398.36   77.99
   1 -11  -1  492.35   82.39
   3 -11   1  202.98   51.69
  -3 -11  -1  157.28   53.59
  -3  11   1  108.19   41.90
  -3  11   1  195.08   43.00
   3 -11   1  169.68   54.39
  -3 -11  -1  207.58   52.79
  -3 -11  -1  145.59   44.50
   3  11  -1  215.28   66.39
  -3  11   1  282.37   56.29
   3  11  -1  200.68   55.99
   3 -11   1  157.28   56.79
   3  11  -1  202.38   58.49
  -3 -11  -1  199.88   60.49
  -3  11   1  225.08   57.89
   3 -11   1   82.39   35.70
   3 -11   1  196.18   53.89
  -3  11   1  191.88   59.19
  -3 -11  -1  145.79   50.59
  -3 -11  -1  156.78   50.19
   3  11   1  250.37   77.69
   3  11   1  188.98   52.49
   3 -11  -1  122.09   41.40
   3 -11  -1  142.19   47.50
  -3 -11   1  188.78   54.39
  -3  11  -1  187.58   52.79
  -3  11  -1  229.98   57.39
  -3  11  -1  188.18   48.80
  -3 -11   1  240.98   52.59
  -3  11  -1  273.67   79.99
  -3  11  -1  193.88   61.79
  -3 -11   1  171.78   50.49
  -3 -11   1  143.79   49.90
   3  11   1  114.89   41.60
  -3 -11   1  169.68   45.40
  -3 -11   1  168.18   54.89
   3 -11  -1  218.78   68.69
  -3 -11   1  100.29   44.30
   3 -11  -1  256.57   67.59
  -3  11  -1  291.37   57.49
  -5  11   1   42.00   30.70
   5 -11   1   -7.40   12.90
   5 -11   1   67.79   36.00
   5  11  -1   -7.00   20.60
   5  11  -1   22.80   23.70
   5 -11   1   27.40   22.30
  -5 -11  -1   30.60   34.20
  -5 -11  -1   -1.20   16.80
  -5  11   1   39.10   30.00
  -5 -11  -1   10.70   18.30
  -5  11   1   20.80   16.80
   5 -11   1    1.00   24.20
  -5  11   1    3.10   16.80
  -5 -11  -1    2.00   15.90
   5  11  -1   28.80   26.90
  -5 -11  -1    5.30   21.40
  -5  11   1   33.30   26.70
  -5  11  -1   -0.10   13.80
  -5 -11   1   -8.80   14.30
  -5  11  -1    4.70   17.70
  -5  11  -1   43.60   24.70
   5  11   1    4.80   18.70
   5  11   1    6.30   22.70
   5  11   1   33.60   24.10
   5 -11  -1    6.00   15.20
  -5  11  -1   11.50   19.10
   5 -11  -1   -1.50   14.80
   5 -11  -1   43.00   35.20
  -5 -11   1   25.80   23.50
  -5 -11   1    6.70   19.00
   5 -11  -1    7.10   18.90
  -5 -11   1   33.00   28.20
  -5  11  -1   30.80   30.80
  -5 -11   1   11.30   14.50
  -5 -11   1   55.89   36.30
  -7 -11  -1   40.70   39.30
   7 -11   1   -3.20    9.60
  -7 -11  -1  -12.60   11.40
  -7 -11  -1   40.60   27.60
  -7  11   1   -4.50   14.60
   7  11  -1   -0.90   12.40
   7 -11   1   -7.90   17.20
  -7  11   1  -16.50    8.80
   7  11  -1   15.40   25.20
   7 -11   1   -9.60   15.30
  -7  11   1  -19.50   10.70
   7  11  -1   56.19   36.80
  -7  11   1   15.10   29.40
  -7  11  -1   22.60   28.60
   7 -11  -1   10.90   21.00
   7 -11  -1   25.90   33.20
  -7  11  -1    2.70   19.90
  -7 -11   1   -2.30   15.80
   7 -11  -1   -2.80   12.60
  -7 -11   1   26.00   29.80
   7  11   1  -11.30   13.90
  -7  11  -1    7.90   19.50
   7  11   1   13.70   22.50
  -7 -11   1   15.40   19.90
   7  11   1    7.30   26.80
  -7  11  -1   55.29   29.40
  -9  11   1   -5.00   18.50
   9  11  -1    2.30   29.00
  -9  11   1   -8.00   14.90
  -9  11   1   19.10   21.20
   9 -11   1   57.59   33.00
  -9 -11  -1   -6.60   11.80
  -9 -11  -1   12.40   22.60
   9  11  -1    1.70   25.40
   9 -11   1    9.00   24.00
   9  11  -1   14.60   24.70
  -9  11   1  -13.80   15.40
  -9  11   1   27.60   24.10
  -9 -11  -1    0.60   20.60
  -9 -11  -1   -6.40   17.80
  -9 -11   1   17.90   25.10
   9  11   1   13.50   26.20
   9  11   1   31.40   32.00
  -9  11  -1   13.20   23.10
   9 -11  -1    4.70   31.00
  -9 -11   1   53.39   32.30
  -9  11  -1  -13.30    9.20
  -9  11  -1   51.29   37.00
   9  11   1    1.90   19.20
  -9 -11   1    2.70   16.00
  -9  11  -1   48.10   39.20
  -9 -11   1   26.80   32.40
   9 -11  -1   -8.60    8.50
  -9 -11   1   13.20   24.20
 -11  11   1   70.19   48.90
 -11 -11  -1  203.68   65.79
 -11 -11  -1  141.69   56.29
  11 -11   1  104.29   62.59
 -11  11   1  102.79   53.29
 -11  11   1   47.90   33.20
  11  11  -1  -12.90   17.90
 -11 -11  -1  106.89   54.99
  11  11  -1   77.59   47.60
  11  11  -1   67.09   48.30
  11 -11   1  111.09   49.00
 -11 -11  -1   27.40   37.60
 -11 -11   1   43.00   31.20
 -11 -11   1   55.59   38.30
 -11 -11   1   52.89   39.10
  11 -11  -1   94.49   55.39
 -11  11  -1  109.49   56.59
 -11  11  -1  148.89   65.89
 -11  11  -1   98.89   55.09
  11  11   1    1.00   16.20
  11  11   1  147.29   54.49
  11 -11  -1   54.99   36.90
  11  11   1   50.09   44.70
 -11 -11   1   12.10   26.90
 -11  11  -1  136.39   55.79
 -11 -11   1   86.99   44.60
  13  11  -1  295.57   96.59
 -13  11   1  250.67   92.19
 -13  11   1  254.07   85.59
 -13 -11  -1  349.47   92.69
  13  11  -1  246.58   83.69
 -13 -11  -1  443.76  112.39
  13 -11   1  235.48   93.09
 -13 -11  -1  228.78   69.49
 -13 -11  -1  348.37  113.29
 -13 -11  -1  297.27   79.69
 -13  11   1  303.67   80.69
  13  11  -1  361.26   97.79
  13 -11   1  229.38   74.99
 -13  11   1  319.87   88.79
 -13 -11   1  414.16  100.59
 -13  11  -1  107.59   51.69
  13  11   1  438.16  118.39
 -13  11  -1  473.85  140.89
 -13 -11   1  230.08   69.79
 -13  11  -1  295.47   80.29
 -13  11  -1  110.29   61.79
  13 -11  -1  265.87   81.89
 -13 -11   1  323.37   88.09
  13  11   1  189.08   73.49
  13 -11  -1  157.28   72.79
 -13 -11   1  205.58   72.99
 -13 -11   1  208.68   97.19
  15 -11   1   74.79   65.59
 -15 -11  -1  186.78   70.99
  15  11  -1  149.29   73.19
 -15 -11  -1  163.28   89.29
  15 -11   1   89.19   52.79
  15  11  -1   21.80   39.40
 -15 -11  -1  111.29   53.69
 -15  11   1  104.89   57.39
 -15  11   1   81.49   62.99
 -15  11   1   84.09   42.60
 -15 -11  -1  184.58   70.99
 -15  11   1  218.78   90.49
 -15  11  -1  309.67   99.29
 -15  11  -1   55.49   54.59
 -15  11  -1  199.78   71.19
 -15 -11   1  214.08   82.49
 -15  11  -1    5.70   25.30
 -15 -11   1   91.19   57.49
 -15 -11   1  103.99   68.49
 -15 -11   1  173.68   63.29
  15  11   1  220.88   82.29
 -15 -11   1  180.38   73.19
  15  11   1    6.00   35.50
  15 -11  -1  119.89   61.79
  15  11   1  277.07   93.99
   0  12   1  -17.10    5.80
   0  12   1    6.30   21.20
   0 -12  -1   13.70   21.20
   0  12  -1    2.80   13.20
   0 -12  -1   17.20   24.60
   0  12  -1   -3.00   10.80
   0  12   1    2.60   17.90
   0  12  -1    6.20   14.60
   0  12   1    7.40   16.50
   0 -12   1    3.20   13.00
   0 -12  -1   -6.80   14.30
   0 -12   1    8.70   19.30
   0 -12  -1   23.10   22.10
   0 -12  -1   -0.70   12.50
   0  12  -1   16.90   18.60
   0 -12   1    7.50   21.50
   0 -12   1   -2.20   12.40
   0 -12   1   -6.40    9.00
  -2  12   1   17.60   21.70
   2 -12   1   -2.60   12.20
   2  12  -1   -7.60    8.70
   2 -12   1   14.90   17.40
  -2  12   1  -11.40   11.80
  -2 -12  -1   40.50   32.10
  -2  12   1   -0.90   11.80
  -2 -12  -1  -14.50    8.20
  -2 -12  -1  -11.00    9.90
  -2 -12  -1   26.00   25.20
  -2 -12  -1    5.40   19.10
   2  12  -1  -10.00    8.40
  -2  12   1   33.40   31.70
   2 -12   1    6.80   21.00
  -2  12   1   12.20   16.80
  -2 -12  -1   10.60   14.50
  -2 -12   1    6.30   18.30
  -2 -12   1    8.70   14.20
   2  12   1  -14.60   13.60
  -2  12  -1   14.50   17.90
   2  12   1   35.00   25.90
   2  12   1   -2.40   10.90
  -2  12  -1    7.20   17.70
  -2 -12   1   28.10   23.60
  -2  12  -1    5.30   19.60
   2 -12  -1    0.30   19.50
  -2 -12   1   13.10   17.10
  -2 -12   1   -7.80    6.90
  -2  12  -1    6.40   20.50
  -2 -12   1   13.10   20.30
   2 -12  -1   -4.50   11.80
  -2  12  -1    0.10   13.90
  -2  12  -1  -10.20    8.30
  -4  12   1  -15.70   15.40
  -4 -12  -1  -15.10    9.10
   4 -12   1   20.70   21.70
  -4 -12  -1  -12.60    9.10
   4  12  -1   13.00   23.40
  -4 -12  -1  -10.90    8.60
  -4 -12  -1    9.50   24.20
  -4  12   1    9.00   15.60
   4 -12   1   -6.10   10.90
  -4  12   1   15.40   20.90
  -4 -12  -1   21.40   21.50
   4  12  -1  -15.20    8.40
  -4  12   1   -9.50   10.50
  -4  12   1   12.40   24.40
   4 -12   1    7.60   24.40
   4 -12   1   37.00   26.20
  -4 -12  -1   -4.20   14.50
  -4  12  -1   11.10   21.60
   4  12   1    8.90   21.30
   4  12   1   28.00   28.70
  -4 -12   1    3.60   18.80
   4 -12  -1    8.30   28.20
  -4 -12   1   -3.40   13.20
  -4 -12   1   28.70   22.80
  -4  12  -1   -8.90   19.30
  -4  12  -1    7.80   19.10
  -4 -12   1    2.30   14.30
  -4  12  -1   16.90   22.30
  -4 -12   1   13.70   18.90
   4 -12  -1   44.60   28.80
  -4 -12   1  -17.60    6.90
   4 -12  -1   35.20   30.00
  -4  12  -1   11.00   20.80
   6  12  -1   66.69   39.40
   6 -12   1    3.60   14.00
  -6  12   1   53.69   26.50
  -6  12   1   -1.40   11.30
  -6  12   1  -11.20    9.20
  -6  12   1  -11.20   17.60
  -6  12   1   16.20   28.50
  -6 -12  -1   18.70   27.50
  -6 -12  -1    7.00   22.30
   6  12  -1   15.00   27.10
  -6 -12  -1   31.30   31.40
   6 -12   1   10.40   19.50
   6 -12   1   -0.70   20.40
   6  12  -1    5.40   23.90
  -6 -12  -1   40.70   34.40
  -6  12  -1    8.80   26.10
  -6  12  -1  -13.60   10.30
  -6  12  -1   58.99   33.50
  -6 -12   1   -2.20   15.50
   6 -12  -1    4.70   18.80
   6 -12  -1   39.90   38.50
  -6 -12   1    7.30   17.80
  -6 -12   1   27.70   28.10
   6  12   1    0.60   15.30
   6 -12  -1   32.20   24.90
  -6  12  -1   -5.60   14.50
  -6  12  -1   35.70   29.00
  -6 -12   1   20.30   30.10
   6  12   1   14.50   28.60
   8 -12   1  192.08   58.79
  -8 -12  -1  128.49   60.79
   8  12  -1  129.09   59.69
   8  12  -1  122.59   52.79
  -8 -12  -1  140.99   53.39
   8 -12   1  197.48   93.99
  -8  12   1  175.48   64.39
  -8  12   1   49.40   40.70
  -8  12   1  122.69   52.59
  -8  12   1  164.18   49.99
  -8  12  -1  121.59   49.90
   8  12   1  236.88   67.99
  -8 -12   1  162.38   58.49
   8  12   1  160.08   61.69
  -8  12  -1   66.59   38.60
  -8 -12   1  176.28   58.59
   8 -12  -1  216.98   79.79
  -8 -12   1   94.89   41.40
  -8  12  -1  183.68   57.59
   8 -12  -1  147.19   52.19
   8  12   1  282.77   79.79
  -8 -12   1  247.98   59.79
  -8  12  -1   88.09   45.20
  -8 -12   1  201.58   73.79
 -10 -12  -1   43.50   34.60
 -10 -12  -1  -10.50   10.10
 -10 -12  -1    3.10   21.20
  10  12  -1   -5.60   23.90
 -10  12   1    4.60   22.70
  10 -12   1  -11.00    8.60
 -10  12   1   45.90   46.60
  10  12  -1   14.20   21.90
  10 -12   1    5.50   21.00
 -10 -12  -1   20.80   31.90
 -10  12   1   -0.70   23.30
  10  12  -1   95.99   53.69
 -10 -12   1   14.80   23.40
 -10 -12   1   46.70   42.90
  10  12   1   30.20   35.40
  10  12   1   11.30   24.60
  10 -12  -1   14.20   28.70
 -10  12  -1  103.89   54.89
 -10 -12   1   32.70   29.20
  10  12   1   34.40   33.90
 -10 -12   1  111.49   53.09
 -10  12  -1   10.40   23.10
 -10  12  -1  -18.10    9.50
  10 -12  -1   -2.10   19.60
 -10  12  -1   51.29   34.20
 -10 -12   1   25.50   29.60
  12  12  -1  380.36   97.29
 -12  12   1  242.68   79.99
  12 -12   1  423.86  125.59
 -12 -12  -1  187.28   75.89
 -12  12   1  169.58   71.79
  12  12  -1  398.16  106.59
  12 -12   1  297.87   82.39
 -12 -12  -1  352.16   89.09
 -12 -12  -1  345.77   90.79
  12  12  -1  285.67   92.99
 -12  12   1  282.77   72.59
 -12  12   1  211.38   77.99
 -12 -12  -1  319.47   89.69
 -12  12  -1  198.28   76.29
  12  12   1   92.19   47.50
 -12 -12   1  299.77   79.29
  12 -12  -1  161.58   73.89
  12  12   1  175.38   69.79
 -12 -12   1   92.49   49.10
 -12 -12   1  220.88   68.99
 -12  12  -1  302.27   83.09
 -12  12  -1  289.27   88.69
  12 -12  -1  331.07   87.69
 -12  12  -1  296.97   88.29
 -12 -12   1  212.38   96.59
  12  12   1  245.58   88.49
 -12 -12   1  272.37   81.79
  14 -12   1   86.79   73.89
  14  12  -1   57.49   48.20
 -14  12   1  140.39   63.29
 -14  12   1  162.88   80.29
 -14  12   1   65.09   47.10
  14 -12   1  125.19   62.19
  14  12  -1   75.49   50.89
 -14 -12  -1   35.60   35.70
 -14  12   1   52.79   33.00
  14  12  -1   87.09   62.89
 -14 -12  -1   13.50   24.60
 -14 -12  -1   89.09   47.60
 -14 -12  -1   55.59   50.69
 -14 -12  -1   31.70   34.10
  14  12   1   34.80   41.20
 -14  12  -1   38.50   40.00
 -14  12  -1   34.10   40.40
 -14 -12   1   49.40   33.30
 -14 -12   1   18.20   42.60
  14 -12  -1   23.90   40.90
 -14 -12   1  109.99   54.69
 -14  12  -1   93.49   52.09
  14  12   1    3.40   23.40
  14  12   1   58.59   45.50
 -14 -12   1    6.30   24.00
  14 -12  -1   37.60   36.40
 -14 -12   1   56.99   40.30
  -1 -13  -1 1439.56  167.18
  -1  13   1 1348.86  194.78
   1 -13   1 1393.06  182.88
  -1 -13  -1 1252.37  117.59
  -1  13   1 1407.86  123.29
  -1 -13  -1 1427.76  165.78
  -1 -13  -1 1309.57  171.88
   1 -13   1 1465.55  169.48
   1 -13   1 1631.84  132.99
   1  13  -1 1360.46  186.98
   1  13  -1 1222.28  152.98
  -1 -13  -1 1126.19  157.08
  -1  13   1 1235.18  156.88
   1  13  -1 1229.88  202.08
  -1  13   1 1109.99  115.19
  -1  13   1 1182.48  172.58
   1  13  -1 1338.37  194.38
  -1  13  -1 1185.78  173.68
   1 -13  -1 1372.46  172.28
  -1  13  -1 1218.08  120.59
  -1 -13   1 1227.28  157.18
   1 -13  -1 1243.28  170.28
   1 -13  -1 1355.76  158.38
   1  13   1 1391.86  128.69
  -1 -13   1  947.51  146.69
   1  13   1 1362.66  192.48
  -1 -13   1 1360.56  156.78
   1  13   1 1398.46  193.78
  -1 -13   1 1286.07  125.49
   1  13   1 1000.10  139.89
   1 -13  -1 1334.47  175.08
  -3  13   1  989.90  122.39
   3  13  -1 1110.19  171.78
  -3  13   1  973.90  138.79
  -3 -13  -1  705.43  122.89
   3  13  -1  897.71  151.38
  -3  13   1  886.41  163.08
   3  13  -1  912.81  131.19
  -3 -13  -1 1136.99  156.78
   3 -13   1  989.20  137.49
  -3  13   1 1006.60  118.09
  -3 -13  -1  940.51  144.39
  -3 -13  -1 1068.39  132.09
  -3 -13  -1  693.73  122.09
   3 -13   1 1265.27  179.88
   3  13   1 1056.89  156.78
  -3  13  -1  904.61  133.39
  -3 -13   1  874.21  118.29
  -3 -13   1 1058.79  146.19
   3 -13  -1 1046.30  152.38
  -3  13  -1 1073.19  131.09
  -3 -13   1 1000.00  146.29
  -3 -13   1  999.40  146.59
   3 -13  -1 1074.59  139.39
  -3  13  -1  970.30  165.08
  -3  13  -1 1243.88  152.08
  -3 -13   1 1009.40  150.08
   3  13   1 1066.59  194.58
  -3  13  -1 1261.37  173.68
   3  13   1 1076.29  141.19
   3 -13  -1 1055.29  166.38
  -5 -13  -1  260.97   71.49
   5 -13   1  209.68   57.99
  -5 -13  -1   95.89   48.60
   5  13  -1   64.99   36.70
   5 -13   1  152.58   51.29
  -5  13   1  144.59   44.30
  -5  13   1  197.88   57.49
  -5 -13  -1  141.09   56.29
   5  13  -1  125.99   59.29
   5 -13   1  186.58   70.79
  -5 -13  -1  151.18   62.99
   5  13  -1   73.39   40.90
  -5  13   1   87.29   36.40
  -5  13   1   99.19   47.30
  -5  13   1  113.39   52.39
  -5 -13   1  168.08   63.69
  -5 -13   1  101.29   49.50
   5 -13  -1   53.29   35.30
  -5  13  -1  175.38   52.69
  -5  13  -1  138.19   51.19
  -5  13  -1  208.78   67.59
   5  13   1  144.59   53.79
   5  13   1  237.48   64.49
   5 -13  -1  113.29   54.19
  -5  13  -1   97.49   50.09
  -5 -13   1  210.08   55.59
  -5  13  -1  189.18   52.49
  -5 -13   1  112.79   53.49
  -7  13   1   36.80   27.40
   7 -13   1   37.70   27.60
   7  13  -1   78.49   46.10
  -7 -13  -1   28.30   28.50
  -7  13   1   33.20   24.30
  -7 -13  -1    0.60   34.60
   7 -13   1   13.00   24.90
  -7  13   1   54.19   40.90
   7  13  -1   68.19   43.30
  -7  13   1   26.90   24.80
  -7 -13  -1   51.99   38.80
  -7  13  -1   56.79   39.60
  -7  13  -1   89.19   46.50
  -7  13  -1   33.40   28.10
   7  13   1   62.49   38.10
  -7 -13   1   41.60   30.80
   7  13   1   27.70   32.80
   7 -13  -1   14.70   20.70
  -7 -13   1  -12.90   18.00
  -7 -13   1  109.29   48.00
  -7  13  -1   -0.50   18.00
   7 -13  -1   95.49   54.19
  -7 -13   1   49.60   41.20
  -7  13  -1   83.99   42.80
  -9  13   1   22.10   33.10
   9  13  -1   10.90   27.30
  -9 -13  -1   21.40   25.30
  -9  13   1   36.50   30.70
   9 -13   1   23.60   26.90
  -9  13   1   19.80   36.10
   9  13  -1   -0.20   13.50
   9 -13   1   52.09   36.70
  -9  13   1   -2.20   15.30
   9  13  -1   21.70   28.70
  -9 -13  -1  136.19   64.09
   9  13   1   18.90   27.90
  -9  13  -1   58.19   41.00
  -9  13  -1   64.39   42.30
  -9 -13   1   -4.60   17.70
   9 -13  -1   51.69   45.40
   9  13   1   -3.70   15.40
  -9 -13   1   33.50   41.80
   9 -13  -1   -4.10   16.50
  -9  13  -1   46.80   39.90
  -9 -13   1   -0.30   16.30
  -9  13  -1   38.00   35.10
   9  13   1   17.10   24.40
  -9 -13   1   12.70   25.50
 -11  13   1   25.60   33.30
 -11 -13  -1   -9.40   12.30
  11  13  -1   48.50   42.40
  11 -13   1   -3.60   10.90
  11  13  -1  -10.80    9.60
 -11  13   1    7.80   25.10
 -11  13   1    3.30   19.90
 -11  13   1    9.20   29.10
 -11 -13  -1   -2.70   16.00
 -11 -13  -1    0.80   14.80
  11  13  -1  -10.30   17.10
  11 -13   1    6.60   26.40
 -11 -13  -1   -9.90    7.80
 -11 -13   1   61.69   37.50
 -11  13  -1   -9.10   12.40
 -11  13  -1   18.50   24.90
 -11 -13   1   -7.80   18.30
  11  13   1    7.30   16.30
  11 -13  -1   -3.40   14.00
  11  13   1   -9.20   19.90
 -11 -13   1   -1.80   34.00
 -11 -13   1  -16.70   11.40
 -11  13  -1  -14.10   10.00
 -11 -13   1   57.29   42.90
 -11  13  -1   -0.60   22.30
  11  13   1  -15.90   11.90
  13 -13   1   57.49   57.39
 -13 -13  -1   12.50   37.30
  13  13  -1   26.70   34.20
 -13  13   1    1.60   28.60
  13  13  -1   36.70   40.30
 -13 -13  -1    4.80   19.10
  13 -13   1   21.10   26.60
 -13 -13  -1    7.70   26.50
  13  13  -1  -18.00   13.00
 -13  13   1    9.40   25.70
 -13  13   1   23.50   24.70
 -13 -13  -1   13.60   25.00
 -13 -13  -1   38.40   36.10
  13  13   1   80.29   55.59
 -13 -13   1   10.50   19.40
  13  13   1    1.70   19.30
 -13 -13   1    4.30   24.60
  13  13   1   28.00   31.30
 -13 -13   1   18.20   50.49
 -13 -13   1   34.30   33.00
 -13  13  -1   24.50   41.90
  13 -13  -1   52.09   36.30
 -13  13  -1   26.70   39.00
 -13  13  -1   -3.00   17.90
 -13 -13   1    3.80   29.70
  13 -13  -1   11.60   34.10
   0  14  -1  256.27   86.39
   0 -14  -1  266.57   78.89
   0  14   1  235.78   79.99
   0 -14  -1  297.37   74.19
   0  14  -1  315.07   92.29
   0 -14   1  287.77   76.39
   0 -14   1  326.77   71.99
   0 -14   1  353.36   89.09
   0 -14  -1  355.96   81.09
   0  14   1  274.17   63.19
   0  14  -1  201.98   59.49
   0 -14  -1  193.68   64.79
   0  14  -1  333.87   70.49
   0  14   1  292.17   72.09
   0  14  -1  230.88   63.89
  -2 -14  -1  111.89   50.99
  -2 -14  -1  150.38   64.59
   2 -14   1  166.78   49.50
   2  14  -1  124.49   55.09
  -2  14   1  107.59   38.90
   2 -14   1  126.79   47.10
  -2 -14  -1  180.88   64.59
  -2  14   1  108.29   45.90
  -2  14   1   75.79   32.40
   2 -14   1   66.09   43.50
  -2  14   1  153.78   62.99
  -2 -14  -1   59.49   37.70
  -2 -14  -1   86.29   33.10
   2  14  -1   42.20   32.80
   2  14  -1  127.59   46.90
  -2  14  -1  102.59   41.40
  -2  14  -1   81.49   40.70
  -2 -14   1  141.29   57.99
  -2 -14   1  106.59   48.90
  -2 -14   1  164.88   56.39
  -2  14  -1   78.99   52.39
  -2  14  -1   71.49   36.70
   2 -14  -1   52.49   40.90
   2  14   1   61.89   32.70
  -2  14  -1   76.49   47.10
   2  14   1  138.39   46.30
   2 -14  -1  163.08   55.09
  -4 -14  -1   10.00   20.50
   4 -14   1   20.40   20.30
  -4 -14  -1   22.90   25.10
   4 -14   1   47.10   32.50
  -4 -14  -1   29.40   30.60
  -4  14   1   13.80   19.10
  -4  14   1    1.70   14.30
   4  14  -1    7.60   18.10
  -4  14   1    3.00   24.10
  -4  14   1   18.80   25.90
   4  14  -1  -22.40   13.20
  -4  14  -1   -0.20   13.10
   4 -14  -1   -2.50   11.50
  -4 -14   1   26.70   28.10
  -4  14  -1   25.10   28.20
   4  14   1   -2.00   21.60
  -4  14  -1    9.00   22.80
   4  14   1   -0.10   14.70
  -4 -14   1   22.00   27.20
  -4  14  -1   -7.90   12.40
  -4  14  -1  -17.40    6.70
   4 -14  -1   80.99   48.50
  -4 -14   1    0.80   12.60
   6 -14   1  -11.40   11.60
  -6 -14  -1   26.20   29.70
  -6  14   1   19.90   30.60
  -6 -14  -1   43.50   37.80
  -6  14   1   36.30   25.40
  -6  14   1   42.90   29.80
  -6  14   1    3.40   22.40
   6  14  -1   10.80   23.30
  -6 -14  -1   25.10   25.90
   6 -14   1   48.80   31.90
  -6  14   1   20.90   30.60
   6  14  -1   14.60   32.40
  -6  14  -1  107.39   53.69
   6  14   1   31.30   33.20
   6  14   1   20.70   22.90
  -6  14  -1   30.70   26.60
  -6  14  -1   41.20   32.60
   6 -14  -1    6.40   16.80
   6 -14  -1   68.39   49.90
  -6 -14   1   19.80   28.70
  -6  14  -1   87.49   38.00
  -6 -14   1   17.40   25.40
  -6 -14   1    1.30   15.90
  -6  14  -1   16.50   29.30
   8  14  -1  390.76   93.39
  -8  14   1  253.97   85.39
   8  14  -1  231.68   81.79
  -8  14   1  356.16   71.39
  -8 -14  -1  415.66  115.99
  -8  14   1  577.64  127.59
  -8 -14  -1  369.16   93.49
  -8  14   1  308.57   75.49
   8 -14   1  355.06   97.99
   8 -14   1  387.26   87.49
  -8  14   1  323.87   86.29
   8  14   1  308.77   90.49
   8 -14  -1  428.06   93.29
  -8  14  -1  403.46   97.69
   8  14   1  293.07   84.69
  -8 -14   1  325.57   78.49
  -8 -14   1  280.67   75.09
  -8 -14   1  375.06  103.69
  -8  14  -1  346.77   94.49
  -8  14  -1  513.95  115.09
  -8  14  -1  312.87   73.99
   8 -14  -1  296.77   95.69
 -10  14   1   58.19   44.70
 -10 -14  -1   17.10   27.80
  10 -14   1   61.29   39.40
 -10 -14  -1   86.29   42.90
 -10  14   1  159.78   58.99
  10  14  -1  123.09   64.69
  10  14  -1  121.29   53.39
 -10  14   1  100.89   52.19
 -10  14   1   80.59   37.80
 -10  14   1   73.29   49.20
  10  14  -1   67.99   40.70
  10 -14   1   78.79   60.49
  10 -14  -1   73.09   48.50
  10  14   1  121.09   60.19
 -10 -14   1   64.39   41.10
 -10  14  -1   68.89   46.00
 -10 -14   1   57.09   35.30
 -10  14  -1   62.79   45.60
 -10  14  -1  142.89   56.89
  10  14   1   18.30   32.20
 -10 -14   1   93.79   52.69
 -10  14  -1  210.98   79.89
 -10 -14   1   27.00   35.60
 -10 -14   1   75.59   43.20
  10  14   1   14.40   22.30
  12 -14   1  244.78   94.69
 -12 -14  -1  229.38   77.69
 -12 -14  -1  212.08   89.69
 -12  14   1  252.17   74.09
  12  14  -1  208.68   82.49
  12 -14   1  267.97   80.89
 -12  14   1  340.07  101.39
  12  14  -1  291.57   94.69
 -12 -14  -1  170.08   64.39
 -12 -14  -1  233.28   81.49
 -12  14   1  186.18   83.09
 -12 -14  -1  294.57   86.29
  12  14  -1  208.28   77.89
  12 -14  -1  410.16  125.89
 -12 -14   1  191.78   70.79
 -12 -14   1  337.47  102.59
 -12  14  -1  338.37   87.49
  12  14   1  119.29   59.69
 -12  14  -1  170.08   77.89
  12  14   1  242.18   84.69
 -12 -14   1  240.88   79.29
 -12 -14   1  202.78   66.39
  12  14   1  155.08   73.89
 -12  14  -1  228.98   80.99
  12 -14  -1  218.78   77.79
 -12 -14   1  158.88   75.79
  -1 -15  -1  529.85  107.19
   1  15  -1  408.36   90.79
  -1  15   1  356.16   84.49
   1 -15   1  421.46   93.29
   1  15  -1  353.66   97.09
  -1  15   1  450.35  110.59
   1 -15   1  542.95  116.49
  -1 -15  -1  386.26   93.79
   1  15  -1  380.26   86.29
  -1  15   1  392.76   88.49
  -1 -15  -1  560.44  109.89
   1 -15   1  520.35  103.19
  -1  15  -1  428.46   93.59
  -1 -15   1  335.97   90.19
  -1  15  -1  562.44  121.29
  -1  15  -1  460.55   83.69
  -1 -15   1  287.87   81.29
   1  15   1  527.35   98.39
   1 -15  -1  387.16   87.59
   1 -15  -1  437.46   95.79
  -1 -15   1  486.75  106.79
   1 -15  -1  422.16  102.29
   1  15   1  311.47   73.59
  -1  15  -1  438.16   87.29
  -3 -15  -1  677.43  123.69
  -3 -15  -1  574.84  115.19
   3 -15   1  643.24  114.59
   3  15  -1  498.25  103.29
   3  15  -1  534.85  104.59
  -3  15   1  596.84  127.29
  -3  15   1  575.54   95.29
  -3 -15  -1  458.95  103.49
   3 -15   1  484.35  114.09
  -3  15   1  612.54   95.39
   3 -15  -1  675.63  134.89
  -3  15  -1  655.63  118.79
   3 -15  -1  563.84  108.99
  -3 -15   1  571.14  112.59
  -3 -15   1  473.75  100.19
  -3  15  -1  609.64  128.09
  -3  15  -1  606.34  100.89
   3  15   1  452.85   98.09
   3  15   1  502.05   97.39
  -3  15  -1  470.25   92.09
  -3 -15   1  471.55  110.99
  -5 -15  -1  209.28   74.59
  -5 -15  -1  230.78   74.99
  -5  15   1  375.46   73.69
   5  15  -1  216.68   69.99
  -5 -15  -1  396.36   96.09
   5  15  -1  217.78   67.89
  -5  15   1  246.98   80.29
   5 -15   1  317.47   93.39
  -5  15   1  409.26  105.59
   5 -15  -1  121.89   51.09
  -5 -15   1  341.47   88.69
  -5 -15   1  243.78   83.99
  -5  15  -1  314.87   87.29
  -5  15  -1  356.76   92.99
   5  15   1  319.97   83.39
   5 -15  -1  238.68   83.49
   5  15   1  146.09   60.19
  -5  15  -1  293.97   68.09
  -5  15  -1  355.46   96.79
  -5 -15   1  304.17   83.09
  -5  15  -1  316.37   71.09
  -7  15   1   37.00   32.60
   7  15  -1  124.09   53.59
   7  15  -1   39.60   43.30
  -7 -15  -1   71.29   41.40
  -7  15   1   83.49   35.70
  -7  15   1  137.39   63.49
   7 -15   1  169.08   79.89
  -7  15   1   71.59   49.90
  -7 -15  -1  101.29   58.99
  -7  15   1   70.19   44.30
  -7 -15  -1    7.50   34.10
   7 -15   1   51.09   31.80
  -7 -15   1  100.49   64.29
  -7  15  -1  111.49   51.09
  -7 -15   1   60.49   42.30
   7 -15  -1   97.59   45.90
  -7  15  -1  139.89   49.30
  -7 -15   1  168.08   69.09
  -7 -15   1  151.58   60.59
   7 -15  -1   57.49   50.69
  -7  15  -1  153.18   51.69
  -7  15  -1  163.98   59.99
   7  15   1  193.18   71.09
  -7  15  -1   60.39   40.40
   7  15   1   86.79   49.50
   9 -15   1   56.39   49.99
  -9  15   1   11.10   26.10
   9  15  -1   62.09   50.09
  -9 -15  -1   -2.20   19.00
  -9 -15  -1   36.90   36.40
  -9 -15  -1   17.90   26.90
   9  15  -1   54.89   44.00
   9 -15   1   10.10   20.20
  -9  15   1   52.99   44.90
  -9  15   1   92.49   51.59
   9  15  -1   74.49   43.50
  -9  15   1   33.40   25.20
  -9 -15  -1   27.30   33.90
  -9  15   1   66.89   35.60
  -9  15  -1   37.60   29.10
   9 -15  -1   34.30   36.90
  -9  15  -1   25.80   33.10
   9 -15  -1   43.50   31.80
   9  15   1  -14.00   12.70
  -9  15  -1   -1.60   19.50
  -9 -15   1   21.40   26.60
   9  15   1   22.30   22.20
  -9  15  -1   28.40   28.10
  -9 -15   1    2.60   25.10
  -9 -15   1   33.60   34.30
  -9  15  -1   14.60   23.70
  -9 -15   1   -0.20   14.50
   9  15   1   52.49   39.90
 -11  15   1   60.69   35.50
  11 -15   1   72.79   52.79
 -11  15   1   90.59   57.39
  11  15  -1    8.80   21.90
  11 -15   1   11.90   20.00
 -11  15   1   66.69   42.40
 -11 -15  -1   51.59   49.50
 -11 -15  -1   61.99   42.10
 -11 -15  -1    1.80   18.00
  11  15  -1   22.60   32.40
 -11  15   1   37.90   42.60
 -11 -15  -1   66.99   43.70
  11  15  -1   70.89   54.59
 -11 -15   1   38.40   38.50
  11  15   1   37.20   34.40
 -11 -15   1   76.09   50.49
  11  15   1   37.10   49.10
  11 -15  -1   20.30   32.90
 -11  15  -1   31.90   24.80
 -11 -15   1   27.30   32.00
 -11  15  -1   44.90   35.00
  11  15   1    3.20   17.30
 -11 -15   1    4.40   17.70
 -11 -15   1   26.50   36.90
  11 -15  -1    4.10   25.30
 -11  15  -1   72.99   60.49
 -11  15  -1   40.50   37.00
   0 -16   1   59.89   42.20
   0 -16  -1   49.50   40.10
   0  16   1   34.70   27.20
   0 -16  -1   11.40   23.90
   0  16   1  127.39   52.59
   0  16  -1   71.39   40.00
   0 -16   1   46.10   32.70
   0  16  -1   63.69   39.50
   0 -16  -1   93.79   53.89
   0  16   1   94.39   57.39
   0  16  -1  134.29   72.99
   0 -16   1  130.59   54.99
  -2 -16  -1   54.19   40.10
  -2  16   1   16.80   27.70
   2 -16   1  103.39   42.20
   2  16  -1   58.59   35.50
   2  16  -1   52.49   35.80
  -2 -16  -1   26.90   29.30
  -2  16   1  112.29   40.30
  -2  16   1  165.38   74.89
  -2 -16  -1   58.69   34.70
   2 -16   1   44.40   31.20
  -2 -16   1  137.39   67.59
   2 -16  -1   98.09   47.00
  -2  16  -1   87.99   45.60
  -2 -16   1  114.99   52.89
  -2  16  -1   21.20   28.00
  -2  16  -1   71.99   36.30
   2 -16  -1  130.99   48.30
   2  16   1   94.09   47.60
   2  16   1   99.99   47.50
  -2 -16   1   53.69   32.60
   2 -16  -1   77.19   50.29
  -2  16  -1   88.49   55.79
  -4 -16  -1   72.89   44.70
  -4  16   1  102.09   43.50
  -4  16   1   44.10   29.60
   4  16  -1   93.19   45.10
  -4 -16  -1   91.89   49.99
  -4 -16  -1   53.09   43.10
   4 -16   1  106.89   53.89
  -4  16   1   48.60   41.10
   4 -16   1   52.89   36.40
  -4  16  -1   18.30   23.30
   4 -16  -1   44.70   50.29
  -4 -16   1   18.30   26.90
  -4  16  -1   13.20   26.70
   4  16   1   17.30   18.20
  -4 -16   1   84.19   42.80
   4 -16  -1   89.19   46.70
   4  16   1   64.19   39.50
  -4 -16   1   36.80   34.80
   6  16  -1   59.09   40.00
  -6  16   1   54.79   31.90
  -6  16   1    5.60   22.20
  -6  16   1   53.19   35.80
  -6 -16  -1   57.69   38.20
  -6  16   1   19.50   37.30
   6  16  -1   71.69   46.80
   6 -16   1   20.60   24.60
  -6 -16  -1   58.19   48.80
  -6 -16  -1   74.89   48.50
   6 -16   1   70.89   40.90
  -6 -16   1   39.90   28.90
   6 -16  -1   87.79   42.10
  -6  16  -1  -21.80   17.50
  -6 -16   1   42.70   36.90
  -6  16  -1   51.39   40.80
   6 -16  -1   40.60   41.70
  -6  16  -1   41.60   31.20
  -6  16  -1   10.80   32.70
  -6  16  -1   69.39   39.70
   6  16   1   16.10   22.80
   6  16   1   16.50   32.60
  -6 -16   1  103.59   61.49
  -8  16   1  -10.80   14.10
  -8 -16  -1   -1.00   13.80
   8  16  -1   -5.50   10.80
  -8  16   1   -8.00    8.20
  -8  16   1   -5.80   17.60
   8 -16   1   -8.00   13.10
  -8  16   1   14.80   28.60
  -8 -16  -1   25.50   29.60
   8  16  -1  -16.30   11.50
  -8  16   1   12.80   29.00
   8 -16   1   19.60   30.10
  -8 -16   1    0.40   24.10
  -8  16  -1    1.00   22.10
  -8 -16   1    8.40   18.40
   8 -16  -1    3.90   16.00
   8  16   1    7.00   16.80
   8 -16  -1   50.79   46.10
  -8  16  -1   38.80   32.60
  -8 -16   1   63.79   44.10
  -8  16  -1    1.80   12.70
  -8  16  -1   -2.60   15.50
  10 -16   1    4.20   23.00
 -10  16   1    2.80   22.00
 -10 -16  -1    1.00   25.10
 -10  16   1    0.60   12.60
 -10 -16  -1  -10.40   13.10
  10  16  -1   52.29   40.40
 -10  16   1   17.70   25.70
  10 -16   1   33.80   37.20
 -10 -16  -1   12.40   25.20
  10  16  -1   28.20   34.20
 -10  16   1   17.70   33.40
  10  16  -1   -0.40   18.30
 -10 -16  -1   12.20   24.70
 -10  16  -1   28.60   21.60
  10  16   1   18.10   30.20
 -10 -16   1   -9.10   12.80
 -10  16  -1   12.90   25.10
  10 -16  -1   37.60   29.00
 -10  16  -1    3.90   23.70
 -10  16  -1   13.70   29.10
 -10 -16   1    5.80   20.10
  10 -16  -1   62.29   54.09
  10  16   1   -0.90   17.20
 -10 -16   1   34.10   50.49
  10  16   1    0.40   16.40
 -10 -16   1   59.39   38.40
  -1  17   1  275.57   68.59
   1 -17   1  286.07   87.59
   1  17  -1  284.87   83.89
  -1 -17  -1  290.57   82.89
  -1 -17  -1  335.17   95.89
   1 -17   1  453.15   95.99
   1 -17   1  309.57   86.59
  -1  17   1  452.25  121.59
  -1  17   1  236.48   76.29
  -1 -17  -1  225.38   75.79
   1  17  -1  277.17   72.99
  -1 -17   1  188.78   63.39
   1 -17  -1  147.99   57.89
  -1  17  -1  178.68   66.59
  -1  17  -1  233.28   73.89
   1  17   1  162.08   53.29
  -1 -17   1  515.45  118.79
  -1 -17   1  189.38   66.19
   1 -17  -1  186.28   69.09
   1  17   1  331.47   88.79
  -1  17  -1  282.87   80.39
   1 -17  -1  249.28   74.39
   3 -17   1   46.60   34.00
   3 -17   1   15.10   23.80
  -3 -17  -1   59.79   39.30
  -3  17   1   46.50   36.00
  -3  17   1   97.99   52.59
  -3 -17  -1   15.60   28.90
   3  17  -1   38.90   40.20
  -3  17   1   12.60   18.00
   3  17  -1   56.99   40.00
  -3 -17  -1   28.90   35.50
   3 -17   1   66.29   40.60
  -3  17  -1   77.59   56.09
  -3  17  -1    8.30   21.30
   3 -17  -1  100.29   47.60
  -3  17  -1    2.20   19.40
   3 -17  -1   27.60   33.40
  -3 -17   1   13.50   23.40
  -3 -17   1   49.50   37.20
   3  17   1  -10.70   19.00
   3 -17  -1   19.90   26.60
  -3  17  -1    2.30   19.40
   3  17   1   23.10   23.40
  -3 -17   1   71.79   50.69
  -5 -17  -1   68.09   48.10
  -5  17   1   45.10   37.40
  -5 -17  -1   41.40   35.90
  -5  17   1   19.90   26.20
  -5 -17  -1   57.69   50.99
   5  17  -1   68.09   45.50
   5 -17   1   77.79   47.00
   5  17  -1   12.20   30.60
   5 -17   1  109.09   56.39
  -5  17   1   77.99   53.39
  -5  17   1  126.59   44.90
  -5  17  -1   29.50   28.60
   5  17   1   59.29   40.90
  -5 -17   1   79.09   39.80
  -5 -17   1   77.09   56.59
  -5  17  -1   27.00   39.70
  -5 -17   1   32.30   28.50
  -5  17  -1   64.69   37.30
   5  17   1   43.10   40.40
  -5  17  -1   -8.10   17.50
   5 -17  -1   -5.10   13.40
  -7  17   1   70.29   58.09
  -7  17   1   90.19   55.59
   7 -17   1   56.69   40.20
   7  17  -1   47.40   42.00
  -7 -17  -1  121.59   63.19
  -7 -17  -1   39.40   45.20
   7 -17   1   26.10   40.50
  -7  17   1   94.09   43.60
  -7  17   1   23.50   29.80
   7  17  -1  102.99   52.69
  -7  17  -1   40.90   32.60
  -7 -17   1   85.19   50.99
  -7 -17   1   60.19   44.80
  -7  17  -1   41.40   42.30
  -7  17  -1   40.60   40.50
   7 -17  -1   61.89   41.00
  -7  17  -1  113.29   65.09
  -7 -17   1   22.60   34.70
   7 -17  -1  130.99   71.19
  -7 -17   1    6.80   22.80
  -7  17  -1   69.59   41.80
   7  17   1   59.49   42.50
   9  17  -1   34.50   32.70
  -9 -17  -1   45.70   49.40
   9  17  -1   -4.40   17.20
   9 -17   1   13.50   19.10
  -9  17   1   75.39   60.59
  -9 -17  -1   22.40   29.50
  -9  17   1   27.00   25.40
  -9 -17  -1   62.39   47.70
   9 -17   1   54.49   55.89
  -9 -17  -1   -5.80   13.20
  -9  17   1    9.90   29.30
  -9  17   1   34.20   40.70
  -9  17   1   23.80   31.90
  -9  17  -1  109.79   48.60
  -9  17  -1  -16.90   10.90
   9 -17  -1   22.60   46.90
  -9 -17   1   63.19   44.70
  -9  17  -1   23.60   29.30
  -9 -17   1   33.40   34.70
   9  17   1   70.19   50.99
   9  17   1   37.10   35.80
  -9  17  -1  -10.40   16.70
   9 -17  -1   15.10   22.80
  -9 -17   1  -12.30   11.20
   0 -18   1  195.78   69.89
   0  18   1  291.97   79.89
   0  18  -1  117.59   53.19
   0 -18  -1  343.97   91.89
   0 -18  -1  273.17   92.79
   0 -18   1  314.77   81.59
   0  18  -1  307.07  103.69
   0  18   1  442.16  110.89
   0  18  -1  284.37   84.99
  -2 -18  -1  224.88   75.49
  -2 -18  -1   91.19   62.29
  -2  18   1  189.58   71.19
   2 -18   1  130.59   51.29
   2  18  -1   83.79   42.20
   2  18  -1  202.58   70.99
  -2  18   1  210.08   56.59
   2 -18   1  246.58   86.69
  -2  18   1  331.27  107.59
   2 -18   1  157.08   63.79
  -2 -18   1  156.88   65.29
  -2 -18   1  241.58   84.09
   2  18   1  206.28   69.29
  -2  18  -1  263.77   74.29
  -2  18  -1  210.98   73.69
  -2  18  -1  143.89   57.39
  -2  18  -1  254.97   95.59
  -2 -18   1  166.38   63.99
   2 -18  -1  186.18   80.39
   2  18   1  213.98   68.49
   2 -18  -1  131.29   51.79
  -4  18   1   26.60   25.90
   4 -18   1  108.29   57.99
   4 -18   1    2.90   16.60
  -4 -18  -1   75.59   62.29
  -4  18   1   33.00   30.00
  -4 -18  -1   23.40   37.70
   4  18  -1   37.10   38.60
  -4  18   1   -5.60   16.10
  -4  18   1   82.59   49.80
   4  18  -1   -9.80   11.10
  -4 -18  -1    6.20   21.10
   4 -18   1   42.50   39.80
   4 -18  -1   54.39   39.10
  -4  18  -1    4.40   18.50
   4  18   1   47.70   34.90
   4 -18  -1   -0.50   14.00
  -4  18  -1  -11.80   12.40
  -4 -18   1   51.99   41.60
  -4  18  -1   29.20   30.20
   4 -18  -1   76.39   53.39
   4  18   1   48.70   43.00
  -4  18  -1   -7.30   50.79
  -4 -18   1    3.30   18.20
  -4 -18   1   28.80   33.90
  -6 -18  -1   22.30   29.80
   6 -18   1   50.29   42.10
   6  18  -1   81.89   53.69
   6 -18   1   -6.30   13.80
  -6  18   1    0.60   23.80
   6  18  -1   33.40   35.50
  -6 -18  -1    3.50   17.60
  -6  18   1   -6.30    8.70
  -6  18   1    7.20   18.40
  -6  18   1    2.00   14.60
  -6  18  -1   20.40   22.40
  -6 -18   1   22.20   34.90
   6 -18  -1   -2.30   14.40
  -6  18  -1  -13.90   13.60
  -6  18  -1   28.20   35.70
  -6 -18   1   -8.00   12.70
   6 -18  -1   30.30   30.00
  -6 -18   1   29.10   34.80
   6  18   1    2.10   15.80
  -6  18  -1   17.60   27.70
  -1  19   1   58.89   31.10
   1 -19   1  173.88   77.49
  -1  19   1  171.48   74.59
   1  19  -1  186.18   75.19
  -1 -19  -1  148.99   66.09
   1 -19   1  145.39   68.69
   1  19  -1  184.58   72.49
   1 -19   1   85.39   43.60
  -1 -19  -1  139.09   65.39
  -1  19   1    6.60   32.00
   1  19   1   73.59   45.20
  -1 -19   1   35.60   32.30
  -1  19  -1   63.39   39.10
   1 -19  -1   99.89   67.89
   1 -19  -1  106.49   52.19
   1 -19  -1   63.09   48.50
  -1  19  -1  111.99   76.49
  -1 -19   1   93.49   49.90
  -1 -19   1   97.19   48.00
  -1  19  -1  173.98   65.79
   1  19   1  181.68   75.99
  -3  19   1  318.27  117.09
  -3  19   1   96.89   56.59
   3  19  -1    5.60   29.60
   3  19  -1   90.69   48.90
   3 -19   1  199.98   64.09
   3 -19   1   70.79   48.30
  -3 -19  -1  146.79   73.39
   3 -19   1  171.18   69.89
  -3 -19  -1  171.88   76.39
  -3 -19  -1  222.38   84.69
   3  19   1  129.49   60.39
   3 -19  -1  202.88   74.39
  -3 -19   1  103.29   52.19
  -3 -19   1  127.79   55.09
  -3  19  -1  155.38   59.39
  -3  19  -1  277.97  100.49
  -3 -19   1   88.69   55.19
  -3  19  -1   38.70   52.49
   3  19   1  140.99   62.09
   3 -19  -1  126.49   56.19
  -3  19  -1  205.18   67.89
  -5  19   1  116.59   52.39
  -5 -19  -1   75.59   45.80
  -5 -19  -1  119.99   77.49
   5 -19   1  169.58   62.39
  -5  19   1  130.69   68.79
  -5  19   1   19.30   33.90
   5  19  -1   72.19   54.39
   5 -19   1  202.58   85.29
   5 -19   1   56.99   46.60
  -5 -19  -1  124.39   62.19
   5  19   1   67.69   46.50
  -5  19  -1   23.00   23.70
  -5 -19   1   17.70   25.10
   5 -19  -1   96.19   57.69
   5 -19  -1   69.29   49.70
   5 -19  -1   48.70   38.20
  -5  19  -1   68.29   55.29
   5  19   1   88.39   51.09
  -5  19  -1  105.19   49.60
  -5 -19   1   50.59   45.30
  -5 -19   1   93.69   47.10
   0   0  -2 2033.90  148.89
   0   0   2 1964.10  148.59
   4   0  -2 1850.81  121.29
  -4   0   2 1772.72  132.19
   4   0  -2 1767.42  113.59
  -4   0  -2 1456.65  129.49
   4   0  -2 1547.95  120.59
  -4   0  -2 1588.54  116.69
   4   0   2 1619.84  119.59
  -4   0  -2 1549.54  123.69
   4   0  -2 1598.04  126.69
  -4   0  -2 1670.93  118.79
   4   0   2 1718.93  134.09
  -4   0   2 1734.53  120.29
  -4   0   2 1844.52  122.99
  -4   0  -2 1432.76  116.59
   4   0   2 1691.43  118.49
  -4   0   2 1670.83  115.39
   4   0   2 1654.33  116.09
  -4   0   2 1828.22  118.59
  -4   0  -2 1844.12  131.59
   4   0  -2 1769.42  121.19
   4   0   2 1763.62  130.39
   4   0  -2 1845.62  119.79
  -4   0   2 1889.51  121.39
   4   0  -2 1622.24  120.49
  -4   0  -2 1724.43  116.89
  -4   0   2 1652.83  125.19
   6   0  -2  284.87   52.69
  -6   0  -2  204.38   43.40
  -6   0   2  209.98   45.30
  -6   0   2  165.68   44.30
  -6   0  -2  187.18   42.20
  -6   0   2  310.57   58.89
  -6   0   2  201.98   43.50
  -6   0  -2  179.68   45.10
   6   0   2  217.58   43.20
   6   0   2  245.28   40.80
   6   0  -2  170.58   45.30
  -6   0  -2  260.67   46.10
  -6   0   2  208.38   37.50
  -6   0   2  186.78   41.60
   6   0  -2  203.18   42.70
   6   0   2  259.17   50.49
   6   0  -2  203.48   39.00
  -6   0  -2  244.78   46.50
  -6   0   2  142.69   38.40
   6   0  -2  125.89   35.00
   6   0   2  187.38   40.90
   6   0   2  276.07   54.59
  -6   0  -2  242.58   58.99
   6   0  -2  237.78   47.00
   6   0   2  194.28   51.69
   6   0  -2  150.58   39.50
  -6   0  -2  218.28   52.19
  -8   0  -2   25.20   20.40
   8   0  -2   27.70   23.10
   8   0  -2   38.20   28.30
  -8   0  -2   -8.70    9.50
  -8   0   2    2.60   14.80
   8   0   2   -4.20   12.30
  -8   0   2    0.10   12.50
  -8   0   2   25.00   17.90
  -8   0  -2    3.70   21.10
   8   0  -2   11.90   17.10
   8   0  -2   -5.30   10.70
  -8   0   2   18.00   19.50
  -8   0  -2    8.30   17.40
   8   0   2   -2.90    9.50
   8   0   2   20.90   27.10
  -8   0  -2   31.10   23.80
   8   0   2   33.20   23.30
   8   0  -2   -7.20   12.80
  -8   0   2   43.00   29.40
   8   0   2   -3.50    8.80
   8   0  -2   21.50   17.40
  -8   0  -2   -4.60   14.60
  -8   0  -2    7.50   16.90
  -8   0   2  -11.70   12.00
  -8   0   2   -5.80   12.10
   8   0   2    2.60   18.30
  10   0   2  170.38   48.50
  10   0   2  245.68   75.09
 -10   0  -2  196.48   56.69
 -10   0   2  242.78   62.19
 -10   0  -2  221.38   71.49
 -10   0  -2  151.98   53.69
  10   0  -2  204.98   52.79
 -10   0  -2  171.08   56.89
  10   0  -2  231.28   69.99
  10   0   2  245.78   62.29
 -10   0   2  256.67   63.79
 -10   0   2  116.19   48.90
  10   0  -2  125.99   42.70
  10   0  -2  203.48   55.09
  10   0   2  219.18   60.09
  10   0   2  229.18   65.99
 -10   0   2  207.78   61.19
 -10   0   2  261.27   66.89
  10   0  -2  193.38   57.69
 -10   0  -2  315.27   84.19
 -10   0   2  139.59   53.89
 -10   0   2  161.58   45.40
 -10   0  -2  207.18   55.29
  10   0   2  153.48   43.20
  10   0  -2  222.18   52.89
 -12   0  -2   10.00   20.20
 -12   0  -2   18.90   24.50
 -12   0  -2    7.90   23.70
  12   0  -2  -13.90   17.00
 -12   0   2    8.00   19.00
 -12   0  -2  -14.60    9.30
 -12   0  -2   -5.40   15.80
 -12   0   2    5.20   18.10
 -12   0   2   -3.90   11.90
 -12   0   2   -8.20   13.10
 -12   0  -2   10.00   24.90
  12   0  -2    1.70   15.20
  12   0   2   37.80   31.50
  12   0  -2   13.30   22.60
  12   0  -2   10.10   16.70
 -12   0   2   31.50   34.80
  12   0  -2    8.80   16.50
 -14   0   2   60.79   35.20
  14   0  -2   32.70   30.10
 -14   0   2   46.20   40.60
 -14   0  -2  108.89   60.89
 -14   0  -2   46.10   36.70
 -14   0   2   -2.50   16.30
 -14   0  -2   29.30   39.20
  14   0  -2   47.70   34.30
 -14   0  -2   11.40   25.50
 -14   0  -2   19.50   30.00
 -14   0   2  106.89   50.39
  14   0  -2   45.70   32.20
  14   0   2   68.79   41.30
 -14   0  -2   -5.70   19.30
 -14   0   2   24.20   31.40
 -16   0  -2   -6.10   19.10
 -16   0  -2    0.30   19.50
 -16   0   2   37.30   33.00
 -16   0   2   -3.70   19.10
  16   0   2   18.70   23.60
 -16   0   2   58.39   54.59
 -16   0   2   13.10   28.80
 -16   0  -2   19.90   27.80
  16   0  -2   -9.40   11.60
 -16   0   2  -12.50    9.70
 -18   0  -2   54.79   45.80
 -18   0   2   15.90   27.40
 -18   0  -2   -3.70   22.30
 -18   0  -2  114.09   62.39
  18   0  -2   18.70   32.90
 -18   0   2   70.99   41.40
 -18   0  -2   87.49   58.39
 -18   0   2  128.09   65.79
 -18   0   2  117.79   63.59
 -18   0   2  102.69   64.09
  18   0   2   26.30   37.90
   1   1  -2  964.10   60.89
   1   1  -2  914.21   54.99
   1  -1   2  926.51   59.19
   1  -1   2  933.11   63.19
   1   1  -2  903.91   65.99
  -1   1   2  981.20   60.89
   1  -1   2  908.51   59.49
   1  -1   2  934.61   67.49
  -1  -1  -2  841.32   67.39
  -1  -1  -2  859.51   58.69
   1  -1   2  895.31   62.49
  -1   1   2  991.40   57.99
   1   1  -2  969.80   60.99
   1   1  -2  898.11   55.79
   1   1  -2  899.61   61.99
  -1  -1   2  905.71   65.59
  -1   1  -2  892.81   63.39
   1   1   2  986.20   61.19
   1  -1  -2  921.61   62.49
   1   1   2  883.21   67.49
  -1   1  -2  854.41   65.79
  -1  -1   2 1012.70   63.49
   1   1   2  923.91   59.49
  -1   1  -2  915.01   60.19
   1  -1  -2  971.10   58.19
  -1   1  -2  821.52   58.99
   1  -1  -2  908.31   59.79
   3   1  -2  987.80   71.39
  -3  -1  -2  714.13   89.49
   3   1  -2  901.61   70.39
  -3  -1  -2  841.92   79.29
   3  -1   2  926.41   65.19
  -3   1   2  947.81   67.89
   3   1  -2  961.00   72.19
   3   1  -2  942.11   72.69
   3  -1   2  974.00   87.89
   3  -1   2 1084.79   80.39
   3   1  -2 1093.69   80.79
  -3  -1  -2  897.61   69.39
   3   1  -2  959.80   63.29
  -3   1   2  875.71   71.29
   3  -1   2 1057.19   83.49
   3  -1   2  895.51   70.89
  -3  -1  -2  907.81   70.99
  -3   1   2  967.30   71.79
   3  -1   2  924.81   69.89
  -3   1   2  933.01   73.29
  -3   1   2 1110.19   80.19
   3   1  -2  977.00   76.99
  -3   1   2  915.71   67.59
  -3  -1  -2  969.80   70.19
  -3  -1  -2  928.61   76.59
   3  -1  -2 1034.90   79.39
  -3   1  -2  980.60   80.79
  -3  -1   2  964.50   76.29
   3   1   2  857.71   82.39
   3   1   2  942.91   69.59
   3  -1  -2  912.41   71.89
  -3  -1   2  934.71   61.49
   3  -1  -2 1001.40   71.39
   3  -1  -2  925.51   67.39
  -3   1  -2  961.80   72.79
   3  -1  -2  937.91   72.69
  -3   1  -2  740.33   68.29
  -3  -1   2 1024.80   74.19
  -3   1  -2  876.41   68.59
   3   1   2  944.31   71.19
   3   1   2  902.71   75.19
   3   1   2 1001.20   78.39
   3  -1  -2  947.31   71.19
  -3   1  -2  936.11   70.69
  -3  -1   2 1023.80   72.19
  -3  -1   2  869.61   69.69
  -3  -1   2 1086.59   71.69
   3  -1  -2  915.51   70.39
  -3  -1   2  940.51   76.09
  -3   1  -2  907.81   77.99
  -5  -1  -2  148.69   33.30
  -5   1   2   62.89   22.80
   5   1  -2   61.49   24.10
  -5  -1  -2   82.69   25.70
   5  -1   2  105.89   33.00
  -5   1   2   76.39   21.10
  -5   1   2  101.39   27.20
   5   1  -2   36.20   24.40
  -5  -1  -2   47.30   20.30
   5  -1   2   87.49   23.90
   5  -1   2   75.59   32.30
   5  -1   2  114.39   31.40
   5  -1   2  159.88   34.50
   5   1  -2   99.39   29.20
   5   1  -2  117.19   29.90
  -5  -1  -2  129.49   30.90
  -5  -1  -2   75.19   29.00
   5   1  -2   80.49   21.90
   5  -1   2   78.79   24.00
   5   1  -2  103.99   30.80
  -5  -1  -2   81.59   28.00
  -5   1   2   88.09   30.10
  -5   1   2   87.09   26.50
  -5   1   2   56.49   22.80
  -5   1   2   74.69   27.50
  -5  -1  -2  141.89   44.30
   5   1  -2   97.19   27.50
   5  -1  -2   97.99   26.50
  -5   1  -2  102.99   27.20
   5  -1  -2   95.99   26.80
   5  -1  -2   71.99   22.30
  -5   1  -2   89.69   27.40
  -5   1  -2   84.59   26.50
  -5  -1   2   85.69   26.40
  -5  -1   2  108.89   34.80
  -5  -1   2   79.69   25.90
  -5  -1   2   97.59   22.20
   5   1   2  106.09   26.70
  -5   1  -2  104.49   36.00
   5  -1  -2   81.79   25.10
   5   1   2   92.59   29.90
  -5  -1   2  109.89   29.50
   5  -1  -2  115.79   34.00
   5  -1  -2   85.59   27.40
   5  -1  -2  130.89   31.20
  -5  -1   2   66.69   23.90
   5   1   2  166.68   42.40
  -5  -1   2   84.79   28.70
  -5   1  -2   92.19   31.20
   5   1   2   77.19   25.40
  -5   1  -2   81.19   25.30
   5   1   2  109.59   28.80
  -5   1  -2  118.19   34.50
   5   1   2   87.49   35.10
  -7   1   2  364.36   62.69
  -7   1   2  331.97   58.69
   7   1  -2  290.27   57.59
   7  -1   2  453.35   61.29
  -7  -1  -2  354.76   70.59
  -7  -1  -2  377.76   69.99
   7   1  -2  285.57   54.19
  -7  -1  -2  301.27   55.49
   7   1  -2  289.67   57.69
  -7   1   2  304.17   65.59
  -7  -1  -2  303.17   72.59
   7   1  -2  275.27   52.99
  -7  -1  -2  335.47   63.49
   7  -1   2  356.66   63.89
  -7  -1  -2  407.76   65.69
   7  -1   2  267.07   64.69
  -7   1   2  248.68   54.29
   7   1  -2  339.07   72.69
  -7   1   2  331.37   53.59
   7   1  -2  260.77   58.19
  -7   1   2  220.78   51.09
   7  -1   2  301.67   55.99
  -7  -1  -2  283.27   55.19
   7  -1   2  347.77   63.29
  -7   1   2  439.26   67.89
   7  -1   2  182.18   50.69
   7   1  -2  257.07   53.99
  -7  -1   2  294.47   58.29
   7   1   2  178.68   48.40
  -7   1  -2  221.48   52.89
   7  -1  -2  279.97   57.59
   7  -1  -2  248.88   59.39
  -7  -1   2  316.17   64.49
   7   1   2  598.54   80.39
  -7   1  -2  210.68   49.70
   7  -1  -2  259.37   54.29
  -7   1  -2  309.27   69.49
   7   1   2  279.67   68.89
  -7   1  -2  388.06   64.19
   7  -1  -2  312.67   59.59
  -7  -1   2  316.67   58.79
  -7   1  -2  285.17   55.99
  -7   1  -2  308.97   57.19
  -7  -1   2  233.38   56.19
   7  -1  -2  280.67   51.89
  -7  -1   2  321.67   58.09
   7   1   2  282.57   54.49
   7   1   2  361.56   67.99
   7  -1  -2  243.78   49.10
  -7  -1   2  267.67   45.50
   7   1   2  228.18   47.70
   7  -1  -2  250.07   62.69
  -7  -1   2  350.96   61.79
  -7   1  -2  286.57   62.49
   9  -1   2  418.36   95.19
  -9   1   2  580.44   92.59
   9   1  -2  413.86   72.69
  -9  -1  -2  625.44  103.19
   9   1  -2  380.06   72.29
   9  -1   2  432.06   79.99
   9  -1   2  373.46   83.29
  -9  -1  -2  595.94  100.59
   9  -1   2  540.55   82.09
   9   1  -2  393.46   81.39
  -9  -1  -2  473.75   83.89
   9   1  -2  733.63  101.39
   9   1  -2  483.85   78.19
  -9   1   2  437.96   84.89
  -9   1   2  420.36   80.39
   9   1  -2  511.25   88.59
  -9  -1  -2  536.95  117.49
  -9   1   2  434.26   78.49
   9  -1   2  431.36   93.29
  -9   1   2  529.45  110.19
  -9  -1  -2  417.96   83.39
  -9   1   2  483.55   75.29
   9  -1   2  446.86   69.79
  -9   1   2  479.05   81.19
  -9  -1  -2  719.13  102.19
   9   1  -2  432.16   92.29
  -9  -1  -2  537.65   85.89
  -9  -1   2  492.85   73.69
   9   1   2  403.76   91.99
  -9   1  -2  447.76   97.79
  -9   1  -2  527.25   99.59
  -9  -1   2  596.94   96.29
   9  -1  -2  592.94   91.99
  -9   1  -2  468.25   82.79
   9   1   2  483.35   86.09
   9  -1  -2  404.56   72.89
  -9   1  -2  478.95   87.99
   9   1   2  546.85   95.49
   9   1   2  543.35   84.29
   9  -1  -2  544.05   91.39
   9   1   2  663.13  116.19
   9  -1  -2  489.35   99.29
  -9  -1   2  490.75   82.59
   9  -1  -2  479.15   81.29
   9  -1  -2  447.46   77.59
  -9  -1   2  610.24   94.39
   9  -1  -2  407.36   78.89
  -9  -1   2  390.46   86.99
  -9  -1   2  600.74   87.69
  -9   1  -2  624.54  104.49
  -9   1  -2  530.45   87.29
  -9   1  -2  554.04   87.09
  11   1  -2  607.04  102.59
  11  -1   2  644.64  133.49
 -11  -1  -2  585.94  100.49
 -11  -1  -2  846.62  127.39
  11   1  -2  632.74  105.09
  11   1  -2  653.13  116.59
 -11  -1  -2  841.22  126.19
 -11   1   2  600.54  111.19
 -11   1   2  803.22  134.39
  11   1  -2  975.60  135.59
 -11  -1  -2  978.60  136.99
 -11   1   2 1023.70  141.79
 -11   1   2 1122.19  131.69
  11  -1   2  962.00  127.79
  11  -1   2 1038.60  136.99
 -11  -1  -2  979.40  136.59
  11  -1   2  711.23  105.19
 -11  -1  -2  927.71  154.38
 -11   1   2  854.31  123.49
 -11   1   2  907.91  129.89
  11   1  -2  822.22  123.79
 -11   1   2  819.12  122.19
 -11   1  -2  966.20  134.79
 -11   1  -2  938.41  134.99
  11  -1  -2  808.22  121.99
  11   1   2  842.22  131.79
 -11  -1   2  934.81  136.69
 -11  -1   2  718.33  101.59
  11  -1  -2 1067.29  142.69
  11  -1  -2  959.80  127.89
 -11  -1   2  837.92  122.79
  11   1   2  865.31  118.09
 -11   1  -2 1014.90  133.79
  11   1   2 1057.89  144.89
 -11   1  -2  877.61  129.09
  11  -1  -2  791.92  123.89
 -11  -1   2  785.92  120.49
 -11  -1   2  601.34  119.09
 -11   1  -2  839.32  141.59
 -11  -1   2  842.32  123.59
 -11   1  -2  984.90  132.39
 -13  -1  -2  245.18   69.59
 -13  -1  -2  200.48   66.79
 -13   1   2  152.68   63.29
  13  -1   2  340.87  113.49
  13   1  -2  253.07   74.59
 -13   1   2  157.28   59.29
 -13   1   2  178.38   57.19
 -13  -1  -2   87.29   47.30
  13   1  -2  147.29   51.09
 -13  -1  -2  134.19   70.49
 -13   1   2  314.97   81.79
 -13  -1  -2  146.29   57.29
 -13   1   2  221.78   63.19
 -13   1   2  141.89   56.09
  13   1  -2  250.07   77.39
 -13  -1  -2  134.39   54.69
  13   1  -2  177.18   58.39
 -13  -1   2  236.08   73.49
  13  -1  -2  245.98   77.19
 -13   1  -2  189.58   64.39
 -13  -1   2  218.78   62.89
  13  -1  -2   87.59   43.00
 -13   1  -2  153.88   60.79
  13  -1  -2  144.29   53.09
 -13  -1   2  164.08   69.49
 -13  -1   2  260.37   72.29
 -13   1  -2  164.78   57.69
 -13   1  -2  200.58   74.89
 -13   1  -2  193.48   64.49
 -13  -1   2  191.98   66.79
 -13  -1   2  234.28   62.99
 -13   1  -2  132.09   54.69
 -15   1   2  325.47   82.49
 -15   1   2  364.96  103.39
 -15  -1  -2  248.88   75.49
 -15   1   2  201.18   73.09
 -15  -1  -2  325.97   87.29
 -15   1   2  106.69   55.89
 -15  -1  -2  310.77   88.39
 -15  -1  -2  319.77  103.69
 -15   1   2  216.18   74.79
 -15  -1  -2  274.97   82.59
  15   1  -2  221.68   70.89
 -15  -1  -2  306.97   85.19
  15  -1   2  102.19   49.70
  15   1   2  299.97   88.89
 -15  -1   2  227.28   64.99
  15  -1  -2  257.47   80.59
 -15   1  -2  414.06  106.19
 -15   1  -2  198.78   71.59
 -15   1  -2   86.69   55.39
 -15  -1   2  215.68   85.99
 -15  -1   2  342.37   91.89
 -15   1  -2  124.09   55.59
 -15  -1   2  195.68   68.29
 -15  -1   2  214.58   73.59
 -15   1  -2  251.07   73.79
  17   1  -2   24.70   27.20
 -17   1   2   18.90   34.10
  17  -1   2   52.99   47.80
 -17   1   2  -24.60   16.40
 -17  -1  -2   15.30   30.40
 -17   1   2   12.50   24.20
 -17  -1  -2   -3.00   27.30
 -17  -1  -2   27.10   35.80
 -17  -1  -2   15.50   31.10
 -17   1   2   10.40   23.40
 -17   1   2   37.10   31.90
 -17  -1  -2   -9.90   10.60
 -17   1  -2   30.70   35.50
 -17   1  -2   19.60   29.40
 -17  -1   2   56.59   54.99
 -17  -1   2   22.70   29.70
 -17  -1   2   70.29   45.80
  17  -1  -2   49.00   42.60
 -17  -1   2   41.60   29.80
 -17   1  -2    7.70   29.70
 -17   1  -2    9.70   33.50
 -17  -1   2   74.19   51.59
 -17  -1   2   40.90   46.50
  17   1   2   42.30   36.20
   0   2  -2 7858.41  487.25
   2   2  -2  138.79   23.00
   2  -2   2  190.78   23.60
   2   2  -2  110.39   24.10
  -2  -2  -2  152.18   24.60
  -2   2   2  173.58   21.70
   2   2  -2  136.49   26.60
  -2   2   2  157.58   26.50
   2   2  -2  114.89   23.00
   2  -2   2  136.29   24.40
   2   2  -2  160.18   32.30
  -2   2   2  173.68   21.80
  -2   2   2  187.48   28.90
  -2  -2  -2  145.59   32.70
   2  -2   2  140.59   23.50
   2  -2   2  128.29   26.30
  -2  -2  -2  174.28   28.60
   2  -2   2  178.18   31.90
   2  -2  -2  145.69   26.30
  -2   2  -2  181.18   27.50
  -2   2  -2  142.39   25.80
  -2  -2   2  126.79   27.10
   2  -2  -2  140.89   20.10
   2   2   2  128.09   24.90
   2   2   2   94.39   27.50
   2  -2  -2  109.59   22.20
  -2   2  -2  137.59   25.40
  -2   2  -2  144.69   26.70
  -2  -2   2  177.98   27.40
  -2  -2   2  158.78   21.40
  -2   2  -2  223.78   34.30
  -2  -2   2  177.58   27.40
   2   2   2  176.98   27.10
  -2  -2   2  123.09   23.70
  -2  -2   2  145.79   22.60
   2  -2  -2  182.08   25.20
   2  -2  -2  167.88   27.10
  -4   2   2   95.19   23.20
  -4  -2  -2  105.49   34.70
   4  -2   2   96.89   24.80
   4   2  -2   93.69   29.60
   4   2  -2   97.49   25.30
   4  -2   2   53.19   29.90
  -4  -2  -2   84.69   22.90
   4   2  -2  123.79   30.60
  -4  -2  -2   97.89   23.90
   4   2  -2   97.89   30.10
  -4   2   2  147.99   32.40
  -4   2   2   75.99   21.80
   4   2  -2  145.79   30.30
   4  -2   2   71.89   23.80
   4   2  -2   48.20   20.10
  -4  -2  -2   84.09   30.80
   4  -2   2   57.19   25.30
  -4  -2  -2   55.09   22.90
  -4  -2  -2   80.19   26.00
  -4   2   2  122.79   27.10
   4  -2   2   51.09   19.20
  -4   2   2  114.09   28.00
   4  -2  -2  122.09   29.40
  -4  -2   2  144.89   32.40
  -4   2  -2   90.59   25.10
  -4   2  -2   71.59   25.40
   4  -2  -2   88.99   24.20
  -4  -2   2   86.39   28.70
   4  -2  -2   78.19   22.80
  -4   2  -2  131.39   30.20
  -4  -2   2   92.09   19.30
   4   2   2   62.89   24.80
  -4   2  -2   61.69   20.80
   4   2   2   98.79   25.70
  -4  -2   2  115.89   27.30
   4   2   2   91.69   24.10
   4  -2  -2   84.89   21.70
   4  -2  -2   76.29   22.70
   4  -2  -2  106.79   24.90
  -4  -2   2  185.88   35.40
  -4  -2   2   81.09   22.50
  -4   2  -2   62.49   25.50
   6   2  -2  120.99   34.40
   6  -2   2  210.08   52.49
  -6   2   2  433.06   65.79
   6  -2   2  339.47   49.50
   6   2  -2  211.98   43.20
  -6   2   2  359.36   60.59
  -6  -2  -2  424.56   61.39
   6   2  -2  236.58   49.00
  -6   2   2  296.07   58.49
   6   2  -2  253.67   61.29
  -6  -2  -2  226.58   47.10
   6  -2   2  330.97   62.49
  -6   2   2  296.07   48.60
   6   2  -2  271.57   49.99
   6  -2   2  241.08   44.80
  -6   2   2  209.08   43.40
   6   2  -2  235.78   48.80
   6  -2   2  216.28   45.10
  -6  -2  -2  238.38   54.59
  -6  -2  -2  279.17   60.19
  -6   2   2  285.47   52.89
   6  -2   2  324.47   55.39
  -6  -2  -2  263.97   47.90
  -6  -2  -2  137.79   49.80
  -6  -2  -2  273.07   49.99
   6   2  -2  158.48   45.10
   6  -2  -2  230.08   43.80
  -6  -2   2  244.48   50.99
  -6   2  -2  260.87   54.39
  -6   2  -2  218.88   48.30
   6  -2  -2  185.38   43.30
  -6  -2   2  200.88   45.80
  -6   2  -2  221.48   52.49
   6   2   2  342.47   53.19
   6   2   2  270.17   55.09
  -6  -2   2  277.57   50.09
   6  -2  -2  284.07   51.99
  -6  -2   2  254.97   54.59
  -6   2  -2  206.08   45.30
   6  -2  -2  250.67   51.79
   6   2   2  319.17   53.59
   6  -2  -2  175.28   41.00
   6  -2  -2  207.68   51.09
  -6   2  -2  312.37   55.89
  -6   2  -2  253.07   49.80
   6  -2  -2  208.68   46.10
   6   2   2  340.97   56.69
  -6  -2   2  248.78   47.10
  -6  -2   2  191.58   49.90
  -6  -2   2  241.28   39.90
   6   2   2  290.17   64.99
  -8  -2  -2  219.68   57.29
   8   2  -2  183.38   44.70
   8  -2   2  166.68   55.79
   8   2  -2  207.68   52.69
   8   2  -2  185.98   45.70
  -8  -2  -2  152.88   44.00
  -8   2   2  260.57   58.69
  -8   2   2  305.57   62.99
   8  -2   2  272.17   63.09
  -8  -2  -2  209.08   50.09
   8   2  -2  107.99   43.70
  -8  -2  -2  223.28   58.79
   8   2  -2  201.38   49.60
  -8   2   2  179.08   49.20
  -8  -2  -2  168.28   57.59
   8  -2   2  272.67   63.19
   8   2  -2  190.98   46.50
   8  -2   2  335.97   64.69
  -8   2   2  150.48   39.50
  -8   2   2  214.48   57.89
   8   2  -2  228.48   56.59
  -8   2   2  271.87   57.69
  -8  -2  -2  231.28   53.09
   8  -2   2  245.78   52.29
   8  -2   2  134.49   36.30
  -8  -2  -2  213.38   49.80
  -8  -2   2  240.18   50.79
   8  -2  -2  250.87   62.89
  -8   2  -2  163.68   47.20
   8  -2  -2  125.69   39.80
  -8   2  -2  171.68   48.70
   8   2   2  203.08   46.40
  -8   2  -2  288.27   60.19
   8   2   2  319.57   69.29
  -8  -2   2  335.97   63.09
   8  -2  -2  374.76   66.59
   8   2   2  203.38   51.39
  -8  -2   2  390.76   74.79
   8  -2  -2  229.18   51.49
  -8   2  -2  289.97   66.99
   8  -2  -2  166.18   45.20
  -8  -2   2  331.37   63.89
  -8  -2   2  243.58   56.69
  -8   2  -2  107.59   38.40
   8  -2  -2  209.48   52.89
  -8   2  -2  192.58   47.90
  -8  -2   2  165.38   38.30
  -8  -2   2  135.99   48.80
   8   2   2  157.68   42.90
   8   2   2  181.88   59.29
   8   2   2   88.79   41.20
  -8   2  -2  168.88   52.19
   8  -2  -2  240.78   56.09
 -10   2   2  328.37   74.29
 -10   2   2  286.97   69.39
 -10  -2  -2  200.38   62.99
 -10   2   2  235.08   54.59
 -10  -2  -2  217.78   74.49
  10   2  -2  326.57   70.69
  10  -2   2  272.07   58.39
  10   2  -2  302.57   66.09
  10  -2   2  411.56   76.29
 -10   2   2  313.17   68.99
 -10  -2  -2  244.08   64.69
  10   2  -2  218.58   60.89
 -10  -2  -2  228.48   62.39
  10  -2   2  171.58   51.09
  10   2  -2  305.07   64.69
  10   2  -2  286.97   63.19
  10  -2   2  321.97   77.09
  10  -2   2  105.19   48.60
  10  -2   2  258.97   63.89
  10   2  -2  213.68   71.59
 -10   2   2  366.06   82.09
  10   2  -2  236.68   67.69
 -10  -2  -2  458.65   82.99
  10   2   2  398.76   95.99
  10  -2  -2  311.07   71.79
  10  -2  -2  255.17   64.09
 -10  -2   2  310.97   59.59
  10   2   2  365.56   79.89
 -10   2  -2  246.58   72.19
  10   2   2  357.06   80.79
 -10  -2   2  278.37   67.39
  10   2   2  232.78   59.59
  10  -2  -2  480.85  101.09
  10  -2  -2  385.56   90.69
 -10  -2   2  322.57   74.49
 -10   2  -2  292.07   72.79
  10  -2  -2  395.96   77.69
 -10   2  -2  329.47   73.39
  10  -2  -2  289.97   63.89
 -10   2  -2  270.07   66.59
  10   2   2  174.38   56.69
  10  -2  -2  241.28   57.19
  10   2   2  266.07   60.09
 -10   2  -2  229.98   61.29
 -10  -2   2  238.88   68.59
 -10  -2   2  442.46   94.59
 -10  -2   2  327.97   69.19
 -10  -2   2  305.47   70.49
 -12   2   2  191.18   62.19
  12   2  -2  118.49   48.60
 -12   2   2  113.39   47.10
 -12  -2  -2  194.48   59.39
 -12  -2  -2   99.49   47.10
 -12   2   2  134.49   57.39
  12   2  -2  216.38   70.29
 -12   2   2   75.59   37.10
  12   2  -2  123.79   46.10
  12  -2   2  101.79   47.90
  12   2  -2  135.59   53.59
 -12   2   2  191.38   61.09
 -12  -2  -2  166.38   58.99
 -12  -2  -2  191.58   60.39
 -12  -2  -2  247.58   69.49
 -12  -2  -2  202.18   78.69
  12   2   2  197.28   65.49
 -12  -2   2  150.18   64.09
 -12  -2   2  148.49   53.49
 -12   2  -2  206.68   68.69
  12  -2  -2  197.58   57.49
  12  -2  -2  148.49   54.59
 -12  -2   2  150.78   51.79
 -12   2  -2  115.39   49.10
 -12  -2   2  180.58   54.69
 -12   2  -2  137.69   48.80
  12  -2  -2  205.88   59.79
 -12   2  -2  203.98   64.49
 -12  -2   2  146.69   49.10
 -12   2  -2   35.80   30.30
  12   2   2  150.78   58.29
  12  -2  -2  152.68   53.79
 -14  -2  -2   12.30   33.70
 -14   2   2   10.50   21.30
  14   2  -2   18.70   44.80
 -14   2   2    3.90   19.70
 -14  -2  -2   13.60   29.90
 -14  -2  -2   24.50   21.90
 -14  -2  -2  -11.40   17.00
 -14   2   2  -12.10   15.20
 -14   2   2  -11.10   26.90
  14   2  -2   -2.90   17.10
  14   2  -2   -1.20   18.70
 -14  -2  -2   36.50   35.90
  14  -2   2   57.39   41.50
 -14  -2  -2    0.20   19.20
 -14  -2   2   37.70   32.20
 -14   2  -2   60.19   35.80
 -14   2  -2  -17.40   13.30
 -14  -2   2   31.60   35.60
 -14   2  -2   15.00   28.90
  14  -2  -2   43.00   32.70
  14   2   2    8.60   20.80
 -14  -2   2   -9.10   12.80
 -14  -2   2   30.00   29.50
 -14   2  -2   11.30   23.10
 -14  -2   2   -8.50   17.10
  14  -2  -2   11.60   19.90
 -14  -2   2    1.60   21.50
 -14   2  -2   21.90   25.30
 -16  -2  -2   24.20   41.80
  16   2  -2   -8.10   12.20
 -16  -2  -2   29.10   31.80
 -16   2   2   49.40   38.40
  16  -2   2   -0.70   17.10
 -16   2   2    5.40   30.80
 -16  -2  -2   10.30   27.80
 -16  -2  -2  -11.30   10.00
 -16   2   2   27.00   33.90
 -16   2   2   63.79   50.59
  16   2  -2   11.00   24.20
 -16   2   2   67.79   47.90
 -16  -2   2   20.60   40.70
 -16   2  -2   82.89   57.39
 -16  -2   2   33.60   34.70
 -16  -2   2   27.00   29.30
 -16   2  -2  -12.30   14.10
 -16   2  -2   37.30   40.80
  16   2   2  -11.00   10.30
 -16   2  -2   44.40   37.20
 -16  -2   2   30.70   38.30
 -16  -2   2   83.49   45.40
  16  -2  -2   37.70   32.80
 -16  -2   2   14.90   21.90
 -18  -2  -2  -15.50   14.00
 -18   2   2   55.99   37.40
  18  -2   2   45.10   41.00
  18   2  -2   66.99   47.60
 -18  -2  -2  127.79   65.59
 -18  -2  -2   36.90   39.90
 -18   2   2   -7.30   25.80
 -18   2   2   64.79   54.49
 -18  -2  -2   41.80   36.60
 -18   2   2   85.39   45.90
 -18   2   2   -6.90   18.00
 -18  -2  -2   40.20   40.20
 -18  -2   2   37.00   38.40
  18   2   2   70.89   46.20
 -18  -2   2  145.59   69.29
 -18  -2   2   -2.70   18.00
 -18   2  -2  -21.20   16.30
 -18  -2   2   30.60   34.90
  18  -2  -2   29.70   42.90
 -18  -2   2   35.50   38.40
 -18   2  -2   52.29   48.60
 -18   2  -2  119.39   60.59
 -18  -2   2   49.30   49.90
 -18   2  -2   36.10   32.10
   1  -3   2 1650.33  121.59
   1   3  -2 1598.84  120.69
   1   3  -2 1666.93  119.29
  -1   3   2 1854.71  109.69
  -1  -3  -2 1736.23  120.79
  -1  -3  -2 1904.81  113.89
   1   3  -2 1673.73  109.39
   1   3  -2 1697.43  108.89
   1  -3   2 1758.82  117.79
  -1  -3  -2 1904.11  120.39
   1   3  -2 1718.83  122.59
  -1   3   2 1949.70  125.79
   1   3  -2 1832.32  113.49
   1  -3   2 1955.70  116.79
  -1   3   2 1835.12  119.19
   1   3  -2 1978.50  118.69
   1  -3   2 1643.64  117.19
   1  -3   2 1663.53  112.39
   1  -3   2 1833.12  108.69
  -1  -3  -2 1859.21  125.79
  -1  -3  -2 1730.63  116.29
   1   3   2 1745.13  112.79
   1  -3  -2 1648.54  122.59
  -1  -3   2 1691.53  120.99
   1  -3  -2 1737.13  111.89
  -1  -3   2 1862.31  114.09
  -1   3  -2 1809.42  115.79
  -1  -3   2 1726.43  118.29
  -1  -3   2 1795.72  118.09
  -1  -3   2 1662.13  110.19
  -1   3  -2 1868.51  116.09
   1  -3  -2 1862.01  118.89
   1   3   2 1645.44  118.99
  -1  -3   2 1792.52  109.19
  -1  -3   2 1788.72  111.69
  -1  -3   2 1842.32  121.79
  -1   3  -2 1684.03  117.99
  -1   3  -2 1910.71  118.49
   1  -3  -2 1808.02  120.49
   1  -3  -2 1817.32  115.39
  -1   3  -2 1763.32  124.39
   3   3  -2 1494.55  109.89
   3   3  -2 1312.47   99.79
  -3  -3  -2 1462.85  102.39
  -3   3   2 1471.65  104.89
   3   3  -2 1222.58  103.89
  -3   3   2 1443.26   96.89
   3  -3   2 1480.45  102.19
  -3   3   2 1334.37  102.89
   3   3  -2 1474.55  110.69
   3  -3   2 1262.07  102.29
   3  -3   2 1376.96  107.19
  -3   3   2 1444.46   94.29
  -3   3   2 1391.66  102.29
   3  -3   2 1364.26   99.09
   3   3  -2 1337.87  103.19
   3  -3   2 1386.76  102.69
  -3  -3  -2 1188.78  111.69
   3  -3  -2 1395.26  101.19
  -3  -3   2 1294.47  100.59
  -3  -3   2 1521.45  101.99
  -3   3  -2 1474.15  104.99
  -3  -3   2 1265.07  104.09
   3   3   2 1414.16  104.19
  -3  -3   2 1599.04  107.29
  -3   3  -2 1265.67  100.49
  -3   3  -2 1357.06  101.09
  -3  -3   2 1526.15  101.29
   3   3   2 1447.26  115.69
  -3  -3   2 1461.95  109.29
   3   3   2 1416.26  105.09
   3  -3  -2 1393.96  101.49
  -3   3  -2 1357.26  102.99
   3  -3  -2 1488.85  103.39
   3  -3  -2 1505.65  105.99
  -3   3  -2 1430.46  106.59
   3   3   2 1526.15  108.39
  -5  -3  -2  279.67   62.89
   5  -3   2  265.27   53.59
   5   3  -2  278.97   55.19
   5   3  -2  264.77   52.99
  -5  -3  -2  266.17   46.40
   5   3  -2  314.27   49.20
   5  -3   2  344.67   54.39
  -5  -3  -2  358.06   64.49
   5  -3   2  283.97   51.09
  -5  -3  -2  240.68   51.89
  -5  -3  -2  351.66   57.79
   5  -3   2  211.68   41.40
   5   3  -2  233.88   45.60
  -5   3   2  245.98   47.60
  -5   3   2  301.47   48.00
  -5   3   2  281.97   46.20
  -5   3   2  218.98   50.69
   5   3  -2  212.88   48.70
  -5   3   2  253.37   43.90
   5   3  -2  281.67   48.00
   5  -3   2  233.18   50.49
   5  -3   2  239.78   43.50
   5  -3  -2  263.77   48.90
   5  -3  -2  252.97   44.40
  -5   3  -2  233.58   48.10
   5   3   2  203.18   53.19
  -5  -3   2  261.27   49.99
  -5   3  -2  165.68   40.10
   5   3   2  297.07   56.39
  -5   3  -2  168.18   40.50
   5  -3  -2  327.47   51.99
   5  -3  -2  239.18   50.19
   5  -3  -2  290.97   49.99
   5  -3  -2  180.58   42.30
  -5  -3   2  270.57   55.79
   5   3   2  275.97   51.89
  -5  -3   2  292.67   56.19
  -5   3  -2  224.38   46.20
  -5  -3   2  325.97   53.29
   5   3   2  203.08   40.60
  -5  -3   2  337.27   53.09
  -5   3  -2  153.08   39.50
   5   3   2  264.27   48.90
  -5  -3   2  230.08   37.40
  -7   3   2    7.10   14.80
   7   3  -2    0.60   15.30
   7  -3   2   -5.90    9.70
  -7   3   2    6.20   13.70
  -7   3   2   -0.90   15.30
   7   3  -2   15.60   15.70
  -7  -3  -2   15.40   18.60
  -7  -3  -2   17.40   18.60
   7  -3   2    7.40   15.40
   7   3  -2   -7.10    7.70
  -7   3   2   21.20   21.90
  -7  -3  -2    1.80   11.70
  -7  -3  -2    7.70   12.30
   7  -3   2    7.00   20.20
   7  -3   2   16.30   18.60
   7   3  -2   14.60   17.60
  -7  -3  -2   -1.30   17.10
   7   3  -2    0.10   11.50
  -7  -3  -2   -1.50    8.50
   7  -3   2   -1.30   11.30
   7   3  -2  -18.50    6.10
  -7   3   2    2.60   13.30
  -7  -3  -2   -9.90   10.40
   7  -3   2   13.60   15.10
  -7   3   2  -16.20    7.60
   7   3   2    2.60   13.90
  -7   3  -2   -7.20    9.70
   7   3   2    6.80   12.90
   7  -3  -2    4.20   12.00
   7   3   2   -7.70    7.50
   7  -3  -2   -4.20   10.90
  -7  -3   2    1.40   11.00
  -7   3  -2    1.20   16.60
  -7   3  -2  -16.50    7.20
   7  -3  -2    7.90   13.90
   7   3   2   33.90   21.00
   7  -3  -2   10.70   12.00
  -7  -3   2   26.60   19.20
  -7  -3   2   10.00   16.10
  -7  -3   2    8.40   16.80
   7  -3  -2    8.10   15.20
  -7   3  -2    3.70   13.70
  -7  -3   2   -6.80    8.00
  -7  -3   2   27.70   21.40
   7  -3  -2   11.90   18.40
  -7  -3   2   37.40   27.10
  -7   3  -2    4.00   14.60
  -7   3  -2    6.50   15.00
  -9  -3  -2   44.30   27.60
  -9   3   2   43.30   23.00
  -9   3   2   76.49   33.80
   9  -3   2   53.59   27.60
  -9  -3  -2   68.19   37.80
  -9  -3  -2   25.90   24.70
   9  -3   2   32.80   35.80
  -9  -3  -2    6.00   18.20
  -9  -3  -2   45.90   38.50
  -9  -3  -2   19.90   19.20
  -9   3   2   55.29   34.10
   9  -3   2   20.90   25.90
  -9   3   2   22.30   22.60
   9   3  -2   17.00   19.20
   9   3  -2   28.80   28.10
  -9   3   2   40.50   26.20
   9   3  -2   40.40   26.40
  -9   3   2   -3.80   22.20
   9  -3   2   44.30   27.20
   9   3  -2   45.00   27.00
  -9  -3  -2   28.80   22.40
   9  -3   2   50.99   26.50
   9  -3   2   -1.30   13.50
   9   3  -2   82.29   39.70
   9   3   2   42.30   33.20
  -9   3  -2   31.10   27.50
  -9  -3   2   41.40   22.00
   9  -3  -2   90.79   42.90
   9  -3  -2   65.39   33.10
   9   3   2    0.50    9.90
   9  -3  -2   15.00   18.40
   9  -3  -2   37.30   24.60
   9   3   2   32.90   30.10
  -9   3  -2   22.30   23.60
   9   3   2   29.10   20.20
  -9   3  -2   49.50   29.50
  -9   3  -2   10.10   19.40
   9  -3  -2   50.39   28.20
   9   3   2   -0.30   17.70
  -9  -3   2    2.50   15.30
  -9  -3   2   70.89   34.40
  -9  -3   2   51.29   35.80
  -9  -3   2   20.70   25.20
  -9   3  -2   43.60   29.00
  -9  -3   2   93.99   37.70
  -9  -3   2   41.60   27.00
   9  -3  -2   30.00   24.00
  11   3  -2  328.57   77.19
 -11   3   2  285.07   74.19
 -11   3   2  260.67   69.29
 -11   3   2  205.38   59.49
  11  -3   2  293.27   68.89
 -11  -3  -2  550.54  103.99
  11  -3   2  350.66   74.29
  11  -3   2  295.87   72.29
 -11  -3  -2  384.76   83.69
 -11   3   2  260.47   63.39
 -11  -3  -2  274.27   69.49
  11   3  -2  390.96   80.59
  11   3  -2  312.37   75.89
  11   3  -2  335.27   84.39
 -11   3   2  239.78   70.99
 -11  -3  -2  294.57   75.59
 -11  -3  -2  270.47   75.69
 -11  -3  -2  223.88   77.09
 -11   3   2  291.27   68.59
 -11  -3   2  359.46   69.09
  11  -3  -2  348.67   72.09
 -11  -3   2  380.16   83.79
  11   3   2  234.68   66.69
 -11  -3   2  468.15   86.29
 -11   3  -2  288.27   70.89
 -11  -3   2  219.18   65.99
 -11   3  -2  430.76   89.59
 -11  -3   2  228.88   61.09
  11   3   2  244.18   62.59
  11  -3  -2  216.68   62.89
 -11   3  -2  349.77   77.39
  11  -3  -2  221.28   61.69
 -11   3  -2  337.07   87.29
 -11  -3   2  251.97   77.89
  11   3   2  250.37   70.49
 -11   3  -2  284.77   72.99
 -13   3   2   83.29   46.40
  13   3  -2  122.39   50.79
 -13  -3  -2   73.49   46.60
 -13  -3  -2   64.09   41.60
 -13  -3  -2  102.39   48.60
 -13   3   2  134.59   54.19
  13  -3   2   34.40   35.00
  13   3  -2  120.99   52.49
  13   3  -2    7.10   25.00
 -13  -3  -2  140.39   67.19
 -13   3   2   15.10   20.40
 -13   3   2  162.58   69.59
 -13   3   2   47.90   36.30
 -13  -3  -2  131.39   49.30
 -13  -3  -2   35.40   30.00
 -13   3  -2   70.89   43.30
 -13  -3   2   50.79   30.40
 -13  -3   2  145.29   59.59
 -13  -3   2   39.10   39.20
  13  -3  -2   64.99   40.80
  13   3   2   26.10   32.30
 -13   3  -2  137.89   57.59
 -13   3  -2   66.19   40.90
  13  -3  -2   61.89   35.70
 -13  -3   2   51.29   39.30
  13   3   2   67.69   37.80
 -13   3  -2   62.69   40.30
 -13  -3   2   76.09   44.00
 -13  -3   2   61.39   41.50
 -13   3  -2   29.40   32.30
 -15  -3  -2  105.09   55.69
 -15  -3  -2  103.79   50.79
  15   3  -2   59.59   44.80
 -15   3   2  276.97   77.49
  15  -3   2  148.99   61.39
 -15  -3  -2  194.08   71.79
  15   3  -2  230.08   82.19
 -15   3   2  214.48   80.79
 -15   3   2  105.19   51.79
 -15  -3  -2  190.58   69.29
 -15   3   2   70.59   45.30
 -15  -3  -2   66.09   41.50
 -15  -3  -2   99.09   55.19
 -15  -3   2  135.79   60.29
 -15  -3   2  120.59   62.89
 -15  -3   2   48.00   32.00
  15   3   2  122.19   56.99
 -15   3  -2  231.08   84.79
  15  -3  -2  126.09   61.39
 -15   3  -2   68.69   42.30
 -15  -3   2  137.69   60.99
 -15   3  -2  106.39   51.49
 -15  -3   2  198.68   67.29
 -15   3  -2  161.78   65.79
 -15   3  -2  122.89   54.39
 -15  -3   2  229.58   76.49
  17  -3   2   -0.60   22.50
 -17   3   2   25.60   25.60
 -17  -3  -2    6.60   24.00
 -17   3   2   -3.60   21.60
 -17  -3  -2    2.90   19.00
 -17  -3  -2   41.80   37.70
 -17  -3  -2   -7.70   12.90
  17   3  -2    7.50   20.30
 -17   3   2   32.60   42.60
 -17   3   2   18.20   23.00
  17   3  -2   -9.40   14.90
 -17   3   2   99.49   58.59
 -17  -3  -2   14.40   36.20
 -17  -3   2   52.59   43.50
 -17   3  -2    4.10   27.50
 -17   3  -2   -9.20   11.10
 -17  -3   2  -10.50   16.40
 -17  -3   2   32.20   31.90
 -17  -3   2  -15.20   12.30
  17   3   2   31.40   42.40
  17  -3  -2   13.40   30.20
 -17  -3   2    6.10   26.40
 -17   3  -2   57.79   48.50
 -17   3  -2   19.00   28.90
 -17   3  -2   21.00   28.10
   0  -4  -2  292.97   46.40
   0   4  -2  322.47   45.80
   0   4   2  287.77   26.90
   0   4  -2  255.27   40.80
   0  -4   2  292.67   25.20
   0   4  -2  388.16   55.19
   0   4  -2  309.67   40.70
   0  -4   2  266.87   36.60
   0  -4   2  320.67   39.20
   0  -4  -2  307.17   44.10
   0   4  -2  318.67   39.00
   0  -4  -2  264.77   38.00
   0   4   2  322.87   50.49
   0  -4   2  315.97   44.30
   0  -4   2  394.56   51.39
   0   4  -2  327.07   38.40
   0  -4   2  263.67   43.30
   0  -4  -2  325.57   38.10
   0   4   2  291.57   38.60
   0   4   2  337.07   46.50
   0  -4  -2  262.57   25.00
   0  -4   2  289.57   40.60
  -2  -4  -2   17.10   12.30
   2  -4   2   11.90   12.10
   2   4  -2   45.60   17.60
  -2  -4  -2    7.60   12.10
   2   4  -2   30.40   17.90
   2  -4   2   -1.40    7.90
  -2  -4  -2   12.20   12.30
  -2  -4  -2   -5.70    6.50
  -2   4   2   27.20   13.90
  -2   4   2    6.20    9.20
  -2   4   2   20.20   15.20
   2   4  -2    6.60    9.00
  -2  -4  -2    3.50   12.50
   2  -4   2   -0.20    6.20
   2  -4   2   -0.10   11.80
  -2   4   2    1.50    7.60
   2   4  -2   -6.60    8.30
   2   4  -2   11.60   10.70
   2  -4   2   -0.20    8.30
  -2   4  -2    2.60   13.80
   2   4   2    9.00   12.30
  -2  -4   2   -0.10    7.70
  -2   4  -2   19.60   12.80
  -2   4  -2    4.40    9.10
  -2  -4   2   11.90   11.90
  -2   4  -2    2.80    8.60
   2  -4  -2    1.10    9.00
   2  -4  -2   10.00    9.20
   2  -4  -2   -0.80    9.70
  -2   4  -2   12.90   10.90
  -2  -4   2  -10.70    7.90
  -2  -4   2    7.80    7.50
   2  -4  -2    8.10   11.50
  -2  -4   2   16.70   13.80
  -2  -4   2   -1.40    8.80
   2   4   2   -4.40    9.00
   2   4   2   -4.10    6.10
   2  -4  -2   19.10   16.60
   2   4   2   15.90   11.40
  -2  -4   2   20.20   12.70
  -2  -4   2    8.00   11.20
  -4   4   2   -6.40   10.30
  -4  -4  -2   25.30   23.70
   4   4  -2   -7.00    7.60
   4   4  -2   64.09   24.50
  -4   4   2    7.40   11.70
  -4  -4  -2   14.30   15.10
   4  -4   2   26.40   17.70
   4   4  -2   23.20   19.20
  -4   4   2    0.00   11.30
   4   4  -2   16.40   17.80
   4  -4   2   -3.30    7.70
   4   4  -2   17.90   14.60
   4  -4   2   16.50   13.10
  -4   4   2   28.00   15.20
  -4   4   2    0.10    9.20
   4  -4   2   39.80   20.00
   4  -4   2   12.10   14.70
  -4  -4  -2    5.60   12.90
  -4   4  -2   40.00   20.40
  -4   4  -2   14.50   15.20
   4   4   2   19.20   15.70
   4   4   2   -2.30   11.60
  -4   4  -2   24.50   19.40
  -4   4  -2    0.40   11.70
   4   4   2    7.80   16.80
  -4  -4   2   10.20   12.50
  -4   4  -2    6.80   14.50
   4   4   2   27.70   16.90
  -4  -4   2   20.30   20.00
  -4  -4   2   13.00   11.10
  -4  -4   2   20.60   17.20
   4  -4  -2    3.60   12.90
   4  -4  -2   13.50   14.70
  -4  -4   2   14.80   14.30
  -4  -4   2    2.20   11.20
   4  -4  -2   15.20   13.90
   4  -4  -2   -6.40    8.10
   4  -4  -2   19.40   15.60
  -6  -4  -2  640.54   82.09
  -6  -4  -2  583.74   90.09
  -6   4   2  456.95   74.59
   6  -4   2  629.74   83.59
  -6  -4  -2  428.86   86.39
  -6  -4  -2  500.95   73.79
   6   4  -2  571.94   92.19
   6  -4   2  760.72   90.39
   6  -4   2  568.94   90.49
  -6  -4  -2  507.55   77.99
  -6   4   2  696.53   80.49
   6  -4   2  484.55   79.59
   6  -4   2  448.36   71.19
  -6   4   2  625.44   81.19
   6   4  -2  716.03   90.29
  -6   4   2  649.04   89.99
   6   4  -2  504.45   84.59
  -6  -4  -2  593.64   93.79
  -6   4   2  799.42   88.39
   6   4  -2  764.52   90.69
   6  -4   2  491.75   71.69
   6   4  -2  461.55   82.39
   6  -4  -2  791.72  102.19
  -6   4  -2  570.54   81.79
  -6  -4   2  507.95   87.19
   6  -4  -2  456.55   72.79
  -6  -4   2  773.42   93.89
  -6   4  -2  503.75   77.29
   6   4   2  481.05   89.59
   6   4   2  641.14   91.29
  -6  -4   2  734.53   64.99
  -6  -4   2  618.54   88.19
  -6  -4   2  619.64   80.89
   6   4   2  753.42  104.59
   6   4   2  775.32   86.99
  -6   4  -2  629.34   88.49
  -6   4  -2  504.35   78.09
   6   4   2  632.54   86.59
  -6   4  -2  639.64   87.29
   6  -4  -2  593.44   80.99
  -6  -4   2  753.52  100.29
   6  -4  -2  497.95   83.89
   6  -4  -2  567.34   78.49
  -8  -4  -2   44.90   37.20
   8   4  -2  101.99   37.50
   8  -4   2   75.49   40.60
  -8  -4  -2   84.79   35.40
   8  -4   2   35.50   21.90
  -8   4   2  139.99   42.90
  -8   4   2  113.19   37.20
  -8   4   2   29.50   22.00
   8  -4   2  131.99   42.00
   8   4  -2  143.69   48.20
   8   4  -2  182.98   58.89
  -8  -4  -2   61.19   34.20
  -8   4   2  100.09   41.40
   8   4  -2   77.89   35.40
  -8  -4  -2   30.90   24.00
  -8  -4  -2   77.19   31.90
   8  -4   2   60.69   33.00
   8   4  -2   76.99   36.60
  -8   4   2  109.29   40.30
  -8   4   2   25.90   25.90
   8  -4   2  152.68   44.50
  -8   4  -2   60.69   31.80
  -8  -4   2   71.79   36.10
  -8   4  -2   56.89   31.50
   8   4   2   62.89   30.40
   8   4   2   68.29   44.60
  -8  -4   2  118.39   39.80
   8  -4  -2   49.40   27.70
   8  -4  -2   57.09   31.40
   8  -4  -2   83.49   34.60
  -8  -4   2  128.49   42.80
   8  -4  -2  146.49   56.99
  -8  -4   2   65.89   33.10
   8   4   2    9.50   20.80
   8  -4  -2   72.59   33.00
   8  -4  -2  128.99   40.20
  -8  -4   2   64.39   33.10
   8   4   2  101.49   36.10
  -8   4  -2   58.69   31.60
  -8  -4   2   38.50   22.10
   8   4   2   77.79   35.00
  -8   4  -2   83.39   36.70
  -8   4  -2  109.49   39.30
  -8   4  -2   44.40   28.00
  10   4  -2  154.98   49.30
  10  -4   2   98.19   48.70
  10   4  -2  140.39   46.60
 -10  -4  -2   58.59   46.30
  10   4  -2  203.68   63.79
  10  -4   2  185.48   53.99
 -10   4   2  147.19   51.49
 -10   4   2  226.18   57.09
 -10   4   2  173.08   58.79
  10  -4   2  202.08   56.99
  10  -4   2  146.99   43.90
 -10  -4  -2  167.68   62.99
 -10   4   2  127.79   45.90
 -10   4   2  123.29   45.40
  10   4  -2  150.78   61.79
 -10  -4  -2  203.88   59.69
  10  -4   2  215.48   56.59
 -10  -4  -2  283.67   70.89
 -10   4   2  218.28   62.39
  10   4   2  130.69   50.99
 -10  -4   2  159.88   43.70
 -10   4  -2   99.49   41.80
 -10   4  -2  168.88   52.39
 -10   4  -2  136.49   53.19
  10   4   2  126.09   44.40
  10  -4  -2  237.48   61.09
 -10  -4   2  101.19   51.29
  10   4   2  166.58   50.09
 -10   4  -2  208.08   61.09
  10  -4  -2  154.88   49.80
 -10  -4   2  219.08   59.99
 -10   4  -2  257.07   69.99
 -10   4  -2  168.58   52.29
  10  -4  -2  219.38   60.89
 -10  -4   2  355.36   79.39
 -10  -4   2  267.17   66.79
  10  -4  -2  131.29   45.50
 -12  -4  -2  120.19   50.29
 -12   4   2   72.09   41.30
 -12  -4  -2   95.59   45.70
  12   4  -2   23.20   29.20
 -12   4   2   69.29   45.40
 -12   4   2   89.99   41.20
 -12  -4  -2   55.19   38.20
  12   4  -2   86.79   45.40
  12   4  -2   39.30   30.00
 -12   4   2   39.80   38.50
 -12  -4  -2  137.59   50.79
  12  -4   2   60.69   36.30
 -12  -4  -2   -8.90   21.50
 -12   4   2   42.10   33.30
 -12   4  -2   53.19   41.90
 -12  -4   2  138.79   61.69
  12   4   2   87.79   40.80
 -12  -4   2  102.59   40.70
  12  -4  -2   72.49   39.50
 -12   4  -2   38.70   33.50
 -12   4  -2   52.99   34.90
 -12  -4   2   64.29   43.70
 -12   4  -2   43.50   34.20
 -12  -4   2  109.69   50.49
 -12  -4   2   86.59   44.00
  12  -4  -2   87.79   47.50
 -12   4  -2   83.89   40.10
  12   4   2   17.50   29.60
 -14   4   2   29.70   36.50
  14   4  -2   30.00   31.00
 -14   4   2   14.90   30.80
 -14  -4  -2   59.19   37.70
 -14   4   2   30.10   31.30
  14  -4   2   47.40   37.50
 -14  -4  -2   15.00   26.00
 -14  -4  -2   56.79   55.69
 -14  -4  -2   28.20   30.90
 -14   4   2   59.39   37.60
 -14  -4  -2   10.40   24.80
  14   4  -2    3.80   15.80
 -14   4   2   16.10   28.30
  14   4   2   -6.10   24.10
 -14  -4   2  -15.40   12.30
 -14   4  -2   35.20   41.40
 -14   4  -2   -4.30   25.80
 -14   4  -2  -12.60   12.60
  14   4   2   56.49   44.10
 -14  -4   2   71.59   42.30
 -14  -4   2   -2.80   24.70
 -14  -4   2   27.90   25.90
 -14  -4   2  -20.00   12.20
  14  -4  -2   28.30   26.30
 -14   4  -2   40.10   33.00
 -14   4  -2   46.70   39.50
 -16   4   2    0.80   21.70
 -16  -4  -2   19.90   32.90
 -16  -4  -2  -27.20   12.70
  16  -4   2   71.09   44.90
 -16  -4  -2   -4.90   19.00
  16   4  -2  -16.10   12.70
 -16   4   2   68.39   52.39
 -16   4   2   34.40   31.30
 -16  -4  -2   16.30   24.70
 -16  -4  -2    3.70   21.90
 -16   4   2  -10.20   15.10
  16   4  -2    5.00   29.40
 -16   4  -2   -0.30   16.80
 -16   4  -2   -3.90   12.80
 -16  -4   2   45.40   37.40
 -16  -4   2   18.20   25.50
  16  -4  -2    5.90   19.10
 -16  -4   2   18.40   29.70
 -16  -4   2   -9.60   12.40
 -16   4  -2   15.20   31.30
  16   4   2   10.80   21.80
 -16  -4   2   10.60   18.80
 -16   4  -2  -20.90   14.90
 -16   4  -2    3.10   21.60
   1  -5   2 3064.09  193.58
  -1   5   2 3066.59  180.78
  -1  -5  -2 3186.78  191.08
  -1  -5  -2 3240.88  198.58
   1   5  -2 2765.22  203.68
   1   5  -2 3099.69  196.68
  -1   5   2 3014.40  187.68
   1  -5   2 3277.17  210.08
  -1  -5  -2 3231.48  206.28
   1  -5   2 2738.93  192.98
   1   5  -2 2814.62  190.38
  -1  -5  -2 2784.62  199.88
   1  -5   2 2932.91  199.78
  -1  -5  -2 2999.50  201.38
   1   5  -2 3005.10  189.68
  -1   5   2 2795.82  192.88
   1   5  -2 3113.59  206.68
   1  -5   2 2835.82  193.38
  -1   5   2 3086.09  201.78
  -1  -5  -2 2952.30  187.58
   1   5  -2 2893.11  201.08
  -1   5  -2 3147.69  202.78
   1   5   2 2958.30  205.18
  -1  -5   2 2989.50  197.28
  -1   5  -2 3137.19  199.58
   1  -5  -2 3098.09  192.08
  -1  -5   2 3041.20  188.88
  -1   5  -2 2985.60  193.88
  -1  -5   2 2966.10  202.98
   1   5   2 3218.88  196.48
   1  -5  -2 3188.48  210.38
  -1  -5   2 3065.09  188.88
  -1   5  -2 3070.79  193.78
   1  -5  -2 2938.41  199.08
  -1  -5   2 3240.88  203.58
   1  -5  -2 3382.56  203.08
  -1   5  -2 2882.21  194.18
  -1   5  -2 3044.30  210.28
   1  -5  -2 3088.79  194.78
  -1  -5   2 3085.69  191.08
   3  -5   2 1748.43  136.99
  -3  -5  -2 1943.91  131.89
  -3  -5  -2 1443.16  135.49
   3  -5   2 1837.52  125.89
  -3  -5  -2 1638.94  128.49
  -3   5   2 1830.22  122.09
   3  -5   2 1805.72  133.09
  -3   5   2 1855.61  133.69
  -3   5   2 1938.41  134.49
   3  -5   2 1670.93  125.29
   3  -5   2 1732.03  131.29
   3   5  -2 1726.63  136.19
   3   5  -2 1591.84  127.59
  -3   5   2 1853.11  131.39
   3  -5   2 1682.73  140.19
   3   5  -2 1912.71  134.89
   3   5  -2 1857.21  137.59
  -3  -5  -2 1446.56  128.39
  -3  -5   2 1852.81  140.89
  -3   5  -2 1655.33  127.49
   3  -5  -2 1833.82  128.29
   3  -5  -2 2009.50  137.09
   3  -5  -2 1794.32  127.89
  -3  -5   2 1703.63  115.89
   3   5   2 1547.15  126.99
  -3  -5   2 1768.12  121.59
   3  -5  -2 1980.00  147.19
  -3   5  -2 1525.05  125.99
  -3  -5   2 1911.81  141.79
   3   5   2 1861.41  140.79
   3   5   2 1473.25  126.29
  -3  -5   2 1892.81  128.79
   3   5   2 1644.64  132.19
  -3  -5   2 1645.24  130.79
  -3   5  -2 1743.43  130.09
  -3  -5   2 1705.43  134.09
   3  -5  -2 1738.13  129.99
  -3   5  -2 1872.81  134.39
  -3  -5   2 1678.53  133.69
  -5  -5  -2  194.58   42.80
  -5   5   2  174.38   41.00
   5  -5   2  117.69   35.10
  -5   5   2  209.38   40.60
   5   5  -2  164.88   39.50
  -5  -5  -2  163.28   45.30
   5   5  -2  150.88   40.70
  -5   5   2  186.68   37.30
   5   5  -2  118.99   40.70
   5  -5   2  166.28   39.00
   5   5  -2  148.89   42.80
   5  -5   2  154.88   41.90
  -5   5   2  161.68   40.90
   5   5  -2  144.99   43.50
   5  -5   2   78.19   29.40
   5  -5   2  186.78   44.80
   5  -5   2  112.89   40.80
  -5   5   2  116.99   34.90
  -5  -5  -2  100.59   41.70
  -5  -5   2  204.28   42.50
   5   5   2   96.89   35.40
  -5  -5   2  133.49   36.50
   5   5   2  182.38   46.20
   5  -5  -2  140.89   36.30
   5  -5  -2  158.88   39.70
   5  -5  -2  220.38   46.20
   5   5   2  156.18   38.30
  -5   5  -2  172.18   43.70
   5   5   2  272.67   59.29
  -5  -5   2  181.98   36.70
  -5   5  -2  129.29   37.50
   5  -5  -2  118.89   37.30
  -5   5  -2  139.99   38.00
   5  -5  -2  247.58   52.49
  -5  -5   2  203.88   50.09
  -5   5  -2  162.28   38.30
   5   5   2  289.97   60.69
  -5  -5   2  133.89   40.20
  -5   5  -2  175.18   43.20
  -5  -5   2  124.39   37.60
  -7  -5  -2  152.88   47.70
  -7   5   2  110.49   38.10
   7   5  -2  150.78   48.00
  -7  -5  -2  216.68   57.09
  -7   5   2   88.29   32.70
   7  -5   2   96.99   34.60
  -7  -5  -2  162.08   56.69
  -7   5   2   53.89   29.80
  -7  -5  -2  134.19   42.90
   7  -5   2   95.69   34.50
   7  -5   2  168.58   49.90
  -7  -5  -2  163.08   43.70
   7  -5   2  198.58   46.90
  -7  -5  -2  159.28   43.30
   7   5  -2  103.19   36.00
   7   5  -2   98.79   37.00
   7   5  -2  223.58   60.19
  -7   5   2  169.18   43.10
   7  -5   2  160.78   44.10
   7  -5   2  162.58   47.10
   7   5  -2  139.09   45.30
  -7   5   2  100.29   34.00
   7   5   2  138.09   42.70
   7   5   2  189.58   46.30
   7  -5  -2  163.38   43.10
  -7   5  -2  145.99   45.00
  -7  -5   2  137.29   40.70
   7  -5  -2  155.88   46.30
   7  -5  -2  114.19   36.10
  -7   5  -2  148.39   42.80
  -7  -5   2  123.99   40.90
   7   5   2   87.19   37.10
  -7  -5   2  177.88   45.80
   7   5   2  112.39   40.60
   7  -5  -2   51.79   29.10
  -7  -5   2  168.38   49.80
  -7   5  -2  197.78   50.79
  -7  -5   2   89.39   40.00
  -7   5  -2  132.29   40.90
  -7   5  -2  200.38   49.90
   7  -5  -2  100.89   35.70
   7   5   2  156.78   54.69
   7  -5  -2  147.89   44.00
  -7  -5   2  132.19   36.80
   9   5  -2  147.19   48.70
   9   5  -2  166.58   51.09
  -9  -5  -2  247.08   65.49
  -9   5   2  109.59   46.30
  -9   5   2  243.48   62.39
   9  -5   2  125.69   39.40
   9   5  -2  127.99   49.30
   9  -5   2  104.79   47.90
  -9   5   2  151.18   51.99
  -9   5   2  204.18   53.59
   9  -5   2  233.18   56.89
   9   5  -2  115.39   46.40
   9  -5   2  159.68   47.50
   9   5  -2  154.28   59.89
   9  -5   2  265.47   62.29
   9  -5   2  255.87   66.19
  -9  -5  -2  166.68   56.39
  -9  -5  -2  174.68   49.90
  -9  -5  -2  236.78   77.19
  -9  -5  -2  154.58   49.30
  -9  -5  -2  193.38   53.59
  -9   5  -2  203.08   58.59
  -9  -5   2  212.98   60.39
   9  -5  -2  155.38   58.49
   9   5   2  200.58   51.89
  -9   5  -2  103.19   43.50
  -9   5  -2   79.89   35.60
   9   5   2  125.59   48.30
   9  -5  -2  148.89   45.10
  -9  -5   2  175.98   79.69
   9   5   2  191.18   56.79
  -9  -5   2  117.79   49.70
   9  -5  -2  239.08   70.39
   9  -5  -2  102.69   35.60
   9   5   2  221.68   66.09
  -9  -5   2  152.98   47.80
   9   5   2  123.19   42.60
   9  -5  -2  339.77   69.89
   9  -5  -2  175.18   52.49
  -9   5  -2  173.68   53.39
  -9  -5   2  332.67   60.99
 -11   5   2  463.45   93.19
  11   5  -2  422.36   94.89
 -11  -5  -2  479.15  119.29
 -11   5   2  654.03  106.99
 -11  -5  -2  645.34  105.89
 -11   5   2  610.84  114.09
  11   5  -2  315.77   73.99
  11  -5   2  274.47   69.89
  11   5  -2  447.46   92.69
 -11  -5  -2  412.36   90.39
 -11   5   2  713.33  115.69
 -11   5   2  334.67   75.59
 -11  -5  -2  480.25   98.29
 -11  -5  -2  682.53  118.59
  11   5  -2  476.35  103.69
 -11   5  -2  576.04  107.89
  11  -5  -2  590.94  103.89
  11  -5  -2  388.76   82.59
 -11  -5   2  376.06   88.29
 -11   5  -2  808.92  129.59
  11   5   2  667.53  123.29
 -11  -5   2  451.25  106.09
 -11   5  -2  557.24  108.19
 -11  -5   2  491.75   84.49
 -11   5  -2  434.26   97.09
  11   5   2  474.65  101.99
 -11   5  -2  319.37   78.39
  11  -5  -2  611.14  108.49
  11   5   2  533.85   97.49
 -11  -5   2  460.25   90.99
 -11  -5   2  649.83  115.19
  13  -5   2    6.80   16.00
 -13   5   2   58.49   40.90
  13   5  -2    9.30   18.00
 -13   5   2   38.60   35.60
 -13   5   2   46.70   33.50
 -13   5   2   33.70   34.10
 -13  -5  -2   49.10   37.80
 -13  -5  -2   37.10   31.30
  13   5  -2    1.40   22.40
  13   5  -2   33.20   32.10
 -13  -5  -2   44.30   33.90
 -13  -5  -2   20.90   37.40
  13   5  -2   68.29   36.20
 -13  -5  -2   14.00   26.20
 -13   5  -2    8.60   28.00
  13   5   2   46.60   39.40
 -13  -5   2   55.89   37.00
 -13  -5   2  137.19   60.89
  13   5   2   -0.50   16.80
 -13   5  -2   26.20   28.60
 -13   5  -2  105.49   52.19
  13  -5  -2   -6.00   14.30
  13   5   2   30.70   31.80
 -13   5  -2   26.50   32.00
  13  -5  -2   50.49   33.50
 -13   5  -2    8.20   26.20
 -13  -5   2   36.90   28.40
  15   5  -2  102.19   64.99
 -15  -5  -2   63.49   48.40
 -15   5   2   27.90   28.90
 -15   5   2   12.20   27.20
 -15   5   2   63.09   41.80
  15   5  -2   35.90   34.90
 -15  -5  -2   50.29   45.60
  15  -5   2    6.20   20.20
  15   5  -2   64.39   48.00
 -15  -5  -2   64.79   49.50
 -15  -5  -2   12.40   24.90
 -15  -5  -2   33.50   35.60
 -15   5   2   62.99   40.40
 -15  -5   2   -7.90   15.80
 -15  -5   2  100.49   51.79
 -15   5  -2   55.69   41.20
 -15   5  -2   12.90   30.00
  15   5   2   82.09   45.40
 -15  -5   2   37.30   28.60
 -15  -5   2   35.10   44.80
  15   5   2   51.29   43.30
 -15   5  -2   46.00   41.50
 -15   5  -2   26.90   32.20
 -15   5  -2   25.70   41.30
  15  -5  -2   36.70   35.40
 -15  -5   2   16.30   25.90
  17   5  -2   -0.30   15.00
 -17   5   2  -11.30   17.80
 -17  -5  -2   15.70   22.00
 -17   5   2   17.30   27.80
 -17   5   2   18.70   30.90
 -17  -5  -2   17.10   34.80
 -17  -5  -2   -7.80   10.20
 -17  -5  -2   73.69   49.10
  17   5  -2   95.69   53.29
 -17   5   2   40.40   46.50
  17  -5   2    4.10   26.90
 -17  -5  -2   18.70   33.50
  17  -5  -2   39.50   38.90
 -17   5  -2   22.30   35.70
 -17   5  -2   26.40   33.90
 -17   5  -2   10.50   25.80
 -17  -5   2  -30.70   13.90
 -17   5  -2   -0.10   27.00
 -17   5  -2   97.39   54.89
  17   5   2   15.80   29.10
 -17  -5   2    5.40   20.90
 -17  -5   2    8.80   27.30
 -17  -5   2  -14.20   14.50
  17   5   2   -2.70   18.40
   0  -6   2 4172.98  261.97
   0  -6  -2 4117.79  258.27
   0  -6  -2 3993.80  252.87
   0   6  -2 4340.77  276.27
   0  -6  -2 4206.98  271.37
   0  -6   2 3880.61  252.97
   0   6  -2 4084.99  267.77
   0  -6   2 4115.59  269.87
   0  -6  -2 4105.09  263.57
   0   6   2 4041.70  272.97
   0   6  -2 3897.41  253.37
   0  -6  -2 3942.01  262.97
   0  -6   2 3877.71  257.27
   0   6  -2 4033.00  262.07
   0   6   2 3973.00  256.27
   0  -6   2 4324.67  246.68
   0  -6   2 4400.96  267.47
   0   6   2 4193.38  270.17
   0   6  -2 4183.98  255.57
   0   6  -2 3840.02  255.87
   0  -6  -2 4066.09  243.98
   0  -6   2 3932.51  253.57
  -2  -6  -2  135.69   30.90
   2  -6   2  138.19   27.50
   2  -6   2  107.99   32.70
   2   6  -2  137.69   40.20
   2   6  -2  135.79   37.50
  -2   6   2  161.38   38.80
  -2  -6  -2  128.09   36.60
   2   6  -2  222.28   41.50
  -2   6   2  141.29   29.60
  -2   6   2  174.68   47.10
   2  -6   2  103.69   30.10
  -2  -6  -2  162.18   38.20
   2   6  -2  108.69   28.10
  -2   6   2  101.99   19.70
  -2   6   2  118.09   34.00
   2  -6   2  207.88   43.50
  -2  -6  -2  114.49   31.30
   2   6  -2  136.59   28.80
  -2  -6  -2  207.08   47.80
   2  -6   2   71.29   24.60
   2  -6  -2   85.19   26.10
   2  -6  -2  173.58   38.80
  -2   6  -2  104.49   29.60
   2   6   2  171.08   42.70
  -2   6  -2  135.99   36.10
   2  -6  -2   63.19   26.60
  -2  -6   2   81.99   31.00
  -2  -6   2  114.39   32.40
  -2   6  -2  110.89   30.20
  -2  -6   2  107.79   29.20
  -2   6  -2  113.29   30.70
  -2  -6   2  172.78   31.90
  -2   6  -2  154.18   46.90
   2  -6  -2  159.68   43.80
   2   6   2  163.28   36.20
  -2  -6   2   88.19   30.80
   2  -6  -2  122.59   30.20
  -2   6  -2   73.89   24.30
   2   6   2  106.19   29.40
  -2  -6   2  124.79   29.50
  -4  -6  -2 1211.58  108.39
  -4   6   2 1198.68  103.29
   4   6  -2 1107.39  106.79
   4  -6   2 1182.18   98.59
   4   6  -2 1172.98  129.59
  -4  -6  -2 1151.48  101.29
  -4  -6  -2 1093.49   98.59
   4   6  -2 1096.79  102.59
   4  -6   2 1175.18  103.59
   4  -6   2 1059.59  101.19
  -4   6   2 1272.67  106.09
   4  -6   2 1421.16  151.88
  -4   6   2 1303.77  108.19
   4  -6   2 1144.29   97.69
  -4   6   2 1084.59   91.29
  -4  -6  -2 1393.46  154.98
  -4   6  -2 1330.07  104.39
   4  -6  -2 1133.59  138.49
  -4   6  -2 1079.49   99.49
  -4   6  -2 1171.58  101.89
   4   6   2 1293.07  107.09
  -4  -6   2 1028.30   95.19
   4  -6  -2 1079.99   96.39
  -4  -6   2 1151.48  111.19
   4  -6  -2 1123.69   99.89
  -4   6  -2 1023.90  100.29
   4   6   2 1096.59  101.49
  -4  -6   2 1200.38   92.79
   4  -6  -2  930.71   94.19
   4  -6  -2 1146.79  103.79
   4   6   2 1227.58  108.39
  -4  -6   2 1021.10  120.39
  -4  -6   2  889.81  107.99
  -4  -6   2  972.10  118.39
  -4  -6   2 1043.10  102.99
   4   6   2 1299.57  115.79
   6   6  -2   19.00   22.00
   6  -6   2   20.90   22.30
  -6   6   2    6.50   14.90
   6   6  -2   23.20   19.60
   6  -6   2   -9.50   11.30
  -6   6   2   11.50   18.20
  -6  -6  -2   22.80   17.90
   6   6  -2   17.60   20.00
  -6  -6  -2   -2.60   17.20
   6  -6   2   -2.60   11.00
   6   6  -2    0.40   15.80
  -6  -6  -2   17.80   19.40
  -6   6   2   23.80   17.90
  -6  -6  -2   48.40   25.10
   6  -6   2   22.00   17.50
  -6   6   2   34.40   20.80
  -6   6   2  -18.80    6.50
   6   6  -2    8.70   16.80
   6  -6   2   15.00   19.80
   6  -6   2   37.50   24.10
   6   6   2    6.70   18.00
   6  -6  -2   10.10   13.00
  -6   6  -2   41.90   26.20
  -6   6  -2   21.60   19.40
   6  -6  -2   -3.60   11.40
  -6  -6   2    0.80   10.20
   6  -6  -2    4.50   14.80
   6  -6  -2   24.20   22.50
   6   6   2   13.00   19.50
  -6  -6   2   21.60   20.40
  -6   6  -2    7.40   12.70
  -6  -6   2   -8.40   13.40
   6   6   2   15.50   22.90
  -6  -6   2    3.80   23.30
  -6   6  -2   12.90   16.20
   6  -6  -2    1.40   10.70
  -6  -6   2    4.00   14.10
  -6   6  -2    5.20   15.30
   6   6   2   10.70   18.90
   6   6   2    8.00   13.30
  -6  -6   2  -10.40    6.60
   8   6  -2  394.86   83.69
   8  -6   2  402.26   81.79
  -8   6   2  512.05   81.19
  -8  -6  -2  539.65   89.49
   8  -6   2  611.24   98.59
  -8   6   2  673.63   91.49
   8   6  -2  430.76   84.69
   8  -6   2  313.77   68.69
  -8  -6  -2  549.45   96.79
   8  -6   2  725.23   97.49
   8   6  -2  559.34  101.49
  -8  -6  -2  569.54   89.59
  -8  -6  -2  430.26   80.09
  -8  -6  -2  539.95  111.99
  -8  -6  -2  623.64  102.59
   8   6  -2  466.45   92.49
  -8   6   2  502.95   91.19
   8   6  -2  409.46   89.19
  -8   6   2  631.64  102.69
   8  -6   2  484.15   92.49
   8  -6   2  526.15   87.79
  -8  -6   2  493.25   86.89
  -8  -6   2  481.35   90.89
   8  -6  -2  545.45   86.79
   8  -6  -2  508.75   85.29
   8  -6  -2  488.15   84.39
   8   6   2  612.54   92.19
  -8   6  -2  659.43  100.29
   8   6   2  479.85   97.29
  -8   6  -2  403.56   80.99
   8   6   2  345.17   79.29
  -8  -6   2  508.35   94.79
  -8  -6   2  499.75   76.09
  -8   6  -2  486.05   90.09
  -8  -6   2  323.97   83.19
   8  -6  -2  399.66   77.49
  -8   6  -2  492.15   84.79
   8  -6  -2  379.66   82.69
  -8   6  -2  477.75   84.09
   8  -6  -2  539.75   89.69
  -8  -6   2  520.65   87.69
  10   6  -2   12.70   24.60
 -10   6   2   64.09   37.20
  10   6  -2  109.79   45.60
 -10   6   2   26.40   28.20
 -10  -6  -2   34.40   28.20
  10  -6   2   70.89   49.99
 -10   6   2   35.60   27.40
 -10   6   2   54.29   34.30
 -10   6   2   88.79   40.30
  10   6  -2   62.99   32.80
  10   6  -2  159.98   67.99
 -10  -6  -2   42.30   41.30
  10   6  -2   29.50   26.50
  10  -6   2   40.00   28.40
 -10  -6  -2   72.39   35.60
  10  -6   2   26.20   22.10
 -10  -6  -2   59.69   36.40
 -10  -6  -2   50.39   32.80
  10   6   2   35.70   25.80
  10   6   2   54.89   33.00
 -10  -6   2   13.40   20.10
  10   6   2   49.30   36.80
 -10   6  -2    3.10   18.10
 -10  -6   2   14.60   26.10
 -10  -6   2   20.00   28.70
 -10   6  -2   84.99   41.30
  10  -6  -2   48.30   31.50
 -10   6  -2   21.90   28.50
 -10  -6   2   45.10   29.10
 -10   6  -2   37.00   31.40
 -10   6  -2   82.99   43.80
  10   6   2    2.30   22.80
 -10  -6   2   60.69   35.50
  10  -6  -2   18.30   22.70
 -12   6   2   70.39   41.30
 -12  -6  -2   64.79   43.20
  12  -6   2   54.99   40.20
  12   6  -2   25.80   31.30
  12   6  -2   24.40   32.80
 -12   6   2  -14.90   11.20
  12   6  -2   72.79   39.10
 -12  -6  -2   34.00   31.60
 -12  -6  -2   23.50   40.30
  12   6  -2   41.00   34.60
 -12  -6  -2   24.70   25.80
 -12   6   2   58.49   41.80
 -12   6   2   70.09   40.50
 -12  -6  -2   31.90   29.60
 -12   6  -2   30.50   31.00
  12   6   2   41.40   39.70
 -12   6  -2   24.30   30.80
 -12   6  -2   99.49   46.60
 -12   6  -2    9.50   31.00
  12  -6  -2   34.20   29.40
 -12  -6   2   16.10   26.40
 -12  -6   2   64.39   32.90
 -12  -6   2   22.50   32.60
 -12  -6   2  132.19   53.49
  12   6   2    8.20   22.50
 -12  -6   2   39.40   33.00
  12  -6  -2   21.00   25.40
 -12   6  -2   -6.30   21.80
 -14  -6  -2   13.60   23.20
  14   6  -2  -19.50   17.90
 -14  -6  -2  -12.30   16.70
 -14  -6  -2   32.60   31.10
 -14  -6  -2   36.00   34.10
  14  -6   2   -3.10   19.30
 -14  -6  -2   -9.90   16.20
 -14   6   2   81.99   48.10
 -14   6   2   33.00   28.10
  14   6  -2    1.70   16.50
 -14   6   2   47.00   37.70
  14   6  -2   33.50   29.00
 -14   6   2   -4.20   15.90
 -14  -6   2   39.00   33.50
  14   6   2   -6.90   10.70
  14  -6  -2   -4.70   11.80
 -14   6  -2   42.70   40.60
 -14   6  -2   -9.00   15.00
 -14   6  -2    1.90   19.60
 -14   6  -2   -0.30   16.00
 -14  -6   2    9.40   17.30
  14   6   2    9.90   31.50
 -14  -6   2   -1.00   19.60
 -14  -6   2   32.70   40.10
  14   6   2    8.20   28.60
 -14  -6   2  -14.10   10.70
 -16   6   2   16.10   26.80
 -16  -6  -2   39.00   33.30
 -16  -6  -2    6.10   40.60
 -16  -6  -2   -8.70   18.00
  16   6  -2   -7.80   13.30
  16   6  -2   -7.50   17.00
 -16   6   2   28.00   30.40
 -16   6   2    8.80   25.20
  16  -6   2   34.60   35.20
  16   6  -2   14.20   24.80
 -16  -6  -2   39.50   49.50
 -16   6   2   19.70   25.70
 -16  -6   2   11.30   22.70
 -16   6  -2   10.70   23.60
  16   6   2    6.90   27.40
 -16  -6   2    6.50   17.30
  16  -6  -2   -1.50   14.30
 -16   6  -2  -16.50   17.90
 -16  -6   2   36.40   30.90
 -16  -6   2   25.10   35.00
 -16   6  -2  -17.40    9.80
  16   6   2   29.50   57.79
 -16  -6   2   98.79   65.49
  16   6   2   19.70   28.50
 -16   6  -2    0.70   15.90
  -1   7   2 1890.91  139.69
   1  -7   2 2074.59  149.59
  -1  -7  -2 1921.31  148.39
   1   7  -2 2078.19  143.59
  -1   7   2 1792.32  125.09
   1  -7   2 1700.43  148.89
  -1  -7  -2 1607.64  143.39
   1  -7   2 1788.82  138.69
   1  -7   2 1819.92  136.69
  -1  -7  -2 1980.90  150.38
  -1  -7  -2 1924.41  130.99
  -1   7   2 2046.20  133.89
  -1  -7  -2 1776.02  133.29
  -1   7   2 1760.42  146.59
  -1  -7  -2 1933.41  143.39
   1   7  -2 1907.71  146.49
   1  -7   2 2023.90  141.49
   1   7  -2 1897.61  155.38
  -1  -7  -2 1916.11  144.89
   1   7  -2 2007.40  156.98
   1   7  -2 1895.11  135.99
  -1   7   2 1727.53  152.88
   1   7   2 1784.32  137.79
  -1   7  -2 1801.82  137.69
   1  -7  -2 1751.52  151.08
  -1   7  -2 1887.51  149.49
  -1  -7   2 1784.92  133.89
  -1  -7   2 1839.22  141.89
   1  -7  -2 2022.60  146.59
  -1   7  -2 2029.10  161.38
  -1  -7   2 1784.72  145.79
  -1  -7   2 1853.81  133.79
   1  -7  -2 1825.22  138.49
  -1  -7   2 1838.62  146.59
   1   7   2 1755.32  131.49
  -1  -7   2 1936.71  143.59
  -1   7  -2 2068.29  139.29
  -1  -7   2 1861.71  132.19
  -1   7  -2 1912.81  142.09
  -1   7  -2 1896.01  140.19
   1   7   2 1855.11  152.98
   1   7   2 1773.52  150.98
   1  -7  -2 2043.60  138.59
   1  -7  -2 1934.81  146.49
   3   7  -2 1385.66  109.89
  -3  -7  -2 1172.78  120.59
  -3   7   2 1207.68  115.49
  -3  -7  -2 1539.85  122.59
   3  -7   2 1474.75  122.29
   3   7  -2 1450.75  118.49
   3  -7   2 1344.07  128.59
   3  -7   2 1326.17  111.89
  -3   7   2 1565.44  123.49
   3  -7   2 1514.65  109.29
  -3   7   2 1352.86  115.29
  -3   7   2 1388.66   97.59
   3   7  -2 1405.96  126.09
   3  -7   2 1238.38  113.59
  -3   7   2 1375.76  106.89
  -3  -7  -2 1525.55  122.99
   3   7  -2 1234.08  118.29
  -3  -7  -2 1333.47  111.39
   3  -7   2 1291.27  111.39
  -3  -7  -2 1335.77  123.49
   3  -7  -2 1272.77  117.89
  -3  -7   2 1523.55  117.19
  -3   7  -2 1255.67  112.39
  -3  -7   2 1341.87  116.59
  -3   7  -2 1244.68  109.89
   3  -7  -2 1393.56  117.59
  -3  -7   2 1319.97  122.59
  -3  -7   2 1276.37  116.49
  -3  -7   2 1446.16  109.19
   3   7   2 1252.37  113.39
   3   7   2 1186.08  119.19
  -3  -7   2 1498.05  121.39
  -3   7  -2 1804.52  189.98
   3  -7  -2 1332.47  128.99
   3   7   2 1501.15  118.29
  -3   7  -2 1612.44  120.69
  -3  -7   2 1563.54  125.09
  -3   7  -2 1234.98  116.49
   3  -7  -2 1547.55  116.89
   3  -7  -2 1589.74  117.59
   5  -7   2  413.76   83.59
  -5  -7  -2  425.06   88.19
  -5   7   2  571.94   76.29
   5   7  -2  456.45   79.69
  -5  -7  -2  471.45   78.09
  -5  -7  -2  499.75   86.89
  -5   7   2  454.45   76.09
   5   7  -2  426.76   75.49
   5  -7   2  453.05   72.69
  -5   7   2  434.76   75.29
   5  -7   2  385.36   72.29
  -5   7   2  509.05   80.69
   5  -7   2  490.35   72.99
   5  -7   2  446.46   71.69
  -5  -7  -2  398.56   73.39
   5  -7   2  419.46   75.79
   5   7  -2  448.16   81.89
   5   7  -2  377.36   75.99
  -5  -7   2  509.35   87.09
   5  -7  -2  527.95   84.39
   5  -7  -2  416.96   72.79
   5  -7  -2  481.45   74.69
  -5  -7   2  590.24   96.69
  -5  -7   2  430.96   71.39
  -5  -7   2  424.86   78.29
  -5   7  -2  344.07   66.19
  -5   7  -2  356.56   69.99
  -5   7  -2  468.75   74.69
  -5  -7   2  454.05   65.99
  -5  -7   2  549.54   88.59
   5   7   2  462.95   77.69
   5  -7  -2  369.76   68.89
  -5   7  -2  542.35   83.69
   5  -7  -2  540.85   83.39
   5  -7  -2  419.56   86.89
  -5  -7   2  512.65   74.49
   5   7   2  506.35   82.49
   5   7   2  478.55   81.99
   5   7   2  493.95   87.99
   7   7  -2   60.09   33.90
  -7  -7  -2   40.50   27.20
   7   7  -2   87.89   39.70
  -7   7   2   79.49   36.20
   7   7  -2   73.49   34.80
   7  -7   2   36.20   25.30
  -7   7   2   18.40   20.60
   7  -7   2   99.69   47.10
   7  -7   2   30.60   26.40
  -7   7   2   18.10   17.80
   7   7  -2    9.20   18.80
   7  -7   2   68.99   34.40
   7  -7   2    7.00   14.10
  -7   7   2   42.70   24.40
   7  -7   2   60.59   31.70
  -7  -7  -2   25.80   33.70
  -7  -7  -2   49.20   27.50
   7   7  -2   18.30   22.80
  -7  -7   2   54.89   25.80
   7   7   2   29.90   28.30
   7   7   2   75.99   37.40
   7  -7  -2   59.69   29.80
  -7  -7   2   89.49   34.40
   7  -7  -2   86.29   34.30
   7  -7  -2   70.19   36.50
  -7  -7   2   41.20   28.20
   7  -7  -2   42.30   30.10
  -7   7  -2   79.19   34.30
  -7   7  -2   14.80   20.30
  -7  -7   2   69.79   28.10
  -7   7  -2   15.10   20.90
  -7  -7   2  128.39   51.79
  -7  -7   2   47.20   29.90
  -7   7  -2   19.50   24.70
  -7  -7   2   19.80   24.70
   7  -7  -2  100.69   38.10
   7   7   2   48.00   34.20
   7   7   2   52.69   33.50
   7   7   2   82.49   31.40
  -9   7   2   75.29   37.20
  -9   7   2   44.30   32.20
   9   7  -2   -5.80   22.80
  -9  -7  -2   65.49   37.00
   9   7  -2   37.90   28.50
   9  -7   2   67.79   31.60
  -9  -7  -2   55.89   31.50
  -9  -7  -2   10.20   32.70
  -9   7   2    7.30   18.40
  -9  -7  -2   48.20   33.90
  -9   7   2   55.99   29.00
   9  -7   2   28.00   18.60
   9  -7   2   -5.10    8.10
   9   7  -2   35.40   35.10
   9  -7   2  113.39   45.30
  -9  -7  -2   -4.00   13.70
  -9   7   2   54.89   32.70
   9  -7   2   17.00   22.30
   9   7  -2   23.00   23.90
   9   7  -2   66.89   39.50
  -9  -7   2   20.30   21.00
  -9   7  -2   39.70   29.70
   9   7   2   34.30   32.80
  -9   7  -2   11.10   19.40
  -9   7  -2   13.40   24.10
  -9  -7   2   32.70   33.80
   9   7   2   22.30   22.60
  -9   7  -2   29.20   24.40
   9  -7  -2   -5.70    8.60
   9   7   2  105.49   41.90
  -9  -7   2    7.70   17.80
   9  -7  -2   19.70   23.40
  -9  -7   2   11.50   23.10
   9   7   2   19.40   29.40
   9  -7  -2   44.20   30.20
  -9   7  -2    9.80   29.40
  -9  -7   2    2.80   17.60
  11   7  -2   46.70   34.70
 -11   7   2  103.79   45.80
 -11  -7  -2  175.58   55.29
  11   7  -2  137.29   53.49
 -11   7   2  108.19   39.40
 -11   7   2   11.40   26.90
  11   7  -2  106.09   58.09
 -11  -7  -2  156.18   55.49
 -11   7   2  159.28   57.49
 -11  -7  -2  117.29   64.39
 -11  -7  -2  149.79   53.39
 -11  -7  -2  100.49   49.00
  11   7  -2   21.80   25.60
 -11   7   2   99.09   44.50
  11  -7   2   76.29   41.40
  11  -7  -2  126.09   51.99
 -11   7  -2  144.59   53.39
 -11  -7   2   88.29   40.50
 -11  -7   2  188.18   60.19
 -11  -7   2   55.59   47.70
 -11   7  -2   87.09   43.80
  11  -7  -2  184.28   58.29
 -11   7  -2   72.19   41.00
 -11   7  -2  160.88   58.49
 -11  -7   2  119.99   49.70
  11   7   2  140.79   59.69
  11   7   2  143.89   53.89
  11   7   2   95.09   52.49
 -11   7  -2  153.48   56.39
 -13  -7  -2   20.40   26.90
 -13   7   2   10.20   22.20
 -13  -7  -2   -7.00   13.80
  13   7  -2   59.79   43.30
  13   7  -2   16.00   32.30
 -13   7   2   76.59   40.80
  13   7  -2   51.79   38.60
 -13   7   2    4.40   25.80
 -13  -7  -2    7.60   20.80
 -13   7   2   -9.10   11.00
 -13  -7  -2   15.90   31.90
  13  -7   2   19.20   24.30
 -13  -7  -2   -1.80   13.00
 -13   7  -2   38.60   35.00
 -13  -7   2   77.49   47.10
  13  -7  -2   -9.10   10.80
  13   7   2   21.60   25.70
 -13   7  -2   39.20   33.90
 -13  -7   2   50.69   41.60
 -13  -7   2   75.29   35.10
  13   7   2   -5.90   17.90
  13   7   2   48.20   37.70
 -13  -7   2   57.69   41.60
 -13  -7   2   30.30   25.00
 -13   7  -2   28.30   31.10
 -13   7  -2  102.19   55.99
 -13   7  -2   -7.10   20.60
 -15  -7  -2   90.99   51.89
 -15   7   2   82.99   49.99
 -15  -7  -2   68.59   47.90
 -15  -7  -2  111.29   52.79
 -15  -7  -2   39.00   45.20
 -15   7   2  104.09   59.19
 -15   7   2  111.49   49.50
  15   7  -2   17.90   32.50
 -15   7   2   20.20   25.30
  15   7  -2   59.89   51.19
  15  -7   2  130.49   60.19
 -15  -7  -2   97.49   55.99
 -15   7  -2   83.19   59.59
  15   7   2   70.69   47.70
 -15   7  -2  101.89   51.69
 -15   7  -2  -12.80   23.10
 -15  -7   2  171.58   70.39
  15   7   2   36.60   30.10
 -15  -7   2  186.48   66.29
 -15  -7   2  111.19   58.49
  15   7   2   57.79   45.40
 -15  -7   2   54.79   35.10
 -15  -7   2  170.48   82.89
  15  -7  -2   42.50   32.10
 -15   7  -2  136.69   61.59
  17  -7   2   20.80   26.00
 -17  -7  -2   38.90   44.80
 -17  -7  -2   -5.90   18.20
  17   7  -2   32.00   40.40
 -17   7   2   59.09   47.60
 -17  -7  -2   -6.10   17.90
  17   7  -2   71.39   48.60
 -17   7   2    4.20   20.70
 -17  -7  -2   32.80   36.70
 -17   7   2   80.19   50.99
 -17   7   2    7.30   20.60
 -17  -7  -2   14.00   31.60
  17   7   2   39.40   44.40
 -17   7  -2   36.30   40.40
 -17  -7   2  -17.30   17.20
  17   7   2    9.20   27.50
 -17  -7   2   16.20   22.50
  17   7   2   -1.70   15.90
 -17   7  -2   27.80   31.10
  17  -7  -2   -7.90   15.30
 -17   7  -2   19.90   41.80
 -17  -7   2  105.39   55.79
 -17  -7   2   -1.00   17.10
 -17   7  -2   11.60   29.60
 -17  -7   2   15.90   33.60
   0  -8   2  275.27   52.09
   0   8  -2  222.68   57.99
   0  -8   2  271.57   56.29
   0  -8  -2  306.27   53.79
   0   8  -2  269.27   51.99
   0   8  -2  321.07   57.49
   0   8  -2  200.68   43.80
   0   8   2  160.08   51.69
   0   8  -2  219.68   53.59
   0   8   2  212.78   44.90
   0   8   2  216.38   39.70
   0   8  -2  261.17   49.40
   0  -8   2  331.27   67.39
   0  -8   2  226.18   48.50
   0  -8   2  307.77   45.80
   0   8   2  349.96   71.09
   0  -8  -2  211.18   57.09
   0  -8   2  249.58   46.00
   0  -8  -2  303.97   61.79
   0  -8  -2  278.57   48.60
   0  -8  -2  218.68   37.60
   0  -8   2  301.47   51.89
   0  -8  -2  268.67   53.19
   2  -8   2   -3.70    9.30
   2   8  -2   13.90   19.00
  -2   8   2    6.10   18.50
  -2  -8  -2   26.70   20.10
   2  -8   2   21.00   14.00
   2  -8   2    1.20   13.40
   2   8  -2    1.70   10.70
  -2  -8  -2   21.40   18.60
   2   8  -2   -0.10   13.20
   2  -8   2   51.09   29.50
  -2   8   2   16.90   16.50
   2  -8   2   10.70   14.00
   2   8  -2  -11.60    7.10
  -2   8   2   55.59   26.00
  -2   8   2    5.20   14.20
  -2  -8  -2    5.80   10.80
  -2  -8  -2   44.40   25.80
  -2   8   2   17.30   13.50
  -2   8   2    3.60    8.10
  -2  -8  -2   14.90   21.00
  -2  -8  -2   20.40   15.10
  -2   8  -2   12.40   14.50
  -2  -8   2   37.10   23.00
  -2   8  -2   23.80   21.80
   2  -8  -2   -1.90   10.90
  -2  -8   2   12.00   15.80
  -2  -8   2   24.60   16.40
  -2   8  -2   -3.90   10.80
   2  -8  -2   17.20   14.50
   2  -8  -2   20.50   17.10
  -2  -8   2    2.80   13.70
   2  -8  -2   30.60   17.10
  -2   8  -2   85.89   40.80
  -2   8  -2    5.90   13.10
   2   8   2   15.00   19.10
  -2  -8   2   -3.90   14.50
  -2  -8   2   -9.30    8.10
  -2   8  -2  -12.20    8.50
   2  -8  -2   42.50   27.90
  -2  -8   2    3.40   14.30
   2   8   2    7.80   13.70
   2   8   2   44.40   22.80
   4   8  -2  502.95   81.99
   4  -8   2  478.15   70.89
   4   8  -2  530.35   92.19
   4  -8   2  328.37   77.59
   4  -8   2  580.34   82.29
  -4  -8  -2  459.85   89.09
  -4  -8  -2  673.13   98.49
  -4  -8  -2  560.74   92.79
  -4   8   2  673.33   96.29
   4   8  -2  309.37   69.69
  -4   8   2  479.25   69.69
  -4  -8  -2  613.14   86.79
   4   8  -2  391.46   68.99
  -4  -8  -2  552.04   84.39
   4  -8   2  443.26   80.19
   4  -8   2  636.54   90.69
   4  -8   2  491.95   74.99
  -4   8   2  583.04   84.89
  -4   8   2  565.14   85.19
  -4   8  -2  609.24   85.59
   4  -8  -2  528.85   84.89
  -4  -8   2  590.24   92.69
   4  -8  -2  587.84   81.59
   4   8   2  545.45   83.29
   4   8   2  594.14   88.39
   4  -8  -2  565.24  101.29
  -4   8  -2  586.84   87.59
   4   8   2  537.95   94.29
  -4  -8   2  423.96   77.69
  -4  -8   2  566.44   95.29
  -4  -8   2  655.83   75.89
  -4  -8   2  401.16   64.09
   4  -8  -2  452.75   75.29
  -4   8  -2  526.95   81.49
   4   8   2  771.12  106.79
  -4  -8   2  441.56   76.89
  -4  -8   2  433.56   77.49
  -4   8  -2  658.63   90.19
   4  -8  -2  621.54   87.69
   6  -8   2   16.80   18.40
   6   8  -2   34.20   28.40
  -6   8   2   12.10   19.40
  -6   8   2   26.70   19.80
  -6  -8  -2   14.70   20.40
  -6   8   2  -14.60    8.10
   6  -8   2   23.80   20.70
  -6  -8  -2   16.90   21.60
   6  -8   2   -5.40   11.20
   6   8  -2   14.40   23.00
  -6  -8  -2   38.30   26.80
   6  -8   2  -17.40   12.50
  -6   8   2   59.19   31.00
   6  -8   2   -4.20   14.70
   6   8  -2   40.60   35.70
  -6   8   2   13.50   14.90
   6   8  -2   35.70   26.40
   6  -8  -2    6.20   16.30
  -6  -8   2    2.80   16.60
  -6  -8   2   13.30   16.70
  -6  -8   2   29.70   19.80
   6  -8  -2  -12.80   10.50
   6  -8  -2   58.29   28.80
  -6  -8   2    6.40   18.00
  -6   8  -2   15.20   21.40
  -6  -8   2   -8.30   12.80
   6   8   2   -2.90   13.50
   6  -8  -2   21.60   22.40
   6   8   2   16.40   25.40
  -6   8  -2    1.00   14.50
   6  -8  -2   15.90   16.50
  -6   8  -2   19.30   21.80
   6  -8  -2   20.00   25.70
  -6   8  -2   10.80   15.40
   6   8   2   20.30   24.50
   6   8   2    1.30   16.70
   8   8  -2  -23.10    8.30
   8   8  -2   20.50   25.30
  -8  -8  -2    8.70   23.00
  -8  -8  -2   30.20   25.30
  -8   8   2   11.00   15.40
   8  -8   2   25.00   27.70
  -8  -8  -2   24.40   35.50
  -8   8   2  -18.50    7.70
   8  -8   2    4.20   22.10
   8  -8   2   -0.30    9.80
  -8  -8  -2   -5.10   15.40
  -8  -8  -2   -9.50   12.50
  -8   8   2   -1.60   14.10
   8   8  -2  -28.00   13.10
   8  -8   2   29.10   21.40
   8   8  -2   18.10   22.50
   8  -8   2   24.30   20.70
  -8   8   2   19.60   25.10
  -8   8   2   10.60   22.60
  -8  -8  -2    9.20   19.30
   8   8  -2   18.20   24.20
   8   8   2   12.90   21.60
   8   8   2    5.90   16.00
  -8  -8   2   -6.90   12.40
  -8  -8   2   -7.20   13.30
   8   8   2    2.60   21.10
   8  -8  -2  -14.30    5.90
   8  -8  -2   17.60   20.50
   8   8   2    1.80   18.50
   8  -8  -2    5.60   20.90
  -8  -8   2   18.90   24.70
  -8   8  -2  -15.20    9.70
   8  -8  -2   -7.90   15.20
  -8   8  -2   26.30   22.10
  -8   8  -2   18.80   22.10
  -8  -8   2   -1.30   12.30
   8   8   2    7.20   23.10
  -8  -8   2    4.80   18.40
  10   8  -2  197.48   62.09
 -10   8   2  291.27   68.99
 -10  -8  -2  216.38   63.79
  10  -8   2  196.58   69.19
 -10   8   2  197.98   65.19
  10   8  -2  245.88   79.09
 -10  -8  -2  226.48   80.59
 -10   8   2  186.28   57.29
 -10   8   2  378.86   87.89
  10   8  -2  181.58   69.09
 -10  -8  -2  295.97   73.89
 -10  -8  -2  172.18   60.59
  10  -8   2  111.29   45.60
 -10   8   2  274.27   65.89
 -10  -8  -2  257.57   72.19
 -10   8  -2  340.37   85.29
 -10  -8   2  219.08   62.09
  10   8   2  218.58   65.19
  10  -8  -2  192.08   57.49
 -10   8  -2  115.59   47.40
  10  -8  -2  169.18   58.79
 -10  -8   2  179.68   71.19
 -10  -8   2  248.28   70.89
  10  -8  -2  176.48   58.99
 -10   8  -2  328.57   84.59
 -10   8  -2  243.48   67.49
  10   8   2  173.08   61.39
 -10  -8   2  149.79   48.10
 -10  -8   2  159.38   55.49
  10   8   2  179.08   65.99
 -12   8   2   44.00   32.90
 -12   8   2   -6.50   22.00
 -12  -8  -2   31.70   35.80
 -12  -8  -2   30.50   32.50
  12   8  -2   73.19   42.00
  12  -8   2   26.10   24.50
  12   8  -2  -18.20   11.40
 -12  -8  -2   79.39   45.00
 -12  -8  -2   57.19   40.10
  12   8  -2   32.40   25.50
 -12  -8  -2    9.50   20.70
 -12   8   2   -1.80   13.80
 -12   8   2   10.30   24.90
 -12  -8   2   -5.60    9.00
  12   8   2    4.70   17.40
 -12  -8   2   21.50   21.90
 -12   8  -2   -0.90   17.20
 -12   8  -2    3.40   25.80
 -12  -8   2   -6.00   11.40
 -12  -8   2  -22.60   12.50
  12   8   2   15.20   29.70
 -12   8  -2   46.70   34.20
  12   8   2   28.80   36.40
  12  -8  -2   21.80   28.50
 -12   8  -2   42.50   34.20
  12  -8  -2   18.30   20.30
 -12  -8   2   32.70   34.30
 -14  -8  -2   53.69   41.80
 -14   8   2   85.59   47.30
 -14   8   2   37.50   31.90
 -14  -8  -2   17.70   24.70
 -14  -8  -2   57.69   41.90
  14   8  -2  122.29   54.69
 -14   8   2   16.50   28.00
  14  -8   2    3.40   13.90
  14   8  -2   23.20   29.60
 -14   8   2   59.19   44.10
 -14  -8  -2  122.49   72.09
  14   8  -2   75.09   45.40
  14   8   2   90.39   50.79
  14  -8  -2   13.20   22.70
 -14   8  -2   16.70   30.10
 -14   8  -2   25.80   29.80
 -14  -8   2   30.90   33.30
 -14  -8   2   51.89   34.10
 -14  -8   2   53.99   43.90
 -14   8  -2    8.40   24.40
 -14   8  -2   69.39   47.10
 -14  -8   2  -20.00   11.80
 -14  -8   2  -20.80   13.70
  14   8   2   18.50   23.80
 -16  -8  -2    1.90   17.80
 -16   8   2    0.10   18.90
 -16   8   2   45.30   42.90
 -16  -8  -2   -8.00   18.90
 -16  -8  -2   69.39   50.29
  16   8  -2   66.89   51.09
  16   8  -2   23.00   29.90
 -16  -8  -2    3.40   25.50
 -16   8   2   33.40   38.50
 -16   8   2   -6.60   16.30
 -16  -8  -2   -7.60   19.60
 -16  -8   2   35.20   35.50
 -16   8  -2   -4.00   14.00
 -16   8  -2   -5.30   20.30
 -16  -8   2   -5.90   19.90
  16   8   2   62.09   51.29
  16   8   2   47.70   43.90
  16   8   2   -5.20   16.80
 -16   8  -2   38.10   42.50
 -16   8  -2   -0.30   20.00
 -16  -8   2   29.80   28.50
  16  -8  -2  -12.80   13.50
 -16  -8   2    2.80   21.90
  -1   9   2 2090.19  148.89
   1  -9   2 2041.40  156.78
   1   9  -2 2250.07  167.98
  -1  -9  -2 2024.50  144.99
   1   9  -2 2177.18  160.98
   1   9  -2 2013.80  152.28
  -1  -9  -2 1939.51  164.48
  -1   9   2 2330.97  175.88
  -1  -9  -2 1971.00  160.38
  -1  -9  -2 2108.29  170.78
   1   9  -2 2093.19  177.08
  -1  -9  -2 2060.89  153.58
  -1   9   2 2159.18  160.98
  -1  -9  -2 1718.73  158.48
   1  -9   2 1824.42  168.08
   1  -9   2 1970.00  164.38
   1  -9   2 2191.68  158.48
  -1   9   2 2106.89  180.98
  -1  -9  -2 2031.50  160.78
   1   9  -2 2057.19  178.58
   1  -9   2 2141.49  161.78
  -1   9   2 2105.19  144.19
   1  -9  -2 1866.21  171.08
  -1  -9   2 2003.80  161.38
  -1  -9   2 2262.17  174.08
  -1   9  -2 2153.58  155.98
   1   9   2 2028.70  174.88
   1   9   2 1969.40  175.38
   1   9   2 2089.29  151.58
   1   9   2 1982.40  156.48
  -1  -9   2 2070.89  152.88
  -1   9  -2 2081.69  158.48
  -1  -9   2 1921.01  164.18
   1  -9  -2 2129.49  167.08
  -1  -9   2 1877.81  150.28
  -1  -9   2 1786.12  145.99
  -1   9  -2 2164.28  161.28
  -1   9  -2 2387.86  165.48
   1  -9  -2 1766.22  149.99
  -1  -9   2 1920.61  156.88
  -1   9  -2 2047.40  170.58
   1  -9  -2 1834.62  154.38
   1  -9  -2 1984.70  160.78
  -1   9  -2 1994.30  178.88
  -3  -9  -2 1299.97  152.78
   3  -9   2 1370.66  127.79
   3  -9   2 1198.18  118.69
   3   9  -2 1498.45  132.59
  -3   9   2 1328.37  127.69
   3   9  -2 1283.97  120.69
  -3  -9  -2 1300.07  125.59
   3  -9   2 1466.65  113.39
   3  -9   2 1321.57  118.99
  -3   9   2 1267.67  119.79
  -3   9   2 1404.06  129.99
   3  -9   2 1370.46  120.29
  -3  -9  -2 1385.56  116.49
   3  -9   2 1338.67  164.78
  -3   9   2 1291.17  101.49
  -3  -9  -2 1404.36  128.29
  -3   9   2 1541.35  115.59
   3   9  -2 1610.74  179.78
  -3  -9  -2 1293.37  155.18
  -3   9  -2 1372.16  122.19
  -3   9  -2 1416.36  119.99
   3  -9  -2 1404.16  125.39
  -3  -9   2 1338.37  111.39
  -3   9  -2 1391.96  122.99
   3   9   2 1377.16  122.09
  -3  -9   2 1356.46  127.19
  -3  -9   2 1267.67  127.79
  -3  -9   2 1181.98  117.89
   3  -9  -2 1192.18  155.28
   3   9   2 1393.26  122.09
   3   9   2 1424.76  169.58
  -3   9  -2 1768.52  191.98
   3  -9  -2 1378.06  119.79
  -3  -9   2 1275.07  125.09
   3  -9  -2 1324.97  126.09
  -3   9  -2 1467.45  132.39
  -3   9  -2 1425.16  119.69
  -3  -9   2 1263.47  111.49
  -3  -9   2 1397.26  124.89
   5   9  -2  178.38   50.59
  -5   9   2  269.57   64.29
   5  -9   2  263.07   73.89
   5  -9   2  176.08   47.10
   5   9  -2  276.27   60.09
  -5  -9  -2  311.47   71.69
   5  -9   2  196.38   54.29
  -5   9   2  162.98   49.50
   5   9  -2  366.26   82.89
  -5  -9  -2  194.58   57.09
  -5   9   2  158.38   41.60
  -5  -9  -2  245.58   65.69
  -5  -9  -2  223.58   56.99
  -5  -9  -2  195.38   51.99
   5  -9   2  269.37   56.69
  -5   9   2  163.98   52.09
   5  -9   2  227.38   58.29
   5  -9   2  181.98   50.79
  -5  -9  -2  272.87   55.09
   5  -9  -2  127.19   43.40
  -5  -9   2  291.37   60.89
  -5  -9   2  270.97   64.09
   5  -9  -2  225.48   66.09
  -5   9  -2  255.87   64.09
  -5   9  -2  193.88   50.49
   5   9   2  327.37   81.79
  -5  -9   2  264.97   51.89
  -5  -9   2  258.17   63.89
  -5  -9   2  177.28   44.30
  -5   9  -2  167.38   48.70
   5   9   2  286.57   62.19
   5  -9  -2  210.48   52.29
   5  -9  -2  355.46   69.99
  -5  -9   2  247.58   59.19
  -5  -9   2  135.69   47.40
   5   9   2  204.98   58.19
  -5  -9   2  182.68   57.29
   5  -9  -2  221.28   52.69
  -5   9  -2  127.89   42.00
  -7   9   2   -2.90   14.70
   7   9  -2   34.30   25.40
  -7  -9  -2   35.70   26.30
  -7   9   2    9.10   20.50
   7   9  -2   37.20   29.20
   7  -9   2   54.69   31.10
  -7  -9  -2    8.90   20.90
   7   9  -2   34.90   31.50
   7   9  -2   20.00   25.00
   7  -9   2   25.00   28.00
  -7  -9  -2   44.40   32.20
   7   9  -2  -10.10   12.20
   7  -9   2   29.20   28.60
  -7   9   2   16.10   17.30
  -7   9   2   54.19   27.20
   7  -9   2   18.40   16.70
  -7   9   2   -7.40   17.20
   7  -9   2   66.59   30.50
   7   9   2    7.50   18.20
  -7  -9   2   31.50   25.00
   7   9   2   41.70   31.70
   7   9   2   10.20   20.50
  -7   9  -2    1.20   14.50
  -7   9  -2   39.70   29.30
   7  -9  -2   59.09   36.80
   7  -9  -2   27.50   24.40
  -7  -9   2   -9.70   15.30
   7   9   2   -3.10   15.10
  -7   9  -2   22.20   23.70
  -7  -9   2   -0.70   16.10
  -7   9  -2    3.90   17.90
   7   9   2   22.20   22.50
  -7  -9   2   36.70   27.40
   7  -9  -2    2.80   15.80
  -9  -9  -2  168.48   59.69
  -9   9   2  113.29   40.90
  -9  -9  -2   48.70   41.40
   9  -9   2  149.39   66.29
  -9   9   2  174.58   50.59
  -9   9   2  126.29   53.69
   9   9  -2  175.18   65.79
  -9  -9  -2  160.08   52.49
   9   9  -2   79.39   37.70
  -9   9   2   84.19   47.10
  -9  -9  -2   85.89   41.20
  -9  -9  -2   86.49   40.20
   9   9  -2   54.69   31.40
  -9   9   2   50.49   35.50
   9  -9   2  260.97   72.19
   9   9  -2  134.89   61.49
   9   9  -2  132.69   63.99
   9  -9   2  140.29   51.59
  -9  -9   2  114.69   47.60
   9   9   2   89.59   50.19
   9  -9  -2  123.59   58.19
  -9  -9   2   84.59   35.80
  -9  -9   2  167.98   63.99
  -9   9  -2  133.39   49.70
  -9   9  -2  128.19   53.19
  -9   9  -2  112.39   50.09
   9  -9  -2   87.49   42.60
   9   9   2   73.89   37.80
   9  -9  -2  130.89   49.30
   9  -9  -2  181.28   57.59
  -9   9  -2   61.29   41.10
  -9  -9   2   99.89   43.60
   9   9   2   53.79   36.30
 -11   9   2  271.27   68.69
 -11   9   2  263.17   76.89
  11  -9   2  268.27   87.59
  11  -9   2  219.58   66.59
  11   9  -2  155.48   60.49
 -11   9   2  245.88   79.79
  11   9  -2  262.97   73.89
 -11   9   2  208.68   67.29
  11   9  -2  225.88   74.59
 -11  -9  -2  247.88   66.09
  11   9  -2  260.57   80.29
 -11  -9  -2  177.48   57.79
 -11  -9  -2  161.48   62.59
 -11  -9  -2  173.68   64.99
 -11   9   2  197.08   57.09
 -11  -9  -2  282.27   94.69
 -11  -9   2  232.88   82.29
  11  -9  -2  308.37   79.79
 -11  -9   2  368.96   75.79
 -11   9  -2  258.37   75.49
 -11   9  -2  291.17   84.29
 -11   9  -2  165.78   63.49
 -11  -9   2  224.88   66.99
  11   9   2  256.77   79.59
 -11   9  -2  229.58   70.19
  11  -9  -2  209.58   80.69
  11   9   2  169.18   65.79
  11  -9  -2  327.37   86.19
  11   9   2  333.27   81.09
 -11  -9   2  294.27   80.39
 -13  -9  -2   -7.70   19.80
 -13  -9  -2  -13.00   11.70
  13   9  -2    2.20   19.20
  13  -9   2   -6.30   11.50
  13   9  -2   21.40   34.20
 -13  -9  -2   31.30   28.80
  13  -9   2   11.80   36.20
 -13   9   2   -3.70   19.10
 -13  -9  -2  -15.20    8.10
 -13  -9  -2   12.40   26.70
 -13   9   2   60.59   49.80
 -13   9   2   -2.10   13.00
  13   9  -2   39.10   29.70
 -13  -9   2  -11.00   18.00
 -13   9  -2   39.20   36.50
 -13  -9   2   95.39   54.19
 -13  -9   2   56.69   40.80
  13   9   2   78.39   55.79
  13   9   2    5.70   18.50
 -13  -9   2   22.00   21.60
 -13   9  -2   10.40   24.80
  13  -9  -2   36.70   32.50
 -13  -9   2    0.60   17.30
 -13   9  -2   -0.30   18.00
 -13   9  -2   -7.60   11.90
  13   9   2   32.40   30.00
 -15  -9  -2   18.40   23.40
 -15  -9  -2  103.29   50.29
  15  -9   2    7.80   28.40
  15  -9   2    6.70   18.20
  15   9  -2    3.60   28.80
 -15  -9  -2   84.99   74.49
 -15   9   2  -20.00   12.30
 -15   9   2    0.10   22.40
 -15   9   2   75.59   36.20
 -15   9   2  -11.10   12.70
  15   9  -2   -5.50   14.00
 -15  -9  -2    1.90   19.90
  15   9  -2   17.00   36.90
 -15   9  -2   -2.30   22.20
 -15   9  -2   56.79   51.69
  15   9   2  -33.30   12.20
  15   9   2   19.00   22.80
 -15  -9   2   66.99   55.29
 -15  -9   2   26.30   32.90
  15  -9  -2   44.20   38.40
 -15  -9   2   21.40   26.10
  15   9   2   33.50   33.70
 -15  -9   2   43.80   37.20
 -15   9  -2   23.10   33.20
 -15  -9   2   45.00   31.50
   0 -10  -2    0.40   13.30
   0  10   2  -13.70    6.00
   0  10  -2    3.00   13.50
   0 -10  -2  -10.50    4.60
   0 -10  -2  -16.30    4.30
   0  10  -2   -5.20   12.30
   0 -10   2  -15.80    5.30
   0 -10   2   -7.20    7.70
   0  10  -2   -5.80   12.20
   0  10   2   32.20   26.50
   0  10  -2   -1.70   14.60
   0 -10  -2    1.50    9.40
   0  10  -2   12.00   20.20
   0 -10  -2  -14.20    8.30
   0  10   2    0.10   17.50
   0 -10   2  -10.60    9.00
   0 -10   2    0.50   12.10
   0 -10  -2   -9.90    5.10
   0 -10   2   32.90   26.10
   0 -10  -2    6.50   19.90
   0  10   2   -5.20   10.80
   2 -10   2   58.79   37.00
  -2  10   2   33.20   29.20
   2  10  -2   29.10   20.80
  -2 -10  -2   96.39   30.50
   2  10  -2   12.10   26.00
  -2  10   2   38.60   23.50
  -2 -10  -2   33.50   23.30
  -2 -10  -2   15.90   19.80
  -2 -10  -2   42.30   23.20
   2  10  -2   32.80   24.40
  -2  10   2   40.60   29.60
   2  10  -2   32.70   22.70
  -2 -10  -2   38.10   27.30
   2 -10   2   -5.80   10.50
   2 -10   2   48.30   25.50
  -2  10   2   26.40   16.30
  -2  10   2   20.20   17.30
  -2 -10  -2    0.50   13.30
  -2 -10  -2   34.70   27.10
  -2  10  -2   37.00   31.50
  -2 -10   2   33.50   22.10
  -2  10  -2   62.59   27.30
  -2  10  -2   69.69   30.40
  -2 -10   2   48.50   22.80
  -2  10  -2   30.60   23.70
   2 -10  -2   29.50   20.90
   2 -10  -2   36.70   21.80
   2  10   2   83.39   31.30
  -2 -10   2   36.90   21.20
   2 -10  -2   48.30   26.10
  -2 -10   2   32.60   25.10
   2 -10  -2   27.60   26.80
  -2  10  -2   57.79   28.30
   2 -10  -2   26.50   23.20
  -2  10  -2   46.10   25.00
   2  10   2   36.00   32.80
  -2 -10   2   24.70   22.50
   2  10   2   48.30   26.00
  -2 -10   2   56.69   32.30
  -4 -10  -2  156.68   49.60
  -4  10   2   77.39   35.20
   4 -10   2   90.39   34.00
   4 -10   2  141.89   40.60
   4  10  -2   47.90   29.30
   4 -10   2   94.99   37.30
  -4 -10  -2   73.19   36.40
  -4  10   2   84.59   32.20
   4 -10   2   87.89   41.90
   4 -10   2   80.19   37.70
  -4 -10  -2   91.89   39.00
  -4 -10  -2   31.10   21.80
  -4 -10  -2  114.79   47.00
  -4  10   2   61.99   35.40
   4  10  -2   73.39   39.00
  -4  10   2   86.39   26.30
   4 -10   2   49.00   30.50
  -4 -10  -2   77.79   30.60
   4  10  -2  213.78   68.39
  -4  10   2   44.80   29.30
  -4 -10   2  107.89   34.00
  -4  10  -2   87.19   35.00
   4 -10  -2   68.29   31.70
  -4 -10   2   77.59   33.50
  -4  10  -2   75.19   31.20
  -4  10  -2   64.89   31.90
   4  10   2  149.69   45.10
  -4 -10   2  130.69   36.90
  -4 -10   2  157.88   50.79
  -4 -10   2   45.50   29.20
   4 -10  -2   65.99   37.90
   4 -10  -2   70.79   35.20
   4  10   2   86.79   35.30
  -4 -10   2  103.79   38.70
   4 -10  -2   47.10   29.70
  -4 -10   2  180.48   56.09
   4 -10  -2   75.49   34.30
  -4  10  -2  147.59   42.30
  -4  10  -2   28.00   24.40
   4  10   2   95.99   46.10
   6  10  -2   85.59   47.40
   6 -10   2   54.19   31.10
  -6 -10  -2   16.50   29.50
  -6  10   2   79.39   40.00
   6 -10   2   73.69   40.80
  -6 -10  -2  -11.60   11.60
   6  10  -2   13.70   23.00
   6 -10   2  103.69   41.70
   6 -10   2   50.09   29.30
  -6  10   2    2.50   24.00
  -6 -10  -2   74.19   34.10
   6 -10   2   23.90   22.90
  -6  10   2   24.10   21.80
  -6 -10  -2   28.70   23.80
   6  10  -2   64.39   35.80
  -6  10   2   41.40   24.80
   6  10  -2   10.20   26.70
  -6 -10  -2   16.60   20.20
  -6 -10   2   56.69   32.60
  -6 -10   2   24.50   30.10
   6 -10  -2   39.90   24.80
  -6 -10   2   31.60   22.90
  -6 -10   2  132.89   51.89
  -6 -10   2    3.80   14.00
  -6  10  -2   15.60   19.90
   6  10   2  104.29   44.10
  -6  10  -2  126.09   43.20
  -6  10  -2    8.20   20.30
   6  10   2   10.80   20.00
   6 -10  -2  107.49   40.40
   6 -10  -2   43.10   30.90
   6 -10  -2  115.79   66.39
  -6 -10   2   74.89   34.90
   6  10   2   25.40   24.90
  -6  10  -2   -2.20   15.10
   8 -10   2   68.29   46.70
   8  10  -2   -5.80   13.80
  -8 -10  -2    8.60   25.50
  -8  10   2   25.60   34.60
  -8  10   2   19.90   25.00
  -8  10   2   19.20   21.30
   8 -10   2   77.49   39.70
  -8 -10  -2   44.10   29.10
   8  10  -2   11.70   24.40
   8  10  -2   20.10   26.30
  -8  10   2    4.40   19.40
  -8 -10  -2   15.20   26.50
  -8  10   2   21.00   22.40
  -8 -10  -2   12.40   23.10
   8  10  -2   36.30   27.70
   8  10  -2   21.30   22.70
   8 -10   2   28.00   22.60
  -8  10  -2   38.50   29.20
   8 -10  -2   57.79   41.30
   8 -10  -2   51.79   34.30
   8  10   2   15.70   24.50
  -8  10  -2  -12.70   11.70
  -8  10  -2   43.90   31.00
  -8 -10   2   51.99   32.10
  -8 -10   2   40.40   36.20
   8  10   2   74.19   38.40
  -8  10  -2   58.39   35.00
   8 -10  -2    9.40   18.30
   8  10   2   10.30   25.80
  -8 -10   2   45.30   29.50
  10 -10   2   44.20   44.60
 -10  10   2   -8.20   18.80
 -10 -10  -2   31.20   30.20
 -10  10   2  -14.80   11.40
 -10 -10  -2   42.00   30.80
  10  10  -2    6.30   21.00
  10  10  -2   -8.30   13.70
 -10 -10  -2  -24.30   15.90
  10  10  -2   36.10   30.20
 -10 -10  -2   52.19   48.00
 -10  10   2   -9.10   10.50
  10 -10   2   -9.90    7.80
 -10 -10  -2    8.30   23.30
 -10  10   2   29.20   27.00
 -10  10   2    4.10   16.30
  10  10  -2   14.40   18.20
  10 -10  -2   40.30   39.90
  10  10   2  -14.80   11.50
 -10  10  -2   69.59   43.10
 -10 -10   2   34.30   27.50
  10  10   2    7.20   20.70
  10  10   2  -15.20    7.50
 -10 -10   2   10.80   17.40
  10 -10  -2   -4.00   13.00
 -10 -10   2  -15.00   11.60
 -10  10  -2   30.70   34.90
 -10 -10   2   20.50   21.60
  10 -10  -2   10.60   22.50
 -10 -10   2   51.29   35.90
 -10  10  -2   -6.80   13.60
 -10  10  -2   39.40   33.80
  12 -10   2   70.79   38.20
 -12 -10  -2   86.49   48.10
 -12 -10  -2   70.39   43.80
 -12  10   2  101.89   54.79
 -12 -10  -2    8.90   21.10
 -12  10   2  149.99   67.79
 -12 -10  -2   70.09   66.19
  12  10  -2   42.50   38.60
  12 -10   2   17.60   35.10
  12  10  -2   60.89   40.10
  12  10  -2  102.69   59.19
 -12  10   2  115.79   43.20
 -12 -10  -2   49.10   40.00
 -12  10  -2  175.88   64.99
 -12 -10   2   17.60   24.40
 -12  10  -2   64.59   42.20
  12 -10  -2   80.39   44.70
 -12 -10   2   34.90   31.80
 -12 -10   2   39.00   35.00
 -12 -10   2   92.79   60.69
  12  10   2   27.10   28.30
  12 -10  -2   55.89   49.40
  12  10   2   45.50   45.50
 -12  10  -2   95.79   52.09
 -12  10  -2   58.99   44.70
 -12 -10   2   25.60   23.70
 -14  10   2  143.29   66.89
 -14  10   2  140.69   54.09
 -14 -10  -2   49.99   43.50
 -14  10   2   -5.10   24.40
 -14 -10  -2  130.89   62.19
 -14 -10  -2  139.89   70.39
 -14  10   2   68.99   49.20
  14  10  -2    0.30   25.50
  14  10  -2   54.79   37.20
  14  10  -2   64.79   39.20
  14 -10   2  117.19   72.89
  14 -10   2   95.39   53.49
 -14 -10  -2   52.19   41.20
 -14 -10   2   66.69   37.80
  14 -10  -2   39.00   41.90
 -14 -10   2  123.09   58.39
 -14 -10   2   29.50   28.30
 -14 -10   2   48.70   43.30
 -14 -10   2   62.89   59.69
  14  10   2  128.59   60.49
 -14  10  -2   88.69   61.99
 -14  10  -2  114.19   59.59
  14  10   2   78.69   54.59
  14  10   2   30.90   56.09
 -14  10  -2   59.39   50.99
   1 -11   2  415.76   66.59
  -1 -11  -2  217.58   62.89
  -1  11   2  476.75   66.99
   1 -11   2  479.05   89.39
  -1 -11  -2  442.86   83.09
   1  11  -2  419.96   78.29
   1  11  -2  425.96   93.89
   1  11  -2  340.97   68.19
  -1 -11  -2  293.67   62.59
  -1 -11  -2  466.75   68.79
   1 -11   2  410.26   75.69
   1 -11   2  509.85   84.99
  -1  11   2  371.66   82.79
   1  11  -2  563.14  107.39
  -1 -11  -2  358.56   72.09
   1  11  -2  376.46   69.29
   1 -11   2  327.77   76.09
  -1 -11  -2  408.26   75.89
  -1 -11  -2  363.86   76.89
  -1  11   2  577.14   92.49
   1 -11   2  462.75   78.59
  -1  11   2  510.35  106.29
   1  11   2  365.46   71.29
  -1 -11   2  354.46   78.29
   1  11   2  302.07   76.69
   1 -11  -2  346.27   67.49
   1 -11  -2  364.76   82.19
  -1  11  -2  348.17   81.19
  -1 -11   2  436.56   80.59
   1  11   2  394.46   93.39
  -1  11  -2  587.04   90.99
  -1  11  -2  309.77   67.19
   1 -11  -2  296.67   64.89
  -1 -11   2  295.57   61.19
  -1  11  -2  453.75   78.59
  -1 -11   2  375.56   79.29
   1 -11  -2  394.56   79.19
  -1 -11   2  353.06   65.29
  -1 -11   2  314.77   73.59
   1 -11  -2  569.44   89.79
   1  11   2  386.36   66.39
  -1 -11   2  458.15   72.99
  -1  11  -2  249.28   74.99
  -1  11  -2  371.56   68.29
   3 -11   2  215.28   48.70
   3 -11   2  203.98   58.69
  -3 -11  -2  280.87   64.09
  -3  11   2  269.27   47.60
   3 -11   2  237.28   69.59
   3  11  -2  175.38   50.89
   3 -11   2  396.16   73.59
  -3 -11  -2  190.68   57.09
  -3 -11  -2  270.77   78.39
  -3  11   2  258.47   61.89
   3  11  -2  313.17   82.79
   3 -11   2  145.09   45.20
   3 -11   2  199.08   54.49
   3  11  -2  209.48   59.29
  -3 -11  -2  169.68   56.49
  -3 -11  -2  239.28   62.99
  -3 -11  -2  212.68   51.59
  -3  11   2  275.17   68.99
   3 -11  -2  299.17   70.09
  -3  11  -2  170.08   62.49
  -3 -11   2  254.77   58.39
   3  11   2  256.07   58.09
  -3  11  -2  245.18   58.09
  -3 -11   2  245.18   61.09
   3  11   2  298.37   78.09
  -3  11  -2  340.97   71.69
   3 -11  -2  320.67   63.79
  -3 -11   2  266.57   68.79
   3  11   2  349.17   72.89
  -3 -11   2  219.88   50.39
  -3 -11   2  244.38   54.49
  -3 -11   2  294.87   72.89
  -3  11  -2  265.07   58.79
  -3  11  -2  279.97   62.59
  -3 -11   2  199.38   60.09
  -3  11  -2  200.98   62.29
   3 -11  -2  415.76   94.09
  -5  11   2    0.60   15.70
  -5 -11  -2   29.20   29.70
  -5 -11  -2   -6.60   11.20
  -5 -11  -2   17.40   21.30
  -5  11   2  -17.60    7.70
   5  11  -2   13.40   22.10
   5 -11   2   -6.20   15.30
   5 -11   2   18.70   21.20
   5 -11   2  -11.70    6.50
  -5  11   2  -10.00    9.80
  -5 -11  -2    7.40   14.70
  -5  11   2    2.80   18.50
   5  11  -2   -2.00   14.00
   5 -11  -2  -11.50   12.40
  -5 -11   2   45.70   29.40
   5  11   2   14.30   23.10
  -5 -11   2   13.70   21.40
  -5 -11   2   26.90   28.00
   5 -11  -2   -1.60   11.10
  -5  11  -2   11.20   23.00
  -5  11  -2   23.50   26.20
   5  11   2   16.90   24.40
  -5 -11   2   17.50   22.10
  -5 -11   2   21.80   18.50
   5 -11  -2   18.50   22.10
  -5  11  -2   48.30   28.90
   5  11   2  -14.00    9.30
  -5  11  -2   -8.40   10.40
  -7  11   2   75.39   34.00
  -7  11   2    2.00   18.90
   7 -11   2   49.70   29.80
  -7  11   2   24.10   28.00
  -7  11   2   60.79   43.40
   7  11  -2   17.10   23.30
  -7 -11  -2   21.20   24.90
   7  11  -2   52.79   36.50
  -7 -11  -2   52.49   33.70
   7 -11   2    9.70   24.80
  -7  11   2   46.70   36.50
   7 -11   2  -11.90   14.60
   7  11  -2   47.10   40.00
  -7 -11  -2  116.99   59.19
   7  11  -2   11.70   31.20
  -7 -11   2   35.30   27.60
  -7  11  -2   91.49   39.80
   7 -11  -2   43.10   38.80
  -7 -11   2   49.99   44.40
  -7 -11   2   77.49   36.50
   7 -11  -2   22.30   23.10
   7 -11  -2   69.19   35.40
  -7  11  -2   75.29   44.50
  -7  11  -2   11.00   21.40
   7  11   2   37.60   37.10
   7  11   2   57.99   37.40
  -7  11  -2    0.10   16.90
  -7 -11   2   58.29   30.00
  -9  11   2  135.59   57.69
  -9 -11  -2   89.69   43.80
  -9 -11  -2  177.38   58.59
  -9 -11  -2   72.99   45.60
  -9  11   2  126.29   54.89
  -9  11   2  169.78   50.49
   9  11  -2  267.17   81.59
   9  11  -2   39.20   39.30
  -9  11   2  180.18   61.69
   9  11  -2  109.59   50.59
  -9 -11  -2  207.88   82.69
  -9  11   2  131.49   51.59
   9  11  -2  178.38   60.09
   9 -11   2  105.79   56.49
  -9 -11  -2  122.69   57.89
   9  11   2  115.29   47.10
  -9  11  -2  234.58   75.09
  -9 -11   2   59.99   39.30
  -9 -11   2  151.28   65.99
   9 -11  -2  152.38   53.29
  -9  11  -2  100.69   47.10
  -9 -11   2   86.39   42.30
   9  11   2   44.90   34.60
   9  11   2  211.78   68.69
   9 -11  -2  208.08   72.89
  -9  11  -2  199.48   60.19
  -9 -11   2   33.00   29.50
  -9 -11   2  117.29   43.00
  -9  11  -2   98.19   48.30
 -11 -11  -2  293.67   78.09
 -11 -11  -2  211.68   73.79
 -11 -11  -2  290.97  106.09
  11  11  -2  230.78   72.19
 -11 -11  -2  518.55  108.49
  11 -11   2  457.45  119.79
 -11  11   2  268.07   79.99
 -11  11   2  301.67   89.19
 -11 -11  -2  255.97   73.29
 -11  11   2  280.37   69.99
  11  11  -2  154.68   74.59
  11 -11   2  231.78   70.49
  11  11  -2  292.57   83.09
 -11 -11   2  271.97   75.89
 -11 -11   2  191.98   66.89
  11  11   2  301.67   91.89
 -11  11  -2  310.87   89.29
  11  11   2  245.98   82.59
 -11  11  -2  193.68   66.39
 -11  11  -2  315.77   87.69
 -11 -11   2  271.97   93.39
  11 -11  -2  334.37   82.39
  11  11   2  256.37   74.79
 -11  11  -2  359.06   83.89
 -11 -11   2  241.58   61.49
  11 -11  -2  368.86  111.09
 -11 -11   2  284.57   80.29
 -13 -11  -2  182.88   66.39
 -13 -11  -2   79.99   63.99
  13  11  -2  115.49   60.39
  13  11  -2  107.39   53.29
 -13  11   2  211.88   64.79
 -13 -11  -2  293.17   87.19
  13 -11   2  137.89   56.09
 -13  11   2  226.58   85.09
  13  11  -2   67.99   44.90
  13 -11   2  129.79   71.59
 -13 -11  -2   91.89   53.59
 -13  11   2  220.58   71.29
 -13 -11  -2  247.98   77.19
 -13  11   2  105.89   58.29
 -13 -11   2  149.79   62.59
 -13 -11   2  120.59   50.59
 -13 -11   2  161.18   91.29
  13 -11  -2  156.78   78.39
 -13  11  -2   65.69   49.70
  13  11   2  177.78   65.39
 -13  11  -2  197.58   67.39
  13  11   2   77.09   55.09
 -13 -11   2   25.70   32.00
  13 -11  -2  131.69   57.59
 -13  11  -2  130.29   63.39
  13  11   2  195.48   74.69
 -15  11   2  129.89   70.99
 -15 -11  -2  124.39   55.49
 -15 -11  -2  143.19   59.19
 -15 -11  -2  276.57   89.29
 -15 -11  -2  224.48   97.89
 -15  11   2  191.08  128.09
 -15  11   2  158.28   59.59
 -15 -11  -2  250.57   82.19
  15 -11   2  149.99   61.89
  15  11  -2  116.09   60.09
  15  11  -2  206.98   73.39
 -15  11   2  252.97   78.99
 -15  11  -2  206.38   88.39
 -15  11  -2  208.18   76.69
 -15  11  -2   86.89   60.49
 -15 -11   2  259.67   87.29
  15 -11  -2  182.88   76.59
 -15 -11   2   75.89   63.09
  15 -11  -2  118.49   70.79
  15  11   2  129.39   68.59
 -15 -11   2  171.58   67.09
  15  11   2  179.18   75.69
 -15 -11   2  105.79   59.69
   0  12   2   10.40   25.30
   0  12  -2   24.40   23.50
   0  12   2   20.70   24.10
   0  12   2    7.30   15.70
   0 -12   2   -5.90   12.50
   0 -12  -2   -9.50    7.30
   0 -12   2    1.10   16.60
   0  12   2   -8.90   10.30
   0 -12  -2  -13.90   10.20
   0 -12   2   13.80   17.70
   0 -12   2    4.00   11.30
   0 -12   2   24.50   23.70
   0  12  -2    0.30   18.20
   0  12  -2   -9.20   10.40
   0  12  -2   44.40   36.20
   0 -12  -2   25.00   36.80
  -2  12   2  436.86   84.69
  -2 -12  -2  641.14  110.49
   2 -12   2  480.35  100.89
   2 -12   2  509.95   90.29
  -2  12   2  543.85   76.59
   2 -12   2  626.64   99.39
  -2  12   2  522.15   78.99
   2 -12   2  539.95   99.39
  -2 -12  -2  504.15   97.49
   2  12  -2  558.94  100.79
  -2 -12  -2  437.66   91.79
  -2 -12  -2  579.24   82.59
   2  12  -2  444.16   85.39
   2  12  -2  455.55  101.69
  -2  12   2  647.34  110.79
  -2  12   2  590.24  120.59
   2 -12  -2  447.96   88.59
  -2 -12   2  557.14  100.09
  -2 -12   2  567.34   95.29
  -2  12  -2  660.13  129.79
  -2  12  -2  384.16   78.39
  -2 -12   2  418.36   89.39
   2 -12  -2  459.65  102.79
   2  12   2  257.07   65.29
  -2 -12   2  694.93   97.29
  -2 -12   2  599.24   92.99
  -2  12  -2  621.44  112.29
  -2  12  -2  567.84   88.29
  -2  12  -2  796.92  111.79
  -2 -12   2  316.57   77.79
   2 -12  -2  651.33  102.59
   2  12   2  504.85   83.29
   2  12   2  505.55  103.99
  -4 -12  -2   -4.20   16.10
  -4  12   2   22.70   26.50
  -4  12   2   20.70   24.50
  -4  12   2   -0.50   13.50
   4  12  -2   -3.20   14.40
   4  12  -2   39.90   31.90
   4 -12   2    6.10   14.60
  -4  12   2   19.10   25.30
  -4 -12  -2   22.90   23.80
  -4 -12  -2   47.40   32.30
  -4 -12  -2    0.80    9.40
   4 -12   2   -4.00   15.50
   4 -12   2    6.10   17.20
  -4 -12  -2   10.70   24.00
   4  12  -2   37.40   27.00
  -4  12   2   19.80   20.80
  -4  12  -2  -12.60   15.00
  -4 -12   2    0.40   15.50
   4  12   2   -2.70   10.40
  -4  12  -2   46.50   31.50
  -4 -12   2    3.40   17.90
  -4  12  -2   27.90   22.80
   4 -12  -2   40.20   38.40
  -4  12  -2  -13.20    9.50
  -4 -12   2  -26.80   14.80
   4 -12  -2   15.30   20.60
  -4  12  -2   10.70   19.10
  -4 -12   2    1.50   15.60
   4  12   2   34.00   27.50
  -6 -12  -2   19.60   26.60
  -6  12   2   72.09   43.60
   6  12  -2   29.10   33.40
  -6  12   2   48.00   32.90
   6 -12   2   55.09   33.20
   6  12  -2   27.60   21.90
  -6  12   2   27.30   26.50
   6 -12   2   24.00   25.80
   6  12  -2   41.90   34.40
  -6  12   2   48.00   26.70
  -6 -12  -2   91.69   43.40
  -6 -12  -2   50.79   32.60
  -6  12   2   39.10   27.80
  -6 -12  -2  116.79   57.69
   6 -12   2    9.70   23.10
  -6  12  -2  132.99   45.90
   6 -12  -2   64.79   36.80
  -6 -12   2   48.50   31.80
   6 -12  -2   68.79   39.20
  -6  12  -2   82.29   38.60
   6  12   2  104.19   47.80
  -6 -12   2   22.90   31.10
   6 -12  -2  125.79   61.19
  -6  12  -2   88.59   40.50
  -6 -12   2   74.79   38.60
  -6  12  -2   38.20   35.10
  -6 -12   2   22.00   24.00
  -6 -12   2   31.20   31.80
  -6  12  -2   71.69   42.00
   6  12   2   98.39   46.30
  -8  12   2   90.99   51.19
  -8  12   2   92.09   43.70
  -8 -12  -2   33.30   31.30
  -8  12   2   69.49   36.20
  -8  12   2   93.39   41.60
  -8  12   2   37.90   34.60
   8  12  -2   10.40   21.50
   8 -12   2   15.40   28.30
   8  12  -2   -3.30   13.30
   8  12  -2   35.70   31.80
  -8 -12  -2   44.40   36.00
   8  12  -2   86.99   53.09
  -8 -12  -2   84.79   41.20
  -8 -12   2   68.29   42.90
  -8 -12   2   90.09   45.80
  -8  12  -2   35.80   32.20
  -8 -12   2  105.19   55.69
  -8  12  -2  106.19   54.89
  -8 -12   2   63.69   29.80
   8 -12  -2   43.50   33.70
   8  12   2   35.10   28.00
  -8 -12   2   37.20   31.40
  -8  12  -2   66.89   36.30
   8  12   2   47.40   36.90
   8 -12  -2   10.70   27.60
   8  12   2   54.99   37.90
  -8  12  -2   20.90   30.80
  10 -12   2   14.60   23.50
 -10  12   2   43.30   30.70
 -10 -12  -2   44.00   34.40
 -10 -12  -2   -8.10    8.90
 -10  12   2   10.90   22.00
  10 -12   2   72.79   47.50
  10  12  -2    9.40   18.60
 -10  12   2   22.60   29.90
 -10 -12  -2    7.60   25.80
 -10  12   2  -10.40   11.30
  10  12  -2    3.50   21.70
 -10  12   2   65.79   49.70
  10  12  -2   22.40   26.80
 -10 -12  -2    7.40   37.60
  10 -12  -2    6.80   17.30
 -10 -12   2    9.40   29.60
 -10  12  -2   24.90   30.80
  10  12   2  -17.10   14.60
 -10 -12   2  -11.20   15.20
  10 -12  -2   19.50   34.10
 -10  12  -2   46.10   37.40
 -10 -12   2   45.30   30.30
  10  12   2   46.10   35.10
 -10  12  -2   24.80   25.90
 -10 -12   2   39.30   36.60
 -10 -12   2   15.00   22.10
  10  12   2  -10.20   13.10
  12 -12   2   21.60   24.00
 -12  12   2   10.30   30.10
 -12  12   2  148.59   71.09
  12  12  -2   15.00   31.10
  12 -12   2   36.90   53.69
 -12 -12  -2   19.10   28.00
  12  12  -2    4.40   20.70
 -12  12   2   26.90   38.40
 -12 -12  -2   11.30   34.60
 -12 -12  -2    3.40   18.50
 -12 -12  -2   -0.80   14.90
 -12 -12  -2   62.19   44.90
 -12 -12   2   27.20   32.30
 -12 -12   2   29.80   38.70
  12 -12  -2   21.90   22.90
  12 -12  -2   -4.80   13.70
  12  12   2   -7.90   14.30
 -12 -12   2   41.10   35.00
  12  12   2   32.80   41.70
 -12 -12   2   20.80   21.60
 -12  12  -2   13.00   29.30
  12  12   2   70.29   40.30
 -12  12  -2   62.59   60.79
 -12 -12   2   14.20   22.90
 -12  12  -2   49.10   39.60
 -12  12  -2   30.00   28.00
 -14 -12  -2   -9.10   22.50
 -14 -12  -2   33.10   34.40
 -14  12   2    8.50   27.40
 -14 -12  -2  -10.50   15.70
  14  12  -2    3.20   20.50
 -14  12   2   17.60   22.70
  14  12  -2  -10.70   21.70
 -14 -12  -2   12.70   24.40
 -14  12   2   11.70   20.90
 -14 -12  -2    5.40   27.00
  14 -12   2   -0.20   26.80
 -14  12   2   16.30   32.90
 -14 -12   2   -8.50   17.10
  14  12   2   73.59   55.29
 -14 -12   2  -19.80   16.10
  14  12   2   69.29   52.79
 -14  12  -2   -5.00   23.20
 -14  12  -2   -3.30   22.20
 -14  12  -2   14.80   32.30
  14 -12  -2  -10.80   12.70
 -14 -12   2   -8.90   16.70
 -14 -12   2  134.89   69.09
 -14 -12   2   -3.60    9.90
  14 -12  -2   29.90   49.00
  14  12   2   -7.00   13.20
 -14  12  -2   51.19   43.80
  -1 -13  -2  394.26  103.69
  -1 -13  -2  528.95  100.59
  -1 -13  -2  567.84  103.09
   1  13  -2  429.06  101.29
   1  13  -2  553.84   96.49
   1 -13   2  491.75   92.99
  -1 -13  -2  412.26   90.79
  -1  13   2  566.94   83.69
  -1  13   2  380.76   94.49
  -1 -13  -2  436.56   72.29
   1 -13   2  567.34  107.79
   1  13  -2  587.64  100.99
  -1  13   2  475.15   89.79
   1 -13   2  468.35   78.39
   1  13  -2  529.65   84.79
   1  13  -2  456.45  103.89
  -1 -13   2  535.25  100.69
   1 -13  -2  417.66   84.59
  -1  13  -2  525.55   86.99
  -1  13  -2  366.06   79.09
  -1 -13   2  352.16   73.49
   1  13   2  335.07   91.09
   1 -13  -2  733.53  126.09
  -1  13  -2  375.46  100.09
   1 -13  -2  449.06   90.49
   1 -13  -2  372.96   84.99
  -1 -13   2  504.75   86.29
   1  13   2  531.55   94.69
   1  13   2  498.85   83.19
  -1  13  -2  576.04  111.59
  -1 -13   2  609.54  110.79
  -1  13  -2  365.86   81.49
  -3 -13  -2  417.56   92.29
  -3  13   2  420.96   72.39
  -3  13   2  273.87   78.59
  -3  13   2  273.37   54.49
   3 -13   2  625.04  122.39
  -3  13   2  259.47   66.39
  -3 -13  -2  365.46   69.99
   3  13  -2  422.66  121.99
  -3 -13  -2  413.86   92.69
   3 -13   2  372.86   80.39
  -3 -13  -2  317.87   82.69
  -3 -13  -2  408.16   88.79
   3 -13   2  448.66   77.29
   3  13  -2  189.88   61.39
   3  13   2  314.07   72.29
   3 -13  -2  284.97   80.19
   3 -13  -2  410.66   82.19
  -3  13  -2  317.27   68.89
   3 -13  -2  233.48   69.49
  -3  13  -2  366.86   96.29
  -3 -13   2  288.17   76.29
   3  13   2  358.56   76.29
  -3  13  -2  240.68   66.59
  -3 -13   2  314.37   70.39
  -3  13  -2  324.57   87.99
  -3 -13   2  283.87   77.59
  -3  13  -2  358.06  101.79
  -3 -13   2  385.76   73.89
  -3  13  -2  449.56   84.19
   5  13  -2   23.90   24.10
  -5  13   2   39.30   34.60
   5 -13   2  -15.30   12.70
  -5  13   2    1.90   18.70
  -5  13   2    7.40   15.90
  -5 -13  -2   38.70   31.20
  -5 -13  -2   25.50   20.70
  -5 -13  -2  -11.90   13.30
  -5  13   2   22.90   21.00
   5 -13   2   15.30   20.40
   5  13  -2   10.50   22.60
  -5 -13  -2  -11.60    9.70
   5  13  -2    8.30   24.60
  -5 -13  -2   -7.40   11.50
  -5  13  -2    7.10   21.20
   5 -13  -2   31.20   21.00
  -5 -13   2   37.70   25.30
   5  13   2   13.30   22.00
   5 -13  -2   54.69   45.60
  -5  13  -2   -0.60   20.60
  -5  13  -2   16.90   23.00
  -5 -13   2    3.90   17.80
  -5 -13   2   -5.20   20.50
  -5 -13   2    5.20   24.70
   5 -13  -2    7.90   22.50
  -5  13  -2    8.80   23.00
   5  13   2    4.90   18.40
  -7  13   2   46.40   34.60
  -7  13   2   90.09   46.40
   7 -13   2   23.30   26.10
   7  13  -2   -8.60   17.20
   7 -13   2    8.90   25.30
  -7 -13  -2   88.39   50.09
   7  13  -2   10.90   29.10
  -7 -13  -2  -10.50   10.80
  -7  13   2   81.59   30.00
   7  13  -2   83.79   47.70
   7 -13   2   18.00   22.30
  -7  13   2   18.00   24.80
  -7 -13  -2    3.80   16.70
  -7  13   2   18.10   23.90
  -7  13  -2   21.50   31.50
   7 -13  -2   14.80   28.50
   7 -13  -2   42.10   27.50
  -7  13  -2   68.99   42.50
   7  13   2   56.29   37.90
  -7  13  -2   39.00   32.00
   7  13   2   47.90   33.90
  -7 -13   2   52.29   35.00
  -7  13  -2   43.10   31.60
  -7 -13   2   44.90   29.30
  -7  13  -2   -6.70   13.10
  -7 -13   2  102.59   43.30
  -7 -13   2   70.99   44.10
  -9 -13  -2  127.39   59.89
   9 -13   2  179.48   75.39
  -9 -13  -2  152.88   60.49
   9 -13   2  130.89   53.79
   9  13  -2  166.28   70.89
  -9  13   2  268.67   83.79
  -9  13   2  185.38   53.59
  -9 -13  -2  120.79   61.09
   9  13  -2  242.48   73.79
  -9  13   2   56.69   39.70
  -9  13   2  198.28   57.69
   9  13  -2  299.47   88.49
  -9 -13  -2  235.68   71.09
  -9  13   2   95.09   50.59
  -9 -13   2  210.18   66.29
  -9  13  -2  299.37   86.09
  -9 -13   2  184.88   50.39
   9  13   2  192.08   68.89
  -9  13  -2  178.18   68.39
   9  13   2  165.78   67.39
  -9 -13   2  218.68   67.09
   9 -13  -2  311.97   80.29
   9  13   2  166.78   61.39
  -9  13  -2  109.69   53.79
   9 -13  -2  157.68   71.29
  -9 -13   2  221.18   79.19
  -9  13  -2  238.88   69.89
  -9 -13   2  444.86   99.69
 -11  13   2  257.57   81.19
 -11 -13  -2  136.49   55.79
  11  13  -2  145.49   68.99
 -11 -13  -2  250.37   80.19
  11  13  -2  194.18   70.29
 -11  13   2  296.97   93.69
  11 -13   2  225.88   72.49
 -11  13   2  389.56  109.29
 -11 -13  -2  156.98   74.69
  11 -13   2  230.58   89.59
 -11 -13  -2  105.39   50.49
 -11 -13  -2  185.48   68.39
 -11  13   2  224.68   75.69
 -11 -13   2  162.48   55.39
 -11  13  -2  236.48   76.69
 -11 -13   2  260.37   81.09
  11  13   2  144.89   63.09
 -11 -13   2  142.79   58.09
 -11 -13   2  240.58   74.49
  11  13   2  180.98   69.79
 -11 -13   2  213.18   85.79
  11 -13  -2   53.29   38.40
  11 -13  -2  256.47   95.49
 -11  13  -2  312.17   82.99
  11  13   2  261.27   77.09
 -11  13  -2  350.46   98.29
 -13 -13  -2  184.58   74.39
 -13 -13  -2   86.39   49.50
  13 -13   2   66.39   46.50
 -13 -13  -2   86.79   50.99
 -13  13   2   98.19   62.09
 -13  13   2   95.79   49.80
 -13  13   2    4.80   32.90
 -13  13   2  176.28   76.89
  13  13  -2   50.09   40.60
  13  13  -2  168.98   79.09
 -13 -13  -2   64.69   56.59
  13 -13   2   89.39   60.29
 -13 -13  -2   39.70   36.10
 -13 -13   2  109.59   54.39
 -13 -13   2   31.20   50.69
 -13  13  -2   84.19   45.80
  13  13   2   79.59   49.90
 -13 -13   2   68.99   40.30
 -13  13  -2   64.99   50.39
  13 -13  -2  129.79   72.39
  13 -13  -2   38.60   31.30
 -13 -13   2  105.29   50.19
 -13  13  -2   89.29   55.79
  13  13   2    8.60   30.60
 -13  13  -2   50.59   40.90
   0  14  -2    1.20   20.30
   0  14  -2   29.00   37.80
   0 -14  -2   23.50   25.80
   0 -14   2    6.00   17.40
   0  14  -2   78.29   51.39
   0 -14  -2   44.90   35.50
   0  14   2    8.50   20.80
   0  14  -2   65.09   35.20
   0  14   2   36.60   29.70
   0  14   2   -9.40    9.90
   0  14  -2   28.70   27.80
   0 -14  -2   65.09   40.10
   0 -14  -2  123.89   52.39
   0 -14   2    8.00   16.90
   0 -14   2   16.40   19.90
   2  14  -2  144.99   63.79
   2  14  -2  201.78   62.19
  -2 -14  -2  174.68   59.49
  -2  14   2  184.58   61.19
  -2  14   2  153.88   73.79
  -2 -14  -2  245.28   71.99
   2 -14   2  221.38   65.99
  -2 -14  -2  136.19   40.80
  -2 -14  -2   95.09   46.20
  -2  14   2   87.89   33.50
   2  14  -2  140.49   58.29
   2 -14   2  210.68   53.39
   2 -14   2  141.49   59.59
  -2 -14  -2  200.68   62.19
  -2 -14   2  180.08   54.89
   2 -14  -2  154.78   55.19
  -2  14  -2  182.38   59.59
  -2  14  -2  203.08   56.59
   2  14   2  166.58   52.89
  -2  14  -2  171.08   63.29
  -2  14  -2  232.48   85.49
   2 -14  -2  189.18   66.99
   2 -14  -2  154.28   52.89
  -2 -14   2  130.19   50.69
  -2  14  -2  125.09   51.39
  -2 -14   2   63.79   37.20
  -2  14  -2  151.68   54.39
   2  14   2  162.68   52.79
  -4 -14  -2   36.10   29.00
  -4 -14  -2   17.20   22.00
  -4  14   2   57.29   43.50
   4  14  -2   47.60   35.20
  -4  14   2    9.20   20.70
   4 -14   2   -5.20   18.30
  -4  14   2   25.40   20.60
  -4  14   2   -8.80   12.10
   4  14  -2    2.90   22.50
  -4 -14  -2    9.80   16.00
  -4 -14  -2   62.19   40.20
   4  14  -2   43.40   44.00
   4 -14   2   45.80   32.60
   4 -14  -2    3.80   18.60
   4  14   2   17.00   27.80
   4  14   2   10.90   18.70
  -4  14  -2   39.10   32.60
  -4  14  -2  -10.10   11.60
  -4 -14   2  -11.10    9.90
  -4 -14   2   62.99   38.90
  -4  14  -2   37.40   31.50
  -4 -14   2   34.50   30.00
   4 -14  -2   50.69   33.20
  -4  14  -2   36.10   33.60
  -4  14  -2   -1.10   18.80
   6 -14   2   56.49   36.90
  -6 -14  -2   85.19   45.20
   6  14  -2    0.80   22.80
   6  14  -2    4.70   20.50
  -6  14   2   32.00   30.10
  -6  14   2   -8.30   14.70
  -6 -14  -2   51.99   40.60
  -6  14   2   24.00   22.10
  -6  14   2   50.09   27.30
  -6  14   2   50.79   37.40
   6 -14   2   73.99   40.70
  -6  14  -2   24.50   26.10
   6  14   2   31.80   37.30
  -6  14  -2   22.90   27.80
   6 -14  -2   24.50   30.70
  -6  14  -2   42.00   38.20
  -6 -14   2   21.90   28.60
  -6 -14   2    3.30   19.80
  -6  14  -2   27.20   22.40
  -6  14  -2   34.50   34.00
  -6 -14   2   15.20   22.20
   6 -14  -2   52.99   30.80
   6  14   2   30.40   31.10
  -8 -14  -2   49.70   34.90
  -8 -14  -2   16.40   29.30
  -8  14   2    7.00   27.00
   8 -14   2   -9.50   11.10
  -8  14   2   -7.00   17.50
   8  14  -2   -7.50   13.30
   8 -14   2   17.40   24.10
   8  14  -2  -14.20    8.60
  -8  14   2   20.30   19.80
  -8  14   2  -19.40    9.90
  -8  14   2   23.90   26.10
  -8 -14   2   83.39   44.20
  -8  14  -2   10.00   29.30
  -8  14  -2   21.50   31.00
  -8  14  -2   67.89   38.20
  -8 -14   2  -19.40   16.90
   8  14   2   -5.50   10.60
  -8  14  -2   39.30   34.60
   8 -14  -2   29.80   29.40
   8  14   2    8.30   21.70
  -8 -14   2   20.50   27.90
   8 -14  -2    6.40   20.30
  -8  14  -2    9.50   17.90
 -10 -14  -2   24.40   32.50
 -10  14   2   21.90   18.30
 -10 -14  -2   28.30   31.30
 -10  14   2    6.60   19.90
 -10 -14  -2  101.29   63.19
  10 -14   2   32.90   36.20
 -10  14   2   47.40   40.70
  10  14  -2   -9.70   12.20
  10  14  -2   11.10   26.60
  10 -14   2   -6.90   13.50
 -10 -14  -2    7.60   23.50
 -10  14   2  -13.20   22.60
 -10  14   2  -13.10   15.10
  10  14   2    0.30   12.30
  10  14   2  -17.70   10.40
 -10 -14   2    0.50   17.60
 -10 -14   2   26.30   35.10
  10 -14  -2   15.00   20.30
 -10 -14   2   43.00   37.00
 -10  14  -2  -16.90   10.70
 -10  14  -2    7.40   23.60
  10  14   2  -12.80   24.40
 -10  14  -2   27.30   36.80
 -10 -14   2   38.80   31.60
  10 -14  -2   39.20   43.20
 -10 -14   2   17.40   21.10
 -12  14   2   41.60   41.00
 -12  14   2    2.90   21.10
  12 -14   2   29.90   33.40
 -12  14   2   17.10   24.40
  12  14  -2   37.00   36.70
  12 -14   2   -0.10   15.40
  12  14  -2   35.80   40.30
 -12 -14  -2    0.20   20.30
 -12  14   2    2.70   21.20
 -12 -14  -2    8.00   20.20
 -12 -14  -2    0.30   17.10
 -12 -14  -2    7.10   33.00
 -12 -14  -2  110.29   60.19
  12  14   2   20.90   27.70
 -12 -14   2    2.50   15.00
 -12  14  -2   31.30   30.60
  12  14   2   50.69   43.90
 -12  14  -2    5.80   25.00
 -12 -14   2   58.39   45.60
 -12 -14   2   -7.20   11.40
  12 -14  -2   34.20   35.20
 -12  14  -2  119.39   72.79
 -12 -14   2   19.20   30.50
  12 -14  -2   51.79   67.09
  12  14   2   -6.70   17.80
 -12  14  -2    4.20   26.70
   1  15  -2  318.47   79.89
   1  15  -2  546.15  101.19
   1 -15   2  471.35   84.09
  -1 -15  -2  459.05  100.59
  -1 -15  -2  381.46   88.69
  -1 -15  -2  244.78   70.59
   1  15  -2  320.37   95.79
  -1  15   2  320.17   93.89
  -1  15   2  358.36   71.39
   1 -15   2  390.46   98.49
  -1  15   2  382.06   88.29
   1  15  -2  411.06  109.29
  -1 -15   2  265.97   78.59
   1 -15  -2  441.06   99.79
  -1  15  -2  404.36   88.39
  -1  15  -2  271.57   67.69
  -1  15  -2  401.16   85.39
  -1 -15   2  479.95   85.89
   1 -15  -2  451.05   96.79
   1 -15  -2  336.67   90.19
   1  15   2  346.37   72.39
  -1  15  -2  509.55  118.19
  -1 -15   2  418.36  125.89
  -1  15  -2  453.75  123.89
   1  15   2  423.06   88.89
  -3  15   2  296.27   59.49
  -3 -15  -2  249.58   75.99
  -3 -15  -2  283.67   84.79
  -3  15   2  299.47   77.39
  -3  15   2  254.07   60.59
   3  15  -2  243.18   71.39
   3 -15   2  236.18   69.99
   3  15  -2  273.17   71.99
   3 -15   2  417.66  120.69
  -3 -15  -2  286.97   64.69
  -3 -15  -2  323.77   88.49
  -3  15   2  258.47   78.89
   3  15  -2  153.38   77.89
   3 -15   2  290.07   64.89
  -3 -15   2  283.07   87.19
  -3  15  -2  359.66  109.49
  -3  15  -2  139.49   55.89
  -3  15  -2  275.47   89.49
  -3 -15   2  240.48   85.59
   3  15   2  175.88   57.79
   3  15   2  233.18   68.49
  -3  15  -2  285.87   71.79
   3 -15  -2  174.68   60.59
   3 -15  -2  178.58   65.89
  -3  15  -2  236.58   69.99
  -3  15  -2  312.47   71.29
  -5  15   2  -15.30   10.20
   5 -15   2    4.10   22.40
  -5 -15  -2   34.30   38.60
   5 -15   2   47.60   31.90
  -5 -15  -2   60.89   35.20
  -5 -15  -2   50.89   38.70
   5  15  -2   19.20   29.40
   5 -15   2   11.80   25.90
  -5  15   2   38.00   24.00
   5  15  -2   30.70   29.00
  -5  15   2   11.70   26.90
  -5  15   2   -6.80   13.20
  -5  15  -2   15.40   27.70
   5  15   2    2.30   19.10
  -5 -15   2   11.40   21.40
  -5 -15   2   24.00   24.80
   5  15   2   -5.80   16.70
   5 -15  -2   36.80   36.10
  -5  15  -2   50.69   39.00
  -5  15  -2   -7.30   16.60
  -5  15  -2    6.30   22.50
  -5 -15   2   19.30   23.00
  -5  15  -2    7.20   20.00
   5 -15  -2   48.10   32.40
  -7  15   2   31.60   23.20
   7 -15   2   16.90   32.00
  -7  15   2   17.30   30.80
  -7 -15  -2   49.99   40.30
  -7  15   2   56.79   46.40
  -7  15   2   19.00   27.90
   7 -15   2   22.50   25.10
  -7 -15  -2   26.90   26.70
   7  15  -2   16.70   36.60
   7  15  -2    9.30   18.10
  -7 -15  -2   10.60   22.60
  -7  15   2   23.50   23.10
   7  15   2   -2.50   16.20
  -7 -15   2   34.30   33.10
   7 -15  -2   -5.30   10.20
  -7 -15   2    6.80   19.10
  -7  15  -2   15.30   25.90
  -7 -15   2   12.90   21.60
   7  15   2   -3.10   22.50
  -7  15  -2   60.49   41.80
  -7  15  -2   83.39   44.50
  -7  15  -2    6.30   20.00
  -7 -15   2    2.20   19.00
  -7  15  -2   50.29   36.50
   7 -15  -2    0.70   24.50
   9  15  -2   59.99   49.40
  -9  15   2  126.49   48.70
  -9  15   2   60.59   53.39
   9 -15   2  138.09   58.79
  -9 -15  -2  133.29   59.39
  -9 -15  -2  191.28   64.49
  -9  15   2   69.09   30.70
  -9  15   2   26.70   27.10
   9  15  -2   48.50   42.80
   9  15  -2   89.19   57.69
  -9  15   2  103.89   51.09
   9 -15   2   90.39   60.09
  -9 -15  -2   58.89   53.29
  -9 -15  -2  101.29   52.59
  -9  15  -2   19.60   25.50
  -9 -15   2   79.59   57.19
  -9  15  -2   -2.00   30.00
  -9 -15   2   59.29   36.30
   9  15   2   79.19   49.90
  -9 -15   2  153.98   62.49
  -9  15  -2   95.19   56.29
  -9  15  -2   85.89   44.60
   9 -15  -2  167.88   69.79
   9 -15  -2  110.69   55.09
   9  15   2  101.19   54.89
  -9 -15   2  162.98   58.29
  -9  15  -2   59.19   42.20
 -11  15   2  156.38   66.49
 -11  15   2  115.79   61.69
  11  15  -2   27.80   42.70
 -11 -15  -2  131.99   67.99
 -11 -15  -2  130.39   58.79
 -11 -15  -2  119.69   61.19
 -11  15   2  135.89   51.39
 -11 -15  -2  113.79   55.89
  11 -15   2  172.98   83.89
 -11  15   2  153.08   75.59
 -11 -15  -2  114.89   69.49
  11 -15   2   81.79   50.69
 -11 -15   2  173.78   63.69
 -11  15  -2  260.67   88.89
 -11  15  -2  165.38   64.59
  11  15   2  161.08   67.29
  11 -15  -2   62.29   39.50
  11  15   2  102.09   57.59
 -11  15  -2  246.08   86.89
 -11  15  -2  183.18   78.19
 -11  15  -2  271.37   96.29
  11  15   2  244.08   83.79
 -11 -15   2  112.29   57.99
  11 -15  -2  207.88   89.29
 -11 -15   2  126.89   58.79
   0  16   2    7.90   20.40
   0 -16   2   -3.50   26.40
   0 -16   2   10.60   25.90
   0  16  -2    5.10   21.10
   0  16  -2   48.40   39.30
   0 -16   2   -2.00   12.30
   0 -16  -2   44.50   34.70
   0  16   2   90.69   59.59
   0 -16  -2   50.79   36.60
   0  16  -2  -13.10   15.20
   0 -16  -2   54.39   43.50
   0  16  -2   10.40   20.60
  -2  16   2   10.00   21.70
   2 -16   2    3.30   22.80
   2 -16   2   15.20   38.20
  -2 -16  -2   37.20   30.60
   2  16  -2   38.90   30.80
  -2 -16  -2   63.49   42.20
  -2 -16  -2   43.30   34.70
  -2  16   2   77.39   34.50
  -2  16   2   27.70   31.60
   2 -16   2   21.10   22.80
   2  16  -2    3.20   13.00
   2 -16  -2   43.70   33.70
  -2 -16   2   23.00   24.10
  -2  16  -2   78.29   44.00
   2 -16  -2    5.20   16.00
   2  16   2   45.50   31.40
   2  16   2   63.39   38.10
  -2  16  -2   50.39   36.40
  -2 -16   2   -0.70   17.20
  -2  16  -2   87.59   51.69
   2 -16  -2   25.90   36.20
  -4 -16  -2    2.10   18.20
  -4 -16  -2   35.50   36.90
  -4  16   2    8.70   17.40
   4 -16   2   -2.20   15.20
   4 -16   2   27.60   23.50
  -4 -16  -2  -11.00   15.90
  -4  16   2   28.60   27.80
   4 -16   2    8.10   18.40
   4  16  -2  -11.50    7.80
   4  16  -2   10.00   29.00
  -4  16   2    7.00   18.30
  -4  16   2   34.60   27.40
  -4  16  -2   32.70   30.10
  -4  16  -2    1.60   13.50
   4  16   2    0.00   12.40
   4 -16  -2   75.19   43.20
  -4 -16   2   11.50   23.20
   4 -16  -2   33.10   33.90
  -4  16  -2   20.60   25.00
   4  16   2   30.40   30.20
  -4 -16   2   47.00   34.30
  -4  16  -2    6.70   21.70
  -4 -16   2   39.70   30.40
  -6  16   2   11.20   22.50
  -6  16   2    1.70   18.60
   6 -16   2   -3.50   14.70
   6  16  -2   -7.70   16.60
  -6  16   2   -9.40    8.40
  -6  16   2   12.80   22.80
  -6 -16  -2    3.10   22.40
  -6 -16  -2  108.09   52.89
   6  16  -2   23.40   30.00
   6 -16   2  -11.00   10.40
  -6 -16  -2   -5.70   22.60
   6  16   2   12.70   28.40
  -6 -16   2   40.10   34.40
  -6  16  -2  -11.30   12.20
  -6  16  -2   28.10   28.90
  -6  16  -2   -6.00    9.60
  -6  16  -2    2.00   29.00
  -6  16  -2  109.79   48.10
   6  16   2    4.20   16.80
   6 -16  -2    2.00   15.30
  -6 -16   2   11.80   22.80
  -6 -16   2   45.60   33.10
   6 -16  -2   77.49   55.39
  -8  16   2   10.40   22.20
   8  16  -2   -2.60   13.20
  -8  16   2   67.49   40.60
   8 -16   2   18.90   19.40
  -8 -16  -2   21.40   36.10
  -8  16   2   45.30   39.40
  -8 -16  -2   49.70   51.59
  -8  16   2    6.90   18.70
   8  16  -2   87.09   58.69
  -8  16   2   25.30   28.90
  -8  16   2   -7.00   13.70
   8 -16   2   50.39   43.10
  -8  16  -2   17.00   28.30
  -8  16  -2   -6.50   14.30
  -8 -16   2   65.49   44.50
  -8 -16   2   26.50   36.70
   8 -16  -2   16.60   40.80
   8  16   2   38.20   34.10
  -8 -16   2   75.09   53.49
  -8  16  -2   10.50   20.80
  -8  16  -2   13.30   33.80
   8 -16  -2    9.10   17.70
  -8  16  -2   16.20   22.70
 -10  16   2   76.69   55.09
 -10  16   2   46.30   39.30
  10  16  -2    4.70   18.10
 -10  16   2   29.90   43.90
 -10 -16  -2   -5.00   14.00
  10 -16   2   25.50   33.50
 -10 -16  -2   17.70   32.70
 -10  16   2    9.10   14.70
  10 -16   2   22.90   27.00
 -10 -16  -2   56.79   44.00
  10  16  -2   64.29   51.09
 -10 -16  -2  -10.20   16.40
 -10  16   2   48.30   45.50
 -10 -16   2   79.99   45.20
  10  16   2   25.30   31.20
 -10  16  -2  117.99   62.89
  10 -16  -2  105.59   60.79
 -10 -16   2    6.80   25.40
  10 -16  -2   36.00   36.60
  10  16   2   20.90   29.80
  10  16   2   36.20   37.10
 -10  16  -2  189.18   83.09
 -10  16  -2   88.79   61.89
 -10 -16   2  131.99   57.29
 -10 -16   2   36.20   35.40
 -10 -16   2   69.39   45.00
 -10  16  -2   70.79   41.00
   1 -17   2  192.58   65.59
   1  17  -2  134.19   58.49
   1  17  -2  423.26   97.49
  -1 -17  -2  169.78   63.99
  -1  17   2  147.99   50.09
  -1 -17  -2  170.38   66.29
  -1 -17  -2  362.56   95.79
  -1  17   2  250.37   78.99
   1 -17   2  327.97   73.59
  -1  17   2  230.68   82.59
   1 -17   2  145.39   66.29
  -1  17  -2  292.77   94.49
  -1 -17   2  413.06  100.99
  -1 -17   2  314.17   74.49
  -1 -17   2  131.79   61.29
   1 -17  -2  235.18   72.79
  -1  17  -2  156.18   64.39
  -1  17  -2  164.08   60.79
   1 -17  -2  353.16  100.19
   1  17   2  318.17   74.49
  -1  17  -2  295.47   74.49
   1  17   2  348.47   88.19
   1 -17  -2  299.17   78.59
   3 -17   2  222.78   72.19
   3  17  -2  329.37   85.59
  -3 -17  -2  228.08   80.29
   3 -17   2  235.88   85.29
  -3 -17  -2  211.88   71.29
  -3  17   2  131.89   57.19
   3 -17   2  151.78   66.59
   3  17  -2  110.29   52.99
  -3 -17  -2  191.48   73.79
  -3  17   2  293.27   99.19
   3 -17   2  157.78   49.40
  -3 -17   2  126.89   52.19
   3 -17  -2  330.87   87.99
   3 -17  -2  142.59   59.49
   3  17   2  178.98   61.59
  -3  17  -2  307.27   96.09
  -3 -17   2  179.18   64.99
  -3  17  -2  199.28   66.19
   3  17   2  217.58   72.09
  -3  17  -2  230.78   67.19
  -3 -17   2  355.96   93.99
   3 -17  -2  180.98   76.49
  -3  17  -2  157.18   60.89
   5 -17   2   72.59   46.00
   5  17  -2   60.59   40.50
  -5  17   2   44.50   32.40
  -5  17   2  186.78   74.69
  -5 -17  -2   -3.90   17.40
   5 -17   2   41.90   38.70
  -5 -17  -2   55.89   42.90
  -5 -17  -2   36.10   35.10
  -5  17   2  124.99   60.09
  -5 -17   2   -5.30   12.30
  -5  17  -2   47.80   44.40
  -5  17  -2   19.00   24.40
   5  17   2    1.50   16.00
   5  17   2   89.39   43.10
   5 -17  -2   51.19   48.00
  -5 -17   2   51.49   39.80
  -5  17  -2   -6.00   17.20
  -5 -17   2   55.89   50.79
   5 -17  -2   33.00   32.30
  -5  17  -2   32.90   33.00
  -7 -17  -2    5.00   17.50
  -7  17   2    2.60   18.10
  -7  17   2   -1.20   15.70
   7 -17   2    1.10   19.90
   7 -17   2   49.60   41.80
  -7  17   2    1.30    7.80
   7  17  -2   39.20   38.70
  -7  17   2   15.10   36.90
  -7 -17  -2   17.80   31.40
  -7 -17  -2   57.49   42.00
  -7 -17   2    7.10   23.50
   7 -17  -2   -7.20   15.40
  -7 -17   2  -13.60   11.80
   7  17   2  -10.50   23.70
   7  17   2    1.80   15.80
  -7  17  -2   -1.70   29.60
  -7  17  -2   45.40   39.90
  -7  17  -2  -12.60   18.30
  -7 -17   2   12.90   32.70
   7 -17  -2  -18.20   22.00
  -7 -17   2   11.20   22.90
  -7  17  -2    2.10   14.60
  -9  17   2    8.40   20.80
   9 -17   2   39.10   53.69
  -9  17   2   65.09   56.59
  -9  17   2   32.90   46.90
  -9 -17  -2   -1.20   13.70
   9  17  -2   46.70   39.40
  -9  17   2   -2.70    9.80
  -9  17   2  -21.50   14.20
   9  17  -2   -8.90   21.80
  -9 -17  -2  -10.20   17.70
  -9 -17  -2  112.39   57.79
  -9 -17  -2   -3.30   14.50
  -9 -17   2   31.90   36.90
   9 -17  -2    9.90   26.60
  -9  17  -2   23.20   26.30
  -9  17  -2   10.10   25.10
  -9 -17   2   36.50   41.10
   9 -17  -2   15.50   23.60
   9  17   2   -8.00   13.10
  -9 -17   2   47.20   35.80
   9  17   2   83.89   58.99
  -9  17  -2   47.90   49.30
  -9  17  -2  -18.50   15.70
  -9 -17   2   19.10   24.70
   9  17   2    5.50   20.80
   0 -18   2  228.68   76.19
   0 -18  -2  280.67   86.59
   0 -18  -2  157.78   66.49
   0 -18  -2  280.47   86.29
   0  18   2  184.38   80.89
   0 -18   2  238.78   69.39
   0  18   2  140.19   48.10
   0  18  -2   54.79   42.00
   0  18  -2   98.09   52.79
   0 -18   2  237.98   83.09
   2 -18   2   29.60   33.20
  -2 -18  -2   34.00   33.50
   2  18  -2   38.20   37.20
   2 -18   2   -1.70   14.70
  -2 -18  -2    5.40   24.80
   2  18  -2   74.79   52.69
  -2  18   2    4.80   18.00
   2 -18   2   22.50   24.10
  -2  18   2    6.90   19.80
  -2 -18  -2   80.09   53.69
  -2  18   2   85.29   62.89
  -2  18  -2   13.90   25.50
  -2  18  -2   58.69   52.79
  -2 -18   2   -9.00   10.60
   2 -18  -2   -4.20   13.90
  -2 -18   2   15.30   24.70
   2  18   2   -8.00    9.80
  -2  18  -2   34.20   35.30
   2 -18  -2    8.60   22.60
   2 -18  -2   -1.80   19.50
   2  18   2   -9.00   11.70
  -2 -18   2    2.90   16.90
  -2  18  -2    3.30   16.00
   4 -18   2   68.39   50.89
  -4  18   2   -2.10    7.80
  -4  18   2  124.79   56.09
   4 -18   2   38.10   32.10
  -4 -18  -2   55.29   46.90
  -4 -18  -2   48.60   47.00
  -4 -18  -2  104.99   60.69
   4  18  -2   48.90   49.30
   4 -18   2   14.50   27.80
  -4  18   2   12.90   24.40
   4 -18  -2   38.50   34.70
  -4 -18   2   63.79   41.80
  -4  18  -2   20.10   29.50
  -4  18  -2   38.90   34.00
  -4  18  -2   81.09   48.60
   4 -18  -2    4.50   25.40
   4  18   2   16.60   24.70
  -4 -18   2   63.99   39.00
   4 -18  -2   27.00   32.60
  -4  18  -2   -3.30   12.40
   4  18   2   45.10   38.10
  -4 -18   2    9.00   22.20
  -6 -18  -2   -2.60   18.20
  -6 -18  -2   82.29   54.09
  -6  18   2   -4.10    8.40
  -6  18   2   34.00   32.40
  -6  18   2   36.10   39.10
  -6  18   2   23.70   23.90
   6 -18   2   21.00   33.60
   6 -18   2    2.30   16.80
   6  18  -2   48.50   43.70
  -6 -18  -2   -2.10   16.30
  -6  18  -2   -8.80   17.20
   6 -18  -2   39.60   27.60
   6  18   2    3.90   27.40
  -6 -18   2   42.40   36.70
  -6 -18   2    8.90   19.10
  -6  18  -2   34.10   42.70
   6  18   2   69.59   51.39
  -6 -18   2   31.60   27.90
  -6  18  -2   17.00   23.50
   6 -18  -2    9.50   21.20
  -6 -18   2   13.30   37.20
  -6  18  -2   44.40   35.40
  -1 -19  -2  446.16  137.49
   1 -19   2  465.65  114.69
  -1  19   2  438.96  113.79
  -1 -19  -2  401.16  113.09
   1  19  -2  416.66  115.29
   1 -19   2  498.45  123.49
  -1  19   2  345.67  118.69
   1  19   2  510.35  120.79
  -1 -19   2  377.36  107.19
   1 -19  -2  503.05  128.19
  -1  19  -2  390.86  118.59
  -1 -19   2  229.38   87.49
  -1  19  -2  388.76   96.39
  -3 -19  -2  225.18   81.79
  -3  19   2  276.27  102.39
   3 -19   2  388.66  118.69
  -3  19   2  186.88   74.29
   3 -19   2  200.58   74.49
  -3 -19  -2  168.68   72.09
   3  19  -2  242.58   81.29
   3 -19  -2  294.07   87.99
   3 -19  -2  137.49   66.59
  -3  19  -2  245.08   75.29
   3  19   2  272.37   76.49
  -3  19  -2  281.77  108.09
  -3 -19   2  284.17   96.49
   3 -19  -2  597.24  142.49
  -3 -19   2  137.09   62.59
  -3  19  -2  264.17   75.59
   3  19   2  333.07   99.19
   5 -19   2   -5.70   10.50
  -5 -19  -2   53.19   42.40
  -5  19   2  125.29   62.99
  -5  19   2    6.80   16.60
  -5 -19  -2    7.90   22.70
  -5  19   2   69.79   56.69
   5  19  -2   19.00   28.10
   5  19  -2   46.60   36.10
   5  19   2   -2.50   13.40
  -5 -19   2   16.60   29.20
   5 -19  -2    3.70   18.30
  -5  19  -2   23.80   30.40
  -5  19  -2  129.89   79.69
   5  19   2   11.90   24.10
  -5  19  -2   62.29   39.30
  -5 -19   2   10.80   33.20
   0   0   3 3184.78  241.58
   0   0  -3 3373.16  239.98
   2   0  -3 3174.48  198.18
  -2   0  -3 3090.99  194.58
   2   0  -3 3753.52  207.18
  -2   0  -3 3273.17  213.58
   2   0   3 3449.16  211.08
   2   0  -3 3304.37  196.98
   2   0  -3 3340.87  203.08
  -2   0  -3 3339.07  212.38
   2   0  -3 3295.87  198.48
   2   0   3 3207.18  213.98
  -4   0  -3  652.43   66.29
   4   0  -3  484.55   60.39
   4   0   3  342.07   61.79
  -4   0   3  408.36   52.99
  -4   0  -3  360.36   50.59
  -4   0   3  526.75   65.29
  -4   0   3  551.04   67.39
   4   0  -3  399.56   37.40
   4   0  -3  439.06   54.09
  -4   0   3  441.56   56.49
   4   0   3  399.96   53.79
   4   0   3  496.55   54.79
   4   0  -3  432.06   58.19
   4   0   3  458.45   52.69
  -4   0  -3  432.06   49.80
  -4   0  -3  430.16   51.09
  -4   0  -3  523.55   77.59
   4   0  -3  363.46   51.29
  -4   0  -3  352.46   63.29
   4   0   3  448.96   67.49
  -4   0   3  367.76   35.80
   4   0  -3  541.35   68.79
  -4   0  -3  368.96   62.49
   6   0   3   13.90   14.80
  -6   0  -3   -5.80   16.40
   6   0  -3    1.50   17.30
  -6   0  -3    2.30   11.70
   6   0   3    7.80   17.60
   6   0  -3   14.70   14.90
  -6   0   3    9.90   14.50
  -6   0  -3    7.40   16.60
  -6   0   3   17.60   13.60
  -6   0   3   -3.10   11.60
  -6   0  -3   -6.30    8.40
  -6   0   3   -2.40   13.60
   6   0  -3    6.00   10.10
  -6   0   3   -1.20   11.30
   6   0   3   14.20   15.90
  -6   0  -3    8.60   12.20
  -6   0  -3   45.00   25.90
  -6   0   3    0.80   13.60
   6   0  -3    0.20   13.10
   6   0   3    4.30   18.20
  -6   0  -3   16.10   14.90
  -6   0   3    2.00    9.70
   6   0  -3  -12.40    8.00
   6   0   3   16.10   14.40
   6   0  -3   -5.20    9.10
   6   0  -3    8.60   13.80
   8   0  -3   46.30   25.20
  -8   0   3  -10.70    6.70
  -8   0   3   -5.90   10.60
   8   0  -3    5.60   14.30
  -8   0  -3   18.20   22.30
   8   0  -3    7.20   17.80
  -8   0   3   16.00   17.60
   8   0  -3   16.20   16.20
  -8   0  -3    8.70   14.80
  -8   0  -3   23.90   22.50
  -8   0  -3  -20.50    9.70
   8   0   3   -8.50    8.80
  -8   0   3    6.20   12.70
  -8   0   3   -6.60   10.80
   8   0   3  -18.30   12.50
  -8   0  -3  -17.10    8.50
  -8   0  -3    8.20   13.90
  -8   0   3   -8.30    8.40
   8   0  -3   10.90   15.00
   8   0  -3    0.30   12.60
   8   0   3    1.00    9.60
  -8   0  -3    0.60   12.50
   8   0  -3    7.10   15.90
   8   0   3   -8.20    5.10
  -8   0   3    2.30   15.30
   8   0   3   -7.40    8.90
 -10   0   3  403.76   65.89
  10   0  -3  263.47   70.99
 -10   0   3  419.86   83.19
  10   0   3  312.17   70.89
 -10   0  -3  258.87   65.39
 -10   0   3  399.76   81.59
  10   0   3  109.89   54.99
 -10   0  -3  346.47   75.29
  10   0  -3  496.35   85.89
  10   0  -3  236.98   56.79
 -10   0   3  212.38   57.59
 -10   0  -3  543.15   99.19
  10   0   3  485.25   86.19
 -10   0   3  360.86   71.59
  10   0  -3  257.47   62.49
 -10   0  -3  333.77   89.39
  10   0   3  447.16   77.49
 -10   0   3  304.47   69.39
  10   0   3  362.86   83.69
 -10   0  -3  455.15   84.89
 -10   0  -3  253.47   69.09
  10   0  -3  587.94   96.79
  10   0  -3  226.18   71.79
  10   0  -3  357.76   71.49
 -10   0   3  373.66   84.89
 -12   0  -3   64.39   42.90
 -12   0  -3   25.00   23.50
  12   0  -3  110.79   45.90
  12   0  -3   90.19   47.30
 -12   0  -3   46.30   35.10
 -12   0   3   72.19   47.80
  12   0  -3  112.99   48.80
  12   0   3   22.80   26.90
  12   0  -3   27.60   24.60
 -12   0   3   -3.20   17.30
  12   0  -3   66.89   38.50
 -12   0   3   37.10   34.00
 -12   0  -3   92.39   43.10
 -12   0   3   51.39   29.20
 -12   0   3  108.59   44.90
 -12   0  -3   97.79   53.59
 -12   0  -3    9.80   21.90
 -12   0   3  117.79   46.90
 -14   0  -3  287.67   83.99
 -14   0   3  252.27   71.49
 -14   0   3  308.37   79.49
 -14   0   3  387.46   97.19
 -14   0   3  344.07   76.79
 -14   0   3  338.37   85.89
  14   0  -3  299.27   82.39
 -14   0  -3  307.37   83.79
  14   0   3  174.98   65.19
 -14   0   3  232.88   84.19
  14   0  -3  224.78   72.59
  14   0  -3  235.98   72.59
 -14   0  -3  411.66   92.19
 -14   0  -3  263.47   77.29
 -14   0  -3  219.28   80.79
 -14   0  -3  236.88   72.99
  16   0  -3  -17.20   13.10
 -16   0  -3   27.40   33.60
 -16   0  -3   18.60   35.50
 -16   0   3   -1.40   18.90
 -16   0  -3    8.00   24.90
  16   0   3   18.40   30.90
 -16   0   3  -23.20    8.80
 -16   0  -3   17.10   29.20
 -16   0   3   21.40   24.30
  16   0  -3   38.60   38.20
 -16   0  -3   18.20   36.20
 -16   0   3   14.60   25.20
 -18   0   3   -8.20   15.80
 -18   0  -3   70.09   54.09
 -18   0  -3   23.70   35.60
 -18   0  -3   -7.20   21.40
 -18   0  -3    7.40   22.70
  18   0  -3   -1.90   20.90
 -18   0   3   -9.90   13.80
  18   0   3   40.40   55.19
 -18   0   3   14.20   33.30
 -18   0   3   62.49   57.69
   1   1  -3  179.18   20.80
  -1  -1  -3  191.28   20.30
  -1   1   3  189.08   21.30
  -1   1   3  186.38   22.20
   1  -1   3  173.28   20.10
  -1  -1  -3  212.08   33.40
  -1   1   3  187.88   22.30
   1  -1   3  154.48   21.80
   1  -1   3  170.68   16.80
   1   1  -3  187.48   18.10
   1   1  -3  254.27   39.90
   1  -1   3  196.28   31.90
   1  -1   3  190.48   26.20
   1   1  -3  195.58   23.60
   1   1  -3  199.18   22.80
   1  -1   3  161.88   18.70
  -1   1  -3  186.68   21.40
   1   1   3  164.98   16.10
  -1  -1   3  235.08   32.70
  -1   1  -3  121.89   26.10
  -1   1  -3  201.08   28.50
   1   1   3  184.88   17.30
   1  -1  -3  183.48   23.20
  -1   1  -3  144.99   19.50
   1   1   3  187.48   20.80
   1  -1  -3  200.38   21.80
   1  -1  -3  190.88   22.10
  -1  -1   3  172.48   21.10
  -1  -1   3  177.58   21.90
  -3  -1  -3 2223.98  157.38
  -3   1   3 2424.86  141.89
   3  -1   3 2104.29  152.58
  -3  -1  -3 1747.63  150.78
   3   1  -3 2109.89  139.69
  -3  -1  -3 2075.59  138.29
  -3   1   3 2053.29  139.39
   3   1  -3 2074.99  146.09
   3  -1   3 1894.21  147.99
  -3   1   3 2185.48  128.09
   3   1  -3 1985.70  139.39
  -3  -1  -3 2108.49  136.29
   3   1  -3 2311.07  139.69
  -3   1   3 2212.78  140.49
   3  -1   3 2067.89  137.89
   3  -1   3 2022.70  135.59
   3  -1   3 2213.68  139.29
   3   1  -3 2241.68  138.09
   3   1  -3 2180.58  145.99
   3   1  -3 2060.29  125.79
  -3  -1  -3 1965.20  135.69
  -3  -1  -3 2162.38  155.38
   3   1   3 2085.59  137.39
   3  -1  -3 2232.08  141.69
   3   1   3 2316.77  157.98
  -3   1  -3 2021.00  150.68
   3  -1  -3 2185.28  136.39
  -3   1  -3 2049.40  139.09
  -3   1  -3 2056.09  138.99
   3   1   3 2157.88  138.49
  -3  -1   3 2105.29  124.89
   3  -1  -3 2193.38  147.79
   3  -1  -3 2287.67  141.89
  -3   1  -3 2173.18  138.39
   3   1   3 2183.08  136.69
  -3  -1   3 2182.68  127.99
  -3  -1   3 2293.77  131.69
  -3   1  -3 2051.29  150.88
  -3  -1   3 2266.37  144.69
  -3  -1   3 2174.88  140.89
   3  -1  -3 2208.18  139.29
   3  -1  -3 2152.58  134.59
  -5   1   3  165.48   31.60
  -5  -1  -3  125.29   38.00
  -5   1   3  172.68   31.40
  -5   1   3  158.78   36.40
  -5  -1  -3  340.27   49.50
  -5   1   3  146.29   36.30
   5   1  -3  205.08   40.30
   5  -1   3  198.88   50.39
  -5  -1  -3  189.98   39.50
   5   1  -3  190.68   30.50
  -5   1   3  174.28   37.20
  -5  -1  -3  182.38   49.50
   5   1  -3  180.98   43.90
   5   1  -3  143.49   34.20
   5   1  -3  117.49   30.60
   5   1  -3  177.88   45.40
  -5  -1  -3  228.18   40.00
   5  -1   3  206.08   40.10
   5  -1   3  196.58   36.80
  -5   1   3  146.59   33.80
   5  -1   3  139.89   32.40
  -5   1   3  231.18   48.90
  -5  -1  -3  173.28   46.30
   5  -1   3  177.08   45.60
   5   1  -3  159.88   36.60
  -5  -1  -3  191.88   36.30
  -5  -1   3  148.49   30.60
  -5   1  -3  216.28   46.20
  -5  -1   3  177.28   39.40
  -5  -1   3  135.19   33.60
  -5  -1   3  208.48   39.80
  -5   1  -3  206.48   40.40
  -5   1  -3  159.78   35.50
  -5   1  -3  195.08   47.60
  -5   1  -3  168.08   34.80
   5  -1  -3  208.88   40.40
  -5   1  -3  189.68   36.50
   5  -1  -3  125.69   33.20
   5   1   3  153.08   34.70
   5   1   3  190.18   39.20
   5   1   3  131.09   43.40
   5  -1  -3  140.89   34.70
   5  -1  -3  168.28   36.50
  -5  -1   3  244.48   49.50
  -5  -1   3  191.88   31.00
  -5  -1   3  178.48   42.10
  -5   1  -3  114.29   39.10
   5  -1  -3  114.29   31.20
   5   1   3  213.38   51.49
   5   1   3  210.58   37.20
   5  -1  -3  174.38   43.30
   7  -1   3  460.75   68.89
   7   1  -3  405.86   69.19
  -7  -1  -3  229.78   66.79
   7   1  -3  401.36   64.39
  -7  -1  -3  254.47   61.89
  -7   1   3  450.55   71.19
  -7   1   3  518.65   76.09
  -7   1   3  509.35   74.49
   7  -1   3  456.05   81.19
  -7   1   3  540.05   84.79
   7   1  -3  327.27   71.39
  -7   1   3  424.86   58.69
   7   1  -3  496.35   75.99
  -7  -1  -3  370.66   61.19
   7  -1   3  368.86   64.89
  -7   1   3  312.17   56.09
   7  -1   3  193.38   59.19
   7  -1   3  331.07   51.39
  -7  -1  -3  332.37   63.39
   7   1  -3  411.26   71.79
   7  -1   3  325.47   58.89
  -7  -1  -3  359.76   61.79
  -7   1   3  520.55   79.69
   7   1  -3  395.16   64.59
  -7  -1  -3  221.38   58.59
   7   1  -3  383.56   55.39
  -7  -1  -3  371.66   62.59
   7   1   3  410.86   67.39
  -7   1  -3  425.96   70.39
  -7  -1   3  436.46   68.99
  -7  -1   3  363.96   59.29
   7  -1  -3  608.54   84.89
   7   1   3  287.27   55.79
   7  -1  -3  353.76   63.39
  -7   1  -3  352.86   62.69
  -7  -1   3  414.06   53.49
  -7   1  -3  271.27   62.59
  -7   1  -3  487.45   81.49
  -7   1  -3  420.66   67.39
   7   1   3  414.16   77.39
   7   1   3  383.56   83.39
   7  -1  -3  480.65   83.79
   7  -1  -3  442.86   63.09
   7  -1  -3  356.66   64.99
  -7   1  -3  428.36   83.39
  -7  -1   3  332.47   68.69
   7  -1  -3  354.26   60.39
  -7  -1   3  375.76   65.69
   7  -1  -3  381.16   63.99
  -7  -1   3  487.85   73.79
  -7  -1   3  465.65   78.29
   7   1   3  354.26   59.19
  -7   1  -3  417.46   67.59
  -9  -1  -3  310.77   67.79
   9   1  -3  172.68   59.59
   9   1  -3  239.68   56.79
   9   1  -3  230.08   48.70
   9  -1   3  195.78   58.39
   9  -1   3  179.68   48.30
  -9   1   3  144.09   43.70
   9  -1   3  287.67   65.69
  -9   1   3  146.59   46.70
  -9   1   3  246.98   57.89
   9   1  -3  225.88   54.09
  -9  -1  -3  107.49   42.00
   9   1  -3  131.09   48.90
  -9   1   3  170.48   43.00
  -9  -1  -3  218.08   61.39
   9  -1   3  280.07   74.09
  -9  -1  -3  325.97   67.39
   9  -1   3  177.18   41.30
  -9   1   3  186.18   52.69
  -9   1   3  310.77   65.09
   9   1  -3  227.48   56.59
   9   1  -3  192.48   54.89
   9  -1  -3  203.08   49.80
   9   1   3  286.67   75.89
   9   1   3  270.07   69.59
  -9  -1   3  228.48   46.10
   9  -1  -3  214.68   53.89
   9  -1  -3  298.27   62.19
  -9   1  -3  224.28   54.99
   9  -1  -3  163.68   50.69
  -9  -1   3   78.59   34.00
  -9  -1   3  229.48   68.19
   9  -1  -3  312.57   63.49
  -9   1  -3  178.78   55.19
   9  -1  -3   84.49   43.30
  -9  -1   3  300.97   64.69
  -9   1  -3  136.99   55.49
  -9  -1   3  237.98   60.89
  -9  -1   3  216.88   62.19
  -9   1  -3  140.69   54.59
  -9   1  -3  231.68   62.69
   9  -1  -3  156.88   49.00
  -9   1  -3  157.18   48.00
  -9  -1   3  201.58   50.19
   9   1   3  224.08   58.29
   9   1   3  298.97   63.69
 -11  -1  -3    6.20   16.80
 -11  -1  -3   44.10   34.40
 -11   1   3   -4.70   11.80
 -11   1   3   20.90   22.60
  11   1  -3  -10.60   16.70
  11   1  -3   20.90   21.90
  11  -1   3   21.70   26.90
 -11   1   3  -12.50    6.60
 -11   1   3   -1.00   14.90
 -11  -1  -3   18.60   21.60
 -11  -1  -3   30.60   29.70
  11  -1   3   27.70   20.80
  11   1  -3   -5.90    8.20
  11   1  -3   14.00   20.90
 -11   1   3   25.60   27.30
  11  -1   3   10.30   20.80
 -11  -1  -3  -17.40   10.90
 -11  -1  -3   -3.50   12.10
 -11   1   3    9.20   18.70
 -11   1  -3   48.60   30.60
 -11   1  -3   -6.20   16.10
 -11  -1   3   14.40   18.80
  11  -1  -3   49.60   29.60
 -11  -1   3   47.90   29.00
 -11  -1   3  -20.60    9.30
 -11  -1   3   22.30   21.10
  11   1   3   -8.00   12.90
  11  -1  -3   59.29   33.70
  11  -1  -3   19.50   20.30
 -11   1  -3   12.50   22.80
 -11   1  -3    6.30   24.10
  11  -1  -3   -9.70    9.10
 -11  -1   3   16.30   25.90
 -11  -1   3   61.59   32.50
 -11   1  -3   -2.70   15.60
  13   1  -3   41.40   35.30
 -13   1   3   42.30   33.70
  13  -1   3   24.50   26.50
 -13  -1  -3   45.40   44.10
 -13   1   3   44.40   35.60
 -13   1   3   81.99   68.69
 -13   1   3   -7.80   19.90
 -13   1   3   57.39   34.40
  13   1  -3   10.00   31.40
 -13  -1  -3    7.50   23.40
  13   1  -3   37.20   29.80
 -13  -1  -3  122.89   51.49
 -13  -1  -3   77.79   49.40
 -13  -1  -3   58.79   38.00
  13   1  -3   -9.40   18.50
 -13  -1  -3   17.70   26.00
  13  -1  -3   26.90   24.40
 -13  -1   3  121.39   60.29
  13   1   3   72.69   41.30
  13  -1  -3   87.09   46.40
 -13   1  -3   22.70   25.60
 -13  -1   3   39.90   28.50
  13  -1  -3   73.89   58.29
 -13   1  -3   58.99   40.50
 -13  -1   3   17.50   22.60
 -13   1  -3   16.30   32.50
 -13   1  -3   99.19   43.40
 -13   1  -3  124.39   64.79
 -13  -1   3   46.60   39.20
 -13   1  -3   61.59   37.00
 -13  -1   3   99.19   53.59
  13  -1  -3   67.59   41.20
  13  -1  -3   -5.80   11.80
 -13  -1   3   45.80   37.30
 -15  -1  -3   -2.20   27.20
 -15   1   3   35.30   36.10
 -15  -1  -3   52.89   40.90
 -15  -1  -3   15.70   27.90
 -15   1   3   98.29   59.29
  15   1  -3   10.90   18.00
 -15  -1  -3   43.50   38.50
 -15  -1  -3   -0.30   21.90
 -15   1   3   16.10   25.70
 -15   1   3   -2.60   18.40
 -15  -1  -3   19.20   25.20
  15  -1   3    7.60   16.90
 -15  -1   3   11.00   25.60
 -15  -1   3  -20.80   17.30
 -15   1  -3  -20.40   13.90
 -15  -1   3   56.39   38.90
 -15  -1   3   23.10   30.20
 -15   1  -3    0.30   20.30
  15   1   3   22.30   25.80
 -15   1  -3  -12.80   15.90
 -15   1  -3   50.49   45.30
  15  -1  -3   10.10   31.60
 -15   1  -3    7.60   22.40
 -15  -1   3    6.30   21.90
 -15  -1   3   22.60   34.40
  15  -1  -3   43.50   36.20
 -17   1   3  -29.70   11.10
 -17  -1  -3   61.49   46.70
 -17   1   3   30.40   39.20
 -17   1   3    6.40   19.00
 -17  -1  -3   49.10   43.20
  17   1  -3   -6.60   21.90
 -17  -1  -3    9.20   25.10
 -17  -1  -3   17.50   31.90
 -17   1   3   47.80   39.40
 -17   1   3   51.49   48.20
  17  -1   3   10.80   23.80
 -17  -1  -3   23.50   32.60
  17   1  -3  -10.20   14.70
 -17   1  -3   17.20   29.70
 -17  -1   3   40.00   33.70
 -17  -1   3  -23.00   14.70
 -17   1  -3   -4.00   14.50
 -17  -1   3   -8.50   16.10
 -17   1  -3   60.69   43.80
 -17   1  -3  -13.30   14.90
 -17  -1   3   43.90   40.00
 -17  -1   3   69.49   41.90
  17  -1  -3    2.70   22.60
 -17  -1   3   15.30   29.40
  17   1   3   18.70   26.10
 -17   1  -3   36.60   39.90
   0   2  -3 1715.33   98.99
   0  -2   3 1618.14  106.29
   0  -2  -3 1757.12  106.69
   0   2   3 1737.93  108.69
   0   2   3 1696.03  103.49
   0   2  -3 1564.94  106.99
   0  -2   3 1718.63  106.59
   0  -2   3 1655.23  104.69
   0   2  -3 1680.03   97.39
   0   2   3 1624.34  106.69
   0   2  -3 1578.94  103.89
   0  -2  -3 1691.23  108.69
   0   2  -3 1719.53  115.79
   0  -2   3 1720.73  109.29
   0   2  -3 1790.42  108.19
   0   2  -3 1700.33   97.39
   0  -2  -3 1730.93  104.09
   0   2  -3 1631.14  108.99
  -2  -2  -3 2508.55  153.48
   2   2  -3 2510.75  158.08
   2   2  -3 2324.97  148.99
   2   2  -3 2488.05  145.59
  -2  -2  -3 2484.35  164.78
   2  -2   3 2438.86  146.99
   2  -2   3 2322.27  147.39
   2  -2   3 2371.36  158.98
  -2   2   3 2272.77  148.09
  -2  -2  -3 2493.55  147.29
   2  -2   3 2044.20  157.58
   2  -2   3 2120.59  150.08
   2   2  -3 2412.56  158.58
  -2   2   3 2303.47  140.29
   2   2  -3 2303.77  151.68
   2   2  -3 2135.89  147.59
  -2   2  -3 2312.57  151.28
  -2   2  -3 2474.05  158.18
  -2  -2   3 1954.20  146.69
   2   2   3 2421.66  148.29
  -2  -2   3 2486.55  147.49
   2   2   3 2370.96  145.49
   2  -2  -3 2512.75  141.99
  -2  -2   3 2326.07  136.29
   2  -2  -3 2177.18  146.29
   2   2   3 2488.35  163.28
  -2  -2   3 2295.17  163.08
  -2   2  -3 2368.26  148.89
   2  -2  -3 2389.76  149.69
   2  -2  -3 2298.77  141.49
  -2   2  -3 2312.87  148.09
  -2  -2   3 2496.35  138.19
   2   2   3 2230.98  148.39
  -2   2  -3 2406.46  143.69
   4  -2   3  639.74   65.99
   4  -2   3  477.35   67.89
   4  -2   3  503.45   72.39
  -4   2   3  537.85   46.20
   4   2  -3  467.55   59.89
  -4  -2  -3  542.55   78.89
  -4  -2  -3  504.35   49.70
  -4  -2  -3  544.45   63.99
  -4  -2  -3  493.35   59.89
  -4   2   3  639.84   78.79
  -4   2   3  624.64   66.69
   4  -2   3  453.35   68.59
   4  -2   3  503.75   43.90
  -4   2   3  567.74   66.49
   4  -2   3  490.15   59.19
  -4  -2  -3  481.45   76.79
   4   2  -3  446.36   58.09
   4   2  -3  400.46   63.89
   4   2  -3  593.94   68.89
   4   2  -3  573.14   72.99
  -4   2   3  526.35   60.09
   4   2  -3  499.85   59.09
   4  -2  -3  495.55   49.10
   4   2   3  583.24   65.89
   4  -2  -3  587.64   64.99
  -4   2  -3  496.35   70.39
   4  -2  -3  521.55   64.89
  -4  -2   3  464.15   62.29
   4   2   3  543.05   70.49
  -4  -2   3  565.34   73.69
  -4  -2   3  476.75   47.80
  -4  -2   3  717.03   72.59
   4  -2  -3  477.95   67.99
   4   2   3  534.75   79.19
   4  -2  -3  540.15   62.89
   4  -2  -3  503.95   62.99
  -4   2  -3  652.83   69.79
  -4   2  -3  547.75   72.09
   4  -2  -3  601.04   51.69
  -4  -2   3  518.95   38.10
   4   2   3  559.54   52.39
  -4   2  -3  530.15   51.69
  -4  -2   3  531.85   61.79
  -4   2  -3  493.35   61.19
  -4  -2   3  550.04   68.39
   6  -2   3   18.50   20.40
   6   2  -3   -4.00    7.80
  -6  -2  -3   31.90   18.10
  -6   2   3   -3.70   11.00
  -6  -2  -3   -3.50   17.50
   6  -2   3    9.30   12.10
   6  -2   3    7.40   13.10
   6  -2   3   31.20   23.10
  -6   2   3   21.10   15.20
  -6  -2  -3   20.90   16.90
  -6  -2  -3   -1.00   16.00
   6   2  -3    3.40   10.00
   6   2  -3    0.70   12.40
  -6   2   3   32.40   22.60
   6   2  -3  -10.20    6.80
   6  -2   3   31.30   15.50
  -6   2   3   14.80   15.30
   6   2  -3   -4.10    8.70
  -6  -2  -3    7.30   18.70
  -6   2   3   12.80   14.70
  -6  -2  -3    8.40   13.60
   6  -2   3   36.50   18.40
  -6  -2  -3   -6.60    8.40
  -6   2   3   -8.00    6.00
  -6   2  -3   15.60   20.90
   6   2   3    1.30   10.60
   6  -2  -3   -2.90   15.70
  -6  -2   3   19.60   17.60
   6  -2  -3    1.50   15.30
   6   2   3  -13.10   11.60
   6   2   3   21.80   22.70
   6  -2  -3   27.60   17.90
   6   2   3    1.30   12.90
  -6  -2   3   23.10   17.10
  -6  -2   3    1.70    7.90
   6   2   3   17.50   14.90
   6  -2  -3   -2.50   10.60
   6  -2  -3    8.10   14.40
  -6  -2   3    4.90   10.20
  -6   2  -3   14.40   18.50
  -6   2  -3   32.10   21.90
  -6   2  -3    7.50   14.70
  -6   2  -3   35.40   21.50
  -6  -2   3    8.90   13.20
  -6  -2   3   10.80   15.30
  -6   2  -3   16.10   17.00
  -6  -2   3   17.40   20.90
   6  -2  -3    1.40   13.10
   6  -2  -3    2.00   11.30
  -8  -2  -3   81.59   31.90
  -8   2   3   79.29   35.80
   8   2  -3  151.78   44.70
   8  -2   3  120.99   37.00
  -8  -2  -3   65.99   42.10
   8  -2   3   65.29   30.40
  -8   2   3   86.39   34.60
  -8  -2  -3   97.99   35.70
   8  -2   3   48.50   32.10
  -8  -2  -3  153.28   50.59
   8  -2   3   97.49   29.20
   8   2  -3  165.58   45.40
   8   2  -3  148.09   40.90
  -8   2   3  146.59   42.30
  -8  -2  -3  106.19   40.30
  -8   2   3  163.28   50.39
   8  -2   3   55.89   29.60
  -8   2   3  167.38   41.50
  -8  -2  -3  120.39   39.10
   8  -2   3  127.19   45.00
   8   2  -3  127.59   39.20
   8   2  -3  148.19   47.00
   8   2  -3  110.39   45.50
  -8  -2  -3  191.48   45.80
  -8   2   3  179.08   41.30
  -8  -2   3  128.39   37.70
   8   2   3   85.49   33.00
  -8   2  -3   94.19   41.80
   8  -2  -3  172.38   44.70
   8  -2  -3  185.28   49.20
  -8   2  -3  102.29   43.90
  -8  -2   3  139.89   44.60
   8  -2  -3  173.68   48.60
  -8  -2   3  146.09   48.00
   8   2   3  105.59   43.40
   8   2   3  119.79   38.20
  -8   2  -3  192.98   51.49
   8  -2  -3  165.48   53.49
   8  -2  -3  108.29   37.40
  -8  -2   3  195.68   48.50
   8   2   3   81.69   33.50
  -8  -2   3  108.29   42.90
  -8   2  -3  113.39   43.90
  -8   2  -3   72.39   32.70
   8  -2  -3   94.89   32.90
   8  -2  -3  137.89   42.30
   8   2   3  127.99   44.40
  -8   2  -3  157.18   46.10
  -8  -2   3  169.68   46.70
  -8  -2   3  164.28   35.10
  10   2  -3  573.44   99.19
  10  -2   3  453.55  102.59
  10   2  -3  423.36   86.89
 -10  -2  -3  462.15   96.79
  10  -2   3  458.15   85.39
 -10  -2  -3  639.74  107.29
 -10  -2  -3  538.05   93.89
 -10  -2  -3  538.05   94.59
  10  -2   3  685.63  116.49
 -10  -2  -3  615.64   94.89
  10  -2   3  726.83  110.89
 -10   2   3  523.85   91.99
 -10   2   3  599.64  103.99
  10  -2   3  428.76   83.19
  10   2  -3  423.26   84.29
 -10   2   3  547.25   94.69
  10   2  -3  551.74   91.29
 -10   2   3  581.04   93.19
  10  -2   3  577.14   89.99
 -10   2   3  583.84   86.59
  10   2  -3  552.64  112.99
 -10  -2  -3  506.65  113.79
 -10   2   3  648.24  111.39
  10   2  -3  550.34   85.09
  10   2  -3  562.44  100.69
  10   2   3  587.74  102.09
 -10   2  -3  514.85  105.79
  10  -2  -3  584.74   98.19
  10   2   3  488.45   84.99
  10  -2  -3  553.74   89.39
  10  -2  -3  601.74   99.69
 -10   2  -3  705.53  110.09
 -10   2  -3  383.26   80.69
 -10  -2   3  482.75   89.39
 -10   2  -3  571.34   97.19
 -10  -2   3  687.13   85.19
  10  -2  -3  386.16   86.99
 -10  -2   3  486.85   94.39
 -10  -2   3  621.94  111.59
 -10   2  -3  474.95   93.69
 -10  -2   3  542.55   98.29
 -10   2  -3  434.66  101.99
  10   2   3  615.04   98.09
  10  -2  -3  596.14   99.29
 -10  -2   3  706.93  103.49
  10  -2  -3  497.45   87.09
 -10  -2   3  470.45   83.19
 -12   2   3  159.08   48.70
  12   2  -3   82.49   42.00
  12  -2   3   81.29   48.00
 -12  -2  -3  104.09   48.10
 -12  -2  -3  176.88   77.89
 -12   2   3  140.59   50.19
 -12   2   3  132.79   57.69
 -12  -2  -3  128.59   50.19
 -12  -2  -3  172.78   53.99
  12   2  -3  172.68   53.49
 -12  -2  -3  145.69   57.19
  12   2  -3  156.68   51.69
 -12   2   3  202.88   63.29
  12   2  -3  153.28   62.79
 -12   2   3  208.98   61.89
 -12  -2  -3  181.98   61.09
  12   2  -3  216.18   64.99
 -12  -2   3   92.49   45.00
 -12   2  -3  105.69   47.40
 -12   2  -3  138.59   55.69
  12  -2  -3  192.68   60.89
  12  -2  -3  148.29   56.09
 -12   2  -3   99.99   50.69
  12  -2  -3   97.49   41.70
 -12  -2   3   87.39   49.10
 -12  -2   3  304.97   70.69
  12  -2  -3  131.09   50.59
 -12   2  -3  137.09   60.99
  12  -2  -3  243.48   66.89
 -12  -2   3  121.89   52.49
 -12  -2   3  224.98   54.79
 -12  -2   3  189.98   58.19
 -12   2  -3  168.68   56.29
 -14   2   3   95.19   43.10
  14   2  -3  127.99   57.39
 -14  -2  -3  135.89   60.49
 -14  -2  -3  133.49   64.29
 -14   2   3  128.69   47.00
 -14   2   3  119.79   52.49
 -14  -2  -3   81.19   40.50
 -14  -2  -3  139.69   57.69
  14  -2   3  105.29   49.20
  14   2  -3   66.39   47.00
 -14   2   3  147.39   58.89
  14   2  -3   35.30   29.10
 -14  -2  -3   95.99   51.99
 -14  -2  -3   60.09   40.60
 -14   2   3  160.58   67.79
  14   2  -3   59.99   42.40
 -14  -2   3  118.99   54.69
  14   2   3  152.08   56.19
 -14  -2   3  152.28   69.69
 -14  -2   3   91.69   38.20
 -14  -2   3  104.29   51.99
 -14  -2   3  194.38   66.49
 -14   2  -3  106.09   50.99
 -14   2  -3  222.68   78.39
 -14  -2   3  150.98   54.69
  14  -2  -3  141.79   51.49
 -14   2  -3  165.38   61.39
 -14   2  -3  140.99   59.79
 -14   2  -3   96.39   52.49
  14  -2  -3  101.49   47.60
 -16   2   3   13.10   23.20
  16  -2   3   62.49   45.10
 -16  -2  -3   33.50   31.70
 -16   2   3   19.00   35.70
 -16  -2  -3   63.29   41.50
 -16   2   3   14.90   25.80
  16   2  -3   18.60   28.20
 -16  -2  -3   -0.40   25.00
 -16   2   3    1.50   27.00
 -16  -2  -3   42.60   35.10
 -16  -2  -3   -1.20   27.50
  16   2  -3  -19.00    9.30
 -16   2  -3   35.90   32.10
 -16  -2   3  -17.70   10.10
 -16  -2   3   23.30   31.20
  16   2   3   -6.70   16.60
 -16   2  -3   38.80   40.60
 -16  -2   3    5.50   24.70
 -16   2  -3   43.90   48.70
  16  -2  -3    4.00   19.00
 -16  -2   3    4.10   19.90
 -16   2  -3   12.40   29.70
 -16  -2   3  -11.90   10.50
 -16  -2   3   41.40   44.40
 -18   2   3   37.70   36.10
 -18   2   3  -10.60   16.50
 -18   2   3   15.00   28.90
 -18  -2  -3   43.20   39.10
 -18  -2  -3   98.69   62.69
 -18  -2   3  122.29   64.19
 -18   2  -3   22.80   26.40
 -18  -2   3   41.00   34.80
 -18   2  -3    6.40   25.80
   1  -3   3  168.18   26.00
   1  -3   3  193.88   31.20
   1   3  -3  159.98   26.70
   1   3  -3  155.78   30.50
  -1  -3  -3  204.08   27.50
   1   3  -3  222.48   26.90
   1  -3   3  247.38   37.40
   1   3  -3  197.08   22.70
  -1   3   3  217.08   30.00
   1   3  -3  197.08   38.30
   1  -3   3  192.58   22.30
  -1  -3  -3  236.18   41.70
   1  -3   3  146.89   15.80
  -1  -3  -3  171.58   30.30
  -1  -3  -3  194.18   29.20
   1   3  -3  248.58   36.50
   1   3  -3  166.78   21.10
  -1  -3  -3  165.68   29.00
   1  -3  -3  194.08   27.40
   1  -3  -3  152.28   31.20
  -1   3  -3  185.48   17.30
  -1  -3   3  216.08   23.10
   1  -3  -3  197.08   30.60
  -1  -3   3  227.28   34.30
  -1  -3   3  198.08   17.50
   1   3   3  221.08   30.10
  -1   3  -3  219.38   36.90
  -1  -3   3  201.48   31.50
  -1   3  -3  159.48   28.50
  -1  -3   3  192.88   18.50
  -1  -3   3  164.38   22.10
  -1   3  -3  159.08   25.80
   1   3   3  159.68   24.70
  -1   3  -3  223.18   33.30
   1  -3  -3  190.58   23.60
   1  -3  -3  134.99   32.90
  -1  -3   3  189.48   35.10
   1   3   3  184.58   31.20
   3   3  -3  637.74   73.19
   3   3  -3  791.52   86.29
  -3   3   3  669.73   54.49
  -3   3   3  652.33   49.60
   3  -3   3  636.44   72.29
   3  -3   3  526.75   47.40
   3   3  -3  713.83   61.59
   3  -3   3  619.84   55.89
   3   3  -3  630.84   70.39
  -3   3   3  677.93   59.69
  -3   3   3  577.24   56.79
   3  -3   3  582.44   55.69
   3   3  -3  494.15   63.79
  -3  -3  -3  510.15   52.49
  -3  -3  -3  592.24   69.89
  -3  -3  -3  597.74   81.79
   3   3  -3  643.34   56.49
  -3   3  -3  583.84   56.99
  -3   3  -3  588.74   55.29
   3   3   3  696.93   87.29
  -3   3  -3  541.85   55.29
  -3   3  -3  639.14   62.39
   3   3   3  690.13   74.89
  -3  -3   3  546.35   56.29
  -3  -3   3  605.54   39.80
  -3  -3   3  599.44   56.89
   3  -3  -3  682.93   49.00
  -3  -3   3  788.72   56.99
   3  -3  -3  614.44   56.39
   3  -3  -3  657.73   57.09
   3  -3  -3  605.34   57.79
  -3  -3   3  716.23   67.09
   3   3   3  523.45   65.99
  -3  -3   3  701.83   58.69
  -3  -3   3  640.14   49.40
  -3   3  -3  575.34   56.19
   3   3   3  579.24   56.59
  -5   3   3    7.90   14.20
  -5  -3  -3   15.30   23.20
   5  -3   3   52.09   26.50
  -5  -3  -3   31.90   17.40
   5  -3   3    0.80    7.70
   5   3  -3   -0.30   16.80
   5  -3   3   15.00   13.60
   5   3  -3   21.00   20.60
  -5   3   3   -7.90    6.10
  -5   3   3   10.50   14.50
   5  -3   3    9.30   13.40
  -5  -3  -3   13.70   20.70
   5   3  -3    7.50   12.30
   5   3  -3  -10.20    7.30
   5   3  -3   -7.20   14.00
  -5  -3  -3   39.20   22.00
   5  -3   3    4.10   16.40
  -5   3   3   11.30   11.00
   5  -3   3    8.30   11.90
  -5  -3  -3   34.40   18.10
  -5   3   3   35.90   21.70
   5   3  -3   10.10   12.80
  -5   3  -3   18.80   16.00
  -5  -3   3   15.20   10.00
  -5   3  -3   15.40   14.40
  -5  -3   3   29.40   20.10
   5   3   3   12.90   22.60
  -5   3  -3    1.20   11.10
   5   3   3   25.20   18.60
   5  -3  -3   11.00   11.70
  -5  -3   3   32.80   19.60
  -5   3  -3    3.10   15.40
   5   3   3   11.70   12.70
   5  -3  -3   -1.10   11.90
  -5  -3   3    6.30   12.50
  -5   3  -3   10.90   14.20
   5   3   3   39.00   18.50
  -5  -3   3   19.70   19.00
   5   3   3   -1.30   12.60
   5  -3  -3    9.70   11.60
   5  -3  -3    6.40   11.70
   5  -3  -3   18.90   16.00
  -5  -3   3   20.30   18.30
   5  -3  -3   -6.70   10.50
   5  -3  -3   12.80   18.30
  -7   3   3  117.69   34.00
  -7  -3  -3  108.39   36.10
  -7  -3  -3  119.99   38.00
  -7   3   3   86.69   32.90
   7  -3   3  107.79   41.40
   7  -3   3   56.39   35.10
   7  -3   3  105.69   34.70
  -7   3   3  133.49   37.40
   7  -3   3   81.09   29.70
  -7   3   3  102.19   36.80
   7   3  -3  204.28   55.19
  -7  -3  -3   80.59   44.00
   7  -3   3  170.88   45.90
  -7  -3  -3  181.68   50.59
   7  -3   3  138.19   33.70
  -7  -3  -3  177.98   44.10
   7   3  -3  121.19   41.70
   7   3  -3  143.19   41.60
   7   3  -3  127.09   35.80
   7   3  -3   63.49   34.00
  -7  -3  -3  108.09   33.80
   7   3  -3  202.18   50.79
  -7  -3  -3  111.19   43.70
  -7   3   3  121.19   35.10
  -7  -3   3  172.48   33.50
   7  -3  -3  169.58   44.60
  -7   3  -3  107.19   35.30
  -7   3  -3   88.59   34.90
  -7   3  -3  139.49   43.10
  -7  -3   3   94.99   42.10
   7   3   3  186.88   49.00
   7  -3  -3  168.88   40.70
   7  -3  -3  157.38   43.30
   7   3   3  168.78   43.20
  -7   3  -3  175.28   45.60
  -7  -3   3   87.69   36.30
   7  -3  -3   95.19   38.40
   7  -3  -3  113.59   36.70
   7   3   3  120.99   48.70
  -7  -3   3   95.39   34.40
  -7   3  -3  106.99   38.40
  -7  -3   3  109.19   37.90
  -7  -3   3  153.48   41.00
  -7  -3   3  131.29   37.80
   7  -3  -3  132.19   42.50
   7  -3  -3   78.59   37.00
  -7   3  -3  187.28   49.99
   7   3   3   45.10   25.10
  -9   3   3   -3.70   13.80
   9   3  -3  -21.80   13.40
  -9   3   3   -9.80   12.90
  -9   3   3   26.90   21.50
   9   3  -3   12.20   21.70
  -9  -3  -3   -0.80   19.70
   9   3  -3   -1.90   11.40
   9  -3   3   26.30   26.10
  -9  -3  -3   16.70   25.80
   9  -3   3   13.90   14.10
  -9  -3  -3   -9.50   14.00
  -9  -3  -3   -3.90   14.70
  -9   3   3    4.40   22.10
   9   3  -3   -6.20    6.60
  -9  -3  -3    4.70   15.90
  -9  -3  -3    1.40   14.10
  -9   3   3  -14.80    9.90
   9   3  -3    2.60   13.50
   9  -3   3  -10.70    7.70
   9  -3   3   -4.10   11.90
  -9   3   3   25.70   22.60
  -9  -3  -3   -3.80   14.50
   9   3  -3   -0.70   12.20
   9  -3   3    7.50   15.40
   9  -3   3   -9.90   12.00
   9  -3  -3    3.70   14.70
  -9  -3   3   56.69   30.70
   9  -3  -3   -9.90   11.30
  -9   3  -3   40.80   30.10
  -9   3  -3  -14.60    9.30
  -9  -3   3  -16.00    8.70
  -9   3  -3   59.69   35.10
  -9  -3   3   23.80   19.50
  -9  -3   3   20.50   20.90
   9   3   3   26.10   25.40
  -9  -3   3   -6.10    8.80
   9   3   3    1.80   13.70
  -9  -3   3   21.40   19.00
  -9   3  -3    6.60   18.80
   9  -3  -3  -11.80    7.20
   9  -3  -3  -12.80    8.30
  -9  -3   3   -2.50   14.70
   9  -3  -3    4.70   17.40
  -9   3  -3    7.50   17.60
   9  -3  -3    5.00   16.00
   9  -3  -3    8.30   16.20
   9   3   3    9.20   22.10
   9   3   3  -10.00    5.50
 -11  -3  -3   -6.60   14.00
 -11   3   3  -13.10   13.70
  11   3  -3   31.60   24.40
 -11  -3  -3   21.60   26.50
  11  -3   3    2.60   16.70
  11   3  -3  -26.60    6.80
 -11  -3  -3   18.20   34.90
 -11  -3  -3   23.10   27.30
  11   3  -3   -4.50   11.80
 -11  -3  -3   -7.50   14.50
 -11   3   3   13.20   19.00
 -11   3   3   -3.60   15.10
 -11   3   3   -4.90   19.10
 -11  -3  -3   -4.80   17.10
  11   3  -3   -0.80   23.80
 -11   3   3   26.70   29.10
 -11   3   3   26.90   25.10
  11  -3   3    6.80   13.00
 -11  -3   3   14.10   17.00
 -11  -3   3    7.20   12.40
  11   3   3   -5.20   13.60
  11  -3  -3   -5.40    7.40
[truncated: 1,015,227 more chars]
