# Supplementary material for: Structurally Constrained Stibenium: Metallomimetic C−Si Bond Activation
Source: Angew Chem Int Ed Engl. 2026 May 1;65(25):e3059944. doi: 10.1002/anie.3059944 (PMC13266915; doi:10.1002/anie.3059944)
Supplement: Supplementary file 2 — Supporting File 2: anie72420‐sup‐0002‐DataFile.zip. [file ANIE-65-e3059944-s002.zip › rom298_0m_a (1).cif]

data_rom298_0m_a
_audit_creation_date               2023-07-26
_audit_creation_method
;
Olex2 1.5
(compiled 2022.04.07 svn.rca3783a0 for OlexSys, GUI svn.r6498)
;
_shelx_SHELXL_version_number       '2017/1'
_audit_contact_author_address      ?
_audit_contact_author_email        ?
_audit_contact_author_name         ''
_audit_contact_author_phone        ?
_publ_contact_author_id_orcid      ?
_publ_section_references
;
Dolomanov, O.V., Bourhis, L.J., Gildea, R.J, Howard, J.A.K. & Puschmann, H.
 (2009), J. Appl. Cryst. 42, 339-341.

Sheldrick, G.M. (2015). Acta Cryst. A71, 3-8.

Sheldrick, G.M. (2015). Acta Cryst. C71, 3-8.
;
_chemical_name_common              ?
_chemical_name_systematic          ?
_chemical_formula_moiety           'C9 H23 B20 Cl N Sb'
_chemical_formula_sum              'C9 H23 B20 Cl N Sb'
_chemical_formula_weight           518.68
_chemical_melting_point            ?
loop_
  _atom_type_symbol
  _atom_type_description
  _atom_type_scat_dispersion_real
  _atom_type_scat_dispersion_imag
  _atom_type_scat_source
 'C' 'C' 0.0033 0.0016 'International Tables Vol C Tables 4.2.6.8 and 6.1.1.4'
 'H' 'H' 0.0000 0.0000 'International Tables Vol C Tables 4.2.6.8 and 6.1.1.4'
 'B' 'B' 0.0013 0.0007 'International Tables Vol C Tables 4.2.6.8 and 6.1.1.4'
 'Cl' 'Cl' 0.1484 0.1585 'International Tables Vol C Tables 4.2.6.8 and 6.1.1.4'
 'N' 'N' 0.0061 0.0033 'International Tables Vol C Tables 4.2.6.8 and 6.1.1.4'
 'Sb' 'Sb' -0.5866 1.5461
 'International Tables Vol C Tables 4.2.6.8 and 6.1.1.4'

_shelx_space_group_comment
;
The symmetry employed for this shelxl refinement is uniquely defined
by the following loop, which should always be used as a source of
symmetry information in preference to the above space-group names.
They are only intended as comments.
;
_space_group_crystal_system        'monoclinic'
_space_group_IT_number             14
_space_group_name_H-M_alt          'P 1 21/n 1'
_space_group_name_Hall             '-P 2yn'
loop_
  _space_group_symop_operation_xyz
 'x, y, z'
 '-x+1/2, y+1/2, -z+1/2'
 '-x, -y, -z'
 'x-1/2, -y-1/2, z-1/2'

_cell_length_a                     6.98(4)
_cell_length_b                     30.73(16)
_cell_length_c                     12.07(6)
_cell_angle_alpha                  90
_cell_angle_beta                   93.14(5)
_cell_angle_gamma                  90
_cell_volume                       2583(23)
_cell_formula_units_Z              4
_cell_measurement_reflns_used      4610
_cell_measurement_temperature      110(2)
_cell_measurement_theta_max        25.329
_cell_measurement_theta_min        1.325
_shelx_estimated_absorpt_T_max     0.892
_shelx_estimated_absorpt_T_min     0.720
_exptl_absorpt_coefficient_mu      1.172
_exptl_absorpt_correction_T_max    0.911
_exptl_absorpt_correction_T_min    0.831
_exptl_absorpt_correction_type     multi-scan
_exptl_absorpt_process_details     'Sadabs, Bruker-AXS'
_exptl_absorpt_special_details     ?
_exptl_crystal_colour              'clear light yellow'
_exptl_crystal_colour_lustre       clear
_exptl_crystal_colour_modifier     light
_exptl_crystal_colour_primary      yellow
_exptl_crystal_density_diffrn      1.334
_exptl_crystal_density_meas        ?
_exptl_crystal_density_method      ?
_exptl_crystal_description         irregular
_exptl_crystal_F_000               1008
_exptl_crystal_size_max            0.3
_exptl_crystal_size_mid            0.1
_exptl_crystal_size_min            0.1
_exptl_transmission_factor_max     ?
_exptl_transmission_factor_min     ?
_diffrn_reflns_av_R_equivalents    0.0888
_diffrn_reflns_av_unetI/netI       0.0741
_diffrn_reflns_Laue_measured_fraction_full  0.979
_diffrn_reflns_Laue_measured_fraction_max  0.973
_diffrn_reflns_limit_h_max         8
_diffrn_reflns_limit_h_min         -8
_diffrn_reflns_limit_k_max         36
_diffrn_reflns_limit_k_min         -36
_diffrn_reflns_limit_l_max         14
_diffrn_reflns_limit_l_min         -9
_diffrn_reflns_number              26189
_diffrn_reflns_point_group_measured_fraction_full  0.979
_diffrn_reflns_point_group_measured_fraction_max  0.973
_diffrn_reflns_theta_full          25.242
_diffrn_reflns_theta_max           25.329
_diffrn_reflns_theta_min           1.325
_diffrn_ambient_temperature        110((2)
_diffrn_detector_area_resol_mean   1.75
_diffrn_measured_fraction_theta_full  0.979
_diffrn_measured_fraction_theta_max  0.973
_diffrn_measurement_device_type    'ApexDuo, Bruker-AXS'
_diffrn_measurement_method         '1 deg. \f and \w scans'
_diffrn_radiation_type             MoK\a
_diffrn_radiation_wavelength       0.71073
_diffrn_source                     'ImuS micro focus'
_reflns_Friedel_coverage           0.000
_reflns_Friedel_fraction_full      .
_reflns_Friedel_fraction_max       .
_reflns_number_gt                  3684
_reflns_number_total               4610
_reflns_special_details
;
 Reflections were merged by SHELXL according to the crystal
 class for the calculation of statistics and refinement.
 
 Structure factors included contributions from the .fab file.
 
 _reflns_Friedel_fraction is defined as the number of unique
 Friedel pairs measured divided by the number that would be
 possible theoretically, ignoring centric projections and
 systematic absences.
;
_reflns_threshold_expression       'I > 2\s(I)'
_computing_cell_refinement         'Saint, Bruker-AXS'
_computing_data_collection         'Apex3, Bruker-AXS'
_computing_data_reduction          'Saint, Bruker-AXS'
_computing_molecular_graphics      'Olex2 1.5 (Dolomanov et al., 2009)'
_computing_publication_material    'Olex2 1.5 (Dolomanov et al., 2009)'
_computing_structure_refinement    'SHELXL 2017/1 (Sheldrick, 2015)'
_computing_structure_solution      'SHELXT 2014/5 (Sheldrick, 2014)'
_refine_diff_density_max           2.797
_refine_diff_density_min           -2.147
_refine_diff_density_rms           0.233
_refine_ls_extinction_coef         .
_refine_ls_extinction_method       none
_refine_ls_goodness_of_fit_ref     1.056
_refine_ls_hydrogen_treatment      constr
_refine_ls_matrix_type             full
_refine_ls_number_parameters       235
_refine_ls_number_reflns           4610
_refine_ls_number_restraints       0
_refine_ls_R_factor_all            0.1168
_refine_ls_R_factor_gt             0.0979
_refine_ls_restrained_S_all        1.056
_refine_ls_shift/su_max            0.001
_refine_ls_shift/su_mean           0.000
_refine_ls_structure_factor_coef   Fsqd
_refine_ls_weighting_details      
 'w=1/[\s^2^(Fo^2^)+(0.0806P)^2^+88.5099P] where P=(Fo^2^+2Fc^2^)/3'
_refine_ls_weighting_scheme        calc
_refine_ls_wR_factor_gt            0.2315
_refine_ls_wR_factor_ref           0.2435
_refine_special_details            ?
_olex2_refinement_description
;
1. Fixed Uiso
 At 1.2 times of:
  All B(H) groups, All C(H) groups
2. Uiso/Uaniso restraints and constraints
Uanis(B18) = Uanis(B17) = Uanis(B16) = Uanis(B15) = Uanis(B9) = Uanis(B1) =
Uanis(B5) = Uanis(B3)
Uanis(C5) = Uanis(C7)
Uanis(C9) = Uanis(C3)
3.a Aromatic/amide H refined with riding coordinates:
 C5(H5), C6(H6A), C7(H7)
3.b Boron cage BH refined with riding coordinates:
 B1(H1), B2(H2), B3(H3), B4(H4), B5(H5A), B6(H6), B7(H7A), B8(H8), B9(H9),
 B10(H10), B11(H11), B12(H12), B13(H13), B14(H14), B15(H15), B16(H16), B17(H17),
  B18(H18), B19(H19), B20(H20)
;
_atom_sites_solution_hydrogens     geom
_atom_sites_solution_primary       dual
_atom_sites_solution_secondary     ?
loop_
  _atom_site_label
  _atom_site_type_symbol
  _atom_site_fract_x
  _atom_site_fract_y
  _atom_site_fract_z
  _atom_site_U_iso_or_equiv
  _atom_site_adp_type
  _atom_site_occupancy
  _atom_site_site_symmetry_order
  _atom_site_calc_flag
  _atom_site_refinement_flags_posn
  _atom_site_refinement_flags_adp
  _atom_site_refinement_flags_occupancy
  _atom_site_disorder_assembly
  _atom_site_disorder_group
 Sb1 Sb 0.27679(11) 0.61894(2) 0.90845(6) 0.0179(2) Uani 1 1 d . . . . .
 Cl1 Cl -0.0487(4) 0.61852(10) 0.9646(3) 0.0324(7) Uani 1 1 d . . . . .
 N1 N 0.4408(13) 0.6225(3) 0.7332(8) 0.018(2) Uani 1 1 d . . . . .
 C1 C 0.2240(15) 0.6838(4) 0.8316(9) 0.016(2) Uani 1 1 d . . . . .
 C2 C 0.2253(15) 0.5572(4) 0.8158(9) 0.015(2) Uani 1 1 d . . . . .
 C3 C 0.3832(15) 0.5467(4) 0.7183(9) 0.0162(16) Uani 1 1 d . . . . .
 C4 C 0.4923(16) 0.5861(3) 0.6877(9) 0.016(2) Uani 1 1 d . . . . .
 C5 C 0.6264(16) 0.5855(4) 0.6061(10) 0.0214(18) Uani 1 1 d . . . . .
 H5 H 0.668925 0.558935 0.575679 0.026 Uiso 1 1 calc R U . . .
 C6 C 0.6959(17) 0.6258(4) 0.5709(10) 0.025(3) Uani 1 1 d . . . . .
 H6A H 0.787981 0.626977 0.515780 0.030 Uiso 1 1 calc R U . . .
 C7 C 0.6289(16) 0.6638(4) 0.6174(10) 0.0214(18) Uani 1 1 d . . . . .
 H7 H 0.674103 0.691354 0.594751 0.026 Uiso 1 1 calc R U . . .
 C8 C 0.4954(15) 0.6607(4) 0.6970(9) 0.018(2) Uani 1 1 d . . . . .
 C9 C 0.3839(15) 0.6979(4) 0.7383(9) 0.0162(16) Uani 1 1 d . . . . .
 B1 B 0.4280(19) 0.7144(4) 0.8760(10) 0.0189(10) Uani 1 1 d . . . . .
 H1 H 0.547532 0.702097 0.933369 0.023 Uiso 1 1 calc R U . . .
 B2 B 0.0184(19) 0.7148(4) 0.8157(11) 0.021(3) Uani 1 1 d . . . . .
 H2 H -0.128225 0.703226 0.835020 0.025 Uiso 1 1 calc R U . . .
 B3 B 0.1407(19) 0.6952(4) 0.6977(10) 0.0189(10) Uani 1 1 d . . . . .
 H3 H 0.075427 0.670304 0.639373 0.023 Uiso 1 1 calc R U . . .
 B4 B 0.1967(19) 0.7263(4) 0.9236(10) 0.017(3) Uani 1 1 d . . . . .
 H4 H 0.166389 0.721930 1.013105 0.021 Uiso 1 1 calc R U . . .
 B5 B 0.4678(19) 0.7494(4) 0.7601(10) 0.0189(10) Uani 1 1 d . . . . .
 H5A H 0.615722 0.760290 0.741104 0.023 Uiso 1 1 calc R U . . .
 B6 B 0.290(2) 0.7377(4) 0.6496(11) 0.021(3) Uani 1 1 d . . . . .
 H6 H 0.321258 0.741039 0.559886 0.025 Uiso 1 1 calc R U . . .
 B7 B 0.0603(18) 0.7498(4) 0.7013(11) 0.016(3) Uani 1 1 d . . . . .
 H7A H -0.060696 0.761411 0.643893 0.019 Uiso 1 1 calc R U . . .
 B8 B 0.347(2) 0.7694(4) 0.8770(11) 0.022(3) Uani 1 1 d . . . . .
 H8 H 0.415208 0.793953 0.935457 0.026 Uiso 1 1 calc R U . . .
 B9 B 0.0925(19) 0.7700(4) 0.8397(10) 0.0189(10) Uani 1 1 d . . . . .
 H9 H -0.006652 0.794744 0.873396 0.023 Uiso 1 1 calc R U . . .
 B10 B 0.2620(18) 0.7839(4) 0.7411(11) 0.018(3) Uani 1 1 d . . . . .
 H10 H 0.274438 0.818180 0.710879 0.022 Uiso 1 1 calc R U . . .
 B11 B 0.020(2) 0.5267(5) 0.7925(10) 0.021(3) Uani 1 1 d . . . . .
 H11 H -0.125902 0.537240 0.816112 0.025 Uiso 1 1 calc R U . . .
 B12 B 0.196(2) 0.5112(4) 0.8964(10) 0.020(3) Uani 1 1 d . . . . .
 H12 H 0.166617 0.511965 0.986691 0.024 Uiso 1 1 calc R U . . .
 B13 B 0.089(2) 0.4718(4) 0.8014(12) 0.024(3) Uani 1 1 d . . . . .
 H13 H -0.011403 0.446102 0.828753 0.028 Uiso 1 1 calc R U . . .
 B14 B 0.345(2) 0.4702(4) 0.8383(11) 0.022(3) Uani 1 1 d . . . . .
 H14 H 0.412458 0.443547 0.890273 0.026 Uiso 1 1 calc R U . . .
 B15 B 0.2579(19) 0.4615(4) 0.6970(10) 0.0189(10) Uani 1 1 d . . . . .
 H15 H 0.267768 0.428717 0.657019 0.023 Uiso 1 1 calc R U . . .
 B16 B 0.4653(19) 0.4941(4) 0.7252(10) 0.0189(10) Uani 1 1 d . . . . .
 H16 H 0.611834 0.483526 0.702786 0.023 Uiso 1 1 calc R U . . .
 B17 B 0.2879(19) 0.5111(4) 0.6208(10) 0.0189(10) Uani 1 1 d . . . . .
 H17 H 0.319591 0.511861 0.530833 0.023 Uiso 1 1 calc R U . . .
 B18 B 0.1357(19) 0.5515(4) 0.6791(10) 0.0189(10) Uani 1 1 d . . . . .
 H18 H 0.067533 0.578453 0.628504 0.023 Uiso 1 1 calc R U . . .
 B19 B 0.0593(19) 0.4973(4) 0.6670(10) 0.019(3) Uani 1 1 d . . . . .
 H19 H -0.060716 0.488236 0.605830 0.022 Uiso 1 1 calc R U . . .
 B20 B 0.4256(18) 0.5248(4) 0.8506(10) 0.017(3) Uani 1 1 d . . . . .
 H20 H 0.545812 0.534824 0.910552 0.020 Uiso 1 1 calc R U . . .

loop_
  _atom_site_aniso_label
  _atom_site_aniso_U_11
  _atom_site_aniso_U_22
  _atom_site_aniso_U_33
  _atom_site_aniso_U_23
  _atom_site_aniso_U_13
  _atom_site_aniso_U_12
 Sb1 0.0195(4) 0.0240(4) 0.0101(4) 0.0003(3) 0.0010(3) 0.0013(3)
 Cl1 0.0259(16) 0.0300(16) 0.0435(19) 0.0049(14) 0.0220(14) 0.0033(13)
 N1 0.011(4) 0.016(5) 0.026(5) -0.004(4) -0.010(4) -0.001(4)
 C1 0.013(5) 0.023(6) 0.011(5) -0.004(4) -0.003(4) -0.001(4)
 C2 0.009(5) 0.025(6) 0.011(5) 0.004(4) 0.002(4) 0.000(4)
 C3 0.010(4) 0.025(4) 0.013(4) 0.002(3) 0.001(3) 0.002(3)
 C4 0.016(6) 0.017(6) 0.016(5) 0.000(4) -0.001(4) -0.003(4)
 C5 0.014(4) 0.021(4) 0.029(5) 0.001(3) -0.006(3) 0.000(3)
 C6 0.018(6) 0.037(7) 0.022(6) -0.004(5) 0.005(5) -0.003(5)
 C7 0.014(4) 0.021(4) 0.029(5) 0.001(3) -0.006(3) 0.000(3)
 C8 0.010(5) 0.024(6) 0.020(6) 0.001(5) -0.001(4) 0.000(4)
 C9 0.010(4) 0.025(4) 0.013(4) 0.002(3) 0.001(3) 0.002(3)
 B1 0.020(2) 0.029(3) 0.008(2) 0.0002(18) -0.0012(17) 0.0016(19)
 B2 0.016(7) 0.029(7) 0.017(6) -0.004(5) 0.000(5) -0.005(5)
 B3 0.020(2) 0.029(3) 0.008(2) 0.0002(18) -0.0012(17) 0.0016(19)
 B4 0.018(6) 0.025(7) 0.009(6) -0.002(5) 0.002(5) -0.001(5)
 B5 0.020(2) 0.029(3) 0.008(2) 0.0002(18) -0.0012(17) 0.0016(19)
 B6 0.024(7) 0.024(7) 0.015(6) -0.001(5) 0.000(5) 0.001(6)
 B7 0.011(6) 0.022(6) 0.016(6) -0.001(5) 0.003(5) -0.002(5)
 B8 0.026(7) 0.020(7) 0.017(7) -0.002(5) -0.004(5) -0.002(5)
 B9 0.020(2) 0.029(3) 0.008(2) 0.0002(18) -0.0012(17) 0.0016(19)
 B10 0.013(6) 0.022(7) 0.019(7) 0.005(5) -0.005(5) 0.003(5)
 B11 0.020(7) 0.032(7) 0.011(6) -0.003(5) -0.006(5) -0.006(6)
 B12 0.024(7) 0.028(7) 0.008(6) 0.005(5) -0.002(5) 0.002(6)
 B13 0.025(7) 0.022(7) 0.023(7) 0.001(6) -0.009(6) -0.003(6)
 B14 0.029(8) 0.018(7) 0.020(7) 0.001(5) 0.006(6) 0.004(5)
 B15 0.020(2) 0.029(3) 0.008(2) 0.0002(18) -0.0012(17) 0.0016(19)
 B16 0.020(2) 0.029(3) 0.008(2) 0.0002(18) -0.0012(17) 0.0016(19)
 B17 0.020(2) 0.029(3) 0.008(2) 0.0002(18) -0.0012(17) 0.0016(19)
 B18 0.020(2) 0.029(3) 0.008(2) 0.0002(18) -0.0012(17) 0.0016(19)
 B19 0.017(6) 0.030(7) 0.008(6) 0.003(5) -0.002(5) 0.001(5)
 B20 0.012(6) 0.030(7) 0.009(6) -0.003(5) 0.003(5) -0.001(5)

_geom_special_details
;
 All esds (except the esd in the dihedral angle between two l.s. planes)
 are estimated using the full covariance matrix.  The cell esds are taken
 into account individually in the estimation of esds in distances, angles
 and torsion angles; correlations between esds in cell parameters are only
 used when they are defined by crystal symmetry.  An approximate (isotropic)
 treatment of cell esds is used for estimating esds involving l.s. planes.
;
loop_
  _geom_bond_atom_site_label_1
  _geom_bond_atom_site_label_2
  _geom_bond_distance
  _geom_bond_site_symmetry_2
  _geom_bond_publ_flag
 Sb1 Cl1 2.405(12) . ?
 Sb1 N1 2.461(14) . ?
 Sb1 C1 2.220(15) . ?
 Sb1 C2 2.222(14) . ?
 N1 C4 1.305(15) . ?
 N1 C8 1.315(15) . ?
 C1 C9 1.685(16) . ?
 C1 B1 1.765(18) . ?
 C1 B2 1.725(18) . ?
 C1 B3 1.723(17) . ?
 C1 B4 1.732(17) . ?
 C2 C3 1.685(15) . ?
 C2 B11 1.721(18) . ?
 C2 B12 1.733(18) . ?
 C2 B18 1.740(18) . ?
 C2 B20 1.747(18) . ?
 C3 C4 1.487(16) . ?
 C3 B16 1.717(19) . ?
 C3 B17 1.714(17) . ?
 C3 B18 1.771(19) . ?
 C3 B20 1.742(18) . ?
 C4 C5 1.395(17) . ?
 C5 H5 0.9500 . ?
 C5 C6 1.403(18) . ?
 C6 H6A 0.9500 . ?
 C6 C7 1.388(17) . ?
 C7 H7 0.9500 . ?
 C7 C8 1.377(17) . ?
 C8 C9 1.485(16) . ?
 C9 B1 1.748(18) . ?
 C9 B3 1.742(19) . ?
 C9 B5 1.705(19) . ?
 C9 B6 1.730(18) . ?
 B1 H1 1.1200 . ?
 B1 B4 1.78(2) . ?
 B1 B5 1.799(19) . ?
 B1 B8 1.78(2) . ?
 B2 H2 1.1200 . ?
 B2 B3 1.803(19) . ?
 B2 B4 1.786(19) . ?
 B2 B7 1.786(19) . ?
 B2 B9 1.79(2) . ?
 B3 H3 1.1200 . ?
 B3 B6 1.79(2) . ?
 B3 B7 1.77(2) . ?
 B4 H4 1.1200 . ?
 B4 B8 1.80(2) . ?
 B4 B9 1.808(19) . ?
 B5 H5A 1.1200 . ?
 B5 B6 1.805(19) . ?
 B5 B8 1.79(2) . ?
 B5 B10 1.788(19) . ?
 B6 H6 1.1200 . ?
 B6 B7 1.79(2) . ?
 B6 B10 1.82(2) . ?
 B7 H7A 1.1200 . ?
 B7 B9 1.785(19) . ?
 B7 B10 1.799(19) . ?
 B8 H8 1.1200 . ?
 B8 B9 1.81(2) . ?
 B8 B10 1.769(19) . ?
 B9 H9 1.1200 . ?
 B9 B10 1.775(19) . ?
 B10 H10 1.1200 . ?
 B11 H11 1.1200 . ?
 B11 B12 1.771(19) . ?
 B11 B13 1.76(2) . ?
 B11 B18 1.795(19) . ?
 B11 B19 1.798(19) . ?
 B12 H12 1.1200 . ?
 B12 B13 1.80(2) . ?
 B12 B14 1.80(2) . ?
 B12 B20 1.77(2) . ?
 B13 H13 1.1200 . ?
 B13 B14 1.81(2) . ?
 B13 B15 1.80(2) . ?
 B13 B19 1.80(2) . ?
 B14 H14 1.1200 . ?
 B14 B15 1.80(2) . ?
 B14 B16 1.798(19) . ?
 B14 B20 1.77(2) . ?
 B15 H15 1.1200 . ?
 B15 B16 1.78(2) . ?
 B15 B17 1.80(2) . ?
 B15 B19 1.791(19) . ?
 B16 H16 1.1200 . ?
 B16 B17 1.795(19) . ?
 B16 B20 1.817(19) . ?
 B17 H17 1.1200 . ?
 B17 B18 1.800(19) . ?
 B17 B19 1.77(2) . ?
 B18 H18 1.1200 . ?
 B18 B19 1.75(2) . ?
 B19 H19 1.1200 . ?
 B20 H20 1.1200 . ?

loop_
  _geom_angle_atom_site_label_1
  _geom_angle_atom_site_label_2
  _geom_angle_atom_site_label_3
  _geom_angle
  _geom_angle_site_symmetry_1
  _geom_angle_site_symmetry_3
  _geom_angle_publ_flag
 Cl1 Sb1 N1 137.1(2) . . ?
 C1 Sb1 Cl1 89.1(3) . . ?
 C1 Sb1 N1 71.1(4) . . ?
 C1 Sb1 C2 122.5(5) . . ?
 C2 Sb1 Cl1 90.5(3) . . ?
 C2 Sb1 N1 71.1(4) . . ?
 C4 N1 Sb1 118.3(8) . . ?
 C4 N1 C8 122.2(11) . . ?
 C8 N1 Sb1 118.8(7) . . ?
 C9 C1 Sb1 114.1(7) . . ?
 C9 C1 B1 60.9(7) . . ?
 C9 C1 B2 111.1(9) . . ?
 C9 C1 B3 61.5(7) . . ?
 C9 C1 B4 109.5(9) . . ?
 B1 C1 Sb1 103.8(7) . . ?
 B2 C1 Sb1 131.4(8) . . ?
 B2 C1 B1 113.0(9) . . ?
 B2 C1 B4 62.2(7) . . ?
 B3 C1 Sb1 127.9(7) . . ?
 B3 C1 B1 113.6(9) . . ?
 B3 C1 B2 63.1(7) . . ?
 B3 C1 B4 113.8(9) . . ?
 B4 C1 Sb1 115.6(8) . . ?
 B4 C1 B1 61.2(7) . . ?
 C3 C2 Sb1 114.8(7) . . ?
 C3 C2 B11 110.6(9) . . ?
 C3 C2 B12 109.8(9) . . ?
 C3 C2 B18 62.3(7) . . ?
 C3 C2 B20 61.0(7) . . ?
 B11 C2 Sb1 131.1(7) . . ?
 B11 C2 B12 61.7(7) . . ?
 B11 C2 B18 62.5(7) . . ?
 B11 C2 B20 112.2(10) . . ?
 B12 C2 Sb1 115.7(8) . . ?
 B12 C2 B18 113.7(9) . . ?
 B12 C2 B20 61.2(7) . . ?
 B18 C2 Sb1 127.1(7) . . ?
 B18 C2 B20 114.3(8) . . ?
 B20 C2 Sb1 105.1(7) . . ?
 C2 C3 B16 112.0(8) . . ?
 C2 C3 B17 110.9(9) . . ?
 C2 C3 B18 60.4(7) . . ?
 C2 C3 B20 61.3(7) . . ?
 C4 C3 C2 112.4(9) . . ?
 C4 C3 B16 127.2(10) . . ?
 C4 C3 B17 122.2(9) . . ?
 C4 C3 B18 111.8(9) . . ?
 C4 C3 B20 118.6(9) . . ?
 B16 C3 B18 114.1(9) . . ?
 B16 C3 B20 63.4(7) . . ?
 B17 C3 B16 63.1(8) . . ?
 B17 C3 B18 62.2(7) . . ?
 B17 C3 B20 115.0(9) . . ?
 B20 C3 B18 113.0(8) . . ?
 N1 C4 C3 115.9(10) . . ?
 N1 C4 C5 121.2(10) . . ?
 C5 C4 C3 122.5(10) . . ?
 C4 C5 H5 121.3 . . ?
 C4 C5 C6 117.3(11) . . ?
 C6 C5 H5 121.3 . . ?
 C5 C6 H6A 120.4 . . ?
 C7 C6 C5 119.3(12) . . ?
 C7 C6 H6A 120.4 . . ?
 C6 C7 H7 120.7 . . ?
 C8 C7 C6 118.6(11) . . ?
 C8 C7 H7 120.7 . . ?
 N1 C8 C7 120.8(11) . . ?
 N1 C8 C9 114.1(10) . . ?
 C7 C8 C9 124.6(11) . . ?
 C1 C9 B1 61.8(7) . . ?
 C1 C9 B3 60.3(7) . . ?
 C1 C9 B5 111.7(8) . . ?
 C1 C9 B6 110.8(9) . . ?
 C8 C9 C1 113.9(9) . . ?
 C8 C9 B1 118.3(9) . . ?
 C8 C9 B3 112.9(9) . . ?
 C8 C9 B5 125.9(10) . . ?
 C8 C9 B6 121.6(10) . . ?
 B3 C9 B1 113.5(8) . . ?
 B5 C9 B1 62.8(7) . . ?
 B5 C9 B3 114.1(9) . . ?
 B5 C9 B6 63.4(8) . . ?
 B6 C9 B1 115.0(9) . . ?
 B6 C9 B3 62.0(7) . . ?
 C1 B1 H1 124.6 . . ?
 C1 B1 B4 58.5(7) . . ?
 C1 B1 B5 103.9(9) . . ?
 C1 B1 B8 104.9(9) . . ?
 C9 B1 C1 57.3(6) . . ?
 C9 B1 H1 125.1 . . ?
 C9 B1 B4 104.5(9) . . ?
 C9 B1 B5 57.4(7) . . ?
 C9 B1 B8 104.0(9) . . ?
 B4 B1 H1 121.8 . . ?
 B4 B1 B5 108.0(9) . . ?
 B4 B1 B8 60.7(8) . . ?
 B5 B1 H1 122.8 . . ?
 B8 B1 H1 122.8 . . ?
 B8 B1 B5 60.0(8) . . ?
 C1 B2 H2 124.3 . . ?
 C1 B2 B3 58.4(7) . . ?
 C1 B2 B4 59.1(7) . . ?
 C1 B2 B7 104.4(9) . . ?
 C1 B2 B9 105.9(9) . . ?
 B3 B2 H2 122.3 . . ?
 B4 B2 H2 121.2 . . ?
 B4 B2 B3 107.5(10) . . ?
 B4 B2 B7 107.9(9) . . ?
 B4 B2 B9 60.8(7) . . ?
 B7 B2 H2 122.9 . . ?
 B7 B2 B3 59.1(8) . . ?
 B7 B2 B9 59.9(7) . . ?
 B9 B2 H2 121.8 . . ?
 B9 B2 B3 107.4(9) . . ?
 C1 B3 C9 58.2(6) . . ?
 C1 B3 B2 58.5(7) . . ?
 C1 B3 H3 123.7 . . ?
 C1 B3 B6 106.3(9) . . ?
 C1 B3 B7 105.2(9) . . ?
 C9 B3 B2 105.0(9) . . ?
 C9 B3 H3 124.4 . . ?
 C9 B3 B6 58.7(7) . . ?
 C9 B3 B7 104.7(9) . . ?
 B2 B3 H3 122.1 . . ?
 B6 B3 B2 108.8(10) . . ?
 B6 B3 H3 121.3 . . ?
 B7 B3 B2 60.0(7) . . ?
 B7 B3 H3 123.0 . . ?
 B7 B3 B6 60.5(8) . . ?
 C1 B4 B1 60.3(7) . . ?
 C1 B4 B2 58.7(7) . . ?
 C1 B4 H4 124.1 . . ?
 C1 B4 B8 105.6(9) . . ?
 C1 B4 B9 104.8(9) . . ?
 B1 B4 B2 109.4(9) . . ?
 B1 B4 H4 120.6 . . ?
 B1 B4 B8 59.7(8) . . ?
 B1 B4 B9 108.4(9) . . ?
 B2 B4 H4 121.3 . . ?
 B2 B4 B8 108.2(9) . . ?
 B2 B4 B9 59.7(8) . . ?
 B8 B4 H4 122.3 . . ?
 B8 B4 B9 60.2(8) . . ?
 B9 B4 H4 122.5 . . ?
 C9 B5 B1 59.8(7) . . ?
 C9 B5 H5A 123.9 . . ?
 C9 B5 B6 59.0(7) . . ?
 C9 B5 B8 105.6(9) . . ?
 C9 B5 B10 105.3(10) . . ?
 B1 B5 H5A 121.3 . . ?
 B1 B5 B6 109.0(10) . . ?
 B6 B5 H5A 120.7 . . ?
 B8 B5 B1 59.6(8) . . ?
 B8 B5 H5A 122.5 . . ?
 B8 B5 B6 108.5(10) . . ?
 B10 B5 B1 107.3(9) . . ?
 B10 B5 H5A 122.7 . . ?
 B10 B5 B6 60.7(8) . . ?
 B10 B5 B8 59.3(7) . . ?
 C9 B6 B3 59.3(8) . . ?
 C9 B6 B5 57.6(7) . . ?
 C9 B6 H6 125.2 . . ?
 C9 B6 B7 104.3(9) . . ?
 C9 B6 B10 103.1(9) . . ?
 B3 B6 B5 107.2(9) . . ?
 B3 B6 H6 121.8 . . ?
 B3 B6 B7 59.3(8) . . ?
 B3 B6 B10 106.8(10) . . ?
 B5 B6 H6 122.3 . . ?
 B5 B6 B10 59.2(7) . . ?
 B7 B6 B5 107.0(10) . . ?
 B7 B6 H6 122.7 . . ?
 B7 B6 B10 59.8(7) . . ?
 B10 B6 H6 123.3 . . ?
 B2 B7 B6 109.4(9) . . ?
 B2 B7 H7A 121.3 . . ?
 B2 B7 B10 107.6(9) . . ?
 B3 B7 B2 60.9(8) . . ?
 B3 B7 B6 60.3(7) . . ?
 B3 B7 H7A 121.1 . . ?
 B3 B7 B9 109.1(9) . . ?
 B3 B7 B10 108.3(9) . . ?
 B6 B7 H7A 120.7 . . ?
 B6 B7 B10 60.7(8) . . ?
 B9 B7 B2 60.2(8) . . ?
 B9 B7 B6 109.2(9) . . ?
 B9 B7 H7A 121.3 . . ?
 B9 B7 B10 59.4(7) . . ?
 B10 B7 H7A 122.1 . . ?
 B1 B8 B4 59.6(8) . . ?
 B1 B8 B5 60.5(7) . . ?
 B1 B8 H8 121.2 . . ?
 B1 B8 B9 108.3(9) . . ?
 B4 B8 H8 122.2 . . ?
 B4 B8 B9 60.1(8) . . ?
 B5 B8 B4 107.5(9) . . ?
 B5 B8 H8 121.7 . . ?
 B5 B8 B9 107.8(9) . . ?
 B9 B8 H8 121.8 . . ?
 B10 B8 B1 108.8(9) . . ?
 B10 B8 B4 107.6(9) . . ?
 B10 B8 B5 60.3(8) . . ?
 B10 B8 H8 121.6 . . ?
 B10 B8 B9 59.5(7) . . ?
 B2 B9 B4 59.5(8) . . ?
 B2 B9 B8 107.6(9) . . ?
 B2 B9 H9 121.6 . . ?
 B4 B9 B8 59.7(7) . . ?
 B4 B9 H9 122.6 . . ?
 B7 B9 B2 60.0(7) . . ?
 B7 B9 B4 107.0(9) . . ?
 B7 B9 B8 107.5(9) . . ?
 B7 B9 H9 121.8 . . ?
 B8 B9 H9 122.2 . . ?
 B10 B9 B2 108.5(9) . . ?
 B10 B9 B4 107.0(9) . . ?
 B10 B9 B7 60.7(7) . . ?
 B10 B9 B8 59.1(8) . . ?
 B10 B9 H9 121.7 . . ?
 B5 B10 B6 60.1(7) . . ?
 B5 B10 B7 107.5(10) . . ?
 B5 B10 H10 121.5 . . ?
 B6 B10 H10 121.6 . . ?
 B7 B10 B6 59.5(8) . . ?
 B7 B10 H10 122.3 . . ?
 B8 B10 B5 60.4(7) . . ?
 B8 B10 B6 109.0(9) . . ?
 B8 B10 B7 108.6(9) . . ?
 B8 B10 B9 61.4(8) . . ?
 B8 B10 H10 120.7 . . ?
 B9 B10 B5 109.3(9) . . ?
 B9 B10 B6 108.5(10) . . ?
 B9 B10 B7 59.9(8) . . ?
 B9 B10 H10 120.8 . . ?
 C2 B11 H11 124.1 . . ?
 C2 B11 B12 59.5(7) . . ?
 C2 B11 B13 106.8(10) . . ?
 C2 B11 B18 59.3(7) . . ?
 C2 B11 B19 104.3(9) . . ?
 B12 B11 H11 120.1 . . ?
 B12 B11 B18 109.3(10) . . ?
 B12 B11 B19 109.2(10) . . ?
 B13 B11 H11 120.9 . . ?
 B13 B11 B12 61.4(8) . . ?
 B13 B11 B18 108.6(10) . . ?
 B13 B11 B19 60.9(8) . . ?
 B18 B11 H11 121.6 . . ?
 B18 B11 B19 58.4(8) . . ?
 B19 B11 H11 122.8 . . ?
 C2 B12 B11 58.8(7) . . ?
 C2 B12 H12 124.3 . . ?
 C2 B12 B13 104.3(9) . . ?
 C2 B12 B14 105.3(9) . . ?
 C2 B12 B20 59.8(7) . . ?
 B11 B12 H12 121.7 . . ?
 B11 B12 B13 58.9(8) . . ?
 B11 B12 B14 107.7(10) . . ?
 B11 B12 B20 108.6(10) . . ?
 B13 B12 H12 122.8 . . ?
 B14 B12 H12 122.2 . . ?
 B14 B12 B13 60.5(8) . . ?
 B20 B12 H12 121.0 . . ?
 B20 B12 B13 108.0(10) . . ?
 B20 B12 B14 59.6(8) . . ?
 B11 B13 B12 59.7(8) . . ?
 B11 B13 H13 121.4 . . ?
 B11 B13 B14 107.8(9) . . ?
 B11 B13 B15 108.4(10) . . ?
 B11 B13 B19 60.7(7) . . ?
 B12 B13 H13 122.1 . . ?
 B12 B13 B14 59.7(7) . . ?
 B14 B13 H13 122.2 . . ?
 B15 B13 B12 107.6(10) . . ?
 B15 B13 H13 121.8 . . ?
 B15 B13 B14 59.7(8) . . ?
 B15 B13 B19 59.7(8) . . ?
 B19 B13 B12 107.8(10) . . ?
 B19 B13 H13 121.8 . . ?
 B19 B13 B14 107.3(10) . . ?
 B12 B14 B13 59.8(8) . . ?
 B12 B14 H14 121.9 . . ?
 B12 B14 B16 108.2(10) . . ?
 B13 B14 H14 122.4 . . ?
 B15 B14 B12 107.6(10) . . ?
 B15 B14 B13 59.7(8) . . ?
 B15 B14 H14 122.1 . . ?
 B15 B14 B16 59.3(8) . . ?
 B16 B14 B13 107.2(10) . . ?
 B16 B14 H14 121.6 . . ?
 B20 B14 B12 59.5(8) . . ?
 B20 B14 B13 107.3(9) . . ?
 B20 B14 H14 121.6 . . ?
 B20 B14 B15 108.0(9) . . ?
 B20 B14 B16 61.1(7) . . ?
 B13 B15 H15 121.2 . . ?
 B13 B15 B17 107.8(9) . . ?
 B14 B15 B13 60.6(8) . . ?
 B14 B15 H15 121.1 . . ?
 B14 B15 B17 108.4(9) . . ?
 B16 B15 B13 108.8(9) . . ?
 B16 B15 B14 60.4(7) . . ?
 B16 B15 H15 121.4 . . ?
 B16 B15 B17 60.2(7) . . ?
 B16 B15 B19 107.7(10) . . ?
 B17 B15 H15 122.1 . . ?
 B19 B15 B13 60.3(8) . . ?
 B19 B15 B14 108.5(9) . . ?
 B19 B15 H15 122.0 . . ?
 B19 B15 B17 59.1(8) . . ?
 C3 B16 B14 104.7(9) . . ?
 C3 B16 B15 104.9(10) . . ?
 C3 B16 H16 124.6 . . ?
 C3 B16 B17 58.4(7) . . ?
 C3 B16 B20 59.0(7) . . ?
 B14 B16 H16 122.4 . . ?
 B14 B16 B20 58.8(8) . . ?
 B15 B16 B14 60.4(8) . . ?
 B15 B16 H16 122.3 . . ?
 B15 B16 B17 60.5(8) . . ?
 B15 B16 B20 107.1(9) . . ?
 B17 B16 B14 108.6(10) . . ?
 B17 B16 H16 121.2 . . ?
 B17 B16 B20 107.6(9) . . ?
 B20 B16 H16 122.3 . . ?
 C3 B17 B15 104.0(9) . . ?
 C3 B17 B16 58.5(7) . . ?
 C3 B17 H17 124.3 . . ?
 C3 B17 B18 60.5(7) . . ?
 C3 B17 B19 105.1(9) . . ?
 B15 B17 H17 123.1 . . ?
 B16 B17 B15 59.3(7) . . ?
 B16 B17 H17 121.4 . . ?
 B16 B17 B18 109.0(9) . . ?
 B18 B17 B15 107.3(9) . . ?
 B18 B17 H17 121.1 . . ?
 B19 B17 B15 60.2(7) . . ?
 B19 B17 B16 107.9(9) . . ?
 B19 B17 H17 122.6 . . ?
 B19 B17 B18 58.8(8) . . ?
 C2 B18 C3 57.3(6) . . ?
 C2 B18 B11 58.2(7) . . ?
 C2 B18 B17 104.5(9) . . ?
 C2 B18 H18 124.1 . . ?
 C2 B18 B19 105.5(9) . . ?
 C3 B18 B11 103.5(9) . . ?
 C3 B18 B17 57.4(7) . . ?
 C3 B18 H18 125.8 . . ?
 B11 B18 B17 107.8(10) . . ?
 B11 B18 H18 122.3 . . ?
 B17 B18 H18 122.6 . . ?
 B19 B18 C3 103.4(9) . . ?
 B19 B18 B11 60.9(7) . . ?
 B19 B18 B17 59.8(8) . . ?
 B19 B18 H18 122.7 . . ?
 B11 B19 B13 58.4(8) . . ?
 B11 B19 H19 122.5 . . ?
 B13 B19 H19 122.1 . . ?
 B15 B19 B11 106.9(9) . . ?
 B15 B19 B13 60.0(7) . . ?
 B15 B19 H19 121.5 . . ?
 B17 B19 B11 109.0(9) . . ?
 B17 B19 B13 108.9(9) . . ?
 B17 B19 B15 60.7(8) . . ?
 B17 B19 H19 120.4 . . ?
 B18 B19 B11 60.7(8) . . ?
 B18 B19 B13 108.5(9) . . ?
 B18 B19 B15 109.8(10) . . ?
 B18 B19 B17 61.5(8) . . ?
 B18 B19 H19 120.2 . . ?
 C2 B20 B12 59.0(7) . . ?
 C2 B20 B14 105.8(10) . . ?
 C2 B20 B16 104.6(9) . . ?
 C2 B20 H20 124.1 . . ?
 C3 B20 C2 57.7(6) . . ?
 C3 B20 B12 105.4(9) . . ?
 C3 B20 B14 104.6(9) . . ?
 C3 B20 B16 57.6(7) . . ?
 C3 B20 H20 124.7 . . ?
 B12 B20 B16 108.6(9) . . ?
 B12 B20 H20 121.3 . . ?
 B14 B20 B12 61.0(8) . . ?
 B14 B20 B16 60.1(7) . . ?
 B14 B20 H20 122.4 . . ?
 B16 B20 H20 122.5 . . ?

loop_
  _geom_torsion_atom_site_label_1
  _geom_torsion_atom_site_label_2
  _geom_torsion_atom_site_label_3
  _geom_torsion_atom_site_label_4
  _geom_torsion
  _geom_torsion_site_symmetry_1
  _geom_torsion_site_symmetry_2
  _geom_torsion_site_symmetry_3
  _geom_torsion_site_symmetry_4
  _geom_torsion_publ_flag
 Sb1 N1 C4 C3 23.7(12) . . . . ?
 Sb1 N1 C4 C5 -163.3(8) . . . . ?
 Sb1 N1 C8 C7 162.9(8) . . . . ?
 Sb1 N1 C8 C9 -24.4(12) . . . . ?
 Sb1 C1 C9 C8 17.7(11) . . . . ?
 Sb1 C1 C9 B1 -92.9(8) . . . . ?
 Sb1 C1 C9 B3 121.5(8) . . . . ?
 Sb1 C1 C9 B5 -132.3(8) . . . . ?
 Sb1 C1 C9 B6 159.0(7) . . . . ?
 Sb1 C1 B1 C9 110.2(7) . . . . ?
 Sb1 C1 B1 B4 -111.8(8) . . . . ?
 Sb1 C1 B1 B5 145.4(7) . . . . ?
 Sb1 C1 B1 B8 -152.5(7) . . . . ?
 Sb1 C1 B2 B3 -118.1(10) . . . . ?
 Sb1 C1 B2 B4 100.7(10) . . . . ?
 Sb1 C1 B2 B7 -156.8(8) . . . . ?
 Sb1 C1 B2 B9 141.0(8) . . . . ?
 Sb1 C1 B3 C9 -99.6(9) . . . . ?
 Sb1 C1 B3 B2 123.0(10) . . . . ?
 Sb1 C1 B3 B6 -134.6(9) . . . . ?
 Sb1 C1 B3 B7 162.3(7) . . . . ?
 Sb1 C1 B4 B1 92.3(8) . . . . ?
 Sb1 C1 B4 B2 -125.2(8) . . . . ?
 Sb1 C1 B4 B8 132.7(8) . . . . ?
 Sb1 C1 B4 B9 -164.7(7) . . . . ?
 Sb1 C2 C3 C4 -17.3(11) . . . . ?
 Sb1 C2 C3 B16 133.5(8) . . . . ?
 Sb1 C2 C3 B17 -158.1(7) . . . . ?
 Sb1 C2 C3 B18 -120.5(8) . . . . ?
 Sb1 C2 C3 B20 94.1(8) . . . . ?
 Sb1 C2 B11 B12 -100.6(10) . . . . ?
 Sb1 C2 B11 B13 -141.3(9) . . . . ?
 Sb1 C2 B11 B18 116.6(10) . . . . ?
 Sb1 C2 B11 B19 155.2(8) . . . . ?
 Sb1 C2 B12 B11 124.7(8) . . . . ?
 Sb1 C2 B12 B13 163.6(7) . . . . ?
 Sb1 C2 B12 B14 -133.6(8) . . . . ?
 Sb1 C2 B12 B20 -93.7(8) . . . . ?
 Sb1 C2 B18 C3 101.4(9) . . . . ?
 Sb1 C2 B18 B11 -122.3(10) . . . . ?
 Sb1 C2 B18 B17 135.5(8) . . . . ?
 Sb1 C2 B18 B19 -162.4(7) . . . . ?
 Sb1 C2 B20 C3 -110.4(7) . . . . ?
 Sb1 C2 B20 B12 111.4(8) . . . . ?
 Sb1 C2 B20 B14 152.1(7) . . . . ?
 Sb1 C2 B20 B16 -145.4(7) . . . . ?
 N1 C4 C5 C6 -3.2(16) . . . . ?
 N1 C8 C9 C1 5.1(13) . . . . ?
 N1 C8 C9 B1 74.7(13) . . . . ?
 N1 C8 C9 B3 -61.3(13) . . . . ?
 N1 C8 C9 B5 150.2(10) . . . . ?
 N1 C8 C9 B6 -131.6(11) . . . . ?
 C1 C9 B1 B4 -36.1(8) . . . . ?
 C1 C9 B1 B5 -138.4(9) . . . . ?
 C1 C9 B1 B8 -98.9(10) . . . . ?
 C1 C9 B3 B2 36.7(8) . . . . ?
 C1 C9 B3 B6 139.8(9) . . . . ?
 C1 C9 B3 B7 99.0(9) . . . . ?
 C1 C9 B5 B1 39.1(9) . . . . ?
 C1 C9 B5 B6 -103.1(10) . . . . ?
 C1 C9 B5 B8 -0.6(11) . . . . ?
 C1 C9 B5 B10 -62.3(11) . . . . ?
 C1 C9 B6 B3 -36.8(8) . . . . ?
 C1 C9 B6 B5 104.7(10) . . . . ?
 C1 C9 B6 B7 3.3(11) . . . . ?
 C1 C9 B6 B10 65.1(11) . . . . ?
 C1 B1 B4 B2 -33.5(8) . . . . ?
 C1 B1 B4 B8 -133.7(9) . . . . ?
 C1 B1 B4 B9 -97.0(10) . . . . ?
 C1 B1 B5 C9 -35.1(8) . . . . ?
 C1 B1 B5 B6 -1.4(11) . . . . ?
 C1 B1 B5 B8 99.4(10) . . . . ?
 C1 B1 B5 B10 62.9(11) . . . . ?
 C1 B1 B8 B4 39.6(8) . . . . ?
 C1 B1 B8 B5 -97.6(9) . . . . ?
 C1 B1 B8 B9 2.9(11) . . . . ?
 C1 B1 B8 B10 -60.2(11) . . . . ?
 C1 B2 B3 C9 -36.6(8) . . . . ?
 C1 B2 B3 B6 -98.0(10) . . . . ?
 C1 B2 B3 B7 -135.1(9) . . . . ?
 C1 B2 B4 B1 34.1(8) . . . . ?
 C1 B2 B4 B8 97.6(10) . . . . ?
 C1 B2 B4 B9 134.6(9) . . . . ?
 C1 B2 B7 B3 38.4(8) . . . . ?
 C1 B2 B7 B6 1.2(11) . . . . ?
 C1 B2 B7 B9 -100.3(10) . . . . ?
 C1 B2 B7 B10 -63.2(11) . . . . ?
 C1 B2 B9 B4 -39.4(8) . . . . ?
 C1 B2 B9 B7 97.7(9) . . . . ?
 C1 B2 B9 B8 -2.8(11) . . . . ?
 C1 B2 B9 B10 59.8(11) . . . . ?
 C1 B3 B6 C9 34.8(8) . . . . ?
 C1 B3 B6 B5 1.5(12) . . . . ?
 C1 B3 B6 B7 -98.5(10) . . . . ?
 C1 B3 B6 B10 -60.7(11) . . . . ?
 C1 B3 B7 B2 -38.6(8) . . . . ?
 C1 B3 B7 B6 100.4(10) . . . . ?
 C1 B3 B7 B9 -1.3(11) . . . . ?
 C1 B3 B7 B10 61.8(11) . . . . ?
 C1 B4 B8 B1 -40.7(8) . . . . ?
 C1 B4 B8 B5 -2.4(11) . . . . ?
 C1 B4 B8 B9 98.4(9) . . . . ?
 C1 B4 B8 B10 61.2(11) . . . . ?
 C1 B4 B9 B2 39.0(8) . . . . ?
 C1 B4 B9 B7 1.0(11) . . . . ?
 C1 B4 B9 B8 -99.7(9) . . . . ?
 C1 B4 B9 B10 -62.8(11) . . . . ?
 C2 C3 C4 N1 -5.0(13) . . . . ?
 C2 C3 C4 C5 -177.9(10) . . . . ?
 C2 C3 B16 B14 0.0(11) . . . . ?
 C2 C3 B16 B15 62.7(10) . . . . ?
 C2 C3 B16 B17 103.1(10) . . . . ?
 C2 C3 B16 B20 -38.5(8) . . . . ?
 C2 C3 B17 B15 -65.2(10) . . . . ?
 C2 C3 B17 B16 -104.8(9) . . . . ?
 C2 C3 B17 B18 36.9(8) . . . . ?
 C2 C3 B17 B19 -2.8(11) . . . . ?
 C2 C3 B18 B11 -37.2(8) . . . . ?
 C2 C3 B18 B17 -139.8(9) . . . . ?
 C2 C3 B18 B19 -100.0(9) . . . . ?
 C2 C3 B20 B12 36.3(8) . . . . ?
 C2 C3 B20 B14 99.7(10) . . . . ?
 C2 C3 B20 B16 138.8(9) . . . . ?
 C2 B11 B12 B13 -134.7(10) . . . . ?
 C2 B11 B12 B14 -97.5(10) . . . . ?
 C2 B11 B12 B20 -34.5(8) . . . . ?
 C2 B11 B13 B12 39.8(8) . . . . ?
 C2 B11 B13 B14 2.9(12) . . . . ?
 C2 B11 B13 B15 -60.3(11) . . . . ?
 C2 B11 B13 B19 -97.4(10) . . . . ?
 C2 B11 B18 C3 36.7(8) . . . . ?
 C2 B11 B18 B17 96.4(10) . . . . ?
 C2 B11 B18 B19 134.7(9) . . . . ?
 C2 B11 B19 B13 101.5(10) . . . . ?
 C2 B11 B19 B15 64.6(11) . . . . ?
 C2 B11 B19 B17 0.4(12) . . . . ?
 C2 B11 B19 B18 -39.1(8) . . . . ?
 C2 B12 B13 B11 -38.9(9) . . . . ?
 C2 B12 B13 B14 99.7(10) . . . . ?
 C2 B12 B13 B15 62.6(11) . . . . ?
 C2 B12 B13 B19 -0.4(12) . . . . ?
 C2 B12 B14 B13 -98.1(10) . . . . ?
 C2 B12 B14 B15 -61.0(11) . . . . ?
 C2 B12 B14 B16 1.6(12) . . . . ?
 C2 B12 B14 B20 40.0(8) . . . . ?
 C2 B12 B20 C3 -35.8(8) . . . . ?
 C2 B12 B20 B14 -134.2(9) . . . . ?
 C2 B12 B20 B16 -96.2(10) . . . . ?
 C2 B18 B19 B11 38.8(8) . . . . ?
 C2 B18 B19 B13 4.0(12) . . . . ?
 C2 B18 B19 B15 -60.0(11) . . . . ?
 C2 B18 B19 B17 -98.0(9) . . . . ?
 C3 C2 B11 B12 102.0(10) . . . . ?
 C3 C2 B11 B13 61.3(11) . . . . ?
 C3 C2 B11 B18 -40.8(9) . . . . ?
 C3 C2 B11 B19 -2.2(11) . . . . ?
 C3 C2 B12 B11 -103.4(10) . . . . ?
 C3 C2 B12 B13 -64.5(11) . . . . ?
 C3 C2 B12 B14 -1.6(11) . . . . ?
 C3 C2 B12 B20 38.2(8) . . . . ?
 C3 C2 B18 B11 136.3(10) . . . . ?
 C3 C2 B18 B17 34.2(8) . . . . ?
 C3 C2 B18 B19 96.2(9) . . . . ?
 C3 C2 B20 B12 -138.2(9) . . . . ?
 C3 C2 B20 B14 -97.5(9) . . . . ?
 C3 C2 B20 B16 -35.1(8) . . . . ?
 C3 C4 C5 C6 169.3(10) . . . . ?
 C3 B16 B17 B15 -134.0(9) . . . . ?
 C3 B16 B17 B18 -34.7(9) . . . . ?
 C3 B16 B17 B19 -97.0(10) . . . . ?
 C3 B16 B20 C2 35.1(8) . . . . ?
 C3 B16 B20 B12 96.8(10) . . . . ?
 C3 B16 B20 B14 135.2(10) . . . . ?
 C3 B17 B18 C2 -34.1(8) . . . . ?
 C3 B17 B18 B11 -94.9(9) . . . . ?
 C3 B17 B18 B19 -133.8(9) . . . . ?
 C3 B17 B19 B11 1.4(12) . . . . ?
 C3 B17 B19 B13 -60.7(12) . . . . ?
 C3 B17 B19 B15 -97.8(10) . . . . ?
 C3 B17 B19 B18 40.6(8) . . . . ?
 C3 B18 B19 B11 98.2(9) . . . . ?
 C3 B18 B19 B13 63.3(11) . . . . ?
 C3 B18 B19 B15 -0.6(11) . . . . ?
 C3 B18 B19 B17 -38.7(8) . . . . ?
 C4 N1 C8 C7 -7.9(16) . . . . ?
 C4 N1 C8 C9 164.8(10) . . . . ?
 C4 C3 B16 B14 145.5(11) . . . . ?
 C4 C3 B16 B15 -151.8(10) . . . . ?
 C4 C3 B16 B17 -111.4(12) . . . . ?
 C4 C3 B16 B20 106.9(12) . . . . ?
 C4 C3 B17 B15 158.4(10) . . . . ?
 C4 C3 B17 B16 118.8(12) . . . . ?
 C4 C3 B17 B18 -99.5(11) . . . . ?
 C4 C3 B17 B19 -139.2(10) . . . . ?
 C4 C3 B18 C2 -104.2(10) . . . . ?
 C4 C3 B18 B11 -141.4(9) . . . . ?
 C4 C3 B18 B17 116.0(11) . . . . ?
 C4 C3 B18 B19 155.8(9) . . . . ?
 C4 C3 B20 C2 101.4(11) . . . . ?
 C4 C3 B20 B12 137.7(10) . . . . ?
 C4 C3 B20 B14 -158.9(10) . . . . ?
 C4 C3 B20 B16 -119.8(11) . . . . ?
 C4 C5 C6 C7 -0.3(17) . . . . ?
 C5 C6 C7 C8 0.0(17) . . . . ?
 C6 C7 C8 N1 4.0(17) . . . . ?
 C6 C7 C8 C9 -167.8(11) . . . . ?
 C7 C8 C9 C1 177.4(10) . . . . ?
 C7 C8 C9 B1 -113.0(13) . . . . ?
 C7 C8 C9 B3 111.0(12) . . . . ?
 C7 C8 C9 B5 -37.5(17) . . . . ?
 C7 C8 C9 B6 40.8(16) . . . . ?
 C8 N1 C4 C3 -165.5(10) . . . . ?
 C8 N1 C4 C5 7.5(16) . . . . ?
 C8 C9 B1 C1 -103.4(11) . . . . ?
 C8 C9 B1 B4 -139.6(10) . . . . ?
 C8 C9 B1 B5 118.1(12) . . . . ?
 C8 C9 B1 B8 157.6(10) . . . . ?
 C8 C9 B3 C1 105.3(10) . . . . ?
 C8 C9 B3 B2 142.0(10) . . . . ?
 C8 C9 B3 B6 -114.8(11) . . . . ?
 C8 C9 B3 B7 -155.7(9) . . . . ?
 C8 C9 B5 B1 -106.7(12) . . . . ?
 C8 C9 B5 B6 111.2(12) . . . . ?
 C8 C9 B5 B8 -146.3(10) . . . . ?
 C8 C9 B5 B10 152.0(10) . . . . ?
 C8 C9 B6 B3 101.0(11) . . . . ?
 C8 C9 B6 B5 -117.5(12) . . . . ?
 C8 C9 B6 B7 141.2(10) . . . . ?
 C8 C9 B6 B10 -157.1(10) . . . . ?
 C9 C1 B1 B4 138.0(9) . . . . ?
 C9 C1 B1 B5 35.2(8) . . . . ?
 C9 C1 B1 B8 97.3(9) . . . . ?
 C9 C1 B2 B3 39.6(9) . . . . ?
 C9 C1 B2 B4 -101.6(10) . . . . ?
 C9 C1 B2 B7 0.9(11) . . . . ?
 C9 C1 B2 B9 -61.4(11) . . . . ?
 C9 C1 B3 B2 -137.4(9) . . . . ?
 C9 C1 B3 B6 -35.0(8) . . . . ?
 C9 C1 B3 B7 -98.1(9) . . . . ?
 C9 C1 B4 B1 -38.3(8) . . . . ?
 C9 C1 B4 B2 104.2(10) . . . . ?
 C9 C1 B4 B8 2.1(11) . . . . ?
 C9 C1 B4 B9 64.7(11) . . . . ?
 C9 B1 B4 C1 35.6(8) . . . . ?
 C9 B1 B4 B2 2.1(12) . . . . ?
 C9 B1 B4 B8 -98.1(9) . . . . ?
 C9 B1 B4 B9 -61.4(11) . . . . ?
 C9 B1 B5 B6 33.8(8) . . . . ?
 C9 B1 B5 B8 134.6(10) . . . . ?
 C9 B1 B5 B10 98.0(10) . . . . ?
 C9 B1 B8 B4 99.0(9) . . . . ?
 C9 B1 B8 B5 -38.2(8) . . . . ?
 C9 B1 B8 B9 62.3(11) . . . . ?
 C9 B1 B8 B10 -0.8(12) . . . . ?
 C9 B3 B6 B5 -33.4(8) . . . . ?
 C9 B3 B6 B7 -133.3(9) . . . . ?
 C9 B3 B6 B10 -95.5(9) . . . . ?
 C9 B3 B7 B2 -99.0(9) . . . . ?
 C9 B3 B7 B6 40.0(8) . . . . ?
 C9 B3 B7 B9 -61.7(10) . . . . ?
 C9 B3 B7 B10 1.4(11) . . . . ?
 C9 B5 B6 B3 34.1(8) . . . . ?
 C9 B5 B6 B7 96.4(9) . . . . ?
 C9 B5 B6 B10 133.7(9) . . . . ?
 C9 B5 B8 B1 39.7(9) . . . . ?
 C9 B5 B8 B4 1.8(12) . . . . ?
 C9 B5 B8 B9 -61.6(11) . . . . ?
 C9 B5 B8 B10 -98.8(10) . . . . ?
 C9 B5 B10 B6 -40.0(8) . . . . ?
 C9 B5 B10 B7 -2.7(11) . . . . ?
 C9 B5 B10 B8 99.2(9) . . . . ?
 C9 B5 B10 B9 60.8(11) . . . . ?
 C9 B6 B7 B2 -2.8(11) . . . . ?
 C9 B6 B7 B3 -40.2(8) . . . . ?
 C9 B6 B7 B9 61.4(11) . . . . ?
 C9 B6 B7 B10 97.0(10) . . . . ?
 C9 B6 B10 B5 38.8(8) . . . . ?
 C9 B6 B10 B7 -99.0(9) . . . . ?
 C9 B6 B10 B8 1.9(12) . . . . ?
 C9 B6 B10 B9 -63.3(11) . . . . ?
 B1 C1 C9 C8 110.6(10) . . . . ?
 B1 C1 C9 B3 -145.6(9) . . . . ?
 B1 C1 C9 B5 -39.5(9) . . . . ?
 B1 C1 C9 B6 -108.1(10) . . . . ?
 B1 C1 B2 B3 105.8(10) . . . . ?
 B1 C1 B2 B4 -35.4(8) . . . . ?
 B1 C1 B2 B7 67.1(11) . . . . ?
 B1 C1 B2 B9 4.8(11) . . . . ?
 B1 C1 B3 C9 32.6(8) . . . . ?
 B1 C1 B3 B2 -104.8(10) . . . . ?
 B1 C1 B3 B6 -2.5(12) . . . . ?
 B1 C1 B3 B7 -65.6(11) . . . . ?
 B1 C1 B4 B2 142.5(9) . . . . ?
 B1 C1 B4 B8 40.4(8) . . . . ?
 B1 C1 B4 B9 103.0(9) . . . . ?
 B1 C9 B3 C1 -32.9(9) . . . . ?
 B1 C9 B3 B2 3.8(12) . . . . ?
 B1 C9 B3 B6 107.0(10) . . . . ?
 B1 C9 B3 B7 66.1(11) . . . . ?
 B1 C9 B5 B6 -142.2(9) . . . . ?
 B1 C9 B5 B8 -39.6(9) . . . . ?
 B1 C9 B5 B10 -101.3(9) . . . . ?
 B1 C9 B6 B3 -104.5(10) . . . . ?
 B1 C9 B6 B5 37.0(9) . . . . ?
 B1 C9 B6 B7 -64.3(11) . . . . ?
 B1 C9 B6 B10 -2.6(12) . . . . ?
 B1 B4 B8 B5 38.3(8) . . . . ?
 B1 B4 B8 B9 139.1(9) . . . . ?
 B1 B4 B8 B10 101.9(10) . . . . ?
 B1 B4 B9 B2 102.2(10) . . . . ?
 B1 B4 B9 B7 64.1(11) . . . . ?
 B1 B4 B9 B8 -36.6(9) . . . . ?
 B1 B4 B9 B10 0.3(12) . . . . ?
 B1 B5 B6 C9 -34.1(8) . . . . ?
 B1 B5 B6 B3 0.0(12) . . . . ?
 B1 B5 B6 B7 62.3(11) . . . . ?
 B1 B5 B6 B10 99.6(10) . . . . ?
 B1 B5 B8 B4 -37.9(9) . . . . ?
 B1 B5 B8 B9 -101.3(10) . . . . ?
 B1 B5 B8 B10 -138.6(10) . . . . ?
 B1 B5 B10 B6 -102.5(10) . . . . ?
 B1 B5 B10 B7 -65.2(11) . . . . ?
 B1 B5 B10 B8 36.7(9) . . . . ?
 B1 B5 B10 B9 -1.8(12) . . . . ?
 B1 B8 B9 B2 -0.1(12) . . . . ?
 B1 B8 B9 B4 36.5(8) . . . . ?
 B1 B8 B9 B7 -63.4(11) . . . . ?
 B1 B8 B9 B10 -101.5(10) . . . . ?
 B1 B8 B10 B5 -37.5(9) . . . . ?
 B1 B8 B10 B6 -0.7(13) . . . . ?
 B1 B8 B10 B7 62.5(12) . . . . ?
 B1 B8 B10 B9 100.6(10) . . . . ?
 B2 C1 C9 C8 -144.1(9) . . . . ?
 B2 C1 C9 B1 105.3(10) . . . . ?
 B2 C1 C9 B3 -40.3(9) . . . . ?
 B2 C1 C9 B5 65.9(11) . . . . ?
 B2 C1 C9 B6 -2.8(11) . . . . ?
 B2 C1 B1 C9 -102.2(9) . . . . ?
 B2 C1 B1 B4 35.8(9) . . . . ?
 B2 C1 B1 B5 -67.0(11) . . . . ?
 B2 C1 B1 B8 -4.9(11) . . . . ?
 B2 C1 B3 C9 137.4(9) . . . . ?
 B2 C1 B3 B6 102.4(10) . . . . ?
 B2 C1 B3 B7 39.3(8) . . . . ?
 B2 C1 B4 B1 -142.5(9) . . . . ?
 B2 C1 B4 B8 -102.1(10) . . . . ?
 B2 C1 B4 B9 -39.5(8) . . . . ?
 B2 B3 B6 C9 96.5(10) . . . . ?
 B2 B3 B6 B5 63.1(12) . . . . ?
 B2 B3 B6 B7 -36.9(9) . . . . ?
 B2 B3 B6 B10 0.9(12) . . . . ?
 B2 B3 B7 B6 139.0(9) . . . . ?
 B2 B3 B7 B9 37.3(9) . . . . ?
 B2 B3 B7 B10 100.4(10) . . . . ?
 B2 B4 B8 B1 -102.3(10) . . . . ?
 B2 B4 B8 B5 -64.0(12) . . . . ?
 B2 B4 B8 B9 36.8(9) . . . . ?
 B2 B4 B8 B10 -0.4(12) . . . . ?
 B2 B4 B9 B7 -38.0(9) . . . . ?
 B2 B4 B9 B8 -138.7(9) . . . . ?
 B2 B4 B9 B10 -101.8(10) . . . . ?
 B2 B7 B9 B4 37.8(9) . . . . ?
 B2 B7 B9 B8 100.6(10) . . . . ?
 B2 B7 B9 B10 138.1(9) . . . . ?
 B2 B7 B10 B5 65.2(11) . . . . ?
 B2 B7 B10 B6 102.8(10) . . . . ?
 B2 B7 B10 B8 1.3(12) . . . . ?
 B2 B7 B10 B9 -37.4(9) . . . . ?
 B2 B9 B10 B5 -61.9(12) . . . . ?
 B2 B9 B10 B6 2.0(12) . . . . ?
 B2 B9 B10 B7 37.6(8) . . . . ?
 B2 B9 B10 B8 -99.9(10) . . . . ?
 B3 C1 C9 C8 -103.8(10) . . . . ?
 B3 C1 C9 B1 145.6(9) . . . . ?
 B3 C1 C9 B5 106.2(10) . . . . ?
 B3 C1 C9 B6 37.5(9) . . . . ?
 B3 C1 B1 C9 -32.8(9) . . . . ?
 B3 C1 B1 B4 105.2(10) . . . . ?
 B3 C1 B1 B5 2.4(11) . . . . ?
 B3 C1 B1 B8 64.5(11) . . . . ?
 B3 C1 B2 B4 -141.2(9) . . . . ?
 B3 C1 B2 B7 -38.7(8) . . . . ?
 B3 C1 B2 B9 -101.0(9) . . . . ?
 B3 C1 B4 B1 -104.9(10) . . . . ?
 B3 C1 B4 B2 37.6(9) . . . . ?
 B3 C1 B4 B8 -64.5(11) . . . . ?
 B3 C1 B4 B9 -1.9(12) . . . . ?
 B3 C9 B1 C1 32.3(9) . . . . ?
 B3 C9 B1 B4 -3.8(12) . . . . ?
 B3 C9 B1 B5 -106.1(10) . . . . ?
 B3 C9 B1 B8 -66.6(11) . . . . ?
 B3 C9 B5 B1 105.1(9) . . . . ?
 B3 C9 B5 B6 -37.0(9) . . . . ?
 B3 C9 B5 B8 65.5(11) . . . . ?
 B3 C9 B5 B10 3.8(11) . . . . ?
 B3 C9 B6 B5 141.5(9) . . . . ?
 B3 C9 B6 B7 40.2(8) . . . . ?
 B3 C9 B6 B10 101.9(9) . . . . ?
 B3 B2 B4 C1 -34.0(8) . . . . ?
 B3 B2 B4 B1 0.1(12) . . . . ?
 B3 B2 B4 B8 63.6(12) . . . . ?
 B3 B2 B4 B9 100.6(10) . . . . ?
 B3 B2 B7 B6 -37.2(9) . . . . ?
 B3 B2 B7 B9 -138.7(10) . . . . ?
 B3 B2 B7 B10 -101.6(10) . . . . ?
 B3 B2 B9 B4 -100.7(10) . . . . ?
 B3 B2 B9 B7 36.4(9) . . . . ?
 B3 B2 B9 B8 -64.0(11) . . . . ?
 B3 B2 B9 B10 -1.5(12) . . . . ?
 B3 B6 B7 B2 37.4(9) . . . . ?
 B3 B6 B7 B9 101.6(10) . . . . ?
 B3 B6 B7 B10 137.2(9) . . . . ?
 B3 B6 B10 B5 100.3(10) . . . . ?
 B3 B6 B10 B7 -37.5(8) . . . . ?
 B3 B6 B10 B8 63.4(12) . . . . ?
 B3 B6 B10 B9 -1.8(12) . . . . ?
 B3 B7 B9 B2 -37.7(9) . . . . ?
 B3 B7 B9 B4 0.2(12) . . . . ?
 B3 B7 B9 B8 63.0(11) . . . . ?
 B3 B7 B9 B10 100.4(10) . . . . ?
 B3 B7 B10 B5 0.8(11) . . . . ?
 B3 B7 B10 B6 38.4(8) . . . . ?
 B3 B7 B10 B8 -63.1(11) . . . . ?
 B3 B7 B10 B9 -101.8(10) . . . . ?
 B4 C1 C9 C8 149.1(9) . . . . ?
 B4 C1 C9 B1 38.5(8) . . . . ?
 B4 C1 C9 B3 -107.1(10) . . . . ?
 B4 C1 C9 B5 -1.0(11) . . . . ?
 B4 C1 C9 B6 -69.6(11) . . . . ?
 B4 C1 B1 C9 -138.0(9) . . . . ?
 B4 C1 B1 B5 -102.8(10) . . . . ?
 B4 C1 B1 B8 -40.7(8) . . . . ?
 B4 C1 B2 B3 141.2(9) . . . . ?
 B4 C1 B2 B7 102.5(10) . . . . ?
 B4 C1 B2 B9 40.3(8) . . . . ?
 B4 C1 B3 C9 100.1(10) . . . . ?
 B4 C1 B3 B2 -37.3(9) . . . . ?
 B4 C1 B3 B6 65.1(11) . . . . ?
 B4 C1 B3 B7 2.0(12) . . . . ?
 B4 B1 B5 C9 -96.1(10) . . . . ?
 B4 B1 B5 B6 -62.3(12) . . . . ?
 B4 B1 B5 B8 38.5(9) . . . . ?
 B4 B1 B5 B10 1.9(12) . . . . ?
 B4 B1 B8 B5 -137.2(9) . . . . ?
 B4 B1 B8 B9 -36.7(9) . . . . ?
 B4 B1 B8 B10 -99.8(10) . . . . ?
 B4 B2 B3 C1 34.3(8) . . . . ?
 B4 B2 B3 C9 -2.3(12) . . . . ?
 B4 B2 B3 B6 -63.7(11) . . . . ?
 B4 B2 B3 B7 -100.8(10) . . . . ?
 B4 B2 B7 B3 100.1(10) . . . . ?
 B4 B2 B7 B6 62.9(12) . . . . ?
 B4 B2 B7 B9 -38.6(9) . . . . ?
 B4 B2 B7 B10 -1.5(12) . . . . ?
 B4 B2 B9 B7 137.1(10) . . . . ?
 B4 B2 B9 B8 36.7(8) . . . . ?
 B4 B2 B9 B10 99.2(10) . . . . ?
 B4 B8 B9 B2 -36.6(9) . . . . ?
 B4 B8 B9 B7 -99.8(10) . . . . ?
 B4 B8 B9 B10 -138.0(9) . . . . ?
 B4 B8 B10 B5 -100.5(10) . . . . ?
 B4 B8 B10 B6 -63.7(12) . . . . ?
 B4 B8 B10 B7 -0.6(12) . . . . ?
 B4 B8 B10 B9 37.5(9) . . . . ?
 B4 B9 B10 B5 0.9(12) . . . . ?
 B4 B9 B10 B6 64.8(11) . . . . ?
 B4 B9 B10 B7 100.4(10) . . . . ?
 B4 B9 B10 B8 -37.2(8) . . . . ?
 B5 C9 B1 C1 138.4(9) . . . . ?
 B5 C9 B1 B4 102.3(10) . . . . ?
 B5 C9 B1 B8 39.5(9) . . . . ?
 B5 C9 B3 C1 -102.3(9) . . . . ?
 B5 C9 B3 B2 -65.6(11) . . . . ?
 B5 C9 B3 B6 37.6(9) . . . . ?
 B5 C9 B3 B7 -3.3(11) . . . . ?
 B5 C9 B6 B3 -141.5(9) . . . . ?
 B5 C9 B6 B7 -101.3(10) . . . . ?
 B5 C9 B6 B10 -39.6(8) . . . . ?
 B5 B1 B4 C1 95.5(10) . . . . ?
 B5 B1 B4 B2 62.1(12) . . . . ?
 B5 B1 B4 B8 -38.2(9) . . . . ?
 B5 B1 B4 B9 -1.4(12) . . . . ?
 B5 B1 B8 B4 137.2(9) . . . . ?
 B5 B1 B8 B9 100.5(10) . . . . ?
 B5 B1 B8 B10 37.4(9) . . . . ?
 B5 B6 B7 B2 -62.7(12) . . . . ?
 B5 B6 B7 B3 -100.2(10) . . . . ?
 B5 B6 B7 B9 1.4(12) . . . . ?
 B5 B6 B7 B10 37.1(8) . . . . ?
 B5 B6 B10 B7 -137.9(10) . . . . ?
 B5 B6 B10 B8 -36.9(9) . . . . ?
 B5 B6 B10 B9 -102.1(10) . . . . ?
 B5 B8 B9 B2 63.8(11) . . . . ?
 B5 B8 B9 B4 100.4(10) . . . . ?
 B5 B8 B9 B7 0.6(12) . . . . ?
 B5 B8 B9 B10 -37.6(9) . . . . ?
 B5 B8 B10 B6 36.8(9) . . . . ?
 B5 B8 B10 B7 100.0(11) . . . . ?
 B5 B8 B10 B9 138.0(10) . . . . ?
 B6 C9 B1 C1 101.2(10) . . . . ?
 B6 C9 B1 B4 65.0(11) . . . . ?
 B6 C9 B1 B5 -37.3(9) . . . . ?
 B6 C9 B1 B8 2.2(12) . . . . ?
 B6 C9 B3 C1 -139.8(9) . . . . ?
 B6 C9 B3 B2 -103.1(10) . . . . ?
 B6 C9 B3 B7 -40.9(8) . . . . ?
 B6 C9 B5 B1 142.2(9) . . . . ?
 B6 C9 B5 B8 102.5(10) . . . . ?
 B6 C9 B5 B10 40.8(8) . . . . ?
 B6 B3 B7 B2 -139.0(9) . . . . ?
 B6 B3 B7 B9 -101.7(10) . . . . ?
 B6 B3 B7 B10 -38.6(9) . . . . ?
 B6 B5 B8 B1 101.6(10) . . . . ?
 B6 B5 B8 B4 63.8(11) . . . . ?
 B6 B5 B8 B9 0.3(12) . . . . ?
 B6 B5 B8 B10 -36.9(9) . . . . ?
 B6 B5 B10 B7 37.3(8) . . . . ?
 B6 B5 B10 B8 139.2(10) . . . . ?
 B6 B5 B10 B9 100.8(10) . . . . ?
 B6 B7 B9 B2 -101.8(10) . . . . ?
 B6 B7 B9 B4 -64.0(11) . . . . ?
 B6 B7 B9 B8 -1.2(12) . . . . ?
 B6 B7 B9 B10 36.2(9) . . . . ?
 B6 B7 B10 B5 -37.6(9) . . . . ?
 B6 B7 B10 B8 -101.5(10) . . . . ?
 B6 B7 B10 B9 -140.2(9) . . . . ?
 B7 B2 B3 C1 135.1(9) . . . . ?
 B7 B2 B3 C9 98.6(9) . . . . ?
 B7 B2 B3 B6 37.1(9) . . . . ?
 B7 B2 B4 C1 -96.4(10) . . . . ?
 B7 B2 B4 B1 -62.3(12) . . . . ?
 B7 B2 B4 B8 1.2(12) . . . . ?
 B7 B2 B4 B9 38.2(9) . . . . ?
 B7 B2 B9 B4 -137.1(10) . . . . ?
 B7 B2 B9 B8 -100.4(10) . . . . ?
 B7 B2 B9 B10 -37.9(8) . . . . ?
 B7 B3 B6 C9 133.3(9) . . . . ?
 B7 B3 B6 B5 100.0(10) . . . . ?
 B7 B3 B6 B10 37.8(8) . . . . ?
 B7 B6 B10 B5 137.9(10) . . . . ?
 B7 B6 B10 B8 100.9(10) . . . . ?
 B7 B6 B10 B9 35.7(8) . . . . ?
 B7 B9 B10 B5 -99.5(10) . . . . ?
 B7 B9 B10 B6 -35.5(8) . . . . ?
 B7 B9 B10 B8 -137.5(10) . . . . ?
 B8 B1 B4 C1 133.7(9) . . . . ?
 B8 B1 B4 B2 100.3(10) . . . . ?
 B8 B1 B4 B9 36.8(8) . . . . ?
 B8 B1 B5 C9 -134.6(10) . . . . ?
 B8 B1 B5 B6 -100.8(10) . . . . ?
 B8 B1 B5 B10 -36.6(9) . . . . ?
 B8 B4 B9 B2 138.7(9) . . . . ?
 B8 B4 B9 B7 100.7(10) . . . . ?
 B8 B4 B9 B10 36.9(9) . . . . ?
 B8 B5 B6 C9 -97.4(10) . . . . ?
 B8 B5 B6 B3 -63.3(12) . . . . ?
 B8 B5 B6 B7 -1.0(12) . . . . ?
 B8 B5 B6 B10 36.3(9) . . . . ?
 B8 B5 B10 B6 -139.2(10) . . . . ?
 B8 B5 B10 B7 -101.9(10) . . . . ?
 B8 B5 B10 B9 -38.5(9) . . . . ?
 B8 B9 B10 B5 38.1(9) . . . . ?
 B8 B9 B10 B6 102.0(10) . . . . ?
 B8 B9 B10 B7 137.5(10) . . . . ?
 B9 B2 B3 C1 98.3(10) . . . . ?
 B9 B2 B3 C9 61.8(11) . . . . ?
 B9 B2 B3 B6 0.3(12) . . . . ?
 B9 B2 B3 B7 -36.8(9) . . . . ?
 B9 B2 B4 C1 -134.6(9) . . . . ?
 B9 B2 B4 B1 -100.5(10) . . . . ?
 B9 B2 B4 B8 -37.0(9) . . . . ?
 B9 B2 B7 B3 138.7(10) . . . . ?
 B9 B2 B7 B6 101.5(10) . . . . ?
 B9 B2 B7 B10 37.1(9) . . . . ?
 B9 B4 B8 B1 -139.1(9) . . . . ?
 B9 B4 B8 B5 -100.8(10) . . . . ?
 B9 B4 B8 B10 -37.2(8) . . . . ?
 B9 B7 B10 B5 102.6(10) . . . . ?
 B9 B7 B10 B6 140.2(9) . . . . ?
 B9 B7 B10 B8 38.7(9) . . . . ?
 B9 B8 B10 B5 -138.0(10) . . . . ?
 B9 B8 B10 B6 -101.2(10) . . . . ?
 B9 B8 B10 B7 -38.1(9) . . . . ?
 B10 B5 B6 C9 -133.7(9) . . . . ?
 B10 B5 B6 B3 -99.6(10) . . . . ?
 B10 B5 B6 B7 -37.3(8) . . . . ?
 B10 B5 B8 B1 138.6(10) . . . . ?
 B10 B5 B8 B4 100.7(10) . . . . ?
 B10 B5 B8 B9 37.2(9) . . . . ?
 B10 B6 B7 B2 -99.8(10) . . . . ?
 B10 B6 B7 B3 -137.2(9) . . . . ?
 B10 B6 B7 B9 -35.7(8) . . . . ?
 B10 B7 B9 B2 -138.1(9) . . . . ?
 B10 B7 B9 B4 -100.3(10) . . . . ?
 B10 B7 B9 B8 -37.4(9) . . . . ?
 B10 B8 B9 B2 101.4(10) . . . . ?
 B10 B8 B9 B4 138.0(9) . . . . ?
 B10 B8 B9 B7 38.1(9) . . . . ?
 B11 C2 C3 C4 144.1(9) . . . . ?
 B11 C2 C3 B16 -65.2(11) . . . . ?
 B11 C2 C3 B17 3.2(11) . . . . ?
 B11 C2 C3 B18 40.9(9) . . . . ?
 B11 C2 C3 B20 -104.6(10) . . . . ?
 B11 C2 B12 B13 38.9(9) . . . . ?
 B11 C2 B12 B14 101.8(10) . . . . ?
 B11 C2 B12 B20 141.6(9) . . . . ?
 B11 C2 B18 C3 -136.3(10) . . . . ?
 B11 C2 B18 B17 -102.2(11) . . . . ?
 B11 C2 B18 B19 -40.1(9) . . . . ?
 B11 C2 B20 C3 102.1(9) . . . . ?
 B11 C2 B20 B12 -36.1(9) . . . . ?
 B11 C2 B20 B14 4.5(11) . . . . ?
 B11 C2 B20 B16 67.0(10) . . . . ?
 B11 B12 B13 B14 138.6(10) . . . . ?
 B11 B12 B13 B15 101.5(10) . . . . ?
 B11 B12 B13 B19 38.5(9) . . . . ?
 B11 B12 B14 B13 -36.5(9) . . . . ?
 B11 B12 B14 B15 0.6(12) . . . . ?
 B11 B12 B14 B16 63.2(12) . . . . ?
 B11 B12 B14 B20 101.6(10) . . . . ?
 B11 B12 B20 C2 34.1(8) . . . . ?
 B11 B12 B20 C3 -1.7(12) . . . . ?
 B11 B12 B20 B14 -100.1(10) . . . . ?
 B11 B12 B20 B16 -62.1(12) . . . . ?
 B11 B13 B14 B12 36.9(9) . . . . ?
 B11 B13 B14 B15 -101.4(10) . . . . ?
 B11 B13 B14 B16 -64.6(11) . . . . ?
 B11 B13 B14 B20 -0.2(12) . . . . ?
 B11 B13 B15 B14 100.3(10) . . . . ?
 B11 B13 B15 B16 62.6(12) . . . . ?
 B11 B13 B15 B17 -1.2(12) . . . . ?
 B11 B13 B15 B19 -37.5(9) . . . . ?
 B11 B13 B19 B15 138.5(10) . . . . ?
 B11 B13 B19 B17 101.1(10) . . . . ?
 B11 B13 B19 B18 35.8(9) . . . . ?
 B11 B18 B19 B13 -34.8(9) . . . . ?
 B11 B18 B19 B15 -98.8(10) . . . . ?
 B11 B18 B19 B17 -136.8(9) . . . . ?
 B12 C2 C3 C4 -149.7(9) . . . . ?
 B12 C2 C3 B16 1.1(12) . . . . ?
 B12 C2 C3 B17 69.5(11) . . . . ?
 B12 C2 C3 B18 107.1(10) . . . . ?
 B12 C2 C3 B20 -38.4(8) . . . . ?
 B12 C2 B11 B13 -40.7(9) . . . . ?
 B12 C2 B11 B18 -142.8(10) . . . . ?
 B12 C2 B11 B19 -104.1(10) . . . . ?
 B12 C2 B18 C3 -100.7(10) . . . . ?
 B12 C2 B18 B11 35.6(9) . . . . ?
 B12 C2 B18 B17 -66.6(11) . . . . ?
 B12 C2 B18 B19 -4.5(12) . . . . ?
 B12 C2 B20 C3 138.2(9) . . . . ?
 B12 C2 B20 B14 40.7(8) . . . . ?
 B12 C2 B20 B16 103.1(10) . . . . ?
 B12 B11 B13 B14 -36.9(9) . . . . ?
 B12 B11 B13 B15 -100.0(11) . . . . ?
 B12 B11 B13 B19 -137.1(10) . . . . ?
 B12 B11 B18 C2 -33.5(9) . . . . ?
 B12 B11 B18 C3 3.2(12) . . . . ?
 B12 B11 B18 B17 62.8(11) . . . . ?
 B12 B11 B18 B19 101.2(11) . . . . ?
 B12 B11 B19 B13 39.2(9) . . . . ?
 B12 B11 B19 B15 2.3(12) . . . . ?
 B12 B11 B19 B17 -61.8(12) . . . . ?
 B12 B11 B19 B18 -101.3(11) . . . . ?
 B12 B13 B14 B15 -138.2(10) . . . . ?
 B12 B13 B14 B16 -101.5(10) . . . . ?
 B12 B13 B14 B20 -37.1(9) . . . . ?
 B12 B13 B15 B14 37.1(9) . . . . ?
 B12 B13 B15 B16 -0.5(12) . . . . ?
 B12 B13 B15 B17 -64.3(11) . . . . ?
 B12 B13 B15 B19 -100.7(10) . . . . ?
 B12 B13 B19 B11 -38.1(9) . . . . ?
 B12 B13 B19 B15 100.4(11) . . . . ?
 B12 B13 B19 B17 63.0(12) . . . . ?
 B12 B13 B19 B18 -2.3(13) . . . . ?
 B12 B14 B15 B13 -37.1(9) . . . . ?
 B12 B14 B15 B16 101.2(11) . . . . ?
 B12 B14 B15 B17 63.4(12) . . . . ?
 B12 B14 B15 B19 0.8(12) . . . . ?
 B12 B14 B16 C3 -1.0(12) . . . . ?
 B12 B14 B16 B15 -100.0(11) . . . . ?
 B12 B14 B16 B17 -62.1(12) . . . . ?
 B12 B14 B16 B20 37.6(9) . . . . ?
 B12 B14 B20 C2 -39.7(8) . . . . ?
 B12 B14 B20 C3 -99.7(9) . . . . ?
 B12 B14 B20 B16 -137.7(9) . . . . ?
 B13 B11 B12 C2 134.7(10) . . . . ?
 B13 B11 B12 B14 37.2(9) . . . . ?
 B13 B11 B12 B20 100.2(10) . . . . ?
 B13 B11 B18 C2 -98.8(10) . . . . ?
 B13 B11 B18 C3 -62.1(11) . . . . ?
 B13 B11 B18 B17 -2.5(12) . . . . ?
 B13 B11 B18 B19 35.9(9) . . . . ?
 B13 B11 B19 B15 -36.9(9) . . . . ?
 B13 B11 B19 B17 -101.0(10) . . . . ?
 B13 B11 B19 B18 -140.5(10) . . . . ?
 B13 B12 B14 B15 37.1(9) . . . . ?
 B13 B12 B14 B16 99.7(11) . . . . ?
 B13 B12 B14 B20 138.1(10) . . . . ?
 B13 B12 B20 C2 96.4(10) . . . . ?
 B13 B12 B20 C3 60.7(11) . . . . ?
 B13 B12 B20 B14 -37.7(9) . . . . ?
 B13 B12 B20 B16 0.2(12) . . . . ?
 B13 B14 B15 B16 138.3(10) . . . . ?
 B13 B14 B15 B17 100.6(10) . . . . ?
 B13 B14 B15 B19 38.0(9) . . . . ?
 B13 B14 B16 C3 62.0(11) . . . . ?
 B13 B14 B16 B15 -37.0(9) . . . . ?
 B13 B14 B16 B17 1.0(12) . . . . ?
 B13 B14 B16 B20 100.7(10) . . . . ?
 B13 B14 B20 C2 -2.5(11) . . . . ?
 B13 B14 B20 C3 -62.5(11) . . . . ?
 B13 B14 B20 B12 37.2(9) . . . . ?
 B13 B14 B20 B16 -100.5(10) . . . . ?
 B13 B15 B16 C3 -60.9(11) . . . . ?
 B13 B15 B16 B14 37.7(9) . . . . ?
 B13 B15 B16 B17 -100.3(10) . . . . ?
 B13 B15 B16 B20 0.7(12) . . . . ?
 B13 B15 B17 C3 62.6(11) . . . . ?
 B13 B15 B17 B16 101.9(10) . . . . ?
 B13 B15 B17 B18 -0.3(12) . . . . ?
 B13 B15 B17 B19 -36.9(9) . . . . ?
 B13 B15 B19 B11 36.2(9) . . . . ?
 B13 B15 B19 B17 138.9(9) . . . . ?
 B13 B15 B19 B18 100.5(10) . . . . ?
 B14 B12 B13 B11 -138.6(10) . . . . ?
 B14 B12 B13 B15 -37.1(9) . . . . ?
 B14 B12 B13 B19 -100.1(11) . . . . ?
 B14 B12 B20 C2 134.2(9) . . . . ?
 B14 B12 B20 C3 98.4(10) . . . . ?
 B14 B12 B20 B16 38.0(9) . . . . ?
 B14 B13 B15 B16 -37.6(9) . . . . ?
 B14 B13 B15 B17 -101.4(10) . . . . ?
 B14 B13 B15 B19 -137.8(10) . . . . ?
 B14 B13 B19 B11 -101.0(10) . . . . ?
 B14 B13 B19 B15 37.4(9) . . . . ?
 B14 B13 B19 B17 0.1(12) . . . . ?
 B14 B13 B19 B18 -65.2(11) . . . . ?
 B14 B15 B16 C3 -98.6(9) . . . . ?
 B14 B15 B16 B17 -138.0(9) . . . . ?
 B14 B15 B16 B20 -37.1(9) . . . . ?
 B14 B15 B17 C3 -1.5(11) . . . . ?
 B14 B15 B17 B16 37.8(9) . . . . ?
 B14 B15 B17 B18 -64.4(11) . . . . ?
 B14 B15 B17 B19 -101.0(10) . . . . ?
 B14 B15 B19 B11 -1.9(12) . . . . ?
 B14 B15 B19 B13 -38.1(9) . . . . ?
 B14 B15 B19 B17 100.8(10) . . . . ?
 B14 B15 B19 B18 62.4(11) . . . . ?
 B14 B16 B17 C3 96.1(10) . . . . ?
 B14 B16 B17 B15 -37.9(9) . . . . ?
 B14 B16 B17 B18 61.4(12) . . . . ?
 B14 B16 B17 B19 -0.9(12) . . . . ?
 B14 B16 B20 C2 -100.1(10) . . . . ?
 B14 B16 B20 C3 -135.2(10) . . . . ?
 B14 B16 B20 B12 -38.4(9) . . . . ?
 B15 B13 B14 B12 138.2(10) . . . . ?
 B15 B13 B14 B16 36.8(9) . . . . ?
 B15 B13 B14 B20 101.1(10) . . . . ?
 B15 B13 B19 B11 -138.5(10) . . . . ?
 B15 B13 B19 B17 -37.3(9) . . . . ?
 B15 B13 B19 B18 -102.7(11) . . . . ?
 B15 B14 B16 C3 99.0(10) . . . . ?
 B15 B14 B16 B17 37.9(9) . . . . ?
 B15 B14 B16 B20 137.6(10) . . . . ?
 B15 B14 B20 C2 60.5(11) . . . . ?
 B15 B14 B20 C3 0.4(12) . . . . ?
 B15 B14 B20 B12 100.2(10) . . . . ?
 B15 B14 B20 B16 -37.5(9) . . . . ?
 B15 B16 B17 C3 134.0(9) . . . . ?
 B15 B16 B17 B18 99.2(10) . . . . ?
 B15 B16 B17 B19 36.9(9) . . . . ?
 B15 B16 B20 C2 -62.3(11) . . . . ?
 B15 B16 B20 C3 -97.4(10) . . . . ?
 B15 B16 B20 B12 -0.6(12) . . . . ?
 B15 B16 B20 B14 37.8(9) . . . . ?
 B15 B17 B18 C2 62.5(11) . . . . ?
 B15 B17 B18 C3 96.6(9) . . . . ?
 B15 B17 B18 B11 1.7(12) . . . . ?
 B15 B17 B18 B19 -37.2(8) . . . . ?
 B15 B17 B19 B11 99.2(10) . . . . ?
 B15 B17 B19 B13 37.0(9) . . . . ?
 B15 B17 B19 B18 138.3(9) . . . . ?
 B16 C3 C4 N1 -150.3(10) . . . . ?
 B16 C3 C4 C5 36.8(17) . . . . ?
 B16 C3 B17 B15 39.6(8) . . . . ?
 B16 C3 B17 B18 141.8(9) . . . . ?
 B16 C3 B17 B19 102.1(10) . . . . ?
 B16 C3 B18 C2 102.6(9) . . . . ?
 B16 C3 B18 B11 65.5(11) . . . . ?
 B16 C3 B18 B17 -37.2(9) . . . . ?
 B16 C3 B18 B19 2.7(11) . . . . ?
 B16 C3 B20 C2 -138.8(9) . . . . ?
 B16 C3 B20 B12 -102.5(10) . . . . ?
 B16 C3 B20 B14 -39.1(9) . . . . ?
 B16 B14 B15 B13 -138.3(10) . . . . ?
 B16 B14 B15 B17 -37.7(9) . . . . ?
 B16 B14 B15 B19 -100.3(11) . . . . ?
 B16 B14 B20 C2 98.0(9) . . . . ?
 B16 B14 B20 C3 38.0(8) . . . . ?
 B16 B14 B20 B12 137.7(9) . . . . ?
 B16 B15 B17 C3 -39.3(8) . . . . ?
 B16 B15 B17 B18 -102.2(10) . . . . ?
 B16 B15 B17 B19 -138.8(9) . . . . ?
 B16 B15 B19 B11 -65.8(11) . . . . ?
 B16 B15 B19 B13 -102.0(10) . . . . ?
 B16 B15 B19 B17 36.9(8) . . . . ?
 B16 B15 B19 B18 -1.5(11) . . . . ?
 B16 B17 B18 C2 -0.2(12) . . . . ?
 B16 B17 B18 C3 33.9(8) . . . . ?
 B16 B17 B18 B11 -61.0(12) . . . . ?
 B16 B17 B18 B19 -99.9(10) . . . . ?
 B16 B17 B19 B11 62.6(12) . . . . ?
 B16 B17 B19 B13 0.5(12) . . . . ?
 B16 B17 B19 B15 -36.5(8) . . . . ?
 B16 B17 B19 B18 101.8(10) . . . . ?
 B17 C3 C4 N1 130.8(11) . . . . ?
 B17 C3 C4 C5 -42.1(16) . . . . ?
 B17 C3 B16 B14 -103.1(10) . . . . ?
 B17 C3 B16 B15 -40.4(8) . . . . ?
 B17 C3 B16 B20 -141.6(9) . . . . ?
 B17 C3 B18 C2 139.8(9) . . . . ?
 B17 C3 B18 B11 102.7(10) . . . . ?
 B17 C3 B18 B19 39.9(8) . . . . ?
 B17 C3 B20 C2 -101.2(10) . . . . ?
 B17 C3 B20 B12 -64.8(11) . . . . ?
 B17 C3 B20 B14 -1.5(12) . . . . ?
 B17 C3 B20 B16 37.6(9) . . . . ?
 B17 B15 B16 C3 39.4(8) . . . . ?
 B17 B15 B16 B14 138.0(9) . . . . ?
 B17 B15 B16 B20 100.9(10) . . . . ?
 B17 B15 B19 B11 -102.7(10) . . . . ?
 B17 B15 B19 B13 -138.9(9) . . . . ?
 B17 B15 B19 B18 -38.4(8) . . . . ?
 B17 B16 B20 C2 1.4(11) . . . . ?
 B17 B16 B20 C3 -33.7(8) . . . . ?
 B17 B16 B20 B12 63.1(12) . . . . ?
 B17 B16 B20 B14 101.5(11) . . . . ?
 B17 B18 B19 B11 136.8(9) . . . . ?
 B17 B18 B19 B13 102.0(10) . . . . ?
 B17 B18 B19 B15 38.1(8) . . . . ?
 B18 C2 C3 C4 103.2(10) . . . . ?
 B18 C2 C3 B16 -106.0(10) . . . . ?
 B18 C2 C3 B17 -37.7(9) . . . . ?
 B18 C2 C3 B20 -145.5(9) . . . . ?
 B18 C2 B11 B12 142.8(10) . . . . ?
 B18 C2 B11 B13 102.1(10) . . . . ?
 B18 C2 B11 B19 38.6(8) . . . . ?
 B18 C2 B12 B11 -35.9(9) . . . . ?
 B18 C2 B12 B13 3.1(12) . . . . ?
 B18 C2 B12 B14 65.9(12) . . . . ?
 B18 C2 B12 B20 105.8(10) . . . . ?
 B18 C2 B20 C3 33.4(9) . . . . ?
 B18 C2 B20 B12 -104.8(10) . . . . ?
 B18 C2 B20 B14 -64.1(11) . . . . ?
 B18 C2 B20 B16 -1.7(12) . . . . ?
 B18 C3 C4 N1 60.8(13) . . . . ?
 B18 C3 C4 C5 -112.1(12) . . . . ?
 B18 C3 B16 B14 -66.2(11) . . . . ?
 B18 C3 B16 B15 -3.6(11) . . . . ?
 B18 C3 B16 B17 36.8(9) . . . . ?
 B18 C3 B16 B20 -104.8(9) . . . . ?
 B18 C3 B17 B15 -102.1(9) . . . . ?
 B18 C3 B17 B16 -141.8(9) . . . . ?
 B18 C3 B17 B19 -39.7(8) . . . . ?
 B18 C3 B20 C2 -32.4(9) . . . . ?
 B18 C3 B20 B12 3.9(12) . . . . ?
 B18 C3 B20 B14 67.3(11) . . . . ?
 B18 C3 B20 B16 106.4(10) . . . . ?
 B18 B11 B12 C2 33.4(8) . . . . ?
 B18 B11 B12 B13 -101.2(11) . . . . ?
 B18 B11 B12 B14 -64.0(12) . . . . ?
 B18 B11 B12 B20 -1.0(12) . . . . ?
 B18 B11 B13 B12 102.3(11) . . . . ?
 B18 B11 B13 B14 65.4(11) . . . . ?
 B18 B11 B13 B15 2.3(12) . . . . ?
 B18 B11 B13 B19 -34.8(9) . . . . ?
 B18 B11 B19 B13 140.5(10) . . . . ?
 B18 B11 B19 B15 103.6(11) . . . . ?
 B18 B11 B19 B17 39.5(9) . . . . ?
 B18 B17 B19 B11 -39.2(9) . . . . ?
 B18 B17 B19 B13 -101.3(10) . . . . ?
 B18 B17 B19 B15 -138.3(9) . . . . ?
 B19 B11 B12 C2 95.7(10) . . . . ?
 B19 B11 B12 B13 -39.0(9) . . . . ?
 B19 B11 B12 B14 -1.8(13) . . . . ?
 B19 B11 B12 B20 61.2(12) . . . . ?
 B19 B11 B13 B12 137.1(10) . . . . ?
 B19 B11 B13 B14 100.3(10) . . . . ?
 B19 B11 B13 B15 37.1(9) . . . . ?
 B19 B11 B18 C2 -134.7(9) . . . . ?
 B19 B11 B18 C3 -98.0(9) . . . . ?
 B19 B11 B18 B17 -38.4(9) . . . . ?
 B19 B13 B14 B12 100.8(10) . . . . ?
 B19 B13 B14 B15 -37.4(9) . . . . ?
 B19 B13 B14 B16 -0.6(12) . . . . ?
 B19 B13 B14 B20 63.7(11) . . . . ?
 B19 B13 B15 B14 137.8(10) . . . . ?
 B19 B13 B15 B16 100.2(11) . . . . ?
 B19 B13 B15 B17 36.4(9) . . . . ?
 B19 B15 B16 C3 3.0(11) . . . . ?
 B19 B15 B16 B14 101.6(9) . . . . ?
 B19 B15 B16 B17 -36.4(8) . . . . ?
 B19 B15 B16 B20 64.5(11) . . . . ?
 B19 B15 B17 C3 99.5(9) . . . . ?
 B19 B15 B17 B16 138.8(9) . . . . ?
 B19 B15 B17 B18 36.5(8) . . . . ?
 B19 B17 B18 C2 99.7(9) . . . . ?
 B19 B17 B18 C3 133.8(9) . . . . ?
 B19 B17 B18 B11 38.9(8) . . . . ?
 B20 C2 C3 C4 -111.3(10) . . . . ?
 B20 C2 C3 B16 39.4(9) . . . . ?
 B20 C2 C3 B17 107.8(10) . . . . ?
 B20 C2 C3 B18 145.5(9) . . . . ?
 B20 C2 B11 B12 36.0(9) . . . . ?
 B20 C2 B11 B13 -4.7(11) . . . . ?
 B20 C2 B11 B18 -106.8(9) . . . . ?
 B20 C2 B11 B19 -68.2(11) . . . . ?
 B20 C2 B12 B11 -141.6(9) . . . . ?
 B20 C2 B12 B13 -102.7(10) . . . . ?
 B20 C2 B12 B14 -39.9(9) . . . . ?
 B20 C2 B18 C3 -32.9(9) . . . . ?
 B20 C2 B18 B11 103.4(11) . . . . ?
 B20 C2 B18 B17 1.2(12) . . . . ?
 B20 C2 B18 B19 63.3(12) . . . . ?
 B20 C3 C4 N1 -73.4(13) . . . . ?
 B20 C3 C4 C5 113.7(12) . . . . ?
 B20 C3 B16 B14 38.5(9) . . . . ?
 B20 C3 B16 B15 101.2(9) . . . . ?
 B20 C3 B16 B17 141.6(9) . . . . ?
 B20 C3 B17 B15 1.9(12) . . . . ?
 B20 C3 B17 B16 -37.8(9) . . . . ?
 B20 C3 B17 B18 104.0(10) . . . . ?
 B20 C3 B17 B19 64.3(11) . . . . ?
 B20 C3 B18 C2 32.7(9) . . . . ?
 B20 C3 B18 B11 -4.5(12) . . . . ?
 B20 C3 B18 B17 -107.1(10) . . . . ?
 B20 C3 B18 B19 -67.3(11) . . . . ?
 B20 B12 B13 B11 -101.3(10) . . . . ?
 B20 B12 B13 B14 37.3(9) . . . . ?
 B20 B12 B13 B15 0.2(12) . . . . ?
 B20 B12 B13 B19 -62.8(12) . . . . ?
 B20 B12 B14 B13 -138.1(10) . . . . ?
 B20 B12 B14 B15 -101.0(10) . . . . ?
 B20 B12 B14 B16 -38.4(9) . . . . ?
 B20 B14 B15 B13 -99.9(10) . . . . ?
 B20 B14 B15 B16 38.4(9) . . . . ?
 B20 B14 B15 B17 0.6(12) . . . . ?
 B20 B14 B15 B19 -62.0(12) . . . . ?
 B20 B14 B16 C3 -38.6(9) . . . . ?
 B20 B14 B16 B15 -137.6(10) . . . . ?
 B20 B14 B16 B17 -99.7(10) . . . . ?
 B20 B16 B17 C3 33.9(8) . . . . ?
 B20 B16 B17 B15 -100.0(10) . . . . ?
 B20 B16 B17 B18 -0.8(12) . . . . ?
 B20 B16 B17 B19 -63.1(12) . . . . ?

_smtbx_masks_special_details       ?
loop_
  _smtbx_masks_void_nr
  _smtbx_masks_void_average_x
  _smtbx_masks_void_average_y
  _smtbx_masks_void_average_z
  _smtbx_masks_void_volume
  _smtbx_masks_void_count_electrons
  _smtbx_masks_void_content
 1 0.247 0.128 0.186 97.7 45.9 ?
 2 -0.253 0.372 0.686 97.7 45.9 ?
 3 0.253 0.628 0.314 97.7 46.2 ?
 4 -0.247 0.872 0.814 97.7 46.2 ?

_smtbx_masks_void_probe_radius     1.2
_smtbx_masks_void_truncation_radius  1.2
_shelx_res_file
;
TITL rom298_0m_a_a.res in P2(1)/n
    rom298_0m_a.res
    created by SHELXL-2017/1 at 16:12:30 on 25-Jul-2023
REM Old TITL rom298_0m_a.res in P2(1)/n
REM SHELXT solution in P2(1)/n
REM R1 0.170, Rweak 0.038, Alpha 0.172, Orientation as input
REM Formula found by SHELXT: C13 B18 Cl3 N2 Sb
CELL 0.71073 6.9763 30.7313 12.0659 90 93.137 90
ZERR 4 0.0359 0.1588 0.0593 0 0.048 0
LATT 1
SYMM 0.5-X,0.5+Y,0.5-Z
SFAC C H B Cl N Sb
UNIT 36 92 80 4 4 4
EADP B18 B17 B16 B15 B9 B1 B5 B3
EADP C5 C7
EADP C9 C3

L.S. 10
PLAN  7
SIZE 0.3 0.1 0.1
TEMP -163
CONF
BOND $H
list 4
fmap 2
acta
MORE -1
ABIN
OMIT 1 6 2
OMIT 1 14 2
OMIT -3 4 5
OMIT -3 2 3
OMIT -3 2 1
OMIT 0 12 4
OMIT -2 4 2
OMIT 1 18 2
OMIT 0 16 4
OMIT -1 8 1
OMIT 1 8 1
OMIT 0 10 1
OMIT -4 1 7
OMIT -3 12 5
OMIT 4 2 0
OMIT -1 10 8
OMIT -6 1 1
OMIT -2 10 5
OMIT 2 12 4
OMIT 2 10 5
OMIT 3 2 3
OMIT -1 6 8
OMIT 2 0 8
OMIT -5 2 3
OMIT 1 8 5
OMIT 0 6 1
OMIT -2 4 8
OMIT -2 8 8
OMIT -3 8 5
OMIT -3 2 8
OMIT -4 4 2
OMIT -2 0 2
OMIT 3 6 4
OMIT -4 3 4
OMIT -2 2 6
OMIT -2 0 8
OMIT 3 0 1
OMIT -3 6 2
OMIT -3 10 8
OMIT 4 6 1
OMIT -1 16 5
OMIT 5 2 5
OMIT -4 4 1
OMIT 4 2 2
OMIT -1 2 8
OMIT -4 4 6
OMIT 3 16 1
OMIT 6 4 1
OMIT 4 1 6
OMIT 3 3 2
OMIT 2 4 2
OMIT -2 2 9
OMIT -2 2 11
OMIT 3 0 7
OMIT 4 2 4
OMIT 2 8 8
OMIT -5 2 1
OMIT 0 1 7
OMIT 0 2 12
OMIT -6 2 2
OMIT 0 4 13
OMIT -1 0 7
OMIT 3 4 1
OMIT 4 2 8
OMIT -1 0 9
OMIT 6 4 5
OMIT -5 2 5
OMIT 0 24 4
OMIT -3 2 5
OMIT -3 2 7
OMIT 0 8 8
OMIT 1 2 11
OMIT 1 2 2
OMIT -4 4 9
OMIT 5 2 1
REM <olex2.extras>
REM <HklSrc "%.\\rom298_0m_a.hkl">
REM </olex2.extras>

WGHT    0.080600   88.509903
FVAR       0.27375
SB1   6    0.276793    0.618944    0.908452    11.00000    0.01948    0.02403 =
         0.01015    0.00032    0.00100    0.00126
CL1   4   -0.048702    0.618519    0.964595    11.00000    0.02593    0.02997 =
         0.04351    0.00485    0.02204    0.00330
N1    5    0.440779    0.622517    0.733173    11.00000    0.01068    0.01646 =
         0.02628   -0.00383   -0.00961   -0.00065
C1    1    0.223953    0.683780    0.831634    11.00000    0.01335    0.02258 =
         0.01150   -0.00445   -0.00290   -0.00103
C2    1    0.225331    0.557180    0.815761    11.00000    0.00923    0.02475 =
         0.01105    0.00355    0.00227   -0.00013
C3    1    0.383170    0.546748    0.718348    11.00000    0.01048    0.02524 =
         0.01291    0.00156    0.00083    0.00248
C4    1    0.492316    0.586111    0.687724    11.00000    0.01595    0.01750 =
         0.01577   -0.00046   -0.00143   -0.00265
C5    1    0.626397    0.585518    0.606147    11.00000    0.01379    0.02092 =
         0.02881    0.00147   -0.00603    0.00008
AFIX  43
H5    2    0.668925    0.558935    0.575679    11.00000   -1.20000
AFIX   0
C6    1    0.695947    0.625755    0.570888    11.00000    0.01789    0.03668 =
         0.02157   -0.00423    0.00529   -0.00251
AFIX  43
H6A   2    0.787981    0.626977    0.515780    11.00000   -1.20000
AFIX   0
C7    1    0.628857    0.663764    0.617377    11.00000    0.01379    0.02092 =
         0.02881    0.00147   -0.00603    0.00008
AFIX  43
H7    2    0.674103    0.691354    0.594751    11.00000   -1.20000
AFIX   0
C8    1    0.495367    0.660660    0.696967    11.00000    0.00999    0.02386 =
         0.01969    0.00124   -0.00135    0.00037
C9    1    0.383898    0.697887    0.738304    11.00000    0.01048    0.02524 =
         0.01291    0.00156    0.00083    0.00248
B1    3    0.427986    0.714398    0.876002    11.00000    0.01962    0.02887 =
         0.00785    0.00017   -0.00124    0.00164
AFIX 153
H1    2    0.547532    0.702097    0.933369    11.00000   -1.20000
AFIX   0
B2    3    0.018396    0.714849    0.815686    11.00000    0.01560    0.02876 =
         0.01712   -0.00377    0.00004   -0.00451
AFIX 153
H2    2   -0.128225    0.703226    0.835020    11.00000   -1.20000
AFIX   0
B3    3    0.140725    0.695214    0.697742    11.00000    0.01962    0.02887 =
         0.00785    0.00017   -0.00124    0.00164
AFIX 153
H3    2    0.075427    0.670304    0.639373    11.00000   -1.20000
AFIX   0
B4    3    0.196656    0.726316    0.923586    11.00000    0.01771    0.02462 =
         0.00911   -0.00192    0.00229   -0.00052
AFIX 153
H4    2    0.166389    0.721930    1.013105    11.00000   -1.20000
AFIX   0
B5    3    0.467787    0.749449    0.760079    11.00000    0.01962    0.02887 =
         0.00785    0.00017   -0.00124    0.00164
AFIX 153
H5A   2    0.615722    0.760290    0.741104    11.00000   -1.20000
AFIX   0
B6    3    0.290361    0.737714    0.649608    11.00000    0.02443    0.02388 =
         0.01451   -0.00057   -0.00008    0.00101
AFIX 153
H6    2    0.321258    0.741039    0.559886    11.00000   -1.20000
AFIX   0
B7    3    0.060268    0.749807    0.701253    11.00000    0.01091    0.02170 =
         0.01635   -0.00106    0.00311   -0.00248
AFIX 153
H7A   2   -0.060696    0.761411    0.643893    11.00000   -1.20000
AFIX   0
B8    3    0.347133    0.769441    0.876966    11.00000    0.02644    0.02046 =
         0.01704   -0.00238   -0.00420   -0.00207
AFIX 153
H8    2    0.415208    0.793953    0.935457    11.00000   -1.20000
AFIX   0
B9    3    0.092477    0.769952    0.839736    11.00000    0.01962    0.02887 =
         0.00785    0.00017   -0.00124    0.00164
AFIX 153
H9    2   -0.006652    0.794744    0.873396    11.00000   -1.20000
AFIX   0
B10   3    0.262020    0.783895    0.741141    11.00000    0.01289    0.02212 =
         0.01934    0.00504   -0.00508    0.00324
AFIX 153
H10   2    0.274438    0.818180    0.710879    11.00000   -1.20000
AFIX   0
B11   3    0.020036    0.526706    0.792483    11.00000    0.01991    0.03156 =
         0.01072   -0.00313   -0.00568   -0.00601
AFIX 153
H11   2   -0.125902    0.537240    0.816112    11.00000   -1.20000
AFIX   0
B12   3    0.196069    0.511230    0.896389    11.00000    0.02388    0.02782 =
         0.00798    0.00536   -0.00187    0.00213
AFIX 153
H12   2    0.166617    0.511965    0.986691    11.00000   -1.20000
AFIX   0
B13   3    0.089425    0.471826    0.801361    11.00000    0.02500    0.02183 =
         0.02290    0.00072   -0.00879   -0.00262
AFIX 153
H13   2   -0.011403    0.446102    0.828753    11.00000   -1.20000
AFIX   0
B14   3    0.344895    0.470208    0.838297    11.00000    0.02863    0.01797 =
         0.01965    0.00130    0.00583    0.00450
AFIX 153
H14   2    0.412458    0.443547    0.890273    11.00000   -1.20000
AFIX   0
B15   3    0.257926    0.461475    0.696993    11.00000    0.01962    0.02887 =
         0.00785    0.00017   -0.00124    0.00164
AFIX 153
H15   2    0.267768    0.428717    0.657019    11.00000   -1.20000
AFIX   0
B16   3    0.465284    0.494106    0.725205    11.00000    0.01962    0.02887 =
         0.00785    0.00017   -0.00124    0.00164
AFIX 153
H16   2    0.611834    0.483526    0.702786    11.00000   -1.20000
AFIX   0
B17   3    0.287902    0.511137    0.620814    11.00000    0.01962    0.02887 =
         0.00785    0.00017   -0.00124    0.00164
AFIX 153
H17   2    0.319591    0.511861    0.530833    11.00000   -1.20000
AFIX   0
B18   3    0.135652    0.551463    0.679075    11.00000    0.01962    0.02887 =
         0.00785    0.00017   -0.00124    0.00164
AFIX 153
H18   2    0.067533    0.578453    0.628504    11.00000   -1.20000
AFIX   0
B19   3    0.059257    0.497282    0.666969    11.00000    0.01722    0.02990 =
         0.00806    0.00323   -0.00245    0.00123
AFIX 153
H19   2   -0.060716    0.488236    0.605830    11.00000   -1.20000
AFIX   0
B20   3    0.425646    0.524837    0.850567    11.00000    0.01161    0.03043 =
         0.00926   -0.00269    0.00324   -0.00084
AFIX 153
H20   2    0.545812    0.534824    0.910552    11.00000   -1.20000
AFIX   0
HKLF 4


REM  rom298_0m_a_a.res in P2(1)/n
REM R1 =  0.0979 for    3684 Fo > 4sig(Fo)  and  0.1168 for all    4610 data
REM    235 parameters refined using      0 restraints

END

WGHT      0.0815     79.8893

REM Highest difference peak  2.797,  deepest hole -2.147,  1-sigma level  0.233
Q1    1   0.2081  0.6230  0.6052  11.00000  0.05    2.80
Q2    1   0.2713  0.6503  0.9063  11.00000  0.05    2.66
Q3    1   0.2696  0.5849  0.9038  11.00000  0.05    2.58
Q4    1   0.6336  0.3754  0.7840  11.00000  0.05    2.36
Q5    1   0.0459  0.6250  0.5988  11.00000  0.05    2.15
Q6    1   0.1766  0.6172  0.9612  11.00000  0.05    1.68
Q7    1   0.1862  0.6164  0.4249  11.00000  0.05    1.64
;
_shelx_res_checksum                21758
_shelx_hkl_file
;
   1   0   0    0.80    1.40
   1   0   0    6.80    1.90
   1   0   0    1.40    4.00
  -1   0   0    0.30    4.10
  -1   0   0    7.10    4.00
  -1   0   0   -5.30    3.90
   2   0   0 1449.35  113.59
   2   0   0 1579.04  114.59
   2   0   0 1491.45  114.59
  -2   0   0 1544.55  114.29
  -2   0   0 1541.45  113.99
  -2   0   0 1616.44  114.59
  -3   0   0  289.57   28.30
  -4   0   0  495.85   44.70
   4   0   0  443.46   48.30
  -4   0   0  464.35   48.90
   4   0   0  487.05   45.80
  -4   0   0  449.56   43.70
   4   0   0  442.06   44.90
  -5   0   0   46.40   16.60
   5   0   0   -1.80   13.50
   5   0   0   38.40   18.80
  -5   0   0    9.10   13.10
  -6   0   0  201.48   34.50
   6   0   0  230.18   38.10
   6   0   0  289.47   43.60
  -6   0   0  208.68   35.30
   7   0   0   17.50   24.90
  -7   0   0   27.30   21.10
  -7   0   0   26.50   25.60
  -8   0   0   19.80   24.10
  -8   0   0    5.20   23.10
   8   0   0   59.89   32.90
   0  -1   0   -0.10    0.20
   0  -1   0   -0.10    0.30
   0  -1   0    0.20    0.30
   0   1   0   -0.10    0.20
   0   1   0    0.10    0.20
   0   1   0   -0.30    0.20
   1  -1   0  135.39   12.00
   1  -1   0  121.89   12.50
  -1  -1   0  128.39   12.50
  -1  -1   0  141.99   12.60
  -1   1   0  124.69   12.40
  -1   1   0  115.49   12.60
   1   1   0  123.99   13.40
  -1   1   0  136.79   12.50
   3  -1   0  311.57   31.50
   3  -1   0  256.17   29.50
   3  -1   0  266.27   28.70
  -3  -1   0  372.06   31.10
   3  -1   0  281.27   28.10
   3   1   0  356.36   29.40
  -3   1   0  308.07   29.90
  -3   1   0  282.77   29.70
   3   1   0  433.76   33.50
  -3   1   0  265.57   29.10
   4  -1   0   24.40   13.50
   4  -1   0   30.10   12.00
  -4  -1   0   26.20   11.90
  -4  -1   0    4.10   10.40
   4  -1   0   55.39   15.40
  -4   1   0   35.10   13.80
   4   1   0   25.30   12.40
   4   1   0   10.10   10.40
  -4   1   0   20.00   11.40
   4   1   0   -0.80    6.00
  -4   1   0   70.29   15.70
   4   1   0   43.70   15.50
   5  -1   0   84.89   18.60
  -5  -1   0   34.40   16.60
   5  -1   0   64.89   22.30
  -5  -1   0   46.10   17.80
  -5   1   0   93.49   22.40
   5   1   0   54.69   21.00
   5   1   0   48.50   16.00
  -5   1   0   88.79   20.60
  -6  -1   0  168.28   31.50
  -6  -1   0  137.69   28.70
   6  -1   0  167.38   36.90
  -6   1   0  161.28   31.50
   6   1   0  171.38   36.80
  -6   1   0  189.78   33.20
   6   1   0  195.98   31.20
  -7  -1   0   46.50   23.00
   7  -1   0   29.10   26.60
  -7  -1   0   56.09   25.30
   7   1   0   65.29   29.70
  -7   1   0   73.49   25.40
  -7   1   0   69.69   28.40
   8  -1   0   84.59   34.20
  -8  -1   0   55.29   33.90
  -8  -1   0   58.39   28.20
   8   1   0   64.39   36.60
  -8   1   0   76.39   32.50
  -8   1   0  105.99   40.80
   0  -2   0   37.50    4.30
   1  -2   0 6534.25  439.16
   1  -2   0 6496.65  439.66
  -1  -2   0 6089.89  439.06
  -1  -2   0 5627.64  438.46
   1  -2   0 6145.38  439.06
   1   2   0 5626.94  438.66
   1   2   0 6140.39  439.76
  -1   2   0 6233.78  438.96
  -1   2   0 6028.80  439.16
  -1   2   0 6260.97  439.06
  -2  -2   0   33.00    8.40
   2  -2   0   62.39    9.90
  -2  -2   0   29.70    7.30
   2  -2   0   43.20    8.90
   2  -2   0   62.29   10.60
  -2  -2   0   23.80    7.70
  -2   2   0   60.39   10.50
   2   2   0   38.60   10.30
  -2   2   0   55.59    9.80
  -2   2   0   74.19   11.20
   2   2   0   27.90    7.20
   2   2   0   23.80    7.30
  -3  -2   0 1279.57   93.99
   3  -2   0 1221.98   93.29
   3  -2   0 1327.77   94.49
   3  -2   0 1351.56   95.69
  -3  -2   0 1190.78   94.69
  -3  -2   0 1161.48   93.59
   3   2   0 1138.09   95.29
   3   2   0 1168.18   94.59
  -3   2   0 1185.28   94.09
   3   2   0 1210.28   93.49
  -3   2   0 1204.68   94.29
  -3   2   0 1257.47   94.19
   4  -2   0  271.47   28.30
   4  -2   0  273.87   34.00
  -4   2   0  258.07   29.00
  -4   2   0  266.77   32.70
  -4   2   0  254.87   33.60
   5  -2   0  111.69   21.40
   5  -2   0   96.59   24.10
  -5  -2   0   96.79   23.10
  -5  -2   0   96.99   21.40
  -5   2   0  128.69   23.80
   5   2   0  114.89   20.40
   5   2   0  107.89   25.30
  -5   2   0  113.49   23.90
  -6  -2   0   25.20   17.10
   6  -2   0   96.39   27.10
  -6  -2   0   54.09   20.50
  -6   2   0   99.59   24.10
   6   2   0   19.70   15.40
  -6   2   0   84.39   24.50
   6   2   0   21.40   20.30
   7  -2   0   59.79   32.00
  -7  -2   0   64.49   25.00
  -7  -2   0   46.80   23.70
  -7   2   0   38.30   23.60
   7   2   0   32.80   27.20
  -7   2   0   98.79   26.60
  -8  -2   0   18.80   24.50
   8  -2   0    9.30   28.40
  -8  -2   0   13.40   23.70
   8   2   0   53.89   32.00
  -8   2   0   29.50   25.90
  -8   2   0    9.90   23.40
   0  -3   0    5.30    2.50
   0  -3   0    0.30    2.00
   0  -3   0   -0.50    2.40
   0  -3   0    1.80    2.20
   0   3   0   -0.40    1.60
   0   3   0   -0.10    2.10
   0   3   0   -0.40    0.60
   0   3   0   -0.80    2.20
  -1  -3   0   75.59   12.20
   1  -3   0  145.19   13.00
  -1  -3   0  109.59   11.30
  -1  -3   0  139.49   13.80
   1  -3   0  153.98   13.80
   1   3   0  109.09   11.30
   1   3   0  113.39   11.90
  -1   3   0  124.09   13.60
  -1   3   0  174.18   13.70
   1   3   0  106.29   11.00
   1   3   0  166.38   16.30
   2  -3   0  125.69   16.20
   2  -3   0  134.59   16.90
   2  -3   0  125.69   16.60
  -2   3   0  129.49   16.20
  -2   3   0  140.39   17.50
  -2   3   0  147.99   18.10
   3  -3   0   29.40    9.30
  -3  -3   0   70.89   12.90
  -3  -3   0   76.99   14.80
  -3  -3   0   92.39   14.00
   3   3   0   50.19   12.10
   3   3   0   69.49   12.70
   3   3   0   53.59   15.20
   4  -3   0   37.40   14.90
  -4  -3   0   34.70   13.90
  -4  -3   0   21.80   12.30
   4  -3   0   29.00   11.50
  -4   3   0   37.50   13.50
   4   3   0   47.50   16.30
   4   3   0   26.30   13.90
  -4   3   0   30.70   14.10
   4   3   0   41.30   14.30
  -4   3   0   39.40   12.90
   5  -3   0   28.60   14.20
  -5  -3   0   46.70   15.30
   5  -3   0   19.20   17.70
  -5  -3   0   31.40   14.90
  -5   3   0   31.60   15.80
  -5   3   0   28.60   15.60
   5   3   0   42.70   13.90
   5   3   0   27.70   17.90
   6  -3   0  244.38   40.80
  -6  -3   0  164.58   30.20
  -6  -3   0  142.39   31.70
  -6   3   0  183.28   35.30
  -6   3   0  223.18   35.40
   6   3   0  145.19   28.00
   6   3   0  132.59   33.60
  -7  -3   0   53.79   22.50
  -7  -3   0   54.89   30.50
   7  -3   0   75.49   33.20
  -7   3   0   82.39   31.80
   7   3   0   35.30   27.90
  -7   3   0  104.89   27.00
   8  -3   0  125.19   41.70
   8   3   0  120.99   42.90
  -8   3   0   78.19   29.60
  -8   3   0  137.39   43.50
   0  -4   0 2342.57  165.98
   0  -4   0 2235.18  165.38
   0  -4   0 2260.07  164.98
   0   4   0 2267.07  165.08
   0   4   0 2370.76  166.08
  -1  -4   0   20.20    6.20
  -1  -4   0   30.80    7.70
   1  -4   0   42.60    8.10
   1  -4   0   21.40    5.60
   1  -4   0   13.40    5.90
  -1  -4   0   21.90    5.00
   1   4   0   16.00    4.80
  -1   4   0   24.00    6.70
  -1   4   0   19.40    6.60
  -1   4   0   22.00    5.80
  -1   4   0   26.20    7.10
   1   4   0   24.20    5.10
   1   4   0   18.40    5.80
  -2  -4   0 1685.33  131.69
   2  -4   0 1808.52  133.89
   2  -4   0 1815.42  132.99
   2  -4   0 1796.32  132.79
  -2  -4   0 1770.42  132.59
  -2   4   0 1879.41  132.59
  -2   4   0 1818.22  133.09
   2   4   0 1756.92  132.49
   2   4   0 1795.72  132.89
   2   4   0 1795.22  134.39
  -2   4   0 1850.51  133.79
   3  -4   0   99.39   16.70
  -3  -4   0   66.39   14.30
  -3  -4   0  106.19   15.90
   3   4   0  112.69   17.30
  -4  -4   0  343.57   35.30
  -4  -4   0  344.77   36.00
   4  -4   0  379.36   37.90
   4  -4   0  338.87   34.80
  -4   4   0  352.96   36.40
  -4   4   0  380.86   37.10
   4   4   0  359.96   36.80
  -4   4   0  372.96   35.40
   4   4   0  357.26   39.40
  -5  -4   0   28.00   15.00
   5  -4   0   13.20   11.90
   5  -4   0   -4.50   13.40
  -5  -4   0   14.30   13.30
  -5   4   0   15.70   14.00
  -5   4   0   41.40   16.30
   5   4   0   11.80   16.90
  -6  -4   0   36.90   20.70
  -6  -4   0   55.99   22.50
   6  -4   0  142.99   31.90
   6   4   0   86.29   27.20
   6   4   0  165.58   27.70
  -6   4   0  113.59   25.80
  -6   4   0   97.89   27.80
  -7  -4   0   -1.60   22.50
  -7  -4   0    6.90   19.20
   7  -4   0   32.30   25.70
  -7   4   0   -1.40   16.60
  -7   4   0    3.90   19.60
   7   4   0   -3.80   22.00
  -8  -4   0   17.30   22.70
   8  -4   0   33.90   31.10
  -8   4   0    8.70   23.40
  -8   4   0   13.60   25.40
   8   4   0    8.80   25.50
   0  -5   0    7.70    4.10
   0  -5   0    3.70    4.00
   0  -5   0    6.20    3.40
   0  -5   0   -1.30    3.70
   0   5   0    7.20    4.30
   0   5   0    4.20    3.10
   0   5   0    5.20    4.60
   0   5   0    0.90    3.30
   1  -5   0   31.00    6.70
  -1  -5   0   25.70    7.80
   1  -5   0   30.50    8.10
   1  -5   0   23.60    6.70
  -1  -5   0   26.30    7.00
  -1   5   0   18.60    6.50
  -1   5   0   25.20    7.40
   1   5   0   19.70    6.40
  -1   5   0   23.60    7.10
   1   5   0   21.60    5.70
   1   5   0   30.50    5.80
  -1   5   0   30.90    7.90
  -2  -5   0  118.99   14.00
  -2  -5   0  139.09   17.10
   2   5   0  150.98   15.20
   2   5   0  121.59   15.70
   2   5   0  133.39   19.90
   2   5   0  138.59   16.50
   3  -5   0  299.17   33.40
   3  -5   0  290.67   30.80
  -3  -5   0  387.26   32.00
   3  -5   0  328.67   32.30
   3  -5   0  330.27   32.80
  -3  -5   0  363.96   32.30
  -3   5   0  396.66   34.70
   3   5   0  308.27   32.20
  -3   5   0  326.07   32.70
   3   5   0  408.96   36.70
  -3   5   0  339.47   31.30
   3   5   0  353.46   32.20
   4  -5   0    3.60    8.50
   4  -5   0   20.40   12.40
  -4  -5   0    4.20   10.10
  -4  -5   0    3.50    9.50
   4   5   0   15.10   15.00
  -4   5   0    8.10    9.00
  -4   5   0    4.20   10.40
  -4   5   0   17.90   12.00
   4   5   0   -2.60    9.50
   5  -5   0  281.27   37.10
  -5  -5   0  255.67   34.10
  -5  -5   0  233.38   33.30
  -5   5   0  213.18   32.40
   5   5   0  271.67   39.70
  -5   5   0  230.98   36.50
   6  -5   0  145.99   32.60
  -6  -5   0  111.19   30.80
  -6  -5   0   93.39   25.20
  -6   5   0   93.69   25.30
   6   5   0  135.09   32.50
   6   5   0  122.99   25.90
  -6   5   0  129.99   32.00
  -7  -5   0   84.99   27.00
  -7  -5   0   74.59   26.80
   7  -5   0   45.30   28.20
  -7   5   0   54.69   23.00
  -7   5   0   99.49   35.80
   7   5   0   67.99   33.20
  -8  -5   0   70.39   37.20
   8  -5   0   24.10   31.00
  -8   5   0   13.50   24.80
  -8   5   0   48.00   27.30
   8   5   0   50.39   31.60
   0  -6   0  192.58   15.30
   0  -6   0  145.39   16.40
   0  -6   0  175.58   16.50
   0  -6   0  194.58   16.30
   0   6   0  183.38   17.20
   0   6   0  231.48   17.80
   0   6   0  166.28   15.30
   0   6   0  155.78   15.70
  -1  -6   0 2822.52  203.18
   1  -6   0 2874.51  203.68
  -1  -6   0 2709.93  202.28
   1  -6   0 2790.32  202.98
  -1   6   0 2722.63  203.68
  -1   6   0 2748.32  203.88
  -1   6   0 2905.21  203.58
   1   6   0 2868.21  203.38
   1   6   0 2712.33  202.38
  -1   6   0 2843.72  203.08
   2  -6   0   73.99   12.40
   2  -6   0   73.89   12.20
  -2  -6   0   68.79   12.70
   2  -6   0   81.79   14.60
   2   6   0   67.69   12.00
   2   6   0   80.09   10.50
   2   6   0   47.70   13.10
  -2   6   0   89.29   14.40
   2   6   0   67.39   11.80
  -2   6   0   73.79   13.00
  -2   6   0   78.39   12.00
  -2   6   0   85.09   14.00
  -3  -6   0 1244.48  102.49
  -3  -6   0 1408.06  103.99
   3  -6   0 1383.46  104.29
   3  -6   0 1394.96  106.29
   3  -6   0 1362.76  104.39
   3  -6   0 1344.97  104.49
  -3  -6   0 1347.47  105.19
  -3   6   0 1297.37  104.29
   3   6   0 1331.17  104.29
  -3   6   0 1406.86  103.79
   3   6   0 1531.85  101.69
   3   6   0 1336.77  106.89
  -3   6   0 1420.36  105.29
   3   6   0 1190.98  103.09
  -4  -6   0   40.40   14.10
  -4  -6   0   45.00   14.10
   4  -6   0   66.39   16.30
   4  -6   0   61.69   14.50
   4   6   0   58.69   16.20
   4   6   0   28.80   16.50
  -5  -6   0   89.19   20.30
   5  -6   0  112.39   24.50
  -5  -6   0   87.39   21.80
  -5   6   0  131.59   24.30
   5   6   0   54.99   22.10
  -5   6   0   94.19   24.40
  -6  -6   0   45.30   20.90
  -6  -6   0   37.10   20.80
   6  -6   0   78.39   24.80
  -6   6   0   33.10   18.90
   6   6   0   18.40   21.40
  -6   6   0   70.69   21.20
   6   6   0   -7.90   17.30
  -7  -6   0   58.09   25.40
   7  -6   0   99.99   33.50
   7   6   0   81.69   30.60
  -7   6   0  101.09   27.00
  -7   6   0   70.09   26.80
  -8  -6   0  -13.40   22.10
   8  -6   0   -1.10   26.80
   8   6   0   18.50   27.30
  -8   6   0    6.80   23.00
  -8   6   0   44.90   35.00
   0  -7   0    3.20    5.10
   0  -7   0    4.80    4.90
   0  -7   0    2.30    3.80
   0  -7   0   10.80    5.20
   0   7   0    0.10    4.60
   0   7   0   11.70    6.00
   0   7   0    6.30    6.10
   0   7   0    2.30    4.30
  -1  -7   0   -6.50    5.80
  -1  -7   0    5.20    4.90
   1  -7   0    1.40    6.00
   1  -7   0    3.30    5.50
   1  -7   0    2.30    2.50
   1   7   0   -3.40    4.70
  -1   7   0   11.10    5.90
  -1   7   0    2.80    6.40
   1   7   0   10.10    6.10
   1   7   0  -10.00    5.80
  -1   7   0    7.50    6.30
  -1   7   0    2.50    6.30
  -2  -7   0  368.36   32.00
   2  -7   0  352.26   32.60
   2  -7   0  364.76   31.60
  -2   7   0  394.06   33.60
  -2   7   0  390.26   31.70
   2   7   0  347.97   29.50
  -2   7   0  348.47   32.50
  -2   7   0  387.86   33.30
   2   7   0  337.87   30.80
  -3  -7   0  263.67   29.80
   3  -7   0  307.67   28.10
   3  -7   0  274.67   27.90
  -3  -7   0  218.88   24.40
   3  -7   0  253.27   31.60
   3  -7   0  395.26   29.80
  -3  -7   0  237.58   30.60
  -3   7   0  278.97   28.00
   3   7   0  230.88   26.40
   3   7   0  202.68   23.20
   3   7   0  225.58   28.30
  -3   7   0  284.97   26.70
   3   7   0  254.27   32.80
  -4  -7   0  109.39   19.00
  -4  -7   0  114.79   21.10
   4  -7   0  134.19   22.50
   4  -7   0  114.69   21.30
  -4   7   0  107.69   20.30
   4   7   0   88.39   20.40
   4   7   0  122.89   17.10
  -4   7   0  129.69   22.00
   4   7   0   99.59   23.80
  -4   7   0  147.09   22.70
   5  -7   0  139.79   26.70
  -5  -7   0  186.48   27.60
  -5  -7   0  137.29   25.10
  -5   7   0  119.09   26.40
   5   7   0  149.19   31.20
  -5   7   0  139.19   26.70
  -6  -7   0  342.37   51.69
   6  -7   0  270.07   46.70
  -6   7   0  362.06   51.59
   6   7   0  393.36   47.80
  -6   7   0  326.77   45.10
   6   7   0  358.46   56.79
   7  -7   0   50.69   28.90
  -7  -7   0   30.30   23.70
  -7   7   0   32.60   25.60
  -7   7   0   34.50   22.70
   7   7   0   14.00   22.80
   8  -7   0   15.10   30.20
  -8  -7   0   17.60   29.30
   8   7   0   69.99   36.00
  -8   7   0   -3.90   24.70
   0  -8   0 9521.75  686.43
   0  -8   0 9604.34  687.43
   0  -8   0 9343.87  686.93
   0  -8   0 9694.43  685.63
   0   8   0 9328.87  687.13
   0   8   0 9509.25  686.43
   0   8   0 9999.00  687.43
   0   8   0 9514.55  685.63
   1  -8   0  168.88   19.00
   1  -8   0  208.48   19.30
  -1  -8   0  204.58   19.30
  -1  -8   0  190.18   18.40
  -1   8   0  196.48   21.00
   1   8   0  189.08   18.80
  -1   8   0  231.48   20.60
   1   8   0  194.78   20.30
  -1   8   0  201.78   19.00
  -1   8   0  210.28   19.70
   1   8   0  193.68   18.80
   2  -8   0  893.11   66.29
   2  -8   0  817.32   64.39
  -2  -8   0  795.92   64.59
  -2  -8   0  827.12   62.59
  -2   8   0  781.42   65.29
  -2   8   0  850.01   65.69
  -2   8   0  807.92   65.39
   2   8   0  815.22   62.49
  -2   8   0  872.01   64.49
   2   8   0  807.92   63.39
  -3  -8   0  172.68   22.60
   3  -8   0  146.29   21.50
   3  -8   0  182.98   25.90
  -3  -8   0  184.38   24.80
   3  -8   0  163.08   22.60
   3  -8   0  136.79   20.80
   3   8   0  129.29   23.30
   3   8   0  165.68   18.70
  -3   8   0  157.88   22.10
  -3   8   0  136.49   20.00
   3   8   0  141.59   21.10
   3   8   0  157.98   21.90
  -3   8   0  146.99   21.30
   4  -8   0  508.25   49.50
  -4  -8   0  606.64   51.29
   4  -8   0  516.85   49.10
  -4   8   0  549.25   51.19
  -4   8   0  548.85   52.39
  -4   8   0  559.34   51.29
   4   8   0  555.14   50.39
   4   8   0  551.24   45.00
   4   8   0  484.45   51.49
  -5  -8   0   24.40   16.40
   5  -8   0   49.30   18.50
  -5   8   0   30.60   15.70
  -5   8   0   28.80   16.40
   5   8   0   33.20   11.70
   5   8   0   28.30   18.40
  -6  -8   0   83.19   28.50
   6  -8   0  117.19   28.60
   6   8   0   70.19   27.70
   6   8   0   81.29   20.10
  -6   8   0  113.09   26.10
  -6   8   0   83.59   27.10
  -7  -8   0   -5.40   25.00
   7  -8   0  -10.50   23.10
  -7   8   0  -16.20   17.20
  -7   8   0   16.60   20.40
   7   8   0   30.90   28.10
   8  -8   0  183.48   48.90
  -8   8   0  109.79   33.40
  -8   8   0  123.79   38.20
   0  -9   0   11.60    6.30
   0  -9   0   16.40    6.30
   0  -9   0   10.00    4.60
   0  -9   0   18.50    6.60
   0   9   0   15.90    5.50
   0   9   0   16.40    7.70
   0   9   0   15.10    7.30
   0   9   0    6.90    4.70
  -1  -9   0   20.60    7.00
   1  -9   0    1.40    5.60
   1  -9   0   21.40    7.60
   1  -9   0   43.50    8.70
  -1  -9   0   18.00    7.60
  -1   9   0   21.90    7.50
  -1   9   0   22.10    8.10
  -1   9   0   27.40    9.70
   1   9   0   32.70    7.90
  -1   9   0   20.30    8.00
   1   9   0   24.10    7.60
   1   9   0   28.70    9.40
   2  -9   0  263.07   26.50
   2  -9   0  245.08   25.80
  -2  -9   0  266.37   25.60
   2  -9   0  267.67   25.40
  -2  -9   0  284.37   23.50
  -2  -9   0  255.67   27.00
  -2   9   0  300.57   27.40
  -2   9   0  255.17   26.50
  -2   9   0  284.17   25.40
  -2   9   0  234.98   26.80
   2   9   0  237.98   25.10
   2   9   0  264.57   23.70
   2   9   0  277.47   24.40
   3  -9   0  361.06   33.50
   3  -9   0  308.17   31.50
   3  -9   0  327.37   32.80
   3  -9   0  242.58   30.20
  -3  -9   0  306.67   33.00
  -3  -9   0  294.07   31.10
   3   9   0  341.37   31.10
  -3   9   0  313.67   32.30
   3   9   0  267.87   29.90
  -3   9   0  333.77   30.50
   3   9   0  322.87   28.00
  -3   9   0  330.57   33.40
   4  -9   0   20.80   12.50
  -4  -9   0   17.20   12.00
  -4   9   0   17.60   12.30
  -4   9   0   27.00   13.60
   4   9   0   19.20   12.30
  -4   9   0    9.20   13.30
   4   9   0   -4.40   12.10
   4   9   0    5.40    7.80
   5  -9   0   95.29   23.70
  -5  -9   0   68.09   20.70
  -5   9   0   80.39   22.10
  -5   9   0   53.89   19.10
   5   9   0   84.69   16.30
   5   9   0   68.79   24.50
  -6  -9   0   68.69   24.20
   6  -9   0   19.30   19.50
  -6   9   0   34.70   20.20
  -6   9   0   14.30   19.80
   6   9   0   32.90   23.20
   6   9   0   54.79   16.50
  -7  -9   0  277.77   58.19
   7  -9   0  254.97   46.70
   7   9   0  188.68   45.30
  -7   9   0  189.48   45.90
  -7   9   0  177.58   38.40
  -8  -9   0   26.40   28.00
   8  -9   0   21.30   29.70
  -8   9   0   37.00   26.10
  -8   9   0   46.70   27.80
   0 -10   0  626.44   47.00
   0 -10   0  579.54   47.00
   0  10   0  538.85   47.40
   0  10   0  578.34   45.20
   0  10   0  619.74   48.10
   0  10   0  587.64   46.30
   1 -10   0 2807.32  211.68
  -1 -10   0 3057.49  211.08
   1 -10   0 2908.51  210.98
   1 -10   0 2997.20  210.88
  -1 -10   0 2944.31  210.68
  -1  10   0 2826.92  211.68
  -1  10   0 3032.50  212.68
   1  10   0 2861.11  210.48
  -1  10   0 2943.51  210.98
   1  10   0 2831.22  211.98
   1  10   0 2535.55  210.28
  -2 -10   0  118.39   19.60
   2 -10   0  125.29   19.20
   2 -10   0  136.79   19.80
  -2 -10   0  149.29   16.40
   2 -10   0  120.49   17.60
  -2 -10   0  161.18   19.70
  -2  10   0  140.59   20.40
  -2  10   0  124.49   19.40
  -2  10   0  134.29   19.30
  -2  10   0  147.69   18.30
   2  10   0  113.89   15.70
   2  10   0  132.29   18.00
   2  10   0  122.49   15.90
  -3 -10   0  666.33   52.09
   3 -10   0  557.04   50.89
   3 -10   0  571.04   51.39
   3 -10   0  605.14   52.59
   3 -10   0  681.33   53.59
  -3 -10   0  533.35   52.69
   3  10   0  565.44   50.29
  -3  10   0  615.34   52.89
   3  10   0  615.04   51.19
   3  10   0  574.34   47.50
  -3  10   0  554.54   51.79
  -3  10   0  666.73   50.89
  -3  10   0  544.15   51.69
   4 -10   0  152.58   25.20
  -4 -10   0  123.39   21.90
  -4  10   0  112.69   22.80
  -4  10   0  112.89   22.50
   4  10   0  156.78   24.90
   4  10   0  146.59   19.80
   5 -10   0   30.90   18.10
  -5 -10   0   12.20   15.10
  -5  10   0   30.50   18.20
   5  10   0   35.80   11.60
   5  10   0   15.60   19.70
  -5  10   0   18.00   17.50
  -6 -10   0   29.20   20.80
   6 -10   0   33.60   21.60
  -6  10   0   14.40   18.00
  -6  10   0   38.80   20.00
   6  10   0   32.30   13.40
  -7 -10   0   75.39   32.90
   7 -10   0   58.29   28.10
  -7  10   0   16.40   20.10
  -7  10   0   86.19   30.60
   8 -10   0   55.19   37.20
  -8  10   0   43.90   34.00
  -8  10   0  -16.10   20.40
   0 -11   0   -0.60    4.60
   0 -11   0   12.20    6.50
   0 -11   0   10.90    6.90
   0  11   0   17.60    8.70
   0  11   0    4.50    5.50
   0  11   0   16.70    8.40
   0  11   0   26.30    6.30
   1 -11   0   -3.60    6.30
   1 -11   0    4.60    7.30
  -1 -11   0    0.30    5.70
   1 -11   0    8.70    6.50
   1 -11   0   -0.90    2.60
  -1 -11   0    7.50    7.40
   1  11   0  -13.00    7.10
  -1  11   0    4.80    7.20
   1  11   0    6.30    5.00
  -1  11   0    1.30    7.20
  -1  11   0   -0.20    4.40
  -1  11   0   12.80    9.00
   1  11   0   -2.00    6.40
   2 -11   0  843.22   64.79
   2 -11   0  764.82   64.19
  -2 -11   0  776.92   64.69
  -2 -11   0  771.32   63.19
  -2 -11   0  796.92   61.29
   2 -11   0  809.02   63.09
  -2  11   0  747.83   64.89
   2  11   0  753.92   61.29
   2  11   0  746.33   61.09
  -2  11   0  876.31   63.49
  -2  11   0  895.61   64.69
   2  11   0  744.53   62.89
  -2  11   0  775.12   64.39
   3 -11   0  134.89   23.30
  -3 -11   0  126.49   20.30
  -3 -11   0  137.69   23.70
   3 -11   0  116.39   20.50
   3 -11   0  153.88   24.20
   3 -11   0  159.68   22.00
   3  11   0  122.69   20.40
  -3  11   0  150.58   21.30
  -3  11   0  155.28   23.30
  -3  11   0  143.49   23.10
  -3  11   0  117.99   21.60
   3  11   0  151.18   22.10
   3  11   0  136.89   17.70
   4 -11   0   21.90   13.70
  -4 -11   0    3.90   11.70
  -4  11   0   12.60   13.80
   4  11   0   14.10   12.20
  -4  11   0    5.70   11.30
   4  11   0   -7.60    7.50
  -5 -11   0   -6.00   13.10
   5 -11   0  -26.70   11.70
  -5  11   0   -3.30   15.60
   5  11   0   -0.90    9.30
  -5  11   0  -13.70   11.00
   6 -11   0  200.98   36.70
  -6 -11   0  126.29   34.50
  -6  11   0  127.29   32.20
  -6  11   0  178.08   37.90
   6  11   0  152.68   24.30
  -7 -11   0   81.79   29.60
   7 -11   0   89.49   36.30
  -7  11   0  192.38   38.50
  -7  11   0  114.49   31.80
   0 -12   0 5262.77  384.06
   0 -12   0 5411.56  383.56
   0  12   0 5103.09  381.86
   0  12   0 5386.16  385.06
   0  12   0 5350.06  384.76
   1 -12   0  479.25   39.80
  -1 -12   0  433.36   39.20
  -1 -12   0  471.55   40.20
   1 -12   0  486.15   39.80
   1 -12   0  486.05   41.30
   1  12   0  465.15   39.80
  -1  12   0  478.15   42.40
   1  12   0  501.75   40.50
  -1  12   0  474.75   39.90
   1  12   0  462.65   41.30
  -1  12   0  474.85   39.70
  -1  12   0  486.25   41.30
   2 -12   0 1588.94  120.09
   2 -12   0 1640.14  120.29
   2 -12   0 1638.64  118.49
  -2 -12   0 1507.45  120.09
  -2 -12   0 1601.74  117.09
  -2 -12   0 1714.93  119.49
   2  12   0 1575.04  116.59
  -2  12   0 1448.66  120.19
  -2  12   0 1549.05  119.29
   2  12   0 1462.05  119.69
  -2  12   0 1489.05  119.89
  -2  12   0 1583.24  118.39
   2  12   0 1586.24  117.39
   2  12   0 1518.95  118.79
   3 -12   0  283.87   38.90
   3 -12   0  263.27   29.20
   3 -12   0  303.97   36.10
  -3 -12   0  282.87   32.20
  -3 -12   0  291.37   36.50
  -3  12   0  255.57   32.60
   3  12   0  242.48   25.60
  -3  12   0  322.77   36.00
  -3  12   0  280.67   28.90
   3  12   0  276.47   32.40
  -3  12   0  278.27   34.00
   3  12   0  250.87   28.30
  -4 -12   0  189.68   27.70
   4 -12   0  161.28   27.10
  -4  12   0  164.68   28.60
   4  12   0  162.38   20.80
  -4  12   0  150.48   26.70
   4  12   0  150.78   26.00
   5 -12   0   42.90   18.10
  -5 -12   0    8.50   14.90
  -5  12   0  -14.10   14.70
  -5  12   0    8.10   16.70
   5  12   0   11.30    9.80
   6 -12   0  190.28   36.60
  -6 -12   0   91.29   29.90
  -6  12   0   75.49   26.80
  -6  12   0  126.79   29.60
   6  12   0  121.99   22.60
   7 -12   0   -6.20   23.30
  -7 -12   0   27.70   24.50
  -7  12   0   16.90   20.10
  -7  12   0   12.20   21.50
   0 -13   0   18.80    8.90
   0 -13   0    6.10    6.20
   0 -13   0   18.60    8.30
   0  13   0   34.70   10.50
   0  13   0    5.80    6.30
   0  13   0   15.70    9.10
   0  13   0   14.30    6.40
  -1 -13   0   37.90   11.20
   1 -13   0   61.39   11.70
  -1 -13   0   72.39   13.30
   1 -13   0   54.79   11.80
   1 -13   0   52.29   12.60
  -1 -13   0   48.30   10.90
   1  13   0   56.89   13.30
   1  13   0   69.39   13.00
   1  13   0   62.79   12.30
  -1  13   0   46.90   11.30
  -1  13   0   52.29   11.30
  -1  13   0   65.19   14.40
  -1  13   0   45.90   12.40
   2 -13   0  160.48   23.00
  -2 -13   0  197.48   24.10
   2 -13   0  153.58   22.30
   2 -13   0  206.68   21.30
  -2 -13   0  186.48   21.30
  -2 -13   0  185.98   25.70
  -2  13   0  211.88   23.60
   2  13   0  178.48   23.20
  -2  13   0  172.68   24.90
   2  13   0  149.79   17.90
   2  13   0  187.08   22.00
   2  13   0  148.69   23.50
  -2  13   0  182.58   24.00
  -2  13   0  175.38   25.20
   3 -13   0  427.66   44.00
  -3 -13   0  514.35   42.90
   3 -13   0  462.05   42.20
  -3  13   0  448.76   41.90
   3  13   0  403.76   40.10
  -3  13   0  411.16   43.90
  -3  13   0  494.45   44.40
   3  13   0  466.55   39.10
  -3  13   0  440.86   43.20
   4 -13   0    9.60   13.60
  -4 -13   0   -1.20   10.30
   4  13   0   -3.10   11.20
  -4  13   0    3.20   11.90
  -4  13   0   -0.20   13.90
   4  13   0   -5.40    7.70
   5 -13   0   72.89   23.00
  -5 -13   0   79.59   22.70
  -5  13   0  100.49   24.70
   5  13   0   82.19   16.30
  -5  13   0   92.99   23.80
  -6 -13   0   29.30   22.30
   6 -13   0   27.40   20.20
   6  13   0   10.60   14.20
  -6  13   0   13.30   20.30
  -6  13   0   -1.10   18.80
  -7 -13   0  212.58   53.69
   7 -13   0  174.88   41.10
  -7  13   0  187.68   39.40
  -7  13   0  156.68   33.70
   0 -14   0  933.41   75.49
   0 -14   0  942.91   75.09
   0 -14   0  957.20   74.79
   0  14   0 1017.00   76.49
   0  14   0  954.20   75.79
   0  14   0  939.71   74.09
   0  14   0  943.61   72.49
   1 -14   0 2288.57  179.08
   1 -14   0 2317.87  177.68
  -1 -14   0 2270.37  177.58
  -1 -14   0 2556.54  178.78
  -1 -14   0 2413.76  179.68
   1 -14   0 2485.25  177.88
  -1  14   0 2515.15  180.78
   1  14   0 2351.96  177.98
  -1  14   0 2563.94  178.58
   1  14   0 2388.46  179.68
  -1  14   0 2459.25  177.78
  -1  14   0 2249.57  179.18
   1  14   0 2412.56  178.58
  -2 -14   0  256.27   29.10
   2 -14   0  275.27   27.10
   2 -14   0  237.48   27.40
  -2 -14   0  274.87   26.20
  -2 -14   0  272.87   27.50
  -2  14   0  234.78   31.80
   2  14   0  250.57   32.00
   2  14   0  291.77   28.10
  -2  14   0  264.97   31.30
  -2  14   0  229.38   26.30
   2  14   0  278.27   24.50
  -2  14   0  288.77   33.30
   2  14   0  249.28   26.10
   3 -14   0  262.37   32.60
  -3 -14   0  231.48   28.40
   3 -14   0  191.08   27.40
  -3  14   0  200.78   27.10
  -3  14   0  244.08   31.70
   3  14   0  211.78   23.40
   3  14   0  230.88   27.90
  -3  14   0  199.48   29.60
  -3  14   0  188.28   29.00
   4 -14   0  125.09   22.60
  -4 -14   0  112.79   23.80
   4  14   0  129.09   19.00
  -4  14   0  129.89   25.60
  -4  14   0  106.49   24.20
   4  14   0   92.89   21.40
  -5 -14   0  -11.80   13.50
   5 -14   0   -0.50   14.40
  -5  14   0   40.10   19.30
   5  14   0    4.90    9.10
  -5  14   0  -27.70   12.90
  -6 -14   0   55.39   27.10
   6 -14   0   73.59   25.10
  -6  14   0   55.59   25.20
  -6  14   0   71.69   27.80
   7 -14   0  253.27   49.70
  -7  14   0  186.08   37.40
  -7  14   0  196.18   42.30
   0 -15   0   -5.30    6.80
   0 -15   0   24.60    9.20
   0 -15   0   15.30    7.80
   0  15   0   20.50   11.00
   0  15   0    7.60    6.10
   0  15   0   12.70    9.90
   0  15   0   -5.50    7.50
   1 -15   0   -2.60    4.60
  -1 -15   0    6.10    7.40
  -1 -15   0   -5.50    6.40
   1 -15   0   -0.60    6.30
   1 -15   0   10.10    7.80
   1 -15   0   10.00    8.20
  -1 -15   0   -0.30    7.80
  -1  15   0    1.50    8.60
  -1  15   0    7.50    8.20
   1  15   0   -1.70    8.40
   1  15   0    0.90    5.90
   1  15   0    7.20    9.00
  -1  15   0  -10.00    7.00
  -1  15   0   14.30   10.80
   1  15   0    5.90    8.40
  -2 -15   0  275.87   28.40
  -2 -15   0  302.97   31.10
   2 -15   0  324.87   30.00
  -2 -15   0  249.97   30.50
   2 -15   0  321.17   31.10
  -2  15   0  302.37   29.70
   2  15   0  262.37   34.20
  -2  15   0  366.96   39.20
   2  15   0  301.57   29.00
   2  15   0  326.77   30.70
   2  15   0  254.17   26.50
  -2  15   0  305.07   30.50
  -2  15   0  334.37   37.50
  -3 -15   0   14.70    9.10
   3 -15   0    7.80   13.90
   3 -15   0   65.49   15.50
  -3 -15   0   32.00   13.80
   3  15   0   16.00   10.90
   3  15   0   20.20   10.90
  -3  15   0   36.50   15.00
  -3  15   0   32.90   12.90
  -3  15   0   24.90   14.70
  -3  15   0   30.50   15.30
   3  15   0   47.20   16.80
   4 -15   0   -3.70   11.50
  -4 -15   0   25.30   14.20
  -4  15   0    8.10   13.10
   4  15   0   19.20   14.20
   4  15   0    8.20    8.30
  -4  15   0   25.00   15.90
  -5 -15   0  -18.30   16.20
   5 -15   0    1.50   15.00
   5  15   0    1.10   10.50
  -5  15   0   19.00   18.20
  -5  15   0   -5.90   14.10
  -6 -15   0  180.98   40.90
   6 -15   0  176.48   36.80
  -6  15   0  200.08   39.60
  -6  15   0  152.18   34.10
   7 -15   0  -10.10   21.50
  -7  15   0  -11.80   22.00
  -7  15   0  -15.20   21.10
   0 -16   0 2633.44  195.48
   0 -16   0 2590.54  194.58
   0 -16   0 2427.56  195.28
   0  16   0 2615.64  196.18
   0  16   0 2732.73  196.38
   0  16   0 2609.24  192.18
   0  16   0 2759.12  194.58
  -1 -16   0  450.95   39.60
   1 -16   0  409.16   36.90
   1 -16   0  442.86   39.60
   1 -16   0  403.86   37.50
  -1 -16   0  419.76   37.90
  -1 -16   0  441.06   38.90
  -1  16   0  453.65   38.60
   1  16   0  383.96   39.90
  -1  16   0  381.36   39.60
   1  16   0  453.25   39.40
   1  16   0  418.66   35.20
  -1  16   0  432.86   37.60
  -1  16   0  436.76   41.40
   1  16   0  416.86   37.90
  -2 -16   0  745.13   67.79
   2 -16   0  789.12   65.89
   2 -16   0  802.92   66.99
  -2 -16   0  843.42   65.69
  -2 -16   0  803.12   66.59
   2  16   0  801.22   68.59
   2  16   0  826.62   65.89
   2  16   0  780.12   62.89
  -2  16   0  864.01   67.39
  -2  16   0  867.51   69.79
   2  16   0  776.12   66.49
  -2  16   0  831.42   70.09
  -3 -16   0  533.05   47.50
  -3 -16   0  463.35   42.40
   3 -16   0  482.95   45.30
  -3  16   0  483.25   48.80
  -3  16   0  511.35   47.50
   3  16   0  476.45   49.50
   3  16   0  483.55   43.70
  -3  16   0  548.35   47.40
   3  16   0  487.75   43.60
  -3  16   0  491.45   48.10
  -4 -16   0  222.78   32.30
   4 -16   0  226.98   32.90
   4  16   0  244.38   27.50
  -4  16   0  202.88   32.00
   4  16   0  231.98   32.40
  -4  16   0  223.48   33.40
  -5 -16   0   35.00   21.90
   5 -16   0   56.39   20.80
  -5  16   0   50.39   22.00
  -5  16   0   46.70   22.60
   5  16   0   17.00   11.60
   6 -16   0  106.39   29.70
  -6 -16   0   96.09   31.70
  -6  16   0   77.89   26.30
  -6  16   0   50.69   24.90
  -7 -16   0   11.40   22.50
   7 -16   0   33.70   28.60
  -7  16   0   22.10   24.50
  -7  16   0   45.50   25.80
   0 -17   0   23.80    9.80
   0 -17   0   -2.90    7.00
   0 -17   0   11.40    8.00
   0  17   0   14.10   10.60
   0  17   0   22.90   11.70
   0  17   0   12.00    6.80
   0  17   0   13.30    8.70
  -1 -17   0   10.50    8.50
  -1 -17   0   14.90   10.00
   1 -17   0   15.10   10.00
   1 -17   0   16.20    7.80
   1 -17   0   -4.10    6.50
  -1  17   0    6.80   10.00
  -1  17   0    4.90    8.00
   1  17   0   22.90   10.10
   1  17   0    1.50    9.40
   1  17   0   12.60   10.30
  -1  17   0   36.90   14.20
   1  17   0   12.40    7.20
  -1  17   0    8.10    9.10
   2 -17   0   44.30   13.70
  -2 -17   0   43.60   15.50
  -2 -17   0   31.20   11.50
   2 -17   0   71.79   15.00
  -2 -17   0   45.10   13.20
   2  17   0   60.49   14.90
  -2  17   0   71.89   16.00
   2  17   0   61.99   16.20
  -2  17   0   39.40   15.20
  -2  17   0   51.19   17.20
   2  17   0   38.60   10.40
  -3 -17   0  158.28   23.00
  -3 -17   0  200.48   27.80
   3 -17   0  205.98   27.10
  -3  17   0  181.58   29.60
   3  17   0  167.58   24.00
  -3  17   0  195.08   28.60
  -3  17   0  195.48   30.40
   3  17   0  192.08   29.90
  -3  17   0  189.38   27.90
   3  17   0  165.48   23.50
  -4 -17   0  -14.30   10.20
   4 -17   0   22.00   15.20
  -4  17   0    1.20   13.00
  -4  17   0   -9.80   13.20
   4  17   0   -0.60   13.20
   4  17   0   -5.70   12.50
   4  17   0   -6.00    9.40
   5 -17   0  116.89   29.60
  -5 -17   0  126.09   33.30
  -5  17   0   84.79   26.70
  -5  17   0  145.99   29.40
   5  17   0  125.29   20.50
  -6 -17   0   -7.30   19.70
   6 -17   0  -13.50   18.20
  -6  17   0    0.90   19.00
  -6  17   0   -0.80   17.60
   7 -17   0  144.49   39.90
  -7  17   0  120.69   35.20
  -7  17   0   98.49   31.80
   0 -18   0  860.11   73.19
   0 -18   0  887.11   72.49
   0  18   0  843.02   69.29
   0  18   0  949.01   72.49
   0  18   0  999.70   75.89
   0  18   0  887.11   74.19
  -1 -18   0 1317.37  107.39
  -1 -18   0 1495.65  109.29
   1 -18   0 1376.06  106.19
   1 -18   0 1363.66  106.89
   1  18   0 1494.35  118.49
  -1  18   0 1414.46  110.69
   1  18   0 1351.96  104.29
   1  18   0 1481.55  109.09
   1  18   0 1303.77  109.39
  -1  18   0 1358.66  109.49
  -1  18   0 1395.76  106.49
  -2 -18   0  439.76   40.60
  -2 -18   0  496.85   64.09
   2 -18   0  507.65   42.90
   2 -18   0  442.06   40.90
  -2 -18   0  419.06   41.50
  -2  18   0  439.06   41.70
   2  18   0  439.76   43.90
   2  18   0  452.35   41.50
  -2  18   0  410.76   43.20
  -2  18   0  373.46   44.00
  -3 -18   0  749.92   66.49
  -3 -18   0  810.92   62.79
   3 -18   0  746.83   64.29
   3  18   0  761.92   62.49
   3  18   0  704.53   61.39
  -3  18   0  773.22   66.19
  -3  18   0  736.03   68.29
  -3  18   0  731.43   67.69
  -3  18   0  695.83   65.79
   3  18   0  812.62   70.09
   4 -18   0  287.57   38.20
  -4 -18   0  333.97   42.30
  -4  18   0  226.78   37.00
   4  18   0  348.67   43.80
  -4  18   0  273.77   38.00
   4  18   0  248.58   35.00
   4  18   0  244.88   31.00
  -5 -18   0  102.49   29.40
   5 -18   0   66.49   23.00
  -5  18   0   42.20   22.60
   5  18   0   63.69   15.70
  -5  18   0   61.39   23.50
  -6 -18   0   32.30   27.80
   6 -18   0   43.40   25.00
  -6  18   0   11.30   20.40
  -6  18   0   49.20   25.10
   7 -18   0   83.39   31.00
  -7  18   0   66.89   29.10
  -7  18   0   60.19   27.30
   0 -19   0   10.10   10.40
   0 -19   0   25.30   10.60
   0  19   0   14.70   12.10
   0  19   0   18.30    8.10
   0  19   0   12.00   11.50
   1 -19   0   31.30   11.90
  -1 -19   0   36.30   13.20
  -1 -19   0   24.50   11.60
   1 -19   0   10.50    8.30
   1  19   0   25.30   12.60
   1  19   0   20.80   12.70
  -1  19   0   32.80   13.60
  -1  19   0   10.50   10.70
   1  19   0   26.20    8.20
  -1  19   0   23.20   14.00
  -2 -19   0  206.38   26.20
  -2 -19   0  225.48   29.20
   2 -19   0  184.38   25.30
   2 -19   0  205.48   27.50
  -2  19   0  214.38   32.10
   2  19   0  185.88   26.30
  -2  19   0  198.08   27.20
  -2  19   0  181.18   28.10
   2  19   0  155.68   27.00
  -3 -19   0   59.29   14.70
   3 -19   0   61.89   15.30
  -3 -19   0   33.00   15.00
  -3  19   0   53.39   16.90
  -3  19   0   51.69   17.70
  -3  19   0   60.99   20.70
   3  19   0   44.70   14.30
   3  19   0   64.19   21.10
   3  19   0   45.20   12.90
  -4 -19   0   20.90   17.40
   4 -19   0   43.30   17.20
   4  19   0    9.40   13.70
   4  19   0   31.20   12.70
  -4  19   0   35.90   17.40
   4  19   0   30.30   20.00
  -4  19   0   30.90   18.60
  -5 -19   0    1.80   16.00
   5 -19   0  -16.30   14.30
   5  19   0   10.70   12.00
  -5  19   0  -17.00   16.90
  -5  19   0  -15.30   17.20
   5  19   0  -14.70   17.80
   6 -19   0  248.38   43.80
  -6  19   0  239.58   46.30
  -6  19   0  159.88   34.90
  -7 -19   0   18.00   26.20
   7 -19   0    2.20   25.60
  -7  19   0   -6.90   20.70
  -7  19   0  -25.50   22.30
   0 -20   0 1606.24  119.49
   0  20   0 1533.05  121.29
   0  20   0 1491.75  115.59
   0  20   0 1528.65  121.29
  -1 -20   0  622.64   55.69
  -1 -20   0  665.13   57.89
   1 -20   0  661.43   55.59
   1 -20   0  663.53   53.99
  -1  20   0  679.93   59.79
   1  20   0  658.53   58.79
   1  20   0  644.04   57.79
  -1  20   0  604.24   57.89
   1  20   0  633.34   51.79
  -1  20   0  637.94   54.19
  -2 -20   0  434.86   42.10
   2 -20   0  395.56   39.40
  -2 -20   0  364.96   38.00
   2 -20   0  411.06   38.70
  -2  20   0  413.16   46.80
  -2  20   0  389.96   39.30
  -2  20   0  403.56   43.90
   2  20   0  396.16   45.30
   2  20   0  385.36   39.50
   3 -20   0  411.16   39.20
  -3 -20   0  379.06   37.50
  -3 -20   0  386.96   45.70
   3  20   0  472.05   52.79
  -3  20   0  314.77   42.70
  -3  20   0  403.36   40.80
   3  20   0  365.96   38.50
  -3  20   0  387.86   48.00
   3  20   0  336.77   35.20
   4 -20   0  114.59   24.10
  -4 -20   0   95.79   27.60
   4  20   0  149.69   24.40
   4  20   0  142.99   33.90
  -4  20   0  102.79   24.40
   4  20   0  110.79   20.20
  -4  20   0  128.69   28.00
   5 -20   0   39.00   21.00
  -5 -20   0   48.70   26.70
  -5  20   0   43.80   23.40
  -5  20   0   -2.60   18.90
   5  20   0   39.70   26.80
   5  20   0   11.80   12.10
   6 -20   0   69.19   27.90
  -6 -20   0   54.89   24.50
  -6  20   0   33.90   23.40
  -6  20   0   49.40   27.00
   7 -20   0    6.60   26.20
  -7  20   0   -5.80   21.50
  -7  20   0    6.10   28.20
   0 -21   0   15.00   11.70
   0  21   0   10.30   12.50
   0  21   0    7.70    8.90
   0  21   0   26.10   15.30
   1 -21   0    7.00   10.20
  -1 -21   0   20.00   13.90
   1 -21   0   11.90    8.40
  -1 -21   0    3.50   11.70
  -1  21   0   14.00   12.80
  -1  21   0    7.60    9.30
   1  21   0    4.50   11.70
   1  21   0   15.80   13.30
  -1  21   0    8.10   13.90
   1  21   0    3.90    7.40
   2 -21   0   10.90   11.30
  -2 -21   0    0.70   11.30
   2 -21   0   10.10   10.30
  -2 -21   0   18.00   11.00
   2  21   0    3.40   12.80
  -2  21   0   -2.70   10.20
   2  21   0    1.90   11.30
  -2  21   0    7.00   12.80
  -2  21   0    1.60   14.00
   3 -21   0  319.27   34.70
  -3 -21   0  342.97   42.50
  -3 -21   0  325.57   37.10
  -3  21   0  294.37   37.80
   3  21   0  261.37   30.90
  -3  21   0  290.07   41.70
   3  21   0  358.26   35.60
   3  21   0  391.76   49.20
  -3  21   0  313.47   42.10
   4 -21   0  -18.50   12.30
  -4 -21   0    2.90   16.00
   4  21   0    1.20   11.70
  -4  21   0    0.30   15.90
   4  21   0   -6.90   17.20
  -4  21   0   -4.30   14.10
   4  21   0    0.70   13.30
  -5 -21   0   95.89   32.10
   5 -21   0   75.59   24.70
  -5  21   0   53.29   23.90
  -5  21   0   81.29   28.30
   5  21   0   42.70   31.60
   6 -21   0   -1.20   21.20
  -6 -21   0   17.60   22.00
  -6  21   0   -3.70   19.00
   6  21   0   14.40   26.90
  -6  21   0   25.10   24.40
   0 -22   0  883.81   71.59
   0  22   0  807.72   72.59
   0  22   0  812.02   66.59
   0  22   0  877.61   74.39
  -1 -22   0   38.60   15.80
   1 -22   0   80.59   14.90
   1 -22   0   69.09   16.50
  -1  22   0   54.19   17.30
   1  22   0   40.60   16.80
  -1  22   0   52.39   14.40
   1  22   0   62.59   19.50
  -1  22   0   51.69   17.30
   1  22   0   77.29   12.90
   2 -22   0  100.09   18.40
  -2 -22   0   75.29   17.50
  -2 -22   0   65.79   18.70
   2 -22   0   80.59   17.30
   2  22   0   81.59   19.60
  -2  22   0   89.89   22.70
   2  22   0   74.09   21.80
  -2  22   0   27.00   17.40
   2  22   0  101.19   15.50
  -2  22   0   66.09   17.30
   3 -22   0   52.59   16.10
  -3 -22   0   31.40   16.00
  -3 -22   0   60.79   16.30
   3  22   0   29.80   14.60
   3  22   0   61.99   21.90
  -3  22   0   59.09   19.00
  -3  22   0   72.59   22.60
  -3  22   0   44.10   17.20
   3  22   0   28.10   12.30
   4 -22   0  220.18   33.50
  -4 -22   0  184.38   38.10
   4  22   0  217.68   41.80
  -4  22   0  164.98   32.80
  -4  22   0  236.98   38.70
   4  22   0  225.08   30.10
  -5 -22   0   46.60   22.00
   5 -22   0   46.40   22.60
  -5  22   0   33.10   20.50
   5  22   0   12.40   26.70
  -5  22   0   75.29   28.70
   6 -22   0   46.70   26.10
  -6  22   0   21.70   22.40
   6  22   0   73.89   36.40
  -6  22   0   28.60   24.10
   0 -23   0   41.80   14.70
   0  23   0   28.70   10.10
   0  23   0   33.10   17.00
   0  23   0   35.00   17.30
  -1 -23   0   42.90   15.60
   1 -23   0   26.80   12.60
   1 -23   0   41.60   11.80
  -1  23   0   51.99   18.30
  -1  23   0   22.50   15.90
   1  23   0   50.09   16.80
  -1  23   0   36.90   13.60
   1  23   0   56.09   19.90
   1  23   0   48.40   11.60
   2 -23   0  206.58   28.60
  -2 -23   0  229.18   33.70
   2 -23   0  182.18   28.10
  -2  23   0  268.37   38.10
   2  23   0  181.08   31.20
  -2  23   0  245.98   30.80
  -2  23   0  186.88   30.80
   2  23   0  184.88   24.40
   2  23   0  239.38   33.70
  -3 -23   0   10.80   14.80
   3 -23   0   21.20   13.90
  -3 -23   0   -2.60   10.90
   3  23   0  -16.80   11.50
  -3  23   0    3.70   15.10
  -3  23   0    7.30   13.70
   3  23   0   14.40   16.50
   3  23   0    7.40   11.00
  -3  23   0  -16.80   14.10
  -4 -23   0   40.00   18.90
   4 -23   0   13.40   15.70
   4  23   0   31.10   21.60
  -4  23   0   31.60   19.50
  -4  23   0   31.40   18.50
   4  23   0   15.70   13.30
  -5 -23   0  -25.30   15.60
   5 -23   0   -2.70   17.90
  -5  23   0  -21.90   19.70
   5  23   0  -11.30   22.70
  -5  23   0    6.40   18.50
   6 -23   0  288.27   47.80
  -6  23   0  290.27   45.60
  -6  23   0  184.78   43.20
   6  23   0  281.97   61.69
   0 -24   0 1178.98   92.39
   0  24   0 1042.50   93.19
   0  24   0 1151.58   94.89
   0  24   0 1076.29   85.99
   1 -24   0  292.37   34.50
  -1 -24   0  310.27   36.80
  -1  24   0  271.07   37.60
  -1  24   0  261.57   36.50
   1  24   0  256.17   36.60
  -1  24   0  279.97   29.10
   1  24   0  263.77   38.20
   1  24   0  226.68   25.80
  -2 -24   0   -2.70   13.30
   2 -24   0    0.70   10.00
   2 -24   0    4.50   12.00
  -2  24   0    4.30   11.90
  -2  24   0   16.40   16.90
   2  24   0   -4.10   12.50
  -2  24   0   25.70   16.20
   2  24   0   -8.90   13.40
   2  24   0    4.70    8.00
   3 -24   0  353.16   36.90
  -3 -24   0  387.66   48.40
   3  24   0  297.87   38.70
   3  24   0  242.18   35.50
  -3  24   0  355.66   41.90
  -3  24   0  386.26   47.20
   3  24   0  289.07   46.00
  -3  24   0  376.16   49.20
   4 -24   0   66.29   23.70
  -4 -24   0   96.89   27.00
   4  24   0   99.99   31.40
  -4  24   0   78.19   25.70
  -4  24   0   92.59   25.10
   4  24   0   95.29   21.30
  -5 -24   0   70.29   26.50
   5 -24   0   61.29   24.50
  -5  24   0   35.60   22.70
  -5  24   0   48.20   24.80
   5  24   0   30.60   25.10
  -6 -24   0    9.60   23.20
   6 -24   0   28.60   25.60
   6  24   0   33.40   35.70
  -6  24   0    4.20   24.50
  -6  24   0   49.30   26.10
   0 -25   0   28.50   15.40
   0  25   0   41.80   19.00
   0  25   0   22.20   16.30
   0  25   0   29.00   11.10
  -1 -25   0   72.49   19.80
   1 -25   0   63.99   17.70
   1  25   0   69.09   13.10
   1  25   0   43.10   17.40
   1  25   0   43.30   19.00
  -1  25   0   72.69   22.20
  -1  25   0   25.60   16.40
  -1  25   0   48.10   14.80
  -2 -25   0    1.20   15.20
   2 -25   0    1.60   12.20
   2 -25   0  -16.00   11.10
  -2  25   0    5.90   12.00
   2  25   0  -24.50   13.10
   2  25   0    9.40   15.30
  -2  25   0  -24.40   14.90
   2  25   0   -2.80    8.00
  -2  25   0   12.50   15.50
   3 -25   0  235.98   32.90
  -3 -25   0  230.28   37.50
  -3  25   0  187.38   35.20
  -3  25   0  259.87   35.00
  -3  25   0  219.28   37.80
   3  25   0  207.28   33.90
   3  25   0  243.58   37.10
   4 -25   0   -2.10   14.50
  -4 -25   0   14.60   18.80
  -4  25   0    5.30   17.90
  -4  25   0  -13.00   16.50
   4  25   0  -18.00   21.40
   4  25   0    3.50   15.10
   5 -25   0  152.98   35.60
  -5 -25   0  337.57   60.99
   5  25   0  247.08   46.00
  -5  25   0  190.38   42.90
  -5  25   0  201.28   38.80
   6 -25   0   -9.50   21.90
  -6  25   0  -28.50   21.30
  -6  25   0   -0.60   24.80
   6  25   0   17.00   27.90
   0 -26   0  739.13   70.89
   0  26   0  834.52   65.29
   0  26   0  742.33   73.29
   0  26   0  851.21   74.69
  -1 -26   0  317.07   41.90
   1 -26   0  360.96   36.40
   1  26   0  320.17   44.10
  -1  26   0  304.97   43.00
   1  26   0  279.47   40.60
   1  26   0  301.27   30.40
  -1  26   0  403.16   46.30
  -1  26   0  326.27   34.00
  -2 -26   0  337.17   41.00
   2 -26   0  287.37   35.90
   2  26   0  242.78   28.60
   2  26   0  269.27   43.10
  -2  26   0  261.77   39.30
  -2  26   0  281.57   36.40
   2  26   0  287.07   38.80
  -2  26   0  305.67   45.20
  -3 -26   0  153.38   30.50
   3 -26   0   93.79   22.00
   3  26   0  100.69   24.70
  -3  26   0   55.69   21.40
  -3  26   0  120.59   27.90
  -3  26   0   87.19   26.50
   3  26   0  114.49   30.60
   4 -26   0   79.69   22.70
  -4 -26   0  105.79   31.90
   4  26   0   78.39   28.50
   4  26   0   50.39   20.30
  -4  26   0  100.09   25.90
  -4  26   0  107.99   29.80
  -5 -26   0   21.00   23.50
   5 -26   0    7.30   20.20
  -5  26   0   -3.10   19.00
  -5  26   0  -15.10   20.20
   5  26   0   36.10   32.80
   0 -27   0   33.80   17.80
   0  27   0   -3.20   16.70
   0  27   0   12.80   10.50
   0  27   0   38.10   18.30
   1 -27   0   85.49   19.90
  -1 -27   0   92.49   24.00
   1  27   0   58.49   23.20
  -1  27   0  112.19   25.30
  -1  27   0   -0.20   20.40
  -1  27   0   54.69   16.30
   1  27   0   87.39   23.70
   1  27   0   66.89   13.70
   2 -27   0  115.49   23.20
  -2 -27   0  117.99   28.50
  -2  27   0   67.69   25.20
   2  27   0   85.59   16.20
  -2  27   0   88.19   25.10
  -2  27   0   73.89   20.40
   2  27   0   62.89   22.40
   2  27   0   61.99   22.90
   3 -27   0    7.70   14.40
  -3 -27   0   -3.50   18.60
  -3  27   0  -14.00   16.40
  -3  27   0  -12.60   19.40
  -3  27   0  -20.00   15.60
   3  27   0  -20.90   13.00
   3  27   0    8.60   20.70
   4 -27   0   21.20   18.60
  -4 -27   0    4.90   21.00
  -4  27   0   10.60   19.10
  -4  27   0   47.20   21.40
   4  27   0   41.30   33.80
   4  27   0   20.80   17.00
  -5 -27   0   13.40   23.60
   5 -27   0  -23.50   18.30
  -5  27   0    0.50   20.70
  -5  27   0  -10.60   19.20
   5  27   0  -11.00   30.50
   0 -28   0  531.05   54.09
   0  28   0  511.35   60.09
   0  28   0  577.44   57.89
   0  28   0  473.35   45.00
  -1 -28   0  449.76   55.49
   1 -28   0  490.65   48.20
  -1  28   0  450.05   57.39
   1  28   0  457.85   57.79
  -1  28   0  505.55   45.50
   1  28   0  460.55   41.60
   1  28   0  539.65   55.59
  -1  28   0  473.25   57.89
  -2 -28   0  109.39   27.60
   2 -28   0  103.09   22.40
  -2  28   0   62.49   20.30
   2  28   0   76.19   27.10
  -2  28   0   76.89   25.90
  -2  28   0   78.49   24.80
   2  28   0  141.39   28.70
  -3 -28   0  414.16   50.89
   3 -28   0  368.86   41.00
  -3  28   0  319.47   47.10
   3  28   0  331.37   56.89
   3  28   0  342.97   44.80
  -3  28   0  339.47   52.29
  -3  28   0  370.76   46.40
  -4 -28   0    2.60   23.70
   4 -28   0   32.40   18.80
   4  28   0   21.50   27.00
  -4  28   0  -11.90   16.80
  -4  28   0    1.00   19.80
   5 -28   0    2.40   20.90
   5  28   0   -4.30   29.00
  -5  28   0  -22.50   19.90
  -5  28   0  -48.50   17.30
   0  29   0   42.90   22.70
   0  29   0   18.70   19.90
   0  29   0    9.00   11.10
  -1 -29   0   21.10   15.90
   1 -29   0   25.00   14.60
  -1  29   0  -10.00   20.20
   1  29   0   41.80   21.30
  -1  29   0   38.90   20.30
   1  29   0   14.10   19.20
  -1  29   0   11.20   14.10
   2 -29   0   23.50   16.70
  -2 -29   0    4.70   16.70
  -2  29   0   11.50   19.30
  -2  29   0  -16.40   18.20
   2  29   0  -10.80   17.70
   2  29   0  -20.60   16.40
  -2  29   0   -2.90   13.30
   3 -29   0   57.19   20.00
  -3 -29   0   86.79   31.80
   3  29   0   34.70   23.80
   3  29   0   62.69   22.90
  -3  29   0   73.09   26.30
  -3  29   0   28.20   20.20
  -3  29   0   67.19   27.30
  -4 -29   0   18.60   22.70
   4 -29   0    1.70   17.30
  -4  29   0  -20.40   16.70
   4  29   0   24.10   23.80
  -4  29   0   -4.80   19.20
   5 -29   0   61.29   25.90
  -5 -29   0   -5.40   22.10
   5  29   0   53.99   31.30
  -5  29   0   34.30   25.60
  -5  29   0   65.69   31.60
   0  30   0  646.84   67.89
   0  30   0  717.93   70.69
  -1 -30   0   38.80   19.70
   1 -30   0   52.69   18.50
   1  30   0   52.19   24.10
  -1  30   0   94.09   26.60
  -1  30   0   53.79   23.90
  -1  30   0   64.19   17.40
   1  30   0   37.10   24.60
  -2 -30   0  198.98   34.00
   2 -30   0  139.39   26.60
   2  30   0  177.18   33.50
  -2  30   0  103.99   25.10
   2  30   0  147.39   35.60
  -2  30   0  100.09   30.70
  -2  30   0  135.19   30.80
  -3 -30   0   42.20   23.10
   3 -30   0    5.60   15.80
   3  30   0   23.70   23.10
  -3  30   0   33.00   20.00
   3  30   0   26.40   20.90
  -3  30   0   56.69   24.90
  -3  30   0   13.10   22.60
  -4 -30   0  252.67   53.29
   4 -30   0  343.87   42.80
  -4  30   0  302.47   48.40
  -4  30   0  230.98   41.80
   4  30   0  337.37   66.99
   0 -31   0   27.60   17.90
   0  31   0   55.09   24.10
   0  31   0   25.10   21.90
   1 -31   0   -3.60   15.90
  -1 -31   0   45.30   19.80
  -1  31   0  -20.40   17.90
   1  31   0   16.10   21.30
  -1  31   0    5.20   21.30
   1  31   0  -16.90   18.70
   2 -31   0   77.19   21.60
  -2 -31   0   58.69   26.90
  -2  31   0   68.69   27.80
  -2  31   0   48.80   24.90
   2  31   0   37.50   25.00
   2  31   0   49.60   25.30
  -2  31   0   57.39   20.00
   3 -31   0   37.90   19.00
  -3 -31   0   23.10   26.60
   3  31   0  -13.50   19.60
  -3  31   0   26.00   24.20
  -3  31   0   -1.60   21.80
  -3  31   0   -5.30   17.80
   3  31   0   -0.70   18.20
  -4 -31   0   47.90   25.60
   4 -31   0   17.50   20.50
  -4  31   0   -3.10   20.60
   4  31   0    6.20   27.90
  -4  31   0   -4.30   20.50
   0 -32   0  228.98   35.30
   0  32   0  126.79   32.40
   0  32   0  186.98   38.40
   1 -32   0  341.17   45.20
  -1 -32   0  389.76   48.90
   1  32   0  385.36   51.39
   1  32   0  325.77   51.59
  -1  32   0  327.67   50.49
  -1  32   0  273.07   47.20
  -2 -32   0   14.90   21.60
   2 -32   0   21.80   18.40
   2  32   0   23.10   25.60
   2  32   0  -26.10   18.40
  -2  32   0   -0.50   21.10
  -2  32   0    0.40   20.40
   3 -32   0  268.97   36.30
  -3 -32   0  241.38   49.60
  -3  32   0  114.79   38.30
   3  32   0  217.18   52.49
  -3  32   0  243.78   43.60
   3  32   0  188.78   37.80
  -3  32   0  241.78   41.80
  -4 -32   0   71.29   36.00
  -4  32   0   40.00   26.50
   4  32   0   94.49   39.50
  -4  32   0   61.49   27.30
   0 -33   0   33.20   19.70
   0  33   0    8.70   23.00
   0  33   0   11.20   22.40
  -1 -33   0   51.49   22.00
   1 -33   0   64.69   21.50
  -1  33   0   35.00   22.60
   1  33   0   55.99   26.10
  -1  33   0   76.59   27.90
   1  33   0  110.79   28.40
  -2 -33   0   -0.60   21.40
   2 -33   0    3.30   17.30
   2  33   0  -16.00   18.30
   2  33   0   18.70   21.40
  -2  33   0   12.70   22.00
  -2  33   0   -8.00   18.00
  -3 -33   0  158.88   36.60
   3 -33   0  166.88   43.60
  -3  33   0  179.38   41.80
   3  33   0   92.69   39.00
  -3  33   0   97.19   33.00
   3  33   0  158.08   38.60
   0 -34   0  466.05   58.69
   0  34   0  472.55   65.29
   0  34   0  501.85   64.19
  -1 -34   0  -19.90   17.50
   1 -34   0    7.70   19.10
   1  34   0   -9.70   21.50
   1  34   0   10.20   24.00
  -1  34   0   20.40   20.70
  -1  34   0   37.80   25.60
  -2 -34   0  139.99   35.00
   2 -34   0   92.99   27.40
  -2  34   0  156.08   38.20
   2  34   0  140.59   38.90
  -2  34   0  141.79   34.60
   2  34   0   99.49   31.10
  -3 -34   0   33.40   34.10
  -3  34   0   36.10   27.80
   3  34   0   10.40   30.90
  -3  34   0   19.90   23.00
   0 -35   0   43.50   23.00
   0  35   0   39.60   25.80
   0  35   0    7.80   22.90
  -1 -35   0   12.30   23.70
   1 -35   0   19.20   19.40
   1  35   0   -4.90   23.80
  -1  35   0   37.40   26.20
  -1  35   0  -15.30   23.20
   1  35   0   31.00   25.80
  -2 -35   0  102.99   36.40
  -2  35   0  109.69   33.40
   2  35   0  103.89   32.60
  -2  35   0   74.29   28.60
   2  35   0  127.89   37.30
   0 -36   0   28.30   24.00
   0  36   0   22.30   24.20
   0  36   0   16.70   25.40
  -1 -36   0  128.29   37.80
  -1  36   0  182.48   43.70
  -1  36   0  177.68   41.20
   1  36   0  187.28   39.90
   1  36   0  196.78   47.00
   8   0  -1    8.80   30.60
  -8   0   1   39.90   28.30
  -8   0   1    2.00   26.70
   7   0  -1  332.37   51.49
  -7   0   1  249.28   45.50
  -7   0   1  356.96   50.29
  -6   0   1   29.80   19.20
   6   0  -1    4.40   12.70
   6   0  -1   29.00   21.80
  -6   0   1   69.79   22.90
  -5   0   1 1500.25  122.39
   5   0  -1 1557.84  118.99
  -5   0   1 1623.94  122.59
   5   0  -1 1472.15  124.49
  -4   0   1  722.63   61.09
   4   0  -1  697.63   63.19
  -4   0   1  867.31   63.09
   4   0  -1  761.72   58.39
   4   0  -1  690.63   61.49
   4   0  -1  582.84   61.99
  -3   0   1 1228.98   93.99
  -3   0   1 1248.88   93.99
   3   0  -1 1165.88   90.59
   3   0  -1 1234.48   94.29
  -3   0   1 1214.18   92.79
   3   0  -1 1190.98   94.39
   3   0  -1 1194.98   92.59
   2   0  -1   13.30    7.50
   2   0  -1   12.30    8.50
   2   0  -1   26.40    5.90
  -2   0   1   33.20    9.00
  -2   0   1    0.60    6.60
   2   0  -1   36.20    8.50
  -2   0   1   20.20    8.20
   1   0  -1 2509.25  187.98
   1   0  -1 2485.25  187.28
  -1   0   1 2431.16  187.78
   1   0  -1 2623.04  188.38
  -1   0   1 2746.63  188.48
  -1   0   1 2441.96  187.28
  -1   0   1 2692.53  186.78
   1   0  -1 2837.72  186.98
   0   0   1    0.10    1.70
  -1   0  -1 5619.44  390.76
   1   0   1 5438.06  391.16
   1   0   1 5262.37  390.56
   2   0   1   81.69   12.30
  -2   0  -1   82.09   12.20
   2   0   1   58.49   11.50
  -2   0  -1   86.29   11.90
  -3   0  -1  461.25   38.60
  -3   0  -1  367.26   37.80
  -3   0  -1  469.05   38.80
   3   0   1  503.15   39.50
   3   0   1  392.26   39.60
  -4   0  -1   32.60   13.50
  -4   0  -1   90.19   16.00
   4   0   1   60.49   16.30
   5   0   1  351.36   43.70
  -5   0  -1  295.57   37.60
  -5   0  -1  299.47   39.40
  -6   0  -1  231.68   38.90
  -6   0  -1  272.47   36.20
   6   0   1  302.67   43.00
  -7   0  -1  201.08   44.40
  -7   0  -1  195.38   35.30
   7   0   1  217.18   43.60
  -8   0  -1    4.40   30.10
   8   0   1   32.90   29.00
  -8  -1   1   31.20   25.60
   8  -1  -1   43.90   36.50
  -8  -1   1   25.70   24.60
   8   1  -1   27.80   29.10
  -8   1   1   97.09   35.50
  -8   1   1   61.89   30.20
   7  -1  -1   -4.10   24.20
  -7  -1   1   77.79   29.10
  -7  -1   1   65.99   23.30
  -7   1   1    3.70   18.30
   7   1  -1   42.40   27.10
  -7   1   1    9.60   19.90
   6  -1  -1  407.36   47.00
   6  -1  -1  440.16   56.49
  -6   1   1  440.76   52.49
  -6   1   1  461.15   54.79
   5  -1  -1   92.29   18.00
   5  -1  -1  161.88   27.00
  -5   1   1   97.19   21.60
  -5   1   1  160.78   24.80
   4  -1  -1  441.86   40.30
  -4  -1   1  350.96   38.10
   4  -1  -1  307.67   48.20
  -4  -1   1  364.26   36.20
   4  -1  -1  366.66   37.40
  -4  -1   1  446.76   38.20
  -4   1   1  418.86   38.70
  -4   1   1  437.26   39.10
   4   1  -1  274.97   36.90
   4   1  -1  328.47   37.20
   4   1  -1  381.96   39.90
   4   1  -1  332.57   32.30
  -4   1   1  342.97   36.40
   3  -1  -1  311.87   34.80
  -3  -1   1  423.66   37.00
  -3  -1   1  501.95   38.40
   3  -1  -1  412.26   37.90
   3  -1  -1  317.27   33.10
   3  -1  -1  294.67   35.40
  -3  -1   1  504.15   36.90
  -3   1   1  372.16   35.60
   3   1  -1  425.76   32.90
  -3   1   1  456.85   37.60
   3   1  -1  429.06   35.80
   3   1  -1  472.05   39.40
   3   1  -1  467.55   37.50
  -3   1   1  335.07   35.40
  -1  -1   1  345.67   30.30
  -1  -1   1  334.27   29.10
  -1  -1   1  367.46   29.90
   1  -1  -1  471.95   30.00
  -1  -1   1  361.76   27.90
   1   1  -1  368.46   29.20
   1   1  -1  358.06   27.90
   1   1  -1  364.16   30.00
  -1   1   1  396.86   29.90
  -1   1   1  469.55   30.20
   0  -1  -1  457.35   34.00
   0   1   1  471.35   34.00
  -1  -1  -1 1798.72  132.99
   1  -1   1 1758.42  133.49
  -1  -1  -1 2027.90  133.59
   1  -1   1 1711.63  132.89
   1   1   1 1777.42  133.09
  -1   1  -1 1822.22  133.09
   1   1   1 1929.81  133.69
   2  -1   1  170.58   17.60
   2  -1   1  174.18   18.80
  -2   1  -1  166.68   17.60
  -2   1  -1  185.18   18.20
   2   1   1  148.49   16.80
  -2   1  -1  179.38   18.40
   3  -1   1  719.33   58.89
  -3  -1  -1  657.83   56.09
  -3  -1  -1  680.03   56.79
  -3   1  -1  772.02   57.49
   3   1   1  614.94   56.79
  -3   1  -1  746.13   57.19
  -3   1  -1  817.42   58.19
   3   1   1  638.44   58.19
   4  -1   1  650.23   55.79
  -4  -1  -1  612.24   54.09
  -4  -1  -1  553.44   51.99
  -4   1  -1  608.54   53.29
   4   1   1  606.14   55.49
  -4   1  -1  621.34   52.59
  -5  -1  -1  442.56   42.40
   5  -1   1  404.56   49.50
   5  -1   1  400.56   40.80
  -5  -1  -1  383.26   45.10
   5   1   1  363.06   47.60
  -5   1  -1  441.06   49.10
  -5   1  -1  353.96   40.60
   6  -1   1  690.13   71.09
  -6  -1  -1  451.95   56.49
  -6  -1  -1  667.03   67.49
   6   1   1  586.44   65.69
  -6   1  -1  693.13   60.89
  -6   1  -1  767.72   68.19
  -7  -1  -1  158.28   36.20
  -7  -1  -1  257.07   41.90
   7  -1   1  343.27   54.99
  -7   1  -1  181.68   44.50
  -7   1  -1  275.47   41.40
   7   1   1  191.48   43.50
   8  -1   1    1.20   27.50
  -8  -1  -1   52.89   28.20
   8   1   1   46.80   32.40
  -8   1  -1   30.90   26.20
  -8  -2   1   92.69   35.10
   8  -2  -1  234.98   54.29
   8   2  -1  191.18   45.00
  -8   2   1  207.78   43.10
  -8   2   1  219.88   52.39
  -7  -2   1   12.20   23.20
   7  -2  -1   11.20   24.40
  -7  -2   1   30.00   21.30
  -7   2   1    9.50   22.50
   7   2  -1  -19.90   19.20
  -7   2   1   26.90   21.90
   6  -2  -1  908.21   80.99
   6  -2  -1  786.92   70.59
  -6  -2   1  875.61   75.79
  -6  -2   1  742.73   72.99
   6   2  -1  747.73   68.59
  -6   2   1  717.73   73.29
   6   2  -1  864.01   79.79
  -6   2   1  806.72   74.89
   5  -2  -1  188.38   23.30
   5  -2  -1  166.88   29.70
  -5   2   1  222.28   31.00
   5   2  -1   88.69   24.10
   4  -2  -1 1412.56  112.99
   4  -2  -1 1416.36  113.49
  -4  -2   1 1418.56  112.29
  -4  -2   1 1532.25  111.69
   4   2  -1 1405.76  107.89
   4   2  -1 1388.36  113.19
  -4   2   1 1347.77  112.29
  -4   2   1 1590.04  112.79
   4   2  -1 1497.05  112.29
  -4   2   1 1426.46  111.99
   4   2  -1 1422.86  115.39
   3  -2  -1  430.66   37.30
   3  -2  -1  402.66   39.80
   3  -2  -1  491.35   41.30
  -3   2   1  426.26   39.20
  -3   2   1  466.95   39.80
  -3   2   1  483.25   41.10
  -2  -2   1 1844.22  132.79
   2  -2  -1 1850.21  131.79
  -2  -2   1 1801.12  131.89
  -2  -2   1 1749.22  131.19
   2  -2  -1 1795.32  130.89
   2  -2  -1 1817.42  132.09
  -2   2   1 1733.03  132.59
  -2   2   1 1747.93  130.59
  -2   2   1 1786.72  131.59
   2   2  -1 1767.32  131.09
   2   2  -1 1700.63  128.89
  -2   2   1 1898.41  131.79
   2   2  -1 1717.03  131.79
   2   2  -1 1771.22  132.99
  -1  -2   1   12.50    4.80
  -1  -2   1   15.90    4.80
  -1   2   1   15.70    5.20
   1   2  -1   22.60    5.50
   1   2  -1   18.80    4.80
   0  -2   1 2335.87  151.38
   0  -2  -1 2089.99  151.78
   0  -2  -1 1992.20  151.28
   0   2   1 2034.80  151.28
   0   2   1 2108.09  151.78
   1  -2   1   31.60    6.70
   1  -2   1   13.80    6.50
   1  -2   1   26.30    6.80
  -1  -2  -1   30.70    7.20
  -1  -2  -1   24.80    6.30
  -1   2  -1   43.10    6.80
  -1   2  -1    5.30    6.10
   1   2   1   27.40    7.00
   1   2   1   20.90    6.00
  -1   2  -1   23.20    6.60
  -2  -2  -1 1367.76  104.09
   2  -2   1 1432.96  104.69
   2  -2   1 1465.35  105.39
   2  -2   1 1341.27  104.79
  -2  -2  -1 1458.55  104.69
   2   2   1 1331.07  105.29
  -2   2  -1 1462.85  104.99
   2   2   1 1320.87  104.39
  -2   2  -1 1435.26  104.69
  -2   2  -1 1422.16  104.69
  -4  -2  -1   99.09   18.20
  -4  -2  -1  128.69   18.90
   4  -2   1  115.19   22.40
   4   2   1   92.39   22.10
  -4   2  -1  110.09   19.00
  -4   2  -1  127.89   21.10
   5  -2   1  147.39   23.70
  -5  -2  -1   49.30   16.70
   5  -2   1  116.99   24.60
  -5   2  -1  181.78   25.10
   5   2   1   90.39   23.30
  -5   2  -1  120.39   23.20
   6  -2   1  572.24   62.19
  -6  -2  -1  537.95   56.99
  -6   2  -1  536.15   55.29
  -6   2  -1  534.35   67.79
   6   2   1  597.94   63.09
   7  -2   1  128.89   35.20
  -7  -2  -1   45.90   28.40
   7   2   1   59.19   28.30
  -7   2  -1  126.59   31.40
  -7   2  -1  103.39   27.90
  -8  -2  -1   57.79   37.30
   8  -2   1   84.79   36.50
   8   2   1   95.49   39.80
  -8   2  -1   91.39   38.40
  -8   2  -1   61.69   32.50
   8  -3  -1   87.99   39.40
  -8  -3   1   32.60   26.10
  -8  -3   1   80.39   33.00
  -8   3   1   85.19   29.80
  -8   3   1   73.29   31.30
   8   3  -1   29.40   31.60
  -7  -3   1   24.20   19.90
  -7  -3   1   18.00   19.40
   7  -3  -1   11.30   24.60
   7   3  -1   40.50   27.40
  -7   3   1  105.99   28.70
  -7   3   1   72.79   23.90
   6  -3  -1   47.00   22.10
  -6   3   1   50.19   20.90
  -6   3   1   80.49   24.10
   4  -3  -1  348.47   32.90
   4  -3  -1  363.76   37.70
   4  -3  -1  401.06   38.60
  -4  -3   1  350.66   34.70
  -4  -3   1  343.07   34.50
   4   3  -1  298.97   34.00
  -4   3   1  408.76   37.70
  -4   3   1  401.46   36.40
  -4   3   1  409.76   36.40
   4   3  -1  302.07   35.30
   4   3  -1  276.47   29.90
   4   3  -1  352.76   38.70
  -3  -3   1 1019.70   77.19
   3  -3  -1  937.31   76.19
   3  -3  -1  877.51   76.09
   3  -3  -1  805.92   75.69
  -3  -3   1  986.70   75.19
   3  -3  -1  843.72   73.69
  -3   3   1  943.21   75.39
  -3   3   1  834.92   74.99
   3   3  -1 1099.69   76.89
   3   3  -1 1092.89   72.49
   3   3  -1 1167.38   79.49
   3   3  -1  922.71   74.49
  -3   3   1 1031.00   77.19
  -2  -3   1   95.59   13.40
  -2  -3   1   95.09   13.40
  -2  -3   1  129.59   16.80
   2   3  -1   98.99   13.30
   2   3  -1  108.19   16.70
   2   3  -1  104.39   14.30
   1  -3  -1   97.49   11.00
   1  -3  -1  100.19   12.00
   1  -3  -1  102.49   12.80
   1  -3  -1   97.59   12.10
  -1   3   1  115.09   11.30
  -1   3   1  111.19   12.80
  -1   3   1  115.19   12.50
  -1   3   1   99.29   13.30
   0  -3  -1  312.37   23.60
   0  -3   1  330.77   24.10
   0  -3  -1  313.27   25.00
   0  -3  -1  279.17   24.30
   0   3   1  310.67   25.10
   0   3  -1  333.47   24.00
   0   3   1  296.97   24.50
   0   3   1  419.66   26.00
  -1  -3  -1  907.41   67.39
  -1  -3  -1  878.91   66.99
   1  -3   1  902.81   67.59
   1  -3   1  856.11   66.99
   1   3   1  877.41   66.99
   1   3   1 1040.40   67.89
  -1   3  -1  884.71   67.59
  -1   3  -1  862.41   66.89
   1   3   1  886.91   67.39
   2  -3   1  337.27   29.60
  -3  -3  -1  851.01   68.09
  -3  -3  -1  895.21   68.79
   3  -3   1  911.11   70.49
  -3  -3  -1  836.02   69.19
   3  -3   1  868.01   69.79
   3   3   1  912.61   70.19
  -3   3  -1  895.21   68.89
  -3   3  -1  855.81   68.69
   3   3   1  760.22   67.59
   3   3   1  817.32   70.39
  -3   3  -1  925.61   69.29
  -4  -3  -1  408.56   44.40
   4  -3   1  496.55   48.10
  -4  -3  -1  483.35   44.70
   4  -3   1  564.74   46.30
   4   3   1  496.85   48.50
  -4   3  -1  550.14   46.70
  -4   3  -1  506.95   45.50
  -5  -3  -1  332.67   41.90
  -5  -3  -1  381.76   39.70
   5  -3   1  390.56   47.10
  -5   3  -1  379.56   40.80
   5   3   1  357.46   48.40
  -5   3  -1  434.76   42.40
  -6  -3  -1  496.15   62.29
   6  -3   1  491.85   64.19
  -6  -3  -1  554.44   53.59
  -6   3  -1  463.55   57.69
  -6   3  -1  472.15   51.59
   6   3   1  523.45   65.99
  -7  -3  -1  435.46   66.09
   7  -3   1  461.95   64.29
   7   3   1  368.76   67.49
  -7   3  -1  538.45   71.59
  -7   3  -1  419.66   54.69
   8  -3   1   35.40   31.80
  -8  -3  -1   94.49   33.30
  -8   3  -1   38.20   27.40
  -8   3  -1   59.79   35.80
   8   3   1   82.09   38.30
  -8  -4   1   18.90   25.00
   8  -4  -1   24.50   32.10
  -8   4   1   -8.80   23.60
   8   4  -1   20.50   28.30
  -7  -4   1  391.86   56.99
  -7  -4   1  455.55   60.09
   7  -4  -1  588.64   69.89
  -7   4   1  482.45   62.69
  -7   4   1  459.55   58.39
   7   4  -1  422.16   65.49
  -6  -4   1   41.00   20.30
  -6  -4   1   96.29   23.30
   6  -4  -1   50.29   23.30
  -6   4   1   94.29   23.70
   6   4  -1   30.30   22.20
   6   4  -1   27.40   14.70
  -6   4   1   30.50   20.80
   5  -4  -1 1167.28   98.99
  -5  -4   1 1172.58   96.69
   5  -4  -1 1154.78   94.49
  -5  -4   1 1257.87   97.19
   5   4  -1 1202.08  101.19
   5   4  -1 1192.58   90.89
  -5   4   1 1092.59   96.89
  -5   4   1 1174.68   98.19
  -4   4   1  884.31   74.19
  -3  -4   1 3870.71  290.47
   3  -4  -1 4024.00  290.97
  -3  -4   1 3927.51  290.27
   3  -4  -1 4088.19  291.37
  -3  -4   1 3837.42  292.17
  -3   4   1 4266.07  290.87
   3   4  -1 3998.50  293.57
   3   4  -1 3928.71  290.27
   3   4  -1 3816.32  291.17
  -3   4   1 4153.68  292.97
  -3   4   1 3881.01  290.97
   2  -4  -1  107.99   13.20
  -2  -4   1   79.79   12.10
   2  -4  -1   55.99   11.30
   2  -4  -1   83.39   12.50
  -2  -4   1   63.99   11.50
  -2  -4   1   70.49   13.30
  -2   4   1   76.89   12.50
  -2   4   1   82.79   11.80
   2   4  -1   75.19   11.80
  -2   4   1   77.89   12.90
   2   4  -1   50.39   10.30
  -2   4   1   94.39   12.60
  -1  -4   1 1554.04  118.99
   1  -4  -1 1588.24  119.09
   1  -4  -1 1652.43  120.29
  -1  -4   1 1662.73  119.69
   1  -4  -1 1802.82  120.89
   1  -4  -1 1611.64  121.09
   1   4  -1 1589.54  119.19
  -1   4   1 1618.34  118.99
  -1   4   1 1685.83  120.69
  -1   4   1 1696.63  121.49
  -1   4   1 1628.94  120.39
   1   4  -1 1659.53  119.69
   0  -4   1    2.70    3.60
   0  -4   1    3.00    3.70
   0  -4   1    2.50    1.90
   0  -4   1    3.80    3.00
   0  -4  -1    2.50    3.50
   0  -4  -1    0.80    4.00
   0  -4  -1   -1.50    3.70
   0   4  -1    5.40    3.40
   0   4  -1   -0.80    2.60
   0   4   1    4.50    3.40
   0   4   1    0.60    3.90
   0   4   1    7.80    4.50
   1  -4   1  710.93   57.89
   1  -4   1  742.63   58.39
  -1  -4  -1  765.92   58.09
  -1  -4  -1  813.42   58.29
  -1  -4  -1  806.42   58.09
  -1   4  -1  741.63   57.79
   1   4   1  696.53   57.89
   1   4   1  841.72   58.79
   1   4   1  741.23   57.99
  -1   4  -1  822.32   58.89
   2  -4   1   20.90    7.10
  -2  -4  -1    7.10    7.10
   2  -4   1   18.10    7.20
   2  -4   1   17.10    7.40
  -2  -4  -1    0.10    6.00
   2   4   1   -2.50    5.50
  -2   4  -1   15.50    7.50
   2   4   1    7.60    8.40
  -2   4  -1   19.70    7.30
  -2   4  -1   10.90    6.60
  -3  -4  -1  161.58   20.40
  -3  -4  -1  165.78   23.30
   3   4   1  164.98   22.40
   3   4   1  144.99   19.50
   3   4   1  162.28   23.60
  -4  -4  -1   54.39   13.60
   4  -4   1   26.70   12.80
   4  -4   1   26.70   13.00
  -4  -4  -1   23.90   12.10
  -4   4  -1   28.10   12.80
  -4   4  -1   51.79   15.10
   4   4   1   22.90   13.80
  -5  -4  -1  242.68   32.20
   5  -4   1  315.57   39.00
  -5  -4  -1  221.78   34.90
  -5   4  -1  269.37   35.90
   5   4   1  278.37   41.40
  -5   4  -1  217.18   32.20
   6  -4   1  363.66   49.70
  -6   4  -1  475.75   48.40
  -6   4  -1  335.07   45.90
  -7  -4  -1  133.89   34.40
   7  -4   1  170.18   40.40
   7   4   1  157.88   39.50
  -7   4  -1  246.88   42.10
  -7   4  -1  234.18   37.30
   8  -4   1   16.60   31.10
  -8  -4  -1  -13.40   27.40
   8   4   1   31.10   30.20
  -8   4  -1   22.40   25.60
  -8   4  -1  -30.00   17.90
  -8  -5   1   10.40   26.80
   8  -5  -1   29.60   27.50
  -8   5   1  -21.70   20.20
  -8   5   1   -5.50   27.00
   8   5  -1   33.40   29.70
  -7  -5   1   43.20   26.30
  -7  -5   1   35.00   21.10
   7  -5  -1   61.09   29.60
   7   5  -1   42.50   26.60
  -7   5   1    8.10   21.00
  -7   5   1   23.00   20.90
  -6  -5   1   78.79   24.10
  -6  -5   1  129.89   24.80
  -6   5   1  224.88   34.70
   6   5  -1   84.69   27.60
   5  -5  -1  187.98   31.00
   5  -5  -1  109.09   22.20
  -5  -5   1  151.98   27.10
  -5  -5   1  209.48   27.70
  -5   5   1  103.59   23.20
  -5   5   1  104.29   25.00
   5   5  -1  141.99   29.30
   5   5  -1  156.08   20.00
  -4  -5   1  115.29   19.00
   4   5  -1  116.39   22.60
   4   5  -1  111.39   18.60
   4   5  -1   81.99   18.30
   4   5  -1   80.39   13.80
  -3  -5   1  316.67   26.50
  -3  -5   1  256.87   25.00
  -3  -5   1  226.48   29.10
   3   5  -1  200.58   26.30
   3   5  -1  209.58   25.70
   3   5  -1  223.58   29.70
   2  -5  -1   65.09   12.00
  -2  -5   1   50.89    9.70
   2  -5  -1   49.20    9.90
   2  -5  -1   37.90    9.50
   2  -5  -1   53.59   12.40
  -2   5   1   72.69   11.30
  -2   5   1   72.29   12.70
  -2   5   1   39.50    9.20
   2   5  -1   54.79    9.20
  -2   5   1   31.40    9.80
  -1  -5   1   93.79    9.50
   1  -5  -1  163.78   13.90
  -1  -5   1  120.09   12.50
  -1  -5   1  101.29    9.20
   1   5  -1  113.89   12.60
   1   5  -1   80.39    9.70
   1   5  -1   88.69    9.20
   1   5  -1  108.59   11.90
   0  -5   1  565.54   40.40
   0  -5   1  521.95   40.80
   0  -5  -1  573.04   41.90
   0  -5  -1  502.95   40.80
   0  -5  -1  537.75   41.60
   0  -5   1  466.55   39.00
   0  -5   1  581.74   41.10
   0   5   1  534.05   41.50
   0   5  -1  521.65   40.60
   0   5  -1  504.55   40.80
   0   5   1  633.04   42.30
   0   5  -1  558.14   40.30
   0   5   1  557.84   41.80
   0   5   1  506.75   40.60
  -1  -5  -1  446.26   35.00
  -1  -5  -1  367.06   34.00
   1  -5   1  438.96   34.70
  -1  -5  -1  408.66   34.40
   1  -5   1  535.25   34.80
   1  -5   1  438.26   35.30
   1   5   1  469.85   35.50
   1   5   1  375.46   34.40
  -1   5  -1  410.66   34.50
  -1   5  -1  433.06   35.30
  -1   5  -1  453.65   34.20
   1   5   1  410.86   34.30
   2  -5   1  188.38   20.60
   2  -5   1  189.48   20.60
  -2  -5  -1  199.78   20.70
   2  -5   1  173.28   20.50
  -2  -5  -1  181.68   20.00
   2  -5   1  221.48   21.00
  -2   5  -1  195.48   20.40
  -2   5  -1  211.38   20.40
   2   5   1  171.58   19.20
   2   5   1  217.18   22.90
  -2   5  -1  191.08   20.40
   2   5   1  257.67   21.20
  -3  -5  -1  389.76   38.20
   3  -5   1  434.06   38.80
  -3  -5  -1  411.56   37.40
   3  -5   1  460.15   39.60
   3  -5   1  436.06   38.10
   3   5   1  411.96   38.20
  -3   5  -1  442.76   38.50
  -3   5  -1  448.46   38.30
   3   5   1  340.47   39.30
  -3   5  -1  404.16   37.10
   3   5   1  411.86   37.00
   4  -5   1  683.43   57.89
   4  -5   1  794.52   60.29
  -4  -5  -1  654.13   56.59
  -4   5  -1  674.93   57.19
  -4   5  -1  681.53   58.29
   4   5   1  545.85   61.19
   4   5   1  541.55   58.79
  -5  -5  -1  230.98   36.30
   5  -5   1  345.07   42.90
  -5   5  -1  294.97   37.20
   5   5   1  352.46   45.90
  -5   5  -1  256.07   36.60
   6  -5   1  901.51   81.99
  -6  -5  -1  893.91   83.69
   6   5   1  779.52   82.69
  -6   5  -1  839.62   76.59
  -6   5  -1  839.32   80.79
  -7  -5  -1  114.99   34.60
   7  -5   1  192.08   42.10
   7   5   1  139.29   38.50
  -7   5  -1  164.28   33.40
  -7   5  -1  287.57   50.89
  -8  -5  -1   66.39   31.60
   8  -5   1  111.49   40.90
   8   5   1   54.99   33.60
  -8   5  -1   64.59   29.40
  -8   5  -1   72.79   35.20
  -8  -6   1   95.69   32.80
  -8  -6   1   42.50   28.90
   8  -6  -1   91.69   38.00
  -8   6   1   37.60   24.60
  -8   6   1   95.09   32.60
   7  -6  -1   35.10   26.40
  -7  -6   1  -11.10   19.50
  -7  -6   1   -6.50   18.60
   7   6  -1   48.20   26.90
  -7   6   1   10.80   18.10
  -7   6   1    0.90   19.00
   6  -6  -1 1336.27  112.49
  -6  -6   1 1201.68  107.79
  -6  -6   1 1358.96  115.09
   6   6  -1 1274.17  113.49
  -6   6   1 1326.97  111.19
  -6   6   1 1246.38  108.69
   5  -6  -1  120.59   25.90
  -5  -6   1  122.19   21.40
   5  -6  -1  100.79   22.60
  -5  -6   1   86.39   19.70
   5   6  -1   62.39   13.80
   5   6  -1  104.49   27.40
  -5   6   1  111.19   23.50
  -4  -6   1 2147.49  161.78
   4  -6  -1 2205.98  161.98
   4  -6  -1 2073.49  163.08
  -4  -6   1 2161.78  161.28
   4   6  -1 2161.78  162.08
   4   6  -1 2079.99  162.78
   4   6  -1 2029.60  165.18
  -4   6   1 2190.88  162.18
  -4   6   1 2130.39  163.68
  -4   6   1 2222.08  164.48
  -3  -6   1  154.18   19.70
  -3  -6   1  147.69   19.20
   3   6  -1  179.08   20.90
   3   6  -1  128.39   14.10
  -2  -6   1 2074.99  150.08
   2  -6  -1 2178.38  152.68
   2  -6  -1 1936.31  150.48
   2  -6  -1 2012.70  150.78
   2  -6  -1 2073.39  149.88
  -2  -6   1 1922.61  148.89
  -2   6   1 2136.19  149.49
  -2   6   1 2051.49  152.18
   2   6  -1 1975.60  149.49
  -2   6   1 2051.09  150.88
   2   6  -1 1995.90  149.69
  -2   6   1 2066.79  151.08
  -1  -6   1   16.70    4.00
   1  -6  -1   22.70    7.70
   1  -6  -1   21.90    5.40
   1  -6  -1   21.00    7.00
  -1  -6   1   22.20    4.80
  -1  -6   1   20.10    6.60
   1  -6  -1   13.70    7.50
  -1   6   1   21.10    8.00
  -1   6   1   15.40    5.00
   1   6  -1   17.10    6.20
   1   6  -1   23.20    4.60
   1   6  -1   17.50    4.90
  -1   6   1   25.40    7.80
   1   6  -1    9.60    6.50
  -1   6   1   17.60    7.10
   0  -6   1  145.39   12.40
   0  -6  -1  157.68   14.90
   0  -6  -1  185.58   16.50
   0  -6   1  145.99   14.10
   0  -6   1  161.38   15.20
   0  -6   1  151.38   15.00
   0  -6  -1  182.98   16.20
   0   6  -1  156.78   15.20
   0   6   1  143.29   14.70
   0   6  -1  141.39   12.20
   0   6  -1  151.88   15.20
   0   6   1  143.99   16.20
   0   6   1  165.78   16.50
   0   6   1  170.98   16.00
   0   6  -1  168.18   14.20
   1  -6   1   52.49   10.50
   1  -6   1   61.89    9.90
  -1  -6  -1   49.99    9.10
   1  -6   1   58.59   10.30
   1  -6   1   44.00    9.50
  -1  -6  -1   57.39   10.80
  -1  -6  -1   55.69    9.30
   1   6   1   42.20    9.10
  -1   6  -1   60.49    9.40
  -1   6  -1   60.89   10.40
  -1   6  -1   77.79   10.80
   1   6   1   61.99   10.40
   2  -6   1  422.76   38.10
   2  -6   1  475.95   38.70
   2  -6   1  468.85   38.20
  -2  -6  -1  436.66   37.60
   2   6   1  422.56   39.50
  -2   6  -1  503.35   38.60
   2   6   1  412.66   37.00
   2   6   1  402.46   36.60
  -2   6  -1  495.85   38.40
  -2   6  -1  478.65   38.30
   3  -6   1   35.70   11.70
   3  -6   1   16.30   10.00
  -3  -6  -1   50.09   11.60
   3  -6   1   30.10   11.10
  -3  -6  -1   16.90   11.00
   3   6   1   49.90   15.20
  -3   6  -1   42.30   10.90
   3   6   1   39.40   12.20
  -3   6  -1   33.70   11.20
   3   6   1   36.00   10.00
   4  -6   1   98.59   19.80
  -4  -6  -1   63.49   16.10
   4  -6   1   94.09   20.10
  -4   6  -1  119.29   20.70
   4   6   1   69.99   20.20
   4   6   1   57.89   19.20
  -4   6  -1   92.19   18.40
   5  -6   1   68.19   17.90
  -5  -6  -1   16.30   14.60
   5   6   1   28.40   18.30
  -5   6  -1   84.09   20.10
   6  -6   1  543.85   53.69
  -6  -6  -1  308.87   50.19
  -6   6  -1  401.46   52.89
  -6   6  -1  440.26   46.50
   6   6   1  243.78   46.90
  -7  -6  -1    5.50   23.00
   7  -6   1   95.29   30.70
   7   6   1   24.80   25.80
  -7   6  -1   70.29   23.30
  -7   6  -1   65.69   25.30
   8  -6   1  170.28   45.70
   8   6   1  107.29   38.80
  -8   6  -1  154.88   46.70
  -8   6  -1  119.79   34.00
   8  -7  -1  -15.80   26.20
  -8   7   1  -11.50   21.70
  -8   7   1   12.90   25.70
   7  -7  -1   15.40   23.00
  -7  -7   1  -27.60   16.90
  -7  -7   1   18.20   25.70
  -7   7   1   39.20   20.50
  -7   7   1   38.60   25.90
   6  -7  -1   95.49   28.90
  -6  -7   1  119.19   25.60
  -6  -7   1  122.09   26.60
   6   7  -1  109.39   30.70
  -6   7   1  158.38   29.70
  -6   7   1  153.48   30.40
  -5  -7   1  356.76   43.30
  -5  -7   1  389.76   39.30
   5   7  -1  330.87   34.10
   5   7  -1  287.77   45.60
  -5   7   1  554.44   46.00
   4  -7  -1   62.49   15.60
   4  -7  -1   20.40   11.30
  -4  -7   1   68.49   13.60
   4   7  -1   42.10   16.40
  -4   7   1   57.99   15.40
  -4   7   1   45.10   13.30
   4   7  -1   18.70   12.00
   4   7  -1   24.10    8.70
   4   7  -1   26.50   11.40
   3  -7  -1  122.39   19.20
   3  -7  -1  153.28   24.00
   3  -7  -1  157.48   20.90
  -3  -7   1  163.18   20.20
  -3  -7   1  151.38   18.70
   3  -7  -1  156.58   23.10
  -3   7   1  137.19   21.20
   3   7  -1  136.29   19.00
   3   7  -1  111.59   14.50
  -3   7   1  173.48   24.80
  -3   7   1  140.49   18.70
  -3   7   1  150.28   20.30
  -2  -7   1   37.40    7.30
  -2  -7   1   36.50    9.30
  -2  -7   1   -1.80    3.90
   2  -7  -1   30.20    8.10
   2  -7  -1    0.10    4.90
   2   7  -1   33.40    5.60
   2   7  -1   13.80    7.20
   2   7  -1   20.00    7.10
   1  -7  -1  435.26   32.80
  -1  -7   1  453.75   34.20
   1  -7  -1  431.46   35.40
   1  -7  -1  342.57   34.00
  -1  -7   1  391.06   32.40
   1  -7  -1  454.45   35.30
  -1   7   1  449.66   35.60
   1   7  -1  407.76   34.50
   1   7  -1  381.56   31.50
  -1   7   1  408.86   32.80
   1   7  -1  429.16   32.80
   1   7  -1  473.55   34.20
  -1   7   1  453.85   35.90
  -1   7   1  452.95   35.30
   0  -7   1  285.07   22.60
   0  -7  -1  252.37   22.80
   0  -7   1  255.87   23.30
   0  -7  -1  292.27   24.30
   0  -7  -1  293.07   24.50
   0  -7   1  276.27   23.30
   0  -7   1  264.27   20.50
   0   7   1  296.37   24.60
   0   7   1  233.58   23.10
   0   7   1  302.07   24.90
   0   7  -1  271.07   23.50
   0   7   1  281.87   22.70
   0   7  -1  279.37   22.30
   0   7  -1  235.38   20.20
   0   7  -1  270.47   23.40
   1  -7   1  480.75   42.30
   1  -7   1  558.34   42.40
   1  -7   1  527.45   42.70
  -1  -7  -1  511.45   41.80
  -1  -7  -1  506.55   42.20
   1  -7   1  563.74   41.70
  -1  -7  -1  500.85   41.80
  -1   7  -1  544.25   42.80
   1   7   1  508.05   41.90
  -1   7  -1  574.14   43.30
  -1   7  -1  501.95   41.90
  -1   7  -1  552.54   41.40
   2  -7   1   65.09   13.70
   2  -7   1   77.09   13.80
  -2  -7  -1   89.59   13.80
  -2   7  -1   88.79   14.50
   2   7   1   80.49   12.70
  -2   7  -1  115.89   15.30
   2   7   1  105.19   17.80
   2   7   1   88.39   13.50
   3  -7   1  962.30   78.39
   3  -7   1  830.32   76.69
  -3  -7  -1 1049.40   78.49
   3  -7   1  917.21   77.79
   3  -7   1  983.50   79.29
  -3  -7  -1 1006.30   79.49
   3   7   1  978.90   80.59
   3   7   1  977.00   77.69
  -3   7  -1 1050.99   78.69
  -3   7  -1  954.80   77.59
  -3   7  -1 1009.10   77.79
   3   7   1 1031.20   76.19
   3   7   1 1041.30   78.29
   4  -7   1  322.27   32.00
  -4  -7  -1  158.18   27.30
  -4   7  -1  253.87   32.10
   4   7   1  184.48   34.20
   4   7   1  222.98   27.20
   4   7   1  157.98   30.60
  -5  -7  -1  576.94   57.29
   5  -7   1  612.34   59.59
  -5   7  -1  586.14   55.59
  -5   7  -1  602.54   57.79
   5   7   1  568.94   59.79
   6  -7   1  292.07   44.60
  -6  -7  -1  238.68   42.50
   6   7   1  237.28   43.20
  -6   7  -1  223.88   36.40
  -6   7  -1  219.28   38.10
   7  -7   1  285.37   50.49
  -7  -7  -1  288.27   58.09
  -7   7  -1  267.67   42.50
   7   7   1  319.67   43.10
  -7   7  -1  321.27   53.29
   7   7   1  273.27   50.29
   8  -7   1   67.39   36.40
  -8  -7  -1   57.59   28.70
  -8   7  -1    9.10   23.50
  -8   7  -1   24.00   27.00
   8   7   1   14.60   35.70
   8  -8  -1   28.00   33.60
  -8  -8   1  -16.00   22.50
  -8   8   1   -8.10   21.50
  -8   8   1   18.60   29.30
   7  -8  -1   77.89   28.90
  -7  -8   1   25.80   22.40
  -7  -8   1   21.60   28.70
  -7   8   1   29.40   21.10
  -7   8   1   53.89   29.80
  -6  -8   1   52.39   22.20
  -6  -8   1   80.89   24.20
   6  -8  -1   97.59   28.60
  -6   8   1   99.79   24.80
  -6   8   1  112.19   30.60
   6   8  -1   70.09   17.80
   5  -8  -1 1246.78  104.19
  -5  -8   1 1170.08  101.09
  -5  -8   1 1297.57  103.49
  -5   8   1 1262.87  105.89
  -5   8   1 1226.58  104.29
   5   8  -1 1273.67   96.89
   5   8  -1 1351.06   96.99
  -4  -8   1   40.30   14.50
  -4  -8   1   55.19   13.90
   4   8  -1   43.70    9.40
   4   8  -1   54.79   15.40
   3  -8  -1 1301.07   93.29
   3  -8  -1 1164.08   90.99
  -3  -8   1 1124.49   90.29
  -3  -8   1 1101.59   92.79
   3  -8  -1 1258.27   94.29
  -3  -8   1 1118.69   88.59
   3  -8  -1 1100.99   90.89
  -3   8   1 1163.18   92.09
   3   8  -1 1119.09   86.09
   3   8  -1 1163.08   90.59
  -3   8   1 1162.08   91.29
  -3   8   1 1170.98   93.09
  -3   8   1 1307.47   90.39
  -2  -8   1  109.49   15.50
   2  -8  -1  120.79   15.60
  -2  -8   1  106.59   10.90
  -2  -8   1  114.29   13.20
   2  -8  -1  121.89   19.20
  -2   8   1  111.99   17.60
   2   8  -1  106.59   11.30
   2   8  -1   76.39   13.70
  -2   8   1  145.19   19.40
   2   8  -1  102.69   13.90
  -2   8   1  125.29   17.50
  -2   8   1  122.09   14.70
  -1  -8   1   51.19    9.40
  -1  -8   1   37.80    7.20
   1  -8  -1   56.79   10.80
   1  -8  -1   50.49    9.60
   1  -8  -1   54.39    8.10
  -1   8   1   69.69   11.60
  -1   8   1   60.09   10.90
   1   8  -1   55.99    8.50
  -1   8   1   56.59    8.50
  -1   8   1   40.60    9.80
   1   8  -1   46.50    9.40
   1   8  -1   48.30    6.00
   1   8  -1   43.60   10.20
   0  -8  -1   95.29   13.20
   0  -8   1  108.09   13.40
   0  -8  -1  107.09   12.60
   0  -8   1   76.99    8.40
   0  -8  -1   90.79   13.70
   0  -8   1  114.79   13.50
   0  -8   1  105.19   12.20
   0   8  -1   79.79    8.40
   0   8  -1  100.39   13.30
   0   8  -1   87.59   12.30
   0   8   1   76.49   13.00
   0   8   1  101.49   14.50
   0   8  -1  105.19   11.70
   0   8   1   85.69   12.50
   1  -8   1   60.29   11.20
   1  -8   1   71.59   10.80
   1  -8   1   54.99   10.80
  -1  -8  -1   68.79   11.80
   1  -8   1   55.89   11.00
  -1  -8  -1   49.60    9.50
  -1  -8  -1   57.19   10.70
  -1   8  -1   65.69   11.20
   1   8   1   67.59   10.90
  -1   8  -1   50.79    9.40
   1   8   1   65.29   12.30
  -1   8  -1   66.69    9.90
  -1   8  -1   66.19   11.90
  -1   8  -1   46.80   10.00
   2  -8   1   27.70    9.20
   2  -8   1   12.20    7.70
  -2  -8  -1    2.40    5.50
  -2  -8  -1    7.20    7.90
   2  -8   1   17.90    9.20
   2  -8   1   11.70    8.90
   2   8   1   28.90    8.60
  -2   8  -1   25.90    9.30
  -2   8  -1   25.00    8.60
   2   8   1   17.90    7.20
  -2   8  -1   20.40    9.10
   2   8   1   14.90   10.30
   2   8   1    1.00    3.60
   3  -8   1  296.57   30.80
   3  -8   1  273.07   29.80
   3  -8   1  314.27   30.60
   3  -8   1  270.87   28.60
  -3  -8  -1  250.47   30.00
  -3  -8  -1  304.57   29.70
   3   8   1  274.67   27.50
   3   8   1  273.87   34.70
  -3   8  -1  288.17   29.50
  -3   8  -1  361.86   31.30
  -3   8  -1  319.17   30.20
   3   8   1  246.48   28.30
   3   8   1  253.57   28.50
   4  -8   1   -0.20   11.40
  -4  -8  -1    3.50   10.70
   4   8   1    0.80   13.60
  -4   8  -1   -8.60    9.50
   4   8   1   12.00   13.10
   4   8   1    1.00    8.70
  -4   8  -1    4.70   11.10
   5  -8   1  107.59   24.50
  -5  -8  -1   81.69   21.10
  -5   8  -1  116.29   22.70
   5   8   1   85.69   18.10
  -5   8  -1   85.19   21.10
   5   8   1   97.69   25.20
  -6  -8  -1   28.00   19.10
   6   8   1   44.20   24.90
   6   8   1   49.70   19.30
   7  -8   1  204.28   44.00
  -7  -8  -1  198.68   40.20
   7   8   1  198.48   47.80
  -7   8  -1  229.88   40.70
  -7   8  -1  211.88   40.70
   8  -8   1   37.80   32.00
  -8  -8  -1   27.30   32.00
  -8   8  -1   55.79   38.30
  -8   8  -1   24.30   24.70
   8   8   1   61.79   33.70
   8  -9  -1    8.40   34.00
  -8  -9   1   48.00   29.60
  -8   9   1   60.59   35.50
  -8   9   1   27.80   26.00
  -7  -9   1   -8.70   20.60
   7  -9  -1    5.00   24.50
  -7   9   1   10.70   21.30
  -7   9   1   47.10   24.30
  -6  -9   1   64.09   20.10
  -6  -9   1   48.00   20.50
   6   9  -1    3.40    9.50
  -6   9   1   38.10   18.60
  -5  -9   1   34.80   14.20
   5  -9  -1   89.09   20.20
  -5  -9   1   30.30   16.40
  -5   9   1   68.49   19.40
  -5   9   1   66.29   18.60
   5   9  -1   22.40   10.30
   4  -9  -1  114.59   21.20
  -4  -9   1  104.09   17.30
   4  -9  -1   98.59   19.40
  -4  -9   1   79.69   18.30
  -4   9   1  122.39   23.10
  -4   9   1  128.29   20.30
  -4   9   1  114.59   22.80
   4   9  -1   63.49   13.00
   4   9  -1   86.19   18.60
   3  -9  -1   73.49   16.70
   3  -9  -1   73.69   15.10
   3  -9  -1   77.09   17.70
  -3  -9   1   61.69   11.20
   3  -9  -1   80.69   14.80
  -3  -9   1   73.39   14.50
  -3  -9   1   52.29   15.20
   3   9  -1   58.79    9.50
  -3   9   1   81.89   13.90
   3   9  -1   35.00   11.90
  -3   9   1  107.29   18.60
  -3   9   1   64.59   15.40
  -3   9   1   63.09   15.00
  -2  -9   1    3.20    8.50
   2  -9  -1   -1.40    6.90
   2  -9  -1   -4.10    6.00
  -2  -9   1    3.50    4.40
   2  -9  -1   -3.40    6.40
  -2  -9   1   -8.30    6.50
   2  -9  -1    3.40    7.50
   2   9  -1    6.00    5.00
   2   9  -1   -9.00    4.70
  -2   9   1    5.40    8.80
   2   9  -1    4.70    4.80
  -2   9   1    1.30    6.00
  -2   9   1    3.70    8.70
  -2   9   1   -5.50    7.80
   1  -9  -1  127.19   13.60
  -1  -9   1  158.08   16.80
  -1  -9   1  145.79   16.80
   1  -9  -1  150.08   18.00
   1  -9  -1  147.89   17.60
  -1  -9   1  141.19   15.10
   1   9  -1  134.39   15.20
   1   9  -1  110.09   11.20
  -1   9   1  160.78   19.10
   1   9  -1  122.29   15.50
  -1   9   1  169.68   20.40
  -1   9   1  135.99   17.20
   1   9  -1  125.29   17.20
   0  -9  -1 1224.38   89.99
   0  -9   1 1172.98   86.29
   0  -9   1 1247.68   89.49
   0  -9   1 1230.68   89.19
   0  -9  -1 1112.59   88.69
   0  -9  -1 1205.98   89.89
   0  -9   1 1231.28   88.59
   0   9  -1 1165.38   86.09
   0   9  -1 1137.29   88.99
   0   9   1 1164.68   89.89
   0   9   1 1181.98   89.19
   0   9   1 1173.28   89.79
   0   9  -1 1159.38   89.09
   0   9  -1 1203.88   88.19
   1  -9   1   77.09   12.90
   1  -9   1   54.79   11.70
  -1  -9  -1   73.79   12.50
   1  -9   1   53.39   11.50
   1  -9   1   74.99   11.60
  -1  -9  -1   69.59   11.50
  -1  -9  -1   55.29   11.10
  -1   9  -1   56.39   12.30
   1   9   1   79.29   13.80
  -1   9  -1   88.79   11.80
  -1   9  -1   79.39   11.10
  -1   9  -1   53.79   11.70
   1   9   1   84.99   12.90
   2  -9   1  369.16   34.20
   2  -9   1  373.96   33.90
  -2  -9  -1  408.26   34.20
   2  -9   1  413.46   34.70
  -2  -9  -1  409.16   32.90
   2  -9   1  346.77   33.90
  -2   9  -1  401.56   33.80
  -2   9  -1  362.16   34.50
   2   9   1  359.66   32.60
  -2   9  -1  380.06   34.20
   2   9   1  329.97   32.90
   3  -9   1  290.57   31.00
   3  -9   1  282.17   31.40
  -3  -9  -1  338.77   37.70
   3  -9   1  342.77   36.80
  -3  -9  -1  286.87   29.80
   3  -9   1  328.87   32.20
  -3   9  -1  304.27   30.80
   3   9   1  248.78   28.30
   3   9   1  341.47   38.90
  -3   9  -1  291.97   30.00
   3   9   1  270.27   27.90
  -3   9  -1  306.37   31.30
   3   9   1  273.87   29.70
   4  -9   1  427.46   46.80
  -4  -9  -1  526.15   47.40
   4   9   1  460.15   49.70
   4   9   1  553.04   53.09
  -4   9  -1  533.55   48.50
  -4   9  -1  510.15   47.00
   4   9   1  500.55   44.90
  -5  -9  -1  106.39   24.30
   5  -9   1  139.69   27.70
   5   9   1  129.69   22.00
  -5   9  -1  120.39   25.20
  -5   9  -1  133.39   26.10
   5   9   1  124.89   29.50
   6  -9   1  589.64   63.09
  -6  -9  -1  695.03   75.39
   6   9   1  566.84   56.99
  -6   9  -1  582.94   71.79
   6   9   1  599.44   65.49
  -6   9  -1  503.15   63.49
  -7  -9  -1  141.09   35.10
   7  -9   1  168.48   42.80
   7   9   1  145.79   39.30
  -7   9  -1  143.89   32.40
  -7   9  -1  164.18   39.40
   8  -9   1  170.38   44.50
  -8   9  -1  160.38   38.80
   8   9   1  123.99   42.90
  -8   9  -1  241.48   56.99
   8 -10  -1   26.60   33.70
  -8  10   1   23.10   25.00
  -8  10   1   23.90   26.40
   7 -10  -1   10.50   25.10
  -7 -10   1   47.80   25.20
  -7  10   1    6.20   20.00
  -7  10   1   18.80   26.10
   6 -10  -1  786.32   78.59
  -6 -10   1  772.22   75.69
  -6  10   1  712.13   74.59
  -6  10   1  869.31   82.19
   6  10  -1  839.32   65.99
   5 -10  -1   74.59   20.40
  -5 -10   1   72.49   19.70
  -5 -10   1   23.40   19.60
  -5  10   1   92.69   22.70
   5  10  -1   82.99   15.10
  -5  10   1  114.89   23.40
  -4 -10   1  764.62   64.09
  -4 -10   1  840.82   67.39
   4 -10  -1  797.42   67.99
   4  10  -1  763.02   66.69
  -4  10   1  797.02   69.99
   4  10  -1  702.53   60.69
  -4  10   1  923.11   67.19
  -4  10   1  831.62   70.19
  -3 -10   1  204.78   24.60
   3 -10  -1  198.58   28.90
   3 -10  -1  200.68   26.90
   3 -10  -1  187.08   23.80
   3 -10  -1  209.38   26.70
  -3 -10   1  161.78   26.20
  -3  10   1  165.48   24.50
  -3  10   1  190.98   27.20
   3  10  -1  151.48   22.10
  -3  10   1  184.68   22.40
  -3  10   1  179.58   25.00
   3  10  -1  158.98   16.50
  -2 -10   1  524.85   47.50
  -2 -10   1  558.14   42.50
   2 -10  -1  555.94   46.60
   2 -10  -1  602.94   47.60
   2 -10  -1  612.14   47.10
  -2 -10   1  543.55   45.10
   2 -10  -1  522.75   44.10
  -2  10   1  498.75   46.50
  -2  10   1  540.25   47.40
   2  10  -1  567.54   46.50
   2  10  -1  559.84   42.70
   2  10  -1  506.15   42.90
  -2  10   1  533.25   44.00
  -2  10   1  552.84   47.30
  -1 -10   1   50.99   10.50
   1 -10  -1   36.20    7.60
  -1 -10   1   37.10    8.10
  -1 -10   1   47.10    9.80
   1 -10  -1   41.50    9.60
   1  10  -1   16.90    7.90
   1  10  -1   36.40    8.80
   1  10  -1   25.30    9.60
  -1  10   1   39.10   10.40
  -1  10   1   34.60   10.50
   1  10  -1   36.00    5.20
  -1  10   1   27.90    9.80
   0 -10   1  192.08   18.20
   0 -10   1  180.28   18.90
   0 -10  -1  192.68   19.80
   0 -10   1  179.48   18.70
   0 -10  -1  195.48   19.00
   0 -10   1  162.98   15.10
   0  10   1  146.09   19.80
   0  10  -1  167.18   15.00
   0  10  -1  192.48   19.50
   0  10   1  181.28   18.70
   0  10  -1  184.58   17.40
   0  10   1  197.48   20.80
   0  10  -1  192.28   20.90
   1 -10   1   58.59   12.00
  -1 -10  -1   60.19   12.30
   1 -10   1   65.49   11.50
  -1 -10  -1   68.39   11.70
   1 -10   1   69.79   13.10
   1 -10   1   55.79   12.80
  -1 -10  -1   81.69   13.50
  -1  10  -1   72.29   13.70
   1  10   1   63.99   12.80
  -1  10  -1   72.19   11.50
  -1  10  -1   74.69   11.60
   1  10   1   63.59   13.40
  -1  10  -1   80.29   13.70
   2 -10   1  139.39   19.60
  -2 -10  -1  114.69   17.00
   2 -10   1  107.49   18.10
   2 -10   1  115.19   17.40
  -2 -10  -1  117.19   15.80
   2 -10   1  106.19   17.20
  -2 -10  -1   88.39   17.20
  -2  10  -1  127.69   17.70
  -2  10  -1   98.59   16.80
   2  10   1  115.89   16.30
   2  10   1  123.69   17.60
  -2  10  -1  117.99   18.00
   3 -10   1   11.80   10.30
  -3 -10  -1   15.00   11.90
   3 -10   1   13.40   11.70
   3 -10   1   29.00   11.50
  -3 -10  -1   17.00    9.50
   3 -10   1   30.70   11.60
   3  10   1   -0.10   10.20
   3  10   1   33.60   10.70
  -3  10  -1   58.19   13.80
   3  10   1    5.40    9.10
  -3  10  -1   26.40   11.10
  -3  10  -1   41.70   13.60
   3  10   1   14.40    9.00
  -4 -10  -1  178.08   28.90
   4 -10   1  216.68   31.40
  -4  10  -1  227.88   30.90
   4  10   1  290.97   38.80
   4  10   1  248.18   35.10
   4  10   1  213.68   27.60
  -4  10  -1  204.48   30.00
   5 -10   1   36.60   18.40
  -5 -10  -1    4.60   14.40
   5  10   1   -0.90   11.30
  -5  10  -1   -6.80   13.10
  -5  10  -1   24.10   17.80
   5  10   1    5.50   15.50
   6 -10   1  327.37   45.40
  -6 -10  -1  274.87   45.80
  -6  10  -1  196.78   40.40
   6  10   1  229.98   34.40
  -6  10  -1  163.28   32.60
   6  10   1  203.78   42.50
   7 -10   1   97.69   31.50
  -7 -10  -1   44.40   29.60
   7  10   1   79.29   31.80
  -7  10  -1   68.59   30.20
  -7  10  -1   74.39   25.90
   8 -10   1  387.76   66.79
   8 -11  -1  -16.90   29.70
  -7 -11   1  156.48   35.50
   7 -11  -1  115.59   37.70
  -7  11   1  153.38   40.50
  -7  11   1  181.88   38.30
   6 -11  -1   61.09   23.30
  -6 -11   1   46.70   23.00
  -6  11   1   38.10   24.00
  -6  11   1   24.00   20.10
  -5 -11   1   39.50   19.70
   5 -11  -1   77.59   21.80
  -5  11   1   70.09   21.00
  -5  11   1   74.19   22.00
   4 -11  -1   14.70   12.90
  -4 -11   1   25.40   13.70
  -4  11   1   51.09   16.40
   4  11  -1   20.90   12.90
  -4  11   1   29.50   11.90
  -4  11   1   34.10   14.50
   4  11  -1   12.30    8.10
  -4  11   1   25.80   15.10
   3 -11  -1  228.18   29.80
   3 -11  -1  305.47   35.30
   3 -11  -1  221.68   29.70
  -3 -11   1  272.97   33.80
  -3 -11   1  208.98   27.10
   3 -11  -1  264.27   27.30
   3  11  -1  249.58   29.50
  -3  11   1  246.58   30.70
   3  11  -1  232.78   21.70
  -3  11   1  271.07   33.30
  -3  11   1  220.68   24.90
  -3  11   1  256.97   31.70
  -2 -11   1   58.19   12.40
   2 -11  -1   44.60   12.40
  -2 -11   1   59.69   10.20
   2 -11  -1   73.79   15.60
   2 -11  -1   48.80   11.00
   2 -11  -1   66.69   14.60
   2  11  -1   59.09   10.10
   2  11  -1   37.40   12.20
   2  11  -1   42.60    9.00
   2  11  -1   61.29   12.10
  -2  11   1   66.09   14.50
  -2  11   1   67.19   15.20
  -2  11   1   58.39   11.60
  -2  11   1   82.79   16.10
  -1 -11   1  633.24   46.30
  -1 -11   1  585.04   47.10
   1 -11  -1  565.74   46.50
   1 -11  -1  577.04   44.70
  -1 -11   1  599.44   45.10
   1  11  -1  555.64   45.60
   1  11  -1  501.45   41.80
  -1  11   1  550.04   46.90
  -1  11   1  601.54   48.40
   1  11  -1  577.24   45.40
   1  11  -1  555.44   46.80
  -1  11   1  556.34   47.50
   0 -11   1  360.96   32.50
   0 -11   1  376.76   29.50
   0 -11   1  406.06   33.50
   0 -11   1  398.76   32.50
   0 -11  -1  359.46   32.40
   0 -11  -1  416.66   34.20
   0  11   1  351.96   33.80
   0  11  -1  376.66   29.40
   0  11  -1  341.27   33.10
   0  11  -1  366.36   33.50
   0  11   1  407.66   33.00
   0  11  -1  402.66   31.90
   0  11   1  366.96   34.10
  -1 -11  -1  280.47   25.50
   1 -11   1  245.58   25.20
  -1 -11  -1  258.97   25.20
   1 -11   1  292.47   26.90
   1 -11   1  242.48   25.60
  -1 -11  -1  210.88   24.10
   1 -11   1  270.97   24.00
   1  11   1  254.77   28.30
  -1  11  -1  304.97   23.90
  -1  11  -1  257.57   26.30
   1  11   1  234.28   25.40
  -1  11  -1  249.68   25.50
   2 -11   1    7.10    7.00
   2 -11   1   37.00   11.20
   2 -11   1   48.60   12.10
   2 -11   1   38.60   12.30
  -2 -11  -1   50.99   12.10
  -2 -11  -1   47.60   10.10
  -2 -11  -1   37.70   12.10
  -2  11  -1   38.10   11.80
  -2  11  -1   32.60   11.40
   2  11   1   29.80   10.40
  -2  11  -1   25.60   10.10
   2  11   1   28.60    9.70
  -2  11  -1   28.90   12.20
   3 -11   1 1333.87  104.39
   3 -11   1 1428.46  106.09
  -3 -11  -1 1318.17  105.69
   3 -11   1 1303.27  105.49
  -3 -11  -1 1402.26  104.89
  -3  11  -1 1281.17  104.09
   3  11   1 1269.17  101.79
  -3  11  -1 1515.85  105.19
  -3  11  -1 1357.56  104.49
   3  11   1 1278.57  102.89
   3  11   1 1214.28  105.69
   4 -11   1   21.20   14.50
  -4 -11  -1   59.99   17.00
   4  11   1   28.10   17.90
  -4  11  -1   60.29   17.70
   4  11   1   39.90   17.60
   4  11   1   45.40   13.20
  -4  11  -1   49.50   16.00
   5 -11   1  283.57   39.00
  -5 -11  -1  329.27   45.20
  -5  11  -1  227.18   36.70
   5  11   1  249.78   39.10
   5  11   1  219.28   30.90
  -5  11  -1  203.08   33.70
   6 -11   1   66.99   25.70
  -6 -11  -1   58.49   29.00
  -6  11  -1   67.89   24.10
   6  11   1   16.60   21.30
   6  11   1   29.30   16.90
  -6  11  -1   51.49   23.10
   7 -11   1  707.83   75.89
  -7 -11  -1  821.22   93.99
  -7  11  -1  700.33   89.49
   7  11   1  644.54   84.69
  -7  11  -1  583.94   66.49
  -7 -12   1  429.36   65.89
   7 -12  -1  362.06   59.09
  -7  12   1  274.97   45.90
  -7  12   1  318.07   58.09
  -6 -12   1  189.68   41.10
   6 -12  -1  203.48   38.00
  -6  12   1  193.18   35.90
  -6  12   1  108.89   31.20
  -5 -12   1  518.15   50.19
   5 -12  -1  448.06   49.30
  -5  12   1  490.25   56.59
  -5  12   1  419.36   52.69
   4 -12  -1  124.19   23.40
  -4 -12   1   83.69   22.50
  -4  12   1  132.09   22.30
  -4  12   1  151.08   26.40
   4  12  -1  126.59   14.80
  -4  12   1   96.49   21.70
  -4  12   1   75.09   20.00
   4  12  -1  115.89   21.30
   3 -12  -1 1451.05  112.49
   3 -12  -1 1467.65  116.29
   3 -12  -1 1435.96  114.59
  -3 -12   1 1507.55  113.69
  -3  12   1 1429.76  115.09
  -3  12   1 1502.25  115.79
   3  12  -1 1447.46  108.79
   3  12  -1 1461.55  113.59
  -3  12   1 1446.86  115.39
  -3  12   1 1533.05  112.29
   2 -12  -1  239.68   27.50
   2 -12  -1  250.97   27.70
  -2 -12   1  284.57   27.00
  -2 -12   1  299.77   24.70
   2 -12  -1  306.77   33.60
   2 -12  -1  274.37   25.80
   2  12  -1  292.37   25.00
  -2  12   1  294.97   32.20
   2  12  -1  274.67   26.70
  -2  12   1  319.87   34.50
   2  12  -1  227.08   23.40
   2  12  -1  273.77   28.50
  -2  12   1  231.48   25.10
  -2  12   1  282.77   29.10
   1 -12  -1  554.04   42.30
  -1 -12   1  541.45   43.30
  -1 -12   1  540.05   44.60
   1 -12  -1  567.54   45.00
   1 -12  -1  537.05   44.00
  -1 -12   1  532.35   42.50
   1 -12  -1  522.45   45.00
  -1  12   1  531.05   44.30
   1  12  -1  546.65   43.20
   1  12  -1  504.55   44.40
  -1  12   1  543.15   46.20
   1  12  -1  465.35   38.80
  -1  12   1  481.35   44.70
   0 -12  -1  205.38   22.50
   0 -12   1  232.48   22.80
   0 -12   1  226.38   19.20
   0 -12  -1  226.28   24.10
   0 -12   1  247.88   23.70
   0 -12   1  204.08   22.80
   0  12  -1  229.08   24.10
   0  12  -1  219.08   19.20
   0  12   1  281.57   25.40
   0  12  -1  233.88   24.10
   0  12   1  273.67   28.70
   0  12   1  233.98   22.90
   1 -12   1  199.08   23.80
   1 -12   1  211.48   20.40
  -1 -12  -1  193.08   23.10
   1 -12   1  232.98   24.60
  -1 -12  -1  183.38   21.10
   1 -12   1  194.48   23.80
   1  12   1  171.78   21.80
  -1  12  -1  198.98   24.50
  -1  12  -1  200.88   20.00
   1  12   1  222.08   23.10
  -1  12  -1  210.28   23.80
   1  12   1  216.18   25.90
  -2 -12  -1    3.20    7.00
   2 -12   1   22.20   10.60
   2 -12   1   18.90   10.10
   2 -12   1    1.20    4.50
  -2 -12  -1   26.90   11.50
  -2 -12  -1   13.60    9.10
   2 -12   1   22.80   10.00
  -2  12  -1   14.50    9.00
  -2  12  -1   15.80   10.40
   2  12   1   24.70    9.90
  -2  12  -1   19.70   11.50
   2  12   1   21.60    9.50
  -2  12  -1    2.10    9.30
   3 -12   1  346.87   33.40
  -3 -12  -1  259.27   34.40
  -3 -12  -1  316.67   31.40
   3 -12   1  294.67   31.90
  -3  12  -1  253.97   32.80
  -3  12  -1  310.87   31.70
   3  12   1  302.57   29.20
  -3  12  -1  252.97   30.40
   3  12   1  279.07   29.20
   4 -12   1   19.90   14.30
  -4 -12  -1    5.20   12.20
  -4  12  -1    8.40   13.70
   4  12   1    4.80   15.30
  -4  12  -1   19.20   13.50
   4  12   1    2.90    9.60
   5 -12   1   61.09   22.10
  -5 -12  -1  106.69   27.70
   5  12   1   64.69   18.00
  -5  12  -1  127.59   25.30
  -5  12  -1  110.69   26.70
   5  12   1   79.09   25.40
  -6 -12  -1   52.39   25.40
   6 -12   1   50.99   22.70
  -6  12  -1   82.99   28.50
   6  12   1    5.60   15.10
   6  12   1   58.99   26.50
  -6  12  -1   33.80   21.10
   7 -12   1  118.89   33.70
  -7 -12  -1  135.79   40.90
  -7  12  -1  114.29   30.30
  -7  12  -1   45.80   23.40
   7 -13  -1   48.60   31.80
  -7 -13   1   42.10   32.70
  -7  13   1   24.60   21.60
  -7  13   1   78.59   27.70
   6 -13  -1   52.09   23.30
  -6 -13   1   56.89   25.70
  -6  13   1   74.39   26.90
  -6  13   1   51.69   21.00
   5 -13  -1   24.90   16.20
  -5 -13   1    8.00   15.70
  -5  13   1   10.00   16.00
  -5  13   1   12.50   15.70
  -4 -13   1  120.49   22.00
   4 -13  -1   86.99   20.70
  -4  13   1  114.19   23.50
   4  13  -1  101.19   13.70
  -4  13   1  169.48   27.20
  -4  13   1   95.19   22.00
  -4  13   1  104.49   20.00
   4  13  -1   92.79   19.40
   3 -13  -1   86.89   18.70
   3 -13  -1   97.19   17.80
  -3 -13   1   54.39   15.30
   3  13  -1   36.30   12.70
  -3  13   1  107.19   16.40
   3  13  -1   67.49   11.90
  -3  13   1   85.29   19.40
  -3  13   1   77.89   18.80
  -3  13   1   85.39   17.90
   2 -13  -1    5.50    9.00
   2 -13  -1   14.30    8.40
   2 -13  -1    7.80    8.80
   2 -13  -1   17.70    7.90
  -2 -13   1   20.90    9.70
  -2 -13   1    1.60    6.20
  -2  13   1   22.90   10.80
  -2  13   1    6.30    7.10
   2  13  -1    3.10    7.70
  -2  13   1   15.10    9.60
  -2  13   1    7.80   10.00
   2  13  -1    1.10    9.00
   2  13  -1    4.00    5.80
   2  13  -1    5.20    7.60
  -1 -13   1  249.08   24.90
   1 -13  -1  294.17   24.90
   1 -13  -1  259.97   27.60
   1 -13  -1  268.57   27.90
  -1 -13   1  274.07   26.30
   1 -13  -1  282.87   26.40
  -1 -13   1  261.27   30.00
  -1  13   1  274.17   31.40
  -1  13   1  287.27   31.50
  -1  13   1  263.37   25.80
   1  13  -1  251.47   25.90
   1  13  -1  297.57   27.80
   1  13  -1  271.37   25.60
   1  13  -1  257.07   21.40
  -1  13   1  251.97   26.30
   0 -13  -1 1816.02  134.29
   0 -13   1 1846.22  133.99
   0 -13  -1 1850.31  134.49
   0 -13   1 1820.62  132.79
   0 -13   1 1731.73  129.59
   0 -13   1 1787.02  133.19
   0 -13  -1 1686.63  132.79
   0  13  -1 1744.63  129.59
   0  13  -1 1808.32  133.69
   0  13   1 1822.92  132.89
   0  13   1 1830.92  134.79
   0  13   1 1689.73  132.59
   0  13   1 1762.02  134.49
   0  13  -1 1757.02  133.89
   1 -13   1   25.10    8.80
  -1 -13  -1   18.20    9.40
   1 -13   1   24.50   10.20
  -1 -13  -1   16.30    9.20
   1 -13   1   38.40   10.90
   1 -13   1   25.90   10.00
  -1  13  -1   25.00    8.20
   1  13   1   32.10    9.80
  -1  13  -1   16.50    9.30
  -1  13  -1   29.30    9.40
   1  13   1   36.90   11.40
   1  13   1   26.80   11.40
  -1  13  -1   31.90   12.20
   2 -13   1  375.36   34.80
  -2 -13  -1  354.36   33.10
  -2 -13  -1  394.16   34.60
   2 -13   1  374.96   34.40
   2 -13   1  361.36   34.90
  -2 -13  -1  339.67   34.80
   2  13   1  378.16   34.40
  -2  13  -1  367.46   34.80
   2  13   1  350.36   33.40
  -2  13  -1  400.36   34.40
  -2  13  -1  341.07   36.10
  -2  13  -1  340.37   34.40
   2  13   1  324.07   35.10
  -3 -13  -1  167.18   31.20
  -3 -13  -1  145.39   23.00
   3 -13   1  137.79   22.20
   3 -13   1  131.09   23.30
   3  13   1  144.79   20.70
  -3  13  -1  105.89   21.50
  -3  13  -1  154.58   23.50
   3  13   1  142.39   20.50
  -3  13  -1  152.98   23.10
  -4 -13  -1  441.36   48.20
   4 -13   1  520.45   49.80
   4  13   1  528.55   46.50
  -4  13  -1  529.85   51.09
   4  13   1  535.75   53.59
  -4  13  -1  517.65   49.00
  -5 -13  -1   48.60   20.90
   5 -13   1   24.30   19.00
  -5  13  -1   25.30   17.40
  -5  13  -1   42.80   20.10
   5  13   1   48.80   15.20
   6 -13   1  406.36   55.89
  -6 -13  -1  396.16   61.69
   6  13   1  399.06   43.60
  -6  13  -1  415.36   59.59
  -6  13  -1  394.66   51.09
  -7 -13  -1   46.60   25.60
   7 -13   1   15.60   24.20
  -7  13  -1    9.30   21.10
  -7  13  -1   58.89   27.70
   7 -14  -1   44.40   32.70
  -7 -14   1   65.29   34.90
  -7  14   1   39.30   26.30
  -7  14   1   90.29   31.20
  -6 -14   1 1075.19   99.59
   6 -14  -1 1029.00   92.29
  -6  14   1 1011.50   96.69
  -6  14   1  904.61   89.19
   5 -14  -1  208.38   35.00
  -5 -14   1  219.68   38.00
  -5  14   1  180.68   33.60
  -5  14   1  217.38   35.40
   4 -14  -1  565.04   55.39
  -4 -14   1  596.94   57.69
  -4  14   1  667.73   56.39
  -4  14   1  643.64   57.29
   4  14  -1  587.04   47.70
  -4  14   1  615.54   57.39
   4  14  -1  555.44   53.59
  -4  14   1  615.84   58.79
  -3 -14   1  341.67   30.40
   3 -14  -1  324.97   34.00
  -3 -14   1  358.56   35.30
  -3  14   1  371.86   34.40
   3  14  -1  351.66   31.10
   3  14  -1  362.16   37.50
  -3  14   1  360.66   38.70
  -3  14   1  347.87   37.40
   3  14  -1  337.17   35.50
  -3  14   1  354.56   37.30
   2 -14  -1 1182.38   91.39
   2 -14  -1 1171.28   87.99
   2 -14  -1 1176.48   91.19
   2 -14  -1 1152.38   90.89
  -2 -14   1 1154.28   89.29
  -2 -14   1 1191.68   87.29
   2  14  -1 1115.79   90.19
   2  14  -1 1148.89   87.59
   2  14  -1 1136.09   85.59
  -2  14   1 1018.40   87.39
  -2  14   1 1178.68   91.09
  -2  14   1 1074.29   91.69
   2  14  -1 1206.08   89.79
  -2  14   1 1135.59   91.29
   1 -14  -1  150.88   17.50
  -1 -14   1  147.39   19.90
   1 -14  -1  142.59   21.10
   1 -14  -1  177.48   21.10
  -1 -14   1  168.78   22.30
   1 -14  -1  145.09   20.90
  -1 -14   1  170.38   20.20
  -1  14   1  160.38   21.90
  -1  14   1  145.39   22.70
  -1  14   1  150.98   19.80
   1  14  -1  186.88   22.00
   1  14  -1  169.28   20.70
   1  14  -1  147.49   20.90
  -1  14   1  139.99   22.10
   0 -14  -1  469.45   36.60
   0 -14   1  344.17   34.20
   0 -14   1  377.06   34.40
   0 -14  -1  368.06   34.20
   0 -14  -1  374.16   35.20
   0 -14   1  384.16   33.90
   0  14  -1  398.56   35.80
   0  14  -1  358.26   30.30
   0  14  -1  365.36   32.80
   0  14   1  434.56   37.60
   0  14  -1  393.76   35.50
   0  14   1  431.46   34.40
   0  14   1  351.86   33.30
   0  14   1  338.87   35.60
  -1 -14  -1  168.98   21.40
   1 -14   1  136.99   21.00
   1 -14   1  160.08   19.40
   1 -14   1  149.99   21.40
  -1 -14  -1  148.99   20.90
   1 -14   1  206.98   23.40
   1  14   1  172.88   21.30
  -1  14  -1  146.59   18.70
  -1  14  -1  152.78   21.10
   1  14   1  145.19   21.90
  -1  14  -1  164.58   23.70
   1  14   1  143.89   21.80
  -1  14  -1  173.58   20.20
  -2 -14  -1   33.60   11.80
   2 -14   1   34.60   12.10
  -2 -14  -1   38.50   12.20
  -2 -14  -1   52.09   11.40
   2 -14   1   39.30   11.70
   2 -14   1   26.60   12.00
   2 -14   1   35.60   12.10
   2  14   1   17.60   10.10
   2  14   1   38.10   11.30
  -2  14  -1   43.30   12.20
  -2  14  -1   30.70   10.80
   2  14   1   37.80   13.30
  -2  14  -1   46.70   14.60
  -2  14  -1   27.20   12.60
  -3 -14  -1   69.99   16.70
   3 -14   1  103.19   18.60
   3 -14   1   83.59   18.60
  -3  14  -1   67.59   17.10
   3  14   1   44.40   13.10
  -3  14  -1   76.79   17.50
  -3  14  -1   56.99   15.90
   3  14   1   45.00   13.60
  -4 -14  -1  251.27   35.60
   4 -14   1  228.98   33.50
   4  14   1  194.08   34.70
   4  14   1  240.78   29.70
  -4  14  -1  278.47   34.30
  -4  14  -1  238.48   33.00
  -5 -14  -1   41.10   20.70
   5 -14   1   80.99   24.40
  -5  14  -1   73.69   23.10
   5  14   1   72.69   17.90
  -5  14  -1   47.30   20.50
  -6 -14  -1  112.09   28.80
   6 -14   1  112.09   29.60
  -6  14  -1   95.69   27.20
  -6  14  -1  118.59   31.10
   6  14   1  107.19   27.10
  -7 -14  -1    2.90   25.30
   7 -14   1   24.70   25.20
  -7  14  -1   21.90   20.40
  -7  14  -1    2.00   19.80
   7 -15  -1  -34.70   23.40
  -7  15   1    9.20   21.30
  -7  15   1   -7.10   18.90
   6 -15  -1   24.40   20.00
  -6 -15   1    0.90   19.90
  -6  15   1   35.50   22.10
  -6  15   1   49.80   23.10
   5 -15  -1   43.80   20.00
  -5 -15   1   15.20   16.80
  -5  15   1   30.10   20.40
  -5  15   1   21.90   17.20
  -4 -15   1    8.90   12.70
   4 -15  -1   24.40   14.00
   4  15  -1   20.40    8.10
  -4  15   1   21.80   15.20
   4  15  -1    6.20   11.50
  -4  15   1   -6.90   12.10
  -4  15   1   21.00   15.30
  -3 -15   1  734.13   60.19
  -3 -15   1  658.03   53.59
   3 -15  -1  664.53   57.49
  -3  15   1  765.62   58.39
   3  15  -1  706.33   54.49
  -3  15   1  645.54   60.09
   3  15  -1  523.05   53.79
  -3  15   1  687.73   60.99
  -3  15   1  804.12   62.49
   3  15  -1  701.73   60.29
  -2 -15   1   37.20    9.90
   2 -15  -1   22.40   10.90
   2 -15  -1   53.19   11.30
   2 -15  -1   47.20   15.80
  -2 -15   1   25.80   11.40
   2  15  -1   42.90   14.30
   2  15  -1   26.60   10.60
   2  15  -1   38.60    8.40
  -2  15   1   37.70   14.00
   2  15  -1   25.00   10.30
  -2  15   1   52.69   14.70
  -2  15   1   33.10   15.00
   1 -15  -1  417.26   35.20
   1 -15  -1  355.76   32.50
   1 -15  -1  351.06   31.00
  -1 -15   1  340.77   31.40
  -1 -15   1  347.77   32.50
  -1 -15   1  321.87   33.10
   1 -15  -1  338.67   34.10
   1  15  -1  349.37   32.10
  -1  15   1  313.07   35.20
   1  15  -1  329.97   33.50
  -1  15   1  348.77   33.00
  -1  15   1  343.47   34.90
   1  15  -1  385.26   33.20
   1  15  -1  338.47   27.10
  -1  15   1  334.17   32.00
   0 -15   1   79.79   14.60
   0 -15  -1   86.89   16.00
   0 -15   1   82.09   15.60
   0 -15   1   75.29   13.60
   0 -15  -1   71.49   14.80
   0 -15  -1   81.19   14.60
   0  15  -1   84.89   11.00
   0  15   1   59.49   12.80
   0  15  -1  105.19   14.50
   0  15  -1   50.39   14.00
   0  15  -1   68.79   14.70
   0  15   1   66.49   13.10
   0  15   1   54.09   15.20
   0  15   1   84.99   17.20
  -1 -15  -1  273.27   26.90
   1 -15   1  252.87   30.60
   1 -15   1  226.78   23.90
   1 -15   1  267.17   27.10
  -1 -15  -1  304.37   28.70
   1 -15   1  255.77   29.60
   1  15   1  261.47   31.30
  -1  15  -1  274.57   30.40
   1  15   1  243.28   29.20
  -1  15  -1  257.47   26.30
  -1  15  -1  256.07   24.30
   1  15   1  235.78   28.10
  -1  15  -1  293.37   32.70
  -2 -15  -1   -2.60    6.90
   2 -15   1   14.90   10.50
  -2 -15  -1   15.10   10.60
  -2 -15  -1    4.50    9.00
   2 -15   1   -1.00    8.30
   2  15   1   -9.10    8.20
  -2  15  -1    9.30   10.70
  -2  15  -1    6.50   10.90
   2  15   1   -2.80    9.60
   2  15   1    0.80    9.50
  -2  15  -1    9.50    9.30
  -2  15  -1   10.90    9.30
  -3 -15  -1 1204.38   95.69
  -3 -15  -1 1197.88   92.49
   3 -15   1 1229.58   96.69
   3 -15   1 1182.08   94.29
   3  15   1 1103.49   92.29
  -3  15  -1 1232.58   94.69
  -3  15  -1 1193.88   95.49
   3  15   1 1147.59   91.59
  -3  15  -1 1100.19   95.19
  -4 -15  -1   -5.20   11.70
   4 -15   1   -4.10   11.60
  -4  15  -1    4.90   12.90
   4  15   1    4.30   11.10
  -4  15  -1   -0.60   12.70
  -5 -15  -1  390.46   51.79
   5 -15   1  473.25   57.19
  -5  15  -1  623.34   64.89
  -5  15  -1  458.65   54.09
   5  15   1  411.66   43.80
  -6 -15  -1   22.50   21.30
   6 -15   1    2.50   18.90
  -6  15  -1    9.80   19.60
   6  15   1    8.30   14.50
  -6  15  -1   13.00   19.50
  -7 -15  -1  379.76   70.09
   7 -15   1  357.36   59.29
  -7  15  -1  272.57   56.09
  -7  15  -1  306.17   48.50
  -7 -16   1    7.20   21.50
   7 -16  -1   47.50   32.80
  -7  16   1    1.80   20.20
  -7  16   1   17.80   24.30
   6 -16  -1  233.58   42.00
  -6 -16   1  318.77   53.49
  -6  16   1  248.78   44.00
  -6  16   1  245.98   46.70
   5 -16  -1  430.56   49.10
  -5 -16   1  431.76   54.19
  -5  16   1  493.35   56.49
  -5  16   1  438.96   55.09
  -4 -16   1  183.78   32.00
   4 -16  -1  258.47   32.60
  -4  16   1  125.29   27.10
  -4  16   1  159.48   29.90
   4  16  -1  189.38   27.00
   4  16  -1  170.88   32.40
   4  16  -1  174.98   21.10
  -4  16   1  221.78   33.90
   3 -16  -1  801.72   62.19
  -3 -16   1  787.92   64.09
  -3 -16   1  706.13   58.09
  -3  16   1  759.62   65.19
  -3  16   1  621.24   64.59
   3  16  -1  721.13   65.29
  -3  16   1  831.92   62.49
   3  16  -1  740.83   58.59
  -3  16   1  769.32   65.39
   3  16  -1  613.04   57.99
   2 -16  -1  386.86   32.30
   2 -16  -1  333.97   34.50
  -2 -16   1  381.66   34.50
  -2 -16   1  341.77   31.60
  -2  16   1  374.46   38.20
   2  16  -1  353.36   33.90
  -2  16   1  359.76   36.70
  -2  16   1  284.27   34.70
   2  16  -1  315.37   29.10
   2  16  -1  348.47   32.90
   2  16  -1  350.56   35.50
   1 -16  -1  212.98   27.40
  -1 -16   1  191.78   22.60
  -1 -16   1  196.88   25.00
   1 -16  -1  235.08   27.60
   1 -16  -1  154.28   22.30
   1 -16  -1  168.08   19.80
  -1 -16   1  180.68   22.90
   1  16  -1  225.98   24.30
   1  16  -1  205.68   24.60
  -1  16   1  218.58   28.00
  -1  16   1  165.28   22.50
  -1  16   1  175.98   23.20
   1  16  -1  156.08   22.90
  -1  16   1  192.38   27.20
   0 -16   1  133.09   17.70
   0 -16   1   91.29   17.20
   0 -16  -1   76.69   15.80
   0 -16  -1   94.79   16.20
   0 -16   1   69.09   14.60
   0 -16  -1  116.99   18.50
   0  16   1  116.99   19.70
   0  16   1  107.69   16.40
   0  16   1   98.59   19.30
   0  16  -1  117.09   13.40
   0  16  -1  128.99   20.30
   0  16  -1  106.19   18.80
   0  16   1  142.99   18.40
   0  16  -1   67.49   13.90
   1 -16   1   45.00   13.00
   1 -16   1   79.59   15.10
   1 -16   1   68.19   12.40
  -1 -16  -1   54.19   14.10
   1 -16   1   75.09   15.70
  -1 -16  -1   64.19   14.20
  -1  16  -1   58.59   12.20
   1  16   1   58.59   12.40
   1  16   1   66.69   15.90
  -1  16  -1   39.60   12.20
  -1  16  -1   74.39   16.00
   1  16   1   60.19   14.10
  -1  16  -1   82.69   18.00
   1  16   1   76.39   14.80
   2 -16   1   -4.90    8.10
   2 -16   1    9.90   10.00
  -2 -16  -1   10.20    9.50
  -2 -16  -1   -7.30    7.50
  -2 -16  -1    1.50    9.60
  -2  16  -1   -5.80   11.00
  -2  16  -1    5.80    9.20
  -2  16  -1   19.00   10.40
   2  16   1   -7.10   10.50
  -2  16  -1  -14.60    9.00
   2  16   1  -13.60    8.70
  -3 -16  -1   93.09   19.00
   3 -16   1   92.59   18.70
  -3 -16  -1   77.69   15.80
   3 -16   1   94.49   22.90
   3  16   1   76.69   16.50
  -3  16  -1   66.69   17.10
  -3  16  -1   80.69   18.40
   3  16   1   77.89   15.30
   3  16   1   94.19   20.80
  -4 -16  -1   -0.40   13.50
   4 -16   1    2.50   12.10
   4  16   1   11.90   11.50
  -4  16  -1   35.30   16.80
  -4  16  -1   13.70   14.80
   5 -16   1   18.80   18.60
  -5 -16  -1   17.30   16.80
  -5  16  -1   17.70   17.10
   5  16   1   10.60   11.80
  -5  16  -1   62.59   20.00
   6 -16   1   77.99   27.40
  -6 -16  -1   82.69   27.00
  -6  16  -1   61.69   23.00
  -6  16  -1  117.09   31.70
  -7 -16  -1   28.60   25.80
   7 -16   1   50.59   27.80
  -7  16  -1   87.69   31.60
  -7  16  -1   34.00   25.00
   7 -17  -1   24.90   25.50
  -7 -17   1  -11.20   19.10
  -7  17   1  -30.00   17.90
  -7  17   1   38.20   29.90
   6 -17  -1   48.40   22.70
  -6 -17   1   17.10   21.70
  -6  17   1   21.50   21.90
  -6  17   1    6.40   19.20
  -5 -17   1   -6.40   17.50
   5 -17  -1   21.10   17.90
  -5  17   1   -3.80   15.20
  -5  17   1   -0.10   17.10
  -4 -17   1  256.17   35.20
   4 -17  -1  285.17   36.00
   4  17  -1  244.48   25.60
  -4  17   1  285.57   39.70
  -4  17   1  294.87   39.30
  -4  17   1  237.38   37.60
   4  17  -1  233.68   37.90
   4  17  -1  244.88   32.50
   3 -17  -1   59.09   14.70
  -3 -17   1   59.59   16.70
  -3 -17   1   47.80   11.90
  -3  17   1   33.30   18.40
  -3  17   1   51.89   18.40
  -3  17   1   36.80   13.70
  -3  17   1   51.49   17.20
   3  17  -1   40.00   17.10
   3  17  -1   34.80   11.80
   3  17  -1   47.10   12.60
   2 -17  -1  174.58   21.70
  -2 -17   1  207.18   25.70
   2 -17  -1  137.09   23.70
  -2 -17   1  161.28   20.90
   2  17  -1  152.38   16.60
  -2  17   1  150.98   23.80
   2  17  -1  151.58   23.30
   2  17  -1  174.28   22.40
   2  17  -1  160.58   25.80
  -2  17   1  166.08   27.70
  -2  17   1  161.68   26.00
  -1 -17   1   40.30   11.10
  -1 -17   1   54.49   13.70
   1 -17  -1   43.90   11.20
   1 -17  -1   50.89   12.20
   1  17  -1   47.20   13.40
  -1  17   1   50.39   13.50
   1  17  -1   36.30   11.60
  -1  17   1   28.20   13.40
   1  17  -1   28.50   12.70
  -1  17   1   16.30   12.10
   0 -17  -1  544.45   53.19
   0 -17   1  577.44   52.39
   0 -17  -1  579.74   53.69
   0 -17   1  637.54   53.59
   0 -17  -1  665.03   53.39
   0 -17   1  663.83   52.59
   0  17  -1  634.34   54.09
   0  17  -1  609.34   48.30
   0  17  -1  661.23   54.89
   0  17   1  610.14   54.79
   0  17   1  670.53   52.79
   0  17   1  629.24   55.09
   0  17  -1  654.53   51.99
   0  17   1  619.84   51.69
   1 -17   1   12.60   10.00
   1 -17   1  -10.30    8.10
  -1 -17  -1  -10.20    6.50
  -1 -17  -1    7.30    9.60
   1 -17   1    0.30    6.80
  -1  17  -1   -7.60   10.30
  -1  17  -1   -0.90    9.10
  -1  17  -1   -2.70    7.10
   1  17   1   -3.20    8.80
   1  17   1   -9.00    8.80
  -1  17  -1   -1.60    7.00
   1  17   1    5.60    7.60
   2 -17   1  361.06   34.50
   2 -17   1  371.76   35.10
  -2 -17  -1  296.07   34.30
  -2 -17  -1  335.17   35.30
  -2 -17  -1  334.77   34.20
  -2  17  -1  321.57   33.10
  -2  17  -1  361.66   41.80
  -2  17  -1  390.86   37.50
   2  17   1  369.66   41.40
   2  17   1  327.17   34.80
  -3 -17  -1    1.70   11.00
  -3 -17  -1   17.80   10.10
   3 -17   1   -3.40   10.10
   3  17   1    2.80   12.20
   3  17   1   -5.90   11.70
  -3  17  -1    4.90   11.60
   3  17   1    2.10    9.80
  -3  17  -1   19.30   14.00
   4 -17   1  436.76   46.30
  -4 -17  -1  479.45   47.90
  -4  17  -1  436.76   52.79
  -4  17  -1  460.85   46.20
   4  17   1  432.46   43.10
  -5 -17  -1   -3.50   17.50
   5 -17   1   21.60   20.00
  -5  17  -1   -9.70   15.60
   5  17   1   -7.40   11.40
  -5  17  -1   -7.10   14.60
   6 -17   1  511.75   62.39
  -6 -17  -1  454.15   59.49
  -6  17  -1  400.26   53.79
  -6  17  -1  422.26   60.29
  -7 -17  -1   10.60   22.70
   7 -17   1    7.50   23.60
  -7  17  -1    7.90   22.80
  -7  17  -1    1.30   22.10
   7 -18  -1   84.09   33.10
  -7  18   1   88.29   34.80
  -7  18   1   51.49   27.20
   6 -18  -1  431.86   59.69
  -6 -18   1  436.06   68.49
  -6  18   1  437.66   62.89
  -6  18   1  513.35   63.19
  -5 -18   1  202.68   40.60
   5 -18  -1  184.38   34.60
  -5  18   1  218.48   36.60
  -5  18   1  155.88   33.30
   5  18  -1  214.78   40.80
   4 -18  -1  552.94   52.19
  -4 -18   1  570.34   53.79
   4  18  -1  526.25   45.10
   4  18  -1  490.95   48.70
  -4  18   1  563.64   56.89
   4  18  -1  560.34   58.09
  -4  18   1  526.45   54.19
  -4  18   1  489.95   52.89
  -3 -18   1  493.75   42.20
  -3 -18   1  519.65   46.70
   3 -18  -1  477.95   44.50
  -3  18   1  481.95   47.80
   3  18  -1  431.56   41.10
  -3  18   1  500.75   45.80
  -3  18   1  468.25   49.99
  -3  18   1  514.55   49.99
   3  18  -1  442.96   42.10
   3  18  -1  544.65   49.00
  -2 -18   1  956.20   75.29
   2 -18  -1  893.51   71.99
  -2 -18   1  932.21   72.19
   2 -18  -1  940.21   75.09
   2  18  -1  910.61   72.89
  -2  18   1  820.62   76.79
   2  18  -1  889.11   68.39
  -2  18   1  925.31   75.09
   2  18  -1  860.71   75.09
  -2  18   1  882.11   76.39
   1 -18  -1   84.59   15.90
   1 -18  -1  126.59   17.40
  -1 -18   1   87.49   17.50
  -1 -18   1   95.79   16.90
   1  18  -1  117.09   20.40
  -1  18   1   83.39   19.60
   1  18  -1   78.19   16.40
   1  18  -1   75.59   17.90
  -1  18   1   83.29   16.80
   1  18  -1   85.69   10.60
  -1  18   1   91.29   19.30
   0 -18   1   95.69   16.40
   0 -18  -1   95.19   16.90
   0 -18  -1   87.19   16.70
   0 -18   1   65.19   15.50
   0  18   1   92.99   18.50
   0  18  -1   77.99   11.80
   0  18   1   94.39   19.30
   0  18   1   77.99   14.60
   0  18  -1   76.39   17.70
   0  18  -1   79.19   14.60
   0  18  -1   96.39   18.40
   1 -18   1  187.38   25.10
  -1 -18  -1  154.28   23.30
  -1 -18  -1  120.59   21.70
   1 -18   1  159.78   20.40
  -1  18  -1  159.48   25.50
  -1  18  -1  163.08   20.60
   1  18   1  157.68   25.20
   1  18   1  158.58   25.40
   1  18   1  184.88   22.40
  -1  18  -1  179.78   24.50
  -1  18  -1  150.78   22.10
  -2 -18  -1  112.49   19.50
   2 -18   1  118.89   20.40
  -2 -18  -1  118.49   21.30
   2 -18   1   98.79   19.30
  -2 -18  -1   80.69   18.50
  -2  18  -1  112.19   19.10
  -2  18  -1  108.89   22.70
  -2  18  -1  104.79   21.90
   2  18   1  110.49   23.10
   2  18   1  121.99   20.50
   3 -18   1   28.20   13.70
  -3 -18  -1   20.00   13.40
  -3 -18  -1   15.20   10.10
   3  18   1    8.20   10.30
   3  18   1   -3.90   10.90
   3  18   1    4.90   13.70
  -3  18  -1   28.80   14.70
  -3  18  -1   13.30   13.70
  -4 -18  -1  217.38   34.40
   4 -18   1  237.08   34.20
   4  18   1  202.38   37.30
   4  18   1  261.07   31.20
  -4  18  -1  204.08   34.50
  -4  18  -1  219.58   33.00
  -5 -18  -1  -13.40   16.50
   5 -18   1   11.40   16.90
   5  18   1   25.10   14.40
  -5  18  -1    2.10   16.90
  -5  18  -1    4.00   18.30
   6 -18   1   33.00   24.00
  -6 -18  -1   26.70   25.50
  -6  18  -1   59.49   24.40
  -6  18  -1   14.80   20.60
   7 -18   1   34.60   26.70
  -7  18  -1   45.90   26.00
  -7  18  -1   18.20   24.70
   7 -19  -1   11.30   26.60
  -7  19   1   -3.70   22.50
  -7  19   1    0.70   22.60
   6 -19  -1   63.09   25.50
  -6 -19   1   63.69   32.90
  -6  19   1   49.00   24.90
  -6  19   1   28.40   25.10
   5 -19  -1   42.30   21.00
  -5 -19   1   23.30   21.60
  -5  19   1   -7.60   16.80
   5  19  -1   26.50   24.50
  -5  19   1   50.79   21.90
   4 -19  -1   -8.20   12.50
  -4 -19   1  -11.70   12.20
   4  19  -1   28.40   19.00
  -4  19   1   10.70   14.90
   4  19  -1   12.10    9.90
  -4  19   1    2.30   14.90
  -4  19   1    9.60   15.80
   4  19  -1   -8.90   10.90
  -3 -19   1  169.68   23.40
  -3 -19   1  216.48   29.00
   3 -19  -1  155.58   23.60
  -3  19   1  178.28   29.50
  -3  19   1  236.68   35.50
   3  19  -1  188.18   23.20
  -3  19   1  206.98   30.40
   3  19  -1  176.58   29.20
   3  19  -1  170.88   24.00
   2 -19  -1    8.20    9.40
  -2 -19   1   14.00   11.00
  -2 -19   1   14.50    9.00
   2 -19  -1   19.60   10.30
  -2  19   1    4.00   11.80
   2  19  -1   -1.60    6.00
   2  19  -1   -2.60    9.80
  -2  19   1  -10.00   10.10
   2  19  -1    9.10   11.80
  -2  19   1  -18.50   11.60
  -1 -19   1  665.23   56.29
   1 -19  -1  674.83   55.49
   1 -19  -1  677.83   54.69
  -1 -19   1  597.24   55.09
  -1  19   1  699.73   60.19
   1  19  -1  631.54   57.59
   1  19  -1  626.74   56.99
  -1  19   1  662.03   58.99
   1  19  -1  610.54   57.39
  -1  19   1  688.13   56.39
   0 -19  -1    6.30   10.20
   0 -19   1    8.70   10.20
   0 -19   1    7.70    9.50
   0  19   1   -6.10    9.70
   0  19  -1    5.00    8.90
   0  19  -1    2.60   11.30
   0  19   1    8.20   13.20
   0  19  -1   -0.40   10.60
   0  19  -1   19.50    7.10
   0  19   1   18.90    9.90
   1 -19   1  445.26   39.20
   1 -19   1  474.35   43.20
  -1 -19  -1  483.75   43.50
  -1 -19  -1  478.45   43.10
  -1  19  -1  475.35   39.40
   1  19   1  464.35   44.60
  -1  19  -1  427.16   45.20
  -1  19  -1  472.85   44.10
   1  19   1  423.96   40.00
   1  19   1  401.96   43.60
  -2 -19  -1   -8.50    9.90
   2 -19   1   14.50    9.50
  -2 -19  -1   -2.00    8.90
   2 -19   1   18.30   12.70
  -2 -19  -1    2.40   10.80
   2  19   1  -12.70   10.40
  -2  19  -1    1.10   11.70
   2  19   1   -4.50   10.00
  -2  19  -1   -8.40   12.30
  -2  19  -1   34.00   11.90
  -3 -19  -1  758.62   68.19
  -3 -19  -1  721.83   64.19
   3 -19   1  788.42   66.19
  -3  19  -1  803.42   66.69
  -3  19  -1  773.12   69.39
   3  19   1  774.52   63.09
   3  19   1  731.73   70.89
   3  19   1  727.53   65.59
  -4 -19  -1   -6.50   13.60
   4 -19   1   -2.80   13.60
  -4  19  -1   -5.70   13.60
   4  19   1   -4.90   11.40
   4  19   1   -2.30   16.40
  -4  19  -1   -7.20   12.70
  -5 -19  -1  199.48   38.00
   5 -19   1  217.88   37.10
  -5  19  -1  206.98   35.30
  -5  19  -1  306.17   42.50
   5  19   1  222.98   33.50
   6 -19   1   10.00   19.60
  -6  19  -1  -28.30   17.10
  -6  19  -1  -23.10   17.50
  -7 -19  -1  330.77   55.49
   7 -19   1  373.56   57.19
  -7  19  -1  274.07   48.20
  -7  19  -1  252.17   55.79
   7 -20  -1   39.30   31.40
  -7 -20   1   70.99   30.00
   7  20  -1   83.89   40.40
  -7  20   1   12.40   22.60
  -7  20   1    4.90   22.80
   6 -20  -1  264.77   43.90
   6  20  -1  262.27   52.79
  -6  20   1  165.08   38.40
  -6  20   1  192.48   41.10
   5 -20  -1  256.47   40.70
  -5 -20   1  244.78   44.80
  -5  20   1  298.27   46.40
   5  20  -1  266.37   50.79
  -5  20   1  257.47   42.10
   4 -20  -1  157.98   27.80
  -4 -20   1  178.98   35.00
  -4  20   1  152.48   29.00
  -4  20   1  108.09   27.60
  -4  20   1  167.78   31.10
   4  20  -1  164.68   22.40
   4  20  -1  154.18   25.00
   4  20  -1  182.68   36.00
  -3 -20   1  714.43   58.89
   3 -20  -1  603.44   52.39
  -3 -20   1  597.84   50.49
  -3  20   1  573.74   55.39
  -3  20   1  515.65   55.69
   3  20  -1  552.34   48.30
   3  20  -1  605.64   51.39
   3  20  -1  520.15   56.19
  -3  20   1  600.64   58.09
   2 -20  -1  360.06   32.80
  -2 -20   1  318.97   32.50
   2 -20  -1  319.97   34.30
  -2 -20   1  344.37   38.80
   2  20  -1  270.87   36.60
  -2  20   1  405.86   44.10
   2  20  -1  298.37   27.50
  -2  20   1  326.97   42.10
   2  20  -1  306.97   33.60
  -2  20   1  349.67   39.40
  -1 -20   1   37.00   12.70
   1 -20  -1   62.19   13.30
  -1 -20   1   56.39   15.10
   1 -20  -1   43.20   12.60
  -1  20   1   30.40   13.00
  -1  20   1   46.70   16.50
   1  20  -1   41.10   15.10
  -1  20   1   20.30   14.90
   1  20  -1   73.29   16.50
   0 -20   1  216.58   26.30
   0 -20  -1  175.68   26.20
   0  20  -1  173.28   19.00
   0  20   1  213.78   31.00
   0  20  -1  236.28   30.10
   0  20   1  199.28   25.10
   0  20   1  156.58   27.30
   0  20  -1  211.28   30.10
   1 -20   1   78.89   14.40
  -1 -20  -1   87.39   21.50
  -1 -20  -1  122.69   20.50
   1 -20   1   86.29   18.20
   1  20   1   98.59   16.40
   1  20   1   92.39   21.30
  -1  20  -1   96.09   20.00
  -1  20  -1   85.59   20.00
  -1  20  -1   71.09   14.20
   1  20   1   94.29   20.10
   2 -20   1    2.80   11.80
   2 -20   1   -7.60    9.60
  -2 -20  -1   18.30   13.00
  -2 -20  -1    5.80   10.90
  -2  20  -1   17.10   14.30
   2  20   1    9.30   11.70
  -2  20  -1   -4.20    9.50
   2  20   1   38.70   17.20
  -2  20  -1    6.30   12.70
  -3 -20  -1   41.70   18.00
   3 -20   1   58.49   17.10
  -3 -20  -1   36.10   13.20
   3  20   1   38.90   15.00
  -3  20  -1   22.50   15.50
   3  20   1   11.20   11.50
   3  20   1   46.80   18.70
  -3  20  -1   50.09   15.70
  -4 -20  -1    0.90   15.50
   4 -20   1    3.70   13.10
  -4  20  -1    1.90   15.50
   4  20   1  -10.00   16.50
  -4  20  -1   27.50   16.80
   4  20   1  -18.80   12.40
   5 -20   1   20.60   19.10
  -5 -20  -1   22.70   22.20
  -5  20  -1   15.20   18.60
   5  20   1    8.70   14.00
  -5  20  -1  -21.50   17.70
   5  20   1    1.50   22.80
   6 -20   1   79.19   27.10
  -6 -20  -1   73.39   29.00
  -6  20  -1   30.50   23.20
  -6  20  -1   34.90   25.50
   6 -21  -1    7.50   21.80
  -6 -21   1    0.40   20.00
   6  21  -1   34.20   31.50
  -6  21   1    7.00   21.50
  -6  21   1   35.00   25.20
  -5 -21   1  -16.50   16.60
   5 -21  -1   -9.30   15.40
   5  21  -1    9.70   23.50
  -5  21   1   -4.10   18.40
  -5  21   1  -19.20   15.60
  -4 -21   1   54.49   23.10
   4 -21  -1   70.79   20.90
   4  21  -1   66.29   15.40
  -4  21   1   91.69   25.90
  -4  21   1   81.89   24.10
   4  21  -1   80.79   18.10
  -4  21   1   67.09   21.50
   4  21  -1   52.79   24.10
   3 -21  -1   -4.20   10.70
  -3 -21   1   -2.60   12.20
  -3 -21   1   -0.80    8.70
  -3  21   1    1.40   14.80
   3  21  -1    1.80    8.20
  -3  21   1  -18.50   11.80
   3  21  -1   -2.80   10.10
   3  21  -1   20.30   14.20
  -3  21   1   -2.20   15.20
  -2 -21   1   86.09   20.50
   2 -21  -1   42.20   14.80
  -2 -21   1   53.39   14.40
   2 -21  -1   53.59   14.00
   2  21  -1   51.89   17.90
  -2  21   1   48.40   18.30
  -2  21   1   43.00   16.90
   2  21  -1   67.79   17.10
  -2  21   1   39.60   17.70
   2  21  -1   70.49   10.60
   2  21  -1   53.69    9.80
   1 -21  -1   48.70   13.10
  -1 -21   1   62.19   15.90
  -1 -21   1   67.19   16.10
   1 -21  -1   54.89   14.30
  -1  21   1   20.70   14.90
   1  21  -1   35.30   15.60
  -1  21   1   37.70   13.30
  -1  21   1   23.50   16.30
   1  21  -1   36.00   16.10
   0 -21  -1  996.70   80.49
   0 -21   1 1016.70   79.49
   0  21  -1  915.31   73.39
   0  21  -1 1007.20   81.59
   0  21  -1  969.20   81.29
   0  21   1  945.91   77.49
   0  21   1  947.01   82.29
   0  21   1 1032.70   83.19
  -1 -21  -1   26.70   14.10
   1 -21   1   24.40   12.40
   1 -21   1   11.30    7.80
  -1  21  -1   33.70   14.20
   1  21   1   27.80   10.40
  -1  21  -1   24.70   17.40
   1  21   1   28.30   14.80
   1  21   1   54.49   17.60
  -1  21  -1   36.00   10.60
   2 -21   1  233.28   29.50
   2 -21   1  213.08   29.20
  -2 -21  -1  222.78   31.30
  -2 -21  -1  226.58   36.20
  -2  21  -1  207.18   26.80
  -2  21  -1  217.48   31.40
   2  21   1  199.58   29.70
   2  21   1  184.88   34.10
  -2  21  -1  194.18   31.30
  -3 -21  -1    8.80   15.30
   3 -21   1   17.40   14.00
  -3 -21  -1    1.80   10.30
  -3  21  -1   -5.20   12.60
   3  21   1   18.40   16.40
   3  21   1   -2.60   11.20
  -3  21  -1   20.00   14.20
   3  21   1    4.90   11.20
  -4 -21  -1  287.97   47.90
   4 -21   1  388.36   47.30
   4  21   1  405.26   46.70
   4  21   1  390.66   53.79
  -4  21  -1  434.96   49.60
  -4  21  -1  384.36   50.89
   5 -21   1  -14.50   16.30
  -5 -21  -1  -27.70   15.50
  -5  21  -1   -3.90   17.90
  -5  21  -1  -11.10   17.40
   5  21   1   12.90   25.30
   5  21   1   -5.50   12.80
  -6 -21  -1  377.56   56.19
   6 -21   1  324.07   52.19
  -6  21  -1  387.46   56.19
  -6  21  -1  368.76   52.69
   6 -22  -1  180.58   38.10
  -6 -22   1  190.78   40.10
  -6  22   1  179.58   37.50
  -6  22   1  174.18   40.90
   6  22  -1  180.18   50.89
   5 -22  -1  318.97   44.10
  -5 -22   1  309.37   54.09
   5  22  -1  264.87   55.09
  -5  22   1  255.37   44.60
  -5  22   1  270.87   43.30
   4 -22  -1  411.96   45.10
  -4 -22   1  391.96   54.49
   4  22  -1  378.36   53.09
  -4  22   1  334.97   45.00
   4  22  -1  328.67   35.10
  -4  22   1  346.77   48.10
  -4  22   1  351.76   47.10
  -3 -22   1  293.57   32.30
   3 -22  -1  330.07   34.50
  -3 -22   1  359.36   43.10
   3  22  -1  291.47   29.20
  -3  22   1  352.66   41.40
  -3  22   1  367.46   46.00
   3  22  -1  295.47   43.10
  -3  22   1  266.67   41.30
   3  22  -1  327.97   34.20
  -2 -22   1   71.69   18.60
   2 -22  -1   64.69   15.50
   2 -22  -1   36.50   16.80
  -2 -22   1   49.60   15.20
  -2  22   1   41.80   15.00
   2  22  -1   58.99   16.60
  -2  22   1   44.90   18.50
  -2  22   1   32.50   18.70
   2  22  -1   54.79   19.10
   2  22  -1   44.50    8.90
   2  22  -1   39.10    8.60
   1 -22  -1   55.09   14.10
   1 -22  -1   48.00   13.80
  -1 -22   1   51.29   15.70
  -1  22   1    4.30   13.70
  -1  22   1   34.10   13.60
   1  22  -1   58.09   17.50
  -1  22   1   49.90   19.30
   1  22  -1   38.60   15.50
   0 -22   1   37.40   13.60
   0 -22  -1   60.19   16.20
   0  22  -1   73.49   18.60
   0  22   1   49.10   18.30
   0  22  -1   65.59   18.00
   0  22  -1   55.89   10.70
   0  22   1   54.39   14.40
   0  22   1   19.20   14.40
   1 -22   1   61.69   15.60
   1 -22   1   46.30   11.20
  -1 -22  -1   71.59   17.80
  -1  22  -1   36.90   11.80
   1  22   1   65.09   20.00
   1  22   1   57.49   19.20
   1  22   1   46.70   13.20
  -1  22  -1   37.20   15.70
  -1  22  -1   47.40   18.20
  -2 -22  -1  435.16   43.20
   2 -22   1  360.36   39.70
   2 -22   1  458.65   42.00
   2  22   1  413.56   50.59
  -2  22  -1  419.36   44.90
   2  22   1  404.06   43.40
  -2  22  -1  408.46   43.20
  -2  22  -1  371.76   38.50
   3 -22   1   76.69   19.80
  -3 -22  -1  104.69   24.20
   3  22   1   87.99   19.90
   3  22   1   40.40   15.80
   3  22   1   83.49   24.60
  -3  22  -1   96.19   23.90
  -3  22  -1   97.49   20.30
  -4 -22  -1   18.30   18.50
   4 -22   1   11.30   16.30
  -4  22  -1   11.10   16.00
   4  22   1   21.60   20.20
   4  22   1   -4.50   12.20
  -4  22  -1   13.20   16.60
   5 -22   1   37.20   20.70
  -5 -22  -1   24.20   26.20
  -5  22  -1    0.60   20.20
   5  22   1   24.50   29.90
   5  22   1   24.00   15.70
  -5  22  -1   33.70   21.50
   6 -22   1  124.79   34.50
  -6 -22  -1  119.79   42.50
  -6  22  -1  135.69   33.60
  -6  22  -1  119.99   35.50
   6  22   1  171.08   51.09
   6 -23  -1   11.30   22.20
  -6  23   1   31.40   25.40
   6  23  -1   13.60   34.30
  -6  23   1   24.40   24.70
   5 -23  -1   54.79   23.10
  -5 -23   1   19.40   24.50
  -5  23   1   -6.50   20.20
  -5  23   1   42.50   22.60
   5  23  -1    7.70   24.20
   4 -23  -1    6.30   15.70
  -4 -23   1  -23.10   14.90
   4  23  -1  -11.50   17.90
  -4  23   1   31.10   19.40
  -4  23   1   -0.40   16.70
  -4  23   1  -20.10   13.90
   4  23  -1    6.00   11.50
  -3 -23   1  217.48   31.10
  -3 -23   1  182.88   26.80
   3 -23  -1  178.68   26.40
   3  23  -1  165.78   21.30
   3  23  -1  146.09   25.80
   3  23  -1  201.28   36.00
  -3  23   1  211.48   33.80
  -3  23   1  192.08   36.80
  -3  23   1  153.58   29.90
  -2 -23   1   28.40   15.10
  -2 -23   1   19.50   12.00
   2 -23  -1   30.00   12.70
  -2  23   1   15.40   16.30
   2  23  -1    1.50   12.40
  -2  23   1   11.30   16.30
  -2  23   1   29.90   15.10
   2  23  -1   36.10   16.70
  -1 -23   1  123.39   22.20
   1 -23  -1   76.99   16.40
   1  23  -1   92.39   22.00
  -1  23   1   64.49   20.10
  -1  23   1   61.99   21.10
   1  23  -1   56.59   17.90
  -1  23   1   45.70   15.50
   0 -23  -1   15.20   12.30
   0 -23   1   19.50   12.80
   0  23   1    0.50   12.80
   0  23  -1   10.60    7.30
   0  23   1   -0.20    9.80
   0  23   1    0.50   14.20
   0  23  -1    8.70   14.40
   0  23  -1    3.60   13.20
  -1 -23  -1  402.46   41.50
   1 -23   1  420.16   37.30
   1 -23   1  404.76   41.00
  -1  23  -1  399.86   44.10
   1  23   1  391.06   43.20
   1  23   1  348.57   44.80
   1  23   1  423.56   38.00
  -1  23  -1  407.96   42.50
  -1  23  -1  396.16   36.60
  -2 -23  -1   26.10   17.00
   2 -23   1   19.60   13.40
   2 -23   1   24.30   12.80
  -2  23  -1    9.30   15.50
  -2  23  -1   19.20   16.20
   2  23   1   31.90   17.20
   2  23   1   17.80   14.60
  -2  23  -1   24.30   13.00
   2  23   1   29.80   12.00
  -3 -23  -1  550.94   52.69
   3 -23   1  536.65   49.30
  -3  23  -1  402.56   51.99
  -3  23  -1  550.34   48.80
   3  23   1  563.64   64.79
   3  23   1  475.65   49.90
   3  23   1  407.76   43.50
   4 -23   1   13.80   16.40
  -4 -23  -1   21.30   19.60
  -4  23  -1   26.70   20.10
   4  23   1   27.00   22.10
   4  23   1   41.20   17.30
  -4  23  -1    4.20   17.40
   5 -23   1  148.19   34.30
  -5 -23  -1  218.88   40.30
   5  23   1  165.78   40.30
  -5  23  -1  199.28   37.90
  -5  23  -1  233.88   38.30
   6 -23   1   35.50   24.70
   6  23   1   50.39   41.90
  -6  23  -1   16.00   22.60
  -6  23  -1  -18.00   20.30
   6 -24  -1  260.77   43.40
  -6  24   1  178.88   43.20
  -6  24   1  233.88   44.10
   6  24  -1  416.66   67.69
   5 -24  -1  294.17   44.60
  -5 -24   1  283.47   45.80
   5  24  -1  292.57   59.19
  -5  24   1  252.77   42.80
  -5  24   1  277.77   45.50
  -4 -24   1  177.88   36.40
   4 -24  -1  296.57   38.00
  -4  24   1  284.87   40.50
  -4  24   1  252.77   42.40
   4  24  -1  243.08   32.10
  -4  24   1  221.88   40.40
   4  24  -1  275.47   49.30
   3 -24  -1  181.98   27.90
  -3 -24   1  195.88   27.90
  -3 -24   1  207.58   32.90
  -3  24   1  236.98   34.40
  -3  24   1  144.39   30.40
  -3  24   1  223.08   37.00
   3  24  -1  247.18   38.80
   3  24  -1  187.48   29.60
  -2 -24   1  196.88   32.00
   2 -24  -1  200.68   27.40
  -2  24   1  228.78   38.20
  -2  24   1  214.68   31.60
  -2  24   1  226.38   35.80
   2  24  -1  228.98   32.30
   2  24  -1  194.28   34.00
  -1 -24   1   -3.00   11.40
   1 -24  -1    4.60   11.10
   1  24  -1    1.00   13.40
  -1  24   1  -23.70   11.30
  -1  24   1    1.70   10.40
  -1  24   1   19.70   16.40
   1  24  -1   -5.80   11.50
   0 -24  -1  167.78   26.10
   0 -24   1  137.89   23.60
   0  24  -1  105.49   15.70
   0  24   1  133.69   26.50
   0  24  -1   77.09   21.70
   0  24   1  115.19   18.80
   0  24   1  101.69   23.30
   0  24  -1  127.09   25.70
  -1 -24  -1   34.00   15.30
   1 -24   1   45.00   15.60
   1 -24   1   22.50    9.70
  -1  24  -1   20.20   14.60
   1  24   1   51.39   19.00
  -1  24  -1   32.10   11.20
  -1  24  -1   15.90   16.30
   1  24   1    7.50   15.10
   1  24   1   14.20   10.70
  -2 -24  -1   61.29   20.60
   2 -24   1   42.90   16.10
   2 -24   1   44.00   14.90
  -2  24  -1   37.90   18.90
   2  24   1   41.60   14.30
   2  24   1   49.90   21.70
  -2  24  -1   38.10   17.60
   2  24   1   70.89   21.00
  -2  24  -1   66.79   16.60
  -3 -24  -1   27.30   17.80
   3 -24   1   24.90   14.00
  -3  24  -1   31.90   16.30
  -3  24  -1   41.80   19.10
   3  24   1   21.70   16.10
   3  24   1   44.00   21.80
   3  24   1    9.70   12.10
   4 -24   1  -16.80   14.60
  -4 -24  -1    1.30   16.60
  -4  24  -1   -6.10   15.50
   4  24   1    8.80   14.70
  -4  24  -1   -0.10   15.30
   4  24   1   13.40   19.70
   5 -24   1   -2.20   19.60
  -5 -24  -1   34.10   27.40
  -5  24  -1    4.20   19.20
  -5  24  -1    3.60   20.50
   5  24   1   45.70   28.60
   6 -24   1   87.79   30.80
  -6 -24  -1  116.79   35.20
   6  24   1   55.39   42.30
  -6  24  -1  157.68   36.90
  -6  24  -1  116.49   31.70
   6 -25  -1   17.90   24.50
  -6  25   1   26.40   24.80
   6  25  -1   59.09   40.80
  -6  25   1   25.30   26.20
  -5 -25   1  -18.60   16.90
   5 -25  -1   31.10   21.40
   5  25  -1   15.30   24.00
  -5  25   1   18.70   21.40
  -5  25   1   16.40   23.40
  -4 -25   1   52.49   22.80
   4 -25  -1   30.00   18.30
  -4  25   1   28.70   21.90
  -4  25   1   20.80   19.90
  -4  25   1   42.80   23.00
   4  25  -1   39.70   16.20
   4  25  -1   39.30   22.60
  -3 -25   1   -5.30   11.70
  -3 -25   1    5.10   16.70
   3 -25  -1   15.20   14.30
  -3  25   1   -4.40   17.40
   3  25  -1    6.40   17.30
  -3  25   1   11.20   18.70
   3  25  -1  -12.70   12.50
  -3  25   1   -1.50   16.80
  -2 -25   1   51.19   17.00
   2 -25  -1   51.39   16.20
  -2  25   1   32.00   19.80
   2  25  -1   35.10   18.70
   2  25  -1   22.20   17.70
  -2  25   1   35.30   18.00
  -2  25   1   39.00   18.10
   1 -25  -1  -12.10   10.00
  -1 -25   1   -9.40   12.30
   1  25  -1    4.30   14.80
   1  25  -1   11.00   14.30
  -1  25   1   -6.30   10.60
  -1  25   1  -17.70   11.70
  -1  25   1   11.20   17.20
   0 -25   1  293.07   35.60
   0 -25  -1  214.98   32.00
   0  25   1  213.48   34.10
   0  25  -1  197.78   32.40
   0  25  -1  201.68   21.10
   0  25   1  238.28   34.40
   0  25   1  188.88   26.90
   0  25  -1  204.78   34.00
   1 -25   1   -5.80   12.20
  -1 -25  -1   23.40   15.40
   1 -25   1   -8.50    7.70
  -1  25  -1   -8.10    8.40
   1  25   1   15.90   11.20
   1  25   1  -20.50   13.40
  -1  25  -1    2.80   13.20
  -1  25  -1   -7.40   16.40
   1  25   1  -17.40   12.80
   2 -25   1  201.78   30.40
   2 -25   1  259.07   34.00
  -2 -25  -1  267.17   38.90
   2  25   1  172.68   35.80
  -2  25  -1  243.88   39.20
   2  25   1  273.97   32.70
  -2  25  -1  282.17   32.60
  -2  25  -1  198.08   33.30
   2  25   1  199.28   33.80
  -3 -25  -1   60.09   22.30
   3 -25   1   69.39   20.10
  -3  25  -1   81.29   23.90
  -3  25  -1   45.50   19.40
   3  25   1   72.29   30.10
   3  25   1   33.30   19.10
  -4 -25  -1  314.87   51.69
   4 -25   1  272.57   40.20
   4  25   1  288.67   41.30
   4  25   1  245.78   46.30
  -4  25  -1  400.86   52.19
  -4  25  -1  351.76   44.70
   5 -25   1    2.90   17.70
  -5 -25  -1  -14.50   23.30
   5  25   1   23.70   27.90
  -5  25  -1   16.60   20.90
  -5  25  -1    0.80   19.50
   6 -25   1  371.26   53.39
   6  25   1  345.47   71.39
  -6  25  -1  321.87   53.59
  -6  25  -1  270.57   46.50
   5 -26  -1  177.88   35.30
  -5 -26   1   79.79   35.20
  -5  26   1  138.29   35.50
  -5  26   1  123.19   31.70
   5  26  -1  105.59   41.70
   4 -26  -1   37.20   19.40
  -4 -26   1   56.39   25.40
   4  26  -1   38.40   26.90
  -4  26   1   73.69   24.90
  -4  26   1   66.49   25.30
  -4  26   1   41.70   25.30
   3 -26  -1  377.26   39.90
  -3 -26   1  443.86   55.99
  -3  26   1  331.57   45.20
  -3  26   1  340.27   47.40
   3  26  -1  432.96   58.39
  -3  26   1  406.16   55.69
   3  26  -1  362.86   44.30
  -2 -26   1  245.88   38.00
   2 -26  -1  264.57   32.10
  -2  26   1  220.48   37.20
  -2  26   1  270.87   36.00
   2  26  -1  245.08   37.60
   2  26  -1  210.38   34.10
  -2  26   1  223.78   39.50
  -1 -26   1   96.89   21.60
   1 -26  -1   71.39   18.40
  -1  26   1   53.79   23.20
  -1  26   1   92.89   19.50
   1  26  -1   73.59   22.70
  -1  26   1   68.99   21.50
   1  26  -1  104.19   25.00
   0 -26   1  219.28   32.90
   0 -26  -1  271.07   36.30
   0  26  -1  204.38   22.90
   0  26   1  274.87   29.50
   0  26   1  209.48   35.90
   0  26   1  238.68   37.20
   0  26  -1  256.87   36.40
   0  26  -1  294.87   40.70
   1 -26   1  141.19   27.20
  -1 -26  -1  131.09   27.10
  -1  26  -1  170.68   31.10
   1  26   1  166.88   31.70
   1  26   1  181.58   25.10
   1  26   1  143.99   29.90
  -1  26  -1  195.38   23.70
  -1  26  -1  224.78   34.20
   2 -26   1    2.10   10.60
  -2 -26  -1    9.40   16.20
   2 -26   1   -5.50   12.90
   2  26   1    8.50   18.60
  -2  26  -1   -7.00   12.00
  -2  26  -1   -8.90   13.70
  -2  26  -1    0.90   15.70
   2  26   1  -24.90   14.10
   2  26   1   -0.70   10.40
  -3 -26  -1   26.20   20.70
   3 -26   1   32.00   17.30
  -3  26  -1   27.60   17.30
  -3  26  -1   40.40   21.40
   3  26   1    6.10   18.50
   3  26   1   10.20   16.30
   4 -26   1   38.50   19.20
  -4 -26  -1   42.20   21.40
  -4  26  -1   40.00   22.60
  -4  26  -1   16.20   19.30
   4  26   1   31.00   17.40
   4  26   1   15.50   26.50
   5 -26   1  133.89   31.80
  -5 -26  -1  106.39   30.30
  -5  26  -1   99.79   30.30
   5  26   1  137.29   46.40
  -5  26  -1  112.89   30.00
   5 -27  -1   32.80   24.00
   5  27  -1   66.49   34.70
  -5  27   1   43.10   27.10
  -5  27   1   -1.80   21.20
  -4 -27   1    4.20   22.90
   4 -27  -1   -5.30   15.20
  -4  27   1    7.40   21.50
  -4  27   1  -15.20   17.90
   4  27  -1    1.10   20.60
  -4  27   1  -24.00   17.60
  -3 -27   1  225.18   36.50
   3 -27  -1  160.68   26.60
   3  27  -1  219.08   40.40
  -3  27   1  173.38   34.40
   3  27  -1  176.38   29.00
  -3  27   1  173.78   34.30
  -3  27   1  149.29   30.80
  -2 -27   1   13.30   17.50
   2 -27  -1    6.80   14.00
  -2  27   1  -10.10   17.50
  -2  27   1   -7.20   13.90
   2  27  -1   12.40   18.40
   2  27  -1    4.00   16.00
  -2  27   1  -23.30   14.60
   1 -27  -1  178.18   26.80
  -1 -27   1  213.18   33.50
   1  27  -1  147.89   30.00
  -1  27   1  168.08   33.00
   1  27  -1  207.48   32.90
  -1  27   1  185.38   28.80
  -1  27   1  183.38   37.40
   0 -27   1  107.99   23.70
   0  27  -1   22.20   17.90
   0  27   1   46.50   22.20
   0  27   1   73.69   24.80
   0  27  -1   90.69   24.80
   0  27   1   58.79   16.40
   0  27  -1   68.19   12.40
  -1 -27  -1  468.45   46.10
   1 -27   1  457.85   44.90
   1  27   1  355.96   48.10
   1  27   1  389.06   39.60
   1  27   1  356.46   49.80
  -1  27  -1  422.36   51.69
  -1  27  -1  397.86   48.40
  -1  27  -1  414.06   38.20
  -2 -27  -1   48.70   21.80
   2 -27   1   35.30   18.90
  -2  27  -1   96.39   27.40
   2  27   1   87.29   27.40
   2  27   1   27.80   19.50
  -2  27  -1   44.10   15.80
   2  27   1   50.89   15.40
  -2  27  -1   46.00   19.80
   3 -27   1  356.46   43.70
  -3 -27  -1  301.77   45.10
  -3  27  -1  333.57   42.00
   3  27   1  337.37   53.29
  -3  27  -1  342.77   47.40
   3  27   1  343.47   46.20
  -4 -27  -1   41.20   26.10
   4 -27   1   40.10   20.50
  -4  27  -1   29.90   20.30
   4  27   1   81.59   33.40
   4  27   1   17.00   18.10
  -4  27  -1   19.60   22.90
   5 -27   1  145.89   33.30
  -5 -27  -1  150.88   43.20
  -5  27  -1   95.29   29.40
   5  27   1  167.18   52.29
  -5  27  -1  132.99   34.20
  -5 -28   1    9.00   23.00
   5  28  -1   -8.00   30.40
  -5  28   1   -9.00   20.80
  -5  28   1  -27.20   21.70
  -4 -28   1   57.99   23.40
   4 -28  -1   23.00   18.50
  -4  28   1   58.79   24.10
  -4  28   1   31.70   23.70
  -4  28   1   26.30   23.40
   4  28  -1  111.69   36.10
  -3 -28   1  118.59   31.50
   3 -28  -1  122.89   23.00
  -3  28   1   58.39   23.60
  -3  28   1   52.19   26.50
  -3  28   1   82.59   26.60
   3  28  -1   56.49   20.20
   3  28  -1   90.49   30.20
  -2 -28   1  298.87   44.40
   2 -28  -1  283.97   35.40
  -2  28   1  299.37   42.90
   2  28  -1  190.68   38.50
  -2  28   1  243.58   44.60
   2  28  -1  279.17   39.10
  -2  28   1  271.37   38.60
   1 -28  -1   -5.70   12.90
  -1 -28   1  -13.40   14.60
   1  28  -1   -5.20   17.20
   1  28  -1   -5.40   15.90
  -1  28   1    4.30   18.70
  -1  28   1    4.50   17.90
  -1  28   1    4.00   13.30
   0 -28   1  183.88   30.40
   0  28  -1  168.08   31.80
   0  28  -1  149.39   32.60
   0  28   1  125.09   31.70
   0  28   1  154.48   32.30
   0  28   1  141.79   24.50
   0  28  -1  173.18   19.70
  -1 -28  -1   92.39   24.60
   1 -28   1   75.59   22.10
   1  28   1   95.89   19.00
   1  28   1   73.49   25.40
  -1  28  -1  129.29   28.60
   1  28   1   95.29   26.60
  -1  28  -1   91.09   25.50
  -1  28  -1   64.29   15.50
  -2 -28  -1   14.60   18.60
   2 -28   1   21.30   16.30
  -2  28  -1   -1.70   14.80
   2  28   1    1.10   16.00
   2  28   1    2.50   17.00
   2  28   1   21.20   14.20
  -2  28  -1   -1.30   12.90
  -2  28  -1   -3.70   17.70
   3 -28   1   15.90   16.20
  -3 -28  -1   -6.40   18.50
   3  28   1    7.50   19.40
  -3  28  -1    2.30   18.20
   3  28   1   -9.00   20.60
  -3  28  -1  -18.40   14.70
  -4 -28  -1   16.40   22.40
   4 -28   1  -15.00   15.60
   4  28   1   14.60   23.00
  -4  28  -1   -1.60   19.50
  -4  28  -1   -4.10   18.30
   4  28   1  -10.90   16.40
   5 -28   1   15.80   21.40
  -5 -28  -1   12.90   24.00
   5  28   1   -2.40   31.80
  -5  28  -1   29.60   23.40
  -5  28  -1   39.00   25.50
  -5  29   1    6.10   24.40
   5  29  -1  -25.70   25.00
  -5  29   1   -5.50   26.00
  -4 -29   1  235.58   51.89
   4 -29  -1  270.17   37.10
   4  29  -1  162.28   43.90
  -4  29   1  176.48   37.20
  -4  29   1  191.68   42.30
  -4  29   1  223.88   41.30
  -3 -29   1   19.60   20.70
   3 -29  -1   10.50   14.90
   3  29  -1    8.50   19.80
  -3  29   1    8.60   20.60
  -3  29   1    4.90   16.00
  -3  29   1   11.30   20.30
   3  29  -1   13.30   16.40
  -2 -29   1  127.19   30.20
   2 -29  -1  135.09   24.20
   2  29  -1   74.09   24.70
  -2  29   1   93.49   30.40
  -2  29   1  141.39   31.90
  -2  29   1   95.99   25.60
   2  29  -1  106.19   28.20
   1 -29  -1   26.30   15.50
  -1 -29   1   10.60   16.60
   1  29  -1  -14.00   16.30
  -1  29   1   -9.10   19.30
  -1  29   1   -2.20   17.00
   1  29  -1  -24.40   16.70
  -1  29   1    4.00   14.70
   0 -29   1  307.37   43.20
   0  29  -1  336.97   45.40
   0  29   1  327.37   46.60
   0  29   1  329.57   36.00
   0  29   1  359.06   50.39
   0  29  -1  326.47   45.50
  -1 -29  -1   36.60   19.50
   1 -29   1   -1.50   13.70
   1  29   1   -4.10   11.70
   1  29   1  -27.90   15.20
  -1  29  -1   -1.00   17.60
   1  29   1   10.60   19.80
  -1  29  -1    6.00   16.90
  -1  29  -1  -11.20    9.70
   2 -29   1  124.19   26.60
  -2 -29  -1  153.58   32.80
  -2  29  -1  136.59   29.90
  -2  29  -1  133.49   24.40
  -2  29  -1  125.39   34.40
   2  29   1  138.39   33.10
   2  29   1  138.39   31.80
  -3 -29  -1  167.98   33.40
   3 -29   1  117.99   26.20
  -3  29  -1  114.39   26.30
   3  29   1   87.59   31.10
   3  29   1  125.39   31.20
  -3  29  -1   92.79   29.10
   4 -29   1   81.89   24.20
  -4 -29  -1  131.39   38.60
  -4  29  -1  106.59   31.50
  -4  29  -1   73.79   25.10
   4  29   1   89.29   41.40
   5 -29   1   45.30   22.60
  -5  29  -1   23.70   27.70
   5  29   1   35.20   29.50
  -5  29  -1   17.20   23.30
  -4 -30   1  202.38   47.00
  -4  30   1   43.50   25.40
   4  30  -1   99.19   33.90
  -4  30   1   63.09   28.10
  -4  30   1   76.49   30.80
   3 -30  -1  357.76   40.70
  -3 -30   1  405.76   58.79
  -3  30   1  286.07   43.20
  -3  30   1  245.28   44.50
  -3  30   1  316.87   49.30
   3  30  -1  295.57   51.09
   3  30  -1  282.47   41.00
  -2 -30   1   46.10   21.50
   2 -30  -1   47.50   17.20
   2  30  -1   37.40   22.30
  -2  30   1   40.80   20.40
  -2  30   1   86.39   24.80
   2  30  -1   57.79   23.50
  -2  30   1   74.69   27.90
   1 -30  -1   60.79   20.00
  -1 -30   1   98.39   23.90
   1  30  -1   76.79   25.70
  -1  30   1   80.39   27.10
  -1  30   1   63.69   20.10
   1  30  -1  115.49   29.10
  -1  30   1   72.39   29.60
   0  30   1  116.59   33.30
   0  30  -1  115.59   27.80
   0  30   1   95.79   21.10
   0  30  -1   73.39   26.90
   0  30   1   54.39   25.00
   1 -30   1  106.39   25.70
  -1 -30  -1  161.98   29.30
  -1  30  -1  122.99   27.90
   1  30   1  131.19   30.50
   1  30   1  162.18   36.60
  -1  30  -1  127.39   32.30
   2 -30   1   15.70   16.20
  -2 -30  -1   36.50   24.70
   2  30   1    8.20   21.20
   2  30   1  -17.90   17.50
  -2  30  -1   32.60   21.40
  -2  30  -1   10.30   21.50
  -2  30  -1   -4.40   12.40
  -3 -30  -1   13.50   23.40
   3 -30   1    7.80   17.10
  -3  30  -1  -15.20   17.20
   3  30   1   -0.50   18.30
   3  30   1   20.50   23.60
  -3  30  -1  -13.50   15.30
   4 -30   1   64.59   24.10
  -4 -30  -1   48.60   27.70
  -4  30  -1   39.20   23.10
   4  30   1   64.89   34.10
  -4  30  -1    1.50   24.30
  -4 -31   1   40.00   26.00
  -4  31   1   32.10   26.20
  -4  31   1    5.50   23.20
   4  31  -1   32.60   29.20
  -4  31   1   23.50   24.90
  -3 -31   1  219.68   40.50
   3 -31  -1  225.48   38.30
  -3  31   1  238.38   43.00
  -3  31   1  170.38   35.30
   3  31  -1  203.78   36.00
  -3  31   1  212.38   42.40
   3  31  -1  159.08   40.50
   2 -31  -1   27.10   15.40
  -2 -31   1   67.29   23.00
  -2  31   1   31.70   23.60
  -2  31   1   29.90   22.70
   2  31  -1   32.80   21.10
  -2  31   1   35.60   19.10
   2  31  -1   22.80   21.90
   1 -31  -1  130.19   26.10
  -1 -31   1  141.69   29.40
   1  31  -1   94.69   28.70
  -1  31   1  133.89   34.60
  -1  31   1  197.68   35.40
   1  31  -1  169.88   35.20
  -1  31   1  125.69   24.60
   0 -31   1   70.19   22.80
   0 -31  -1   47.00   19.70
   0  31  -1   81.59   25.80
   0  31  -1   62.89   24.90
   0  31   1   37.60   24.10
   0  31   1   24.60   23.40
  -1 -31  -1  296.27   42.90
   1 -31   1  278.37   38.80
   1  31   1  232.28   41.80
  -1  31  -1  222.88   40.20
  -1  31  -1  229.38   40.70
   1  31   1  265.77   44.80
  -2 -31  -1   62.09   25.60
   2 -31   1   65.79   21.40
   2  31   1   61.69   25.10
  -2  31  -1   34.90   25.20
  -2  31  -1   62.49   24.50
   2  31   1   65.19   31.60
   3 -31   1  180.48   31.30
  -3 -31  -1  199.18   43.60
   3  31   1  132.79   36.30
  -3  31  -1  191.38   37.80
   3  31   1  163.98   34.70
  -3  31  -1  133.39   29.20
  -4 -31  -1   80.89   38.40
   4 -31   1   49.60   23.00
  -4  31  -1   16.80   21.80
   4  31   1   89.39   33.30
  -4  31  -1   13.70   23.60
  -4  32   1  177.68   43.30
  -4  32   1  190.68   37.90
  -4  32   1  232.78   45.00
   4  32  -1  189.78   53.19
  -3 -32   1   90.09   32.30
  -3  32   1   34.70   24.20
  -3  32   1   28.80   25.00
   3  32  -1   71.29   34.60
  -3  32   1   15.40   21.10
  -2 -32   1  278.07   47.20
   2 -32  -1  191.58   31.40
  -2  32   1  192.88   33.00
  -2  32   1  166.08   39.40
   2  32  -1  173.88   38.20
   2  32  -1  184.88   36.10
  -2  32   1  225.88   42.70
  -1 -32   1   28.30   19.80
   1 -32  -1   78.79   20.80
   1  32  -1   38.50   23.50
   1  32  -1   50.99   24.20
  -1  32   1   13.70   19.90
  -1  32   1    0.60   18.50
   0 -32  -1  240.08   35.50
   0 -32   1  277.57   38.50
   0  32   1  215.18   40.10
   0  32  -1  188.08   37.20
   0  32   1  172.78   38.50
   0  32  -1  179.98   36.10
  -1 -32  -1   29.70   21.10
   1 -32   1   38.00   19.20
  -1  32  -1   19.00   22.40
   1  32   1   22.20   22.10
   1  32   1    1.20   20.00
  -1  32  -1  -16.60   17.10
   2 -32   1   -2.00   17.70
  -2 -32  -1   46.50   22.40
  -2  32  -1   17.30   20.20
  -2  32  -1   19.10   22.50
   2  32   1   33.30   22.80
   2  32   1   48.30   26.80
  -3 -32  -1   40.30   25.20
   3 -32   1   72.89   22.30
   3  32   1   41.10   24.30
   3  32   1   13.60   25.30
  -3  32  -1   12.40   20.40
  -4 -32  -1   32.30   27.00
   4 -32   1   14.10   21.20
   4  32   1   11.10   29.80
  -4  32  -1   10.20   23.60
  -3 -33   1   21.70   24.60
  -3  33   1   58.39   28.90
  -3  33   1   57.89   29.50
  -3  33   1   55.59   27.40
   3  33  -1   31.60   27.10
  -2 -33   1   50.29   23.40
  -2  33   1   29.00   22.60
   2  33  -1    9.40   20.90
   2  33  -1   13.50   22.00
  -2  33   1   54.49   29.00
  -1 -33   1   27.00   18.70
   1 -33  -1  -13.70   16.20
  -1  33   1    8.60   24.30
  -1  33   1   34.20   24.80
   1  33  -1   -7.50   18.80
   1  33  -1  -13.00   20.00
   0 -33  -1  274.87   41.10
   0 -33   1  340.97   46.50
   0  33  -1  235.48   42.30
   0  33   1  316.07   48.90
   0  33   1  370.66   50.49
   0  33  -1  331.47   49.80
  -1 -33  -1   49.80   23.30
   1 -33   1   34.00   21.40
  -1  33  -1   59.59   25.60
   1  33   1   54.19   25.80
  -1  33  -1   51.59   24.30
   1  33   1   23.30   23.30
  -2 -33  -1   78.09   32.10
   2 -33   1  127.19   27.70
   2  33   1   82.09   30.80
  -2  33  -1   47.50   24.20
  -2  33  -1   63.79   26.90
   2  33   1   75.69   28.20
  -3 -33  -1  151.48   43.20
   3 -33   1   67.69   24.70
  -3  33  -1   68.79   28.60
   3  33   1   65.19   38.00
   3  33   1  123.49   33.20
   3  34  -1  339.47   54.79
  -3  34   1  214.98   45.70
  -3  34   1  307.47   51.59
  -2 -34   1   -6.10   19.70
   2  34  -1   39.10   25.40
  -2  34   1   23.20   25.00
   2  34  -1    3.90   26.70
  -2  34   1   27.00   24.20
  -1 -34   1  113.49   30.90
  -1  34   1   77.89   31.30
   1  34  -1  117.19   33.20
  -1  34   1   80.69   30.30
   1  34  -1  191.78   34.30
   0 -34   1   20.80   19.50
   0 -34  -1   28.50   19.00
   0  34  -1   32.60   22.50
   0  34   1   14.40   23.80
   0  34   1   20.20   25.80
   0  34  -1   17.10   22.00
   1 -34   1   95.19   27.00
  -1 -34  -1  174.28   36.30
  -1  34  -1   38.20   24.70
   1  34   1  109.39   32.60
   1  34   1  100.39   31.20
  -1  34  -1  132.99   33.90
   2 -34   1   15.70   19.90
  -2 -34  -1   12.90   23.80
   2  34   1   -9.80   23.80
   2  34   1    7.40   24.10
  -2  34  -1   52.49   28.20
  -2  34  -1   45.00   24.90
  -3 -34  -1   45.00   28.90
   3 -34   1   21.80   21.40
   3  34   1   29.30   25.80
  -3  34  -1  -10.20   20.00
   3  34   1   25.40   33.40
  -2 -35   1   86.29   31.00
  -2  35   1   14.10   23.30
   2  35  -1   39.00   24.90
   2  35  -1   73.89   31.40
  -2  35   1   19.70   26.50
  -1 -35   1  112.39   35.60
  -1  35   1   39.80   32.30
   1  35  -1  242.28   41.40
  -1  35   1  111.29   32.40
   1  35  -1  107.49   33.90
   0 -35   1   55.09   23.90
   0  35  -1   13.70   24.60
   0  35   1   57.89   31.30
   0  35  -1   14.30   22.30
   0  35   1   29.40   26.70
  -1 -35  -1  117.09   31.40
   1 -35   1   66.59   25.60
   1  35   1  145.69   38.60
   1  35   1  123.99   35.20
  -1  35  -1  101.79   33.50
  -1  35  -1   75.19   28.80
  -2 -35  -1   88.29   35.30
   2 -35   1   48.90   23.60
  -2  35  -1   80.09   30.00
   2  35   1   98.69   33.70
  -2  35  -1   58.69   26.60
   2  35   1   74.09   30.60
  -1 -36   1   30.00   24.80
   1  36  -1    0.40   23.80
  -1  36   1   52.09   29.40
   1  36  -1   27.20   26.30
  -1  36   1   18.20   24.80
   0 -36   1   82.29   27.30
   0  36   1   17.30   25.60
   0  36  -1   37.50   24.50
   0  36  -1   67.99   28.70
   0  36   1   -3.90   23.60
  -1 -36  -1   27.30   27.20
   1 -36   1   32.40   23.90
  -1  36  -1   44.90   28.30
   1  36   1   -0.30   24.30
   1  36   1   -0.50   28.30
  -1  36  -1   61.19   26.20
   8   0  -2  289.87   57.19
  -8   0   2  371.86   54.49
  -7   0   2   20.70   24.80
  -7   0   2   65.99   25.90
   7   0  -2   16.20   24.20
   6   0  -2  198.78   29.10
  -6   0   2  321.27   41.40
   6   0  -2  310.57   43.10
  -6   0   2  246.38   40.10
  -5   0   2  115.59   23.50
   5   0  -2  119.99   25.30
  -5   0   2  152.38   26.10
   4   0  -2  295.97   29.70
  -4   0   2  277.47   35.40
   4   0  -2  335.57   44.10
  -4   0   2  375.86   36.10
   4   0  -2  431.06   39.60
  -4   0   2  369.96   35.60
   4   0  -2  302.97   37.00
   3   0  -2  678.13   61.39
   3   0  -2  847.22   63.79
   3   0  -2  661.83   57.39
  -3   0   2  744.63   60.39
  -3   0   2  799.52   61.49
  -3   0   2  831.02   62.59
   2   0  -2  460.25   38.20
  -2   0   2  437.46   34.70
   2   0  -2  415.96   37.80
   2   0  -2  468.95   36.20
  -2   0   2  429.96   37.30
   2   0  -2  453.75   35.10
  -2   0   2  471.35   37.90
  -2   0   2  427.66   36.30
   1   0  -2  257.17   20.70
  -1   0   2  284.97   23.40
   1   0  -2  261.47   23.00
  -1   0   2  248.68   21.20
   0   0   2 2561.64  185.08
  -1   0  -2   31.10    7.20
   1   0   2    7.90    5.70
   1   0   2   23.00    7.00
  -1   0  -2   21.00    6.00
   3   0   2  125.89   19.60
   3   0   2  239.88   24.40
   4   0   2  356.76   42.10
  -4   0  -2  461.05   40.00
  -4   0  -2  419.26   40.40
   5   0   2   44.80   19.10
  -5   0  -2   58.99   17.10
  -5   0  -2   65.39   18.30
   6   0   2  203.48   42.10
  -6   0  -2  114.49   27.70
  -7   0  -2   23.30   24.40
   7   0   2  -18.50   19.50
   8   0   2   21.20   30.20
  -8   0  -2   56.59   31.60
  -8  -1   2   66.49   30.00
  -8  -1   2   58.29   29.90
   8  -1  -2  172.88   42.90
  -8   1   2   60.39   29.00
   8   1  -2   40.20   32.80
  -8   1   2   89.69   30.30
  -7  -1   2   76.69   29.20
   7  -1  -2  157.18   39.20
  -7  -1   2  109.39   29.60
  -7   1   2  134.89   37.90
   7   1  -2  114.09   33.80
  -7   1   2  198.38   37.60
  -6  -1   2  328.07   51.59
   6  -1  -2  433.86   55.79
   6  -1  -2  371.06   39.70
  -6  -1   2  386.66   48.30
   6   1  -2  325.27   36.90
   6   1  -2  426.06   55.79
  -6   1   2  410.16   50.59
  -6   1   2  343.67   47.50
   5  -1  -2  284.67   40.30
  -5  -1   2  242.38   35.10
   5  -1  -2  265.67   30.60
  -5  -1   2  228.68   35.10
   5   1  -2  221.28   37.70
  -5   1   2  273.57   36.60
  -5   1   2  324.47   41.30
   4  -1  -2  485.35   52.49
  -4  -1   2  637.34   53.29
   4  -1  -2  525.85   51.39
   4  -1  -2  490.75   46.90
  -4  -1   2  725.83   52.29
   4   1  -2  651.33   55.89
   4   1  -2  763.02   53.39
   4   1  -2  617.74   46.90
  -4   1   2  559.64   52.29
  -4   1   2  485.75   50.49
  -4   1   2  484.55   50.99
   4   1  -2  601.04   52.59
  -3  -1   2 2028.20  137.19
  -3  -1   2 1856.71  136.59
   3  -1  -2 1727.83  133.29
  -3  -1   2 1855.81  135.09
   3  -1  -2 1750.42  137.19
   3  -1  -2 1844.82  137.29
   3   1  -2 1742.23  132.19
  -3   1   2 1854.61  136.09
   3   1  -2 1699.63  136.49
  -3   1   2 1770.82  136.69
  -3   1   2 1753.52  132.99
  -3   1   2 1692.13  134.89
   3   1  -2 1931.51  137.99
  -2  -1   2  454.55   39.80
   2  -1  -2  548.05   41.20
  -2  -1   2  354.96   37.50
   2  -1  -2  569.54   38.30
  -2  -1   2  455.15   39.60
  -2  -1   2  428.26   36.10
   2  -1  -2  492.25   38.70
   2  -1  -2  504.65   40.10
  -2   1   2  515.15   39.00
   2   1  -2  446.86   36.50
  -2   1   2  469.45   37.40
   2   1  -2  448.16   38.10
  -2   1   2  541.25   41.40
  -2   1   2  525.85   39.70
   2   1  -2  476.15   40.10
   1  -1  -2  649.54   50.49
  -1  -1   2  740.13   50.49
   1  -1  -2  606.44   51.09
  -1  -1   2  733.83   52.39
  -1  -1   2  687.63   50.39
   1  -1  -2  610.94   52.49
  -1   1   2  588.84   50.49
   1   1  -2  758.52   52.59
  -1   1   2  610.64   52.49
  -1   1   2  646.54   51.19
   1   1  -2  750.22   50.59
   1   1  -2  746.13   50.09
   0   1   2 1348.27  111.19
   0   1   2 1758.82  112.89
   1  -1   2 5832.92  412.06
  -1  -1  -2 5425.26  411.96
  -1  -1  -2 5945.01  413.06
   1  -1   2 5160.78  412.96
  -1   1  -2 5965.50  411.96
   1   1   2 5888.11  412.96
  -1   1  -2 5949.90  413.56
   2  -1   2 1153.08   81.99
  -2  -1  -2 1034.40   81.09
   2   1   2 1072.49   82.69
   2   1   2 1044.60   81.29
   3  -1   2  415.96   39.50
   3  -1   2  399.76   37.20
  -3   1  -2  474.15   38.30
  -3   1  -2  414.76   37.60
   4  -1   2  682.23   59.89
  -4  -1  -2  648.74   57.99
  -4   1  -2  712.13   57.69
  -4   1  -2  625.94   56.39
   4   1   2  656.43   59.89
  -5  -1  -2   15.90   14.90
   5  -1   2   41.80   17.60
   5   1   2   25.20   17.00
  -5   1  -2   14.70   13.80
  -5   1  -2    9.10   12.40
   6  -1   2   24.30   19.70
  -6   1  -2   22.40   17.60
  -6   1  -2    2.00   16.70
   7  -1   2  169.88   38.60
  -7  -1  -2   26.40   25.10
  -7   1  -2  129.99   29.80
   7   1   2   50.99   27.20
  -8  -1  -2   38.30   33.10
   8  -1   2   54.09   34.50
   8   1   2   40.90   33.10
  -8   1  -2   15.20   24.40
   8  -2  -2    7.80   26.00
  -8  -2   2    8.30   24.40
  -8   2   2  -18.80   20.40
  -8   2   2  -23.20   24.60
  -7  -2   2  162.68   36.30
   7  -2  -2  216.68   47.30
  -7  -2   2  124.09   32.90
  -7   2   2  256.77   42.30
  -7   2   2  198.88   37.10
   7   2  -2  150.38   37.70
  -6  -2   2   78.79   23.40
  -6  -2   2   53.39   23.90
   6  -2  -2  161.28   26.10
   6  -2  -2  159.68   32.50
  -6   2   2  256.37   36.80
   6   2  -2   82.59   26.90
  -6   2   2  189.88   36.90
  -5  -2   2  100.49   22.40
   5  -2  -2  211.08   33.00
   5  -2  -2  213.58   25.00
  -5  -2   2  110.59   23.30
   5   2  -2  130.09   18.60
   5   2  -2  113.09   26.40
  -5   2   2  182.78   28.90
  -5   2   2  218.68   29.70
  -4  -2   2   67.89   14.90
   4  -2  -2  126.19   20.40
  -4  -2   2   32.00   18.00
  -4  -2   2   51.29   12.90
   4  -2  -2    5.90    6.30
   4  -2  -2  112.09   18.00
   4   2  -2   43.90   12.70
  -4   2   2  105.29   17.20
   4   2  -2   60.49   16.00
  -4   2   2  119.79   19.00
   4   2  -2   30.70    8.60
   4   2  -2   23.70   12.10
  -3  -2   2 1507.05  114.89
   3  -2  -2 1535.25  117.39
  -3  -2   2 1588.44  116.69
   3  -2  -2 1495.35  117.99
   3  -2  -2 1371.16  114.69
   3  -2  -2 1577.34  114.29
  -3  -2   2 1642.94  117.59
   3   2  -2 1459.55  117.59
  -3   2   2 1487.85  113.69
  -3   2   2 1560.24  115.99
   3   2  -2 1495.75  116.59
  -3   2   2 1482.45  115.69
   3   2  -2 1576.24  112.19
  -3   2   2 1599.14  117.89
   1  -2  -2  672.03   42.80
   1  -2  -2  612.54   43.50
  -1  -2   2  491.15   41.60
  -1  -2   2  456.55   41.60
  -1  -2   2  499.45   43.10
   1  -2  -2  606.64   44.80
   1   2  -2  497.65   41.40
  -1   2   2  647.84   45.30
  -1   2   2  619.04   43.70
   1   2  -2  499.05   43.30
  -1   2   2  685.13   43.10
   0  -2  -2    8.40    3.80
   0  -2  -2    2.50    3.40
   0   2   2    8.70    3.90
   0   2   2    9.80    6.60
  -1  -2  -2 1750.02  119.29
  -1  -2  -2 1495.05  118.39
   1  -2   2 1487.55  119.59
   1  -2   2 1743.33  118.59
  -1   2  -2 1827.62  118.49
   1   2   2 1781.92  119.49
  -1   2  -2 1436.46  119.59
   1   2   2 1475.75  118.49
   3  -2   2 1683.43  126.89
  -3  -2  -2 1758.72  125.29
  -3  -2  -2 1645.14  125.79
   3  -2   2 1811.92  126.79
   3  -2   2 1626.94  125.09
   3   2   2 1628.44  126.69
  -3   2  -2 1510.75  125.19
   3   2   2 1530.15  125.09
  -3   2  -2 1772.92  125.49
   3   2   2 1626.94  125.19
  -3   2  -2 1680.83  124.99
   4  -2   2  150.08   26.40
  -4   2  -2  212.98   25.30
  -4   2  -2  164.18   25.40
  -5  -2  -2  247.78   35.90
   5  -2   2  191.78   34.90
  -5   2  -2  245.68   32.90
  -5   2  -2  277.37   37.60
   5   2   2  240.68   38.50
   6  -2   2   26.30   20.90
  -6  -2  -2   61.49   20.50
   6   2   2   30.00   21.50
  -6   2  -2   12.00   16.60
  -6   2  -2   14.00   17.10
   7  -2   2  462.95   66.29
  -7  -2  -2  474.65   61.89
  -7   2  -2  509.85   68.49
   7   2   2  416.36   62.89
   8  -2   2   32.10   31.60
   8   2   2   -1.90   26.80
  -8   2  -2   57.49   34.90
  -8  -3   2   75.29   28.90
   8  -3  -2   68.79   35.80
  -8  -3   2   15.90   24.60
  -8   3   2   69.89   30.00
  -8   3   2   78.69   31.30
  -7  -3   2   88.69   29.00
  -7  -3   2   71.49   31.80
   7  -3  -2  118.69   37.10
   7   3  -2   82.09   33.90
  -7   3   2  122.99   31.00
  -7   3   2  109.19   32.00
  -6  -3   2  492.85   65.09
   6  -3  -2  640.74   63.49
   6  -3  -2  526.25   53.19
  -6  -3   2  546.65   57.89
  -6   3   2  554.84   58.79
   6   3  -2  549.15   61.99
  -6   3   2  631.54   70.59
   5  -3  -2  318.57   44.90
  -5  -3   2  321.27   42.30
   5  -3  -2  296.27   33.90
  -5  -3   2  370.46   39.30
  -5   3   2  335.87   42.90
   5   3  -2  343.07   46.70
  -5   3   2  317.77   42.50
   5   3  -2  377.26   31.50
   4  -3  -2  943.51   74.69
   4  -3  -2  964.90   76.19
  -4  -3   2  924.11   73.89
  -4  -3   2  785.02   73.19
   4   3  -2  820.92   72.59
  -4   3   2 1012.50   75.99
   4   3  -2  865.91   67.99
   4   3  -2  789.92   73.79
  -4   3   2  978.40   74.49
  -4   3   2 1029.70   76.69
   4   3  -2  829.12   76.19
  -3  -3   2 1881.31  138.69
   3  -3  -2 1895.01  141.69
   3  -3  -2 1843.72  139.49
  -3  -3   2 1782.32  141.39
   3  -3  -2 1894.01  138.19
   3  -3  -2 2033.60  141.19
  -3  -3   2 1904.51  140.29
  -3   3   2 1925.71  139.29
  -3   3   2 1909.61  141.59
   3   3  -2 1531.55  138.89
  -3   3   2 1858.01  137.79
  -3   3   2 1855.41  139.29
  -2  -3   2  903.81   72.39
   2  -3  -2 1002.50   72.59
  -2  -3   2  906.71   73.69
   2  -3  -2  950.80   72.39
   2  -3  -2  926.71   72.59
  -2  -3   2  928.91   71.59
   2   3  -2  987.30   71.59
  -2   3   2  966.20   72.69
  -2   3   2  972.90   74.69
  -2   3   2  874.81   71.69
   2   3  -2  959.00   73.19
  -2   3   2  994.40   71.99
  -1  -3   2  262.47   24.20
  -1  -3   2  268.97   25.20
  -1   3   2  401.16   27.40
   1   3  -2  296.57   24.00
   1   3  -2  303.67   24.30
   1   3  -2  287.57   25.50
  -1   3   2  392.36   26.00
  -1   3   2  360.46   28.40
   0  -3  -2  474.25   36.80
   0   3   2  492.85   36.50
   0   3   2  519.95   37.10
  -1  -3  -2 3474.85  234.48
   1  -3   2 3645.74  234.08
  -1  -3  -2 3015.10  233.88
   1  -3   2 2933.11  235.08
   1   3   2 3026.90  234.08
   1   3   2 3714.63  234.88
   1   3   2 2849.51  235.18
   2  -3   2 2046.80  139.79
  -2  -3  -2 1656.83  138.99
   2  -3   2 1863.21  140.09
  -2  -3  -2 2107.89  139.49
   2  -3   2 1671.53  138.39
  -2   3  -2 1917.51  138.89
   2   3   2 1836.02  139.09
   2   3   2 1874.11  140.09
  -2   3  -2 1998.10  139.49
   3  -3   2 1053.39   84.39
   3  -3   2 1003.00   82.19
  -3   3  -2 1042.50   82.79
  -3   3  -2 1071.09   82.39
  -3   3  -2 1105.39   82.59
   4  -3   2  721.23   63.39
  -4  -3  -2  684.83   59.89
  -4   3  -2  680.63   60.59
  -4   3  -2  723.03   60.09
   4   3   2  683.33   62.19
  -5  -3  -2    0.90   12.60
   5  -3   2   14.40   15.90
  -5   3  -2    9.60   13.60
   5   3   2   27.10   17.60
  -5   3  -2   22.70   14.30
  -6  -3  -2   56.29   21.20
   6  -3   2   87.99   26.20
  -6   3  -2   94.19   26.10
   6   3   2   29.10   22.30
  -6   3  -2   57.49   20.50
   7  -3   2   20.40   24.30
  -7  -3  -2   55.99   27.10
  -7   3  -2   50.09   24.80
   7   3   2    5.30   24.40
   8  -3   2  107.49   41.30
   8   3   2   57.69   34.40
  -8   3  -2   51.09   33.30
  -8  -4   2  435.16   66.79
   8  -4  -2  438.86   73.09
  -8   4   2  502.95   66.79
  -8   4   2  470.45   79.09
   7  -4  -2   35.70   27.80
  -7  -4   2   19.20   24.60
  -7  -4   2   38.90   23.50
  -7   4   2    5.70   19.10
  -7   4   2    2.50   23.40
   6  -4  -2  384.86   50.99
  -6  -4   2  293.27   42.00
  -6  -4   2  226.98   41.80
   6   4  -2  230.48   29.80
   6   4  -2  223.98   44.60
  -6   4   2  291.97   46.90
  -6   4   2  336.07   43.50
  -5  -4   2   34.30   14.40
   5  -4  -2   93.19   16.20
   5  -4  -2  114.79   24.00
  -5  -4   2   38.40   16.00
  -5   4   2   69.59   20.20
  -5   4   2  113.69   22.10
   5   4  -2   18.50    9.10
   5   4  -2   33.80   18.20
   4  -4  -2  201.58   26.90
   4  -4  -2  149.88   20.40
  -4  -4   2  117.99   20.60
  -4  -4   2  147.09   22.80
   4  -4  -2  151.18   24.20
   4   4  -2  128.79   22.50
  -4   4   2  208.28   27.80
   4   4  -2  156.18   15.60
   4   4  -2  135.49   25.80
   4   4  -2  124.19   20.60
  -4   4   2  184.28   25.80
  -4   4   2  150.68   23.50
  -3  -4   2   53.39   13.90
   3   4  -2   13.20    6.30
   3   4  -2   35.00    9.70
  -2  -4   2  186.88   19.50
  -2  -4   2  219.88   23.70
  -2  -4   2  225.58   20.50
   2   4  -2  192.28   19.20
   2   4  -2  210.18   20.60
   1  -4  -2   65.79   11.20
  -1   4   2   52.09    9.00
  -1   4   2   45.90    9.80
   0  -4   2 2573.94  185.18
   0  -4  -2 2358.36  184.98
   0   4   2 2506.15  186.08
   0   4   2 2383.16  184.88
   0   4   2 2893.61  188.08
   0   4   2 2836.02  186.88
   1  -4   2   29.80    7.60
  -1  -4  -2   35.90    7.80
   1  -4   2   49.99   10.10
   1  -4   2   45.20    8.00
  -1  -4  -2   34.00    7.60
   1   4   2   39.50    8.30
  -1   4  -2   25.30    7.00
   1   4   2   47.40    8.10
   1   4   2   17.60    9.00
   2  -4   2  553.14   46.50
  -2  -4  -2  538.65   46.10
  -2   4  -2  710.93   47.40
   2   4   2  535.65   46.10
   2   4   2  544.65   47.50
  -2   4  -2  581.54   47.40
  -3  -4  -2   31.40   10.60
   3   4   2   46.50   11.80
   3   4   2   28.80    9.70
   3   4   2   40.60   12.30
   4  -4   2 1350.36  104.99
  -4  -4  -2 1299.27  101.69
   4   4   2 1197.18  103.89
  -4   4  -2 1341.47  102.29
  -4   4  -2 1283.07  101.79
  -5  -4  -2   11.60   13.30
   5  -4   2   44.80   18.70
  -5   4  -2   54.29   17.30
   5   4   2   32.40   17.90
  -5   4  -2   52.09   16.80
   6  -4   2  820.12   77.29
  -6  -4  -2  800.02   73.89
  -6   4  -2  725.33   71.79
   6   4   2  790.62   79.99
  -6   4  -2  817.52   75.49
   7  -4   2   16.60   24.40
  -7  -4  -2    0.20   23.10
  -7   4  -2   37.10   25.90
   7   4   2  -17.10   21.20
  -7   4  -2   15.50   19.70
   8  -4   2  226.38   56.59
   8   4   2  208.38   51.29
  -8   4  -2  191.08   44.50
   8  -5  -2  142.59   44.90
  -8  -5   2   58.39   31.50
  -8   5   2   56.59   27.20
  -7  -5   2   88.49   29.80
  -7  -5   2  116.19   37.10
   7  -5  -2  102.99   35.30
  -7   5   2  107.79   30.90
  -7   5   2  147.49   32.70
   6  -5  -2  165.58   34.80
  -6  -5   2  145.89   31.50
  -6  -5   2  128.19   29.40
  -6   5   2  208.68   34.60
   6   5  -2  127.59   24.00
  -6   5   2  149.59   33.30
   5  -5  -2  197.88   32.70
   5  -5  -2  175.78   26.70
  -5  -5   2  206.08   30.10
  -5  -5   2  182.68   30.20
  -5   5   2  207.08   33.50
  -5   5   2  183.58   30.60
   5   5  -2  143.69   19.00
  -4  -5   2  140.99   22.60
  -4  -5   2  124.29   20.70
   4   5  -2  139.89   24.30
   4   5  -2  145.09   21.30
  -3  -5   2 1425.26  132.89
   3  -5  -2 1977.60  136.09
  -3  -5   2 1454.25  135.99
   3  -5  -2 2048.59  136.69
  -3   5   2 1964.60  134.59
  -3   5   2 1815.52  134.09
  -3   5   2 1791.72  137.29
  -3   5   2 1936.21  136.29
  -2  -5   2  376.56   33.70
  -2  -5   2  383.96   33.90
   2  -5  -2  454.05   35.20
   2  -5  -2  410.86   34.40
   2  -5  -2  481.05   35.90
  -2  -5   2  388.66   37.00
  -2   5   2  365.96   34.80
  -2   5   2  423.26   35.30
  -2   5   2  432.46   33.60
  -2   5   2  389.66   37.20
   2   5  -2  409.26   34.70
   2   5  -2  419.46   33.60
   1  -5  -2  443.36   33.00
  -1  -5   2  383.26   31.00
   1  -5  -2  417.56   30.40
  -1  -5   2  411.96   31.30
   1  -5  -2  478.65   34.30
   1  -5  -2  401.16   34.00
  -1   5   2  383.66   34.20
  -1   5   2  369.26   29.90
  -1   5   2  381.86   32.70
   1   5  -2  418.66   31.60
   1   5  -2  379.16   31.10
   1   5  -2  365.96   30.60
  -1   5   2  393.66   33.60
   0  -5   2  309.27   23.90
   0  -5  -2  273.37   26.10
   0  -5  -2  278.67   24.80
   0   5  -2  331.27   23.70
   0   5   2  303.87   26.00
   0   5  -2  312.27   23.80
   0   5   2  338.27   27.30
   0   5   2  315.67   23.40
   0   5   2  296.47   24.90
   1  -5   2 4084.39  266.77
   1  -5   2 3497.35  267.87
  -1  -5  -2 3433.16  267.57
  -1  -5  -2 3888.41  266.67
  -1  -5  -2 3372.06  266.47
   1  -5   2 3928.11  266.47
   1   5   2 3964.20  266.97
   1   5   2 3467.95  266.67
  -1   5  -2 3938.41  266.37
   1   5   2 3356.06  267.57
  -1   5  -2 3594.34  268.27
   2  -5   2  524.05   44.40
   2  -5   2  579.94   45.10
   2  -5   2  585.14   46.10
  -2  -5  -2  514.35   44.30
  -2   5  -2  531.35   45.60
   2   5   2  496.05   44.40
  -2   5  -2  616.64   45.00
   2   5   2  505.45   45.40
   2   5   2  491.45   45.40
  -2   5  -2  637.44   45.20
  -3  -5  -2  614.94   45.40
   3  -5   2  436.26   43.60
  -3  -5  -2  586.74   45.60
   3  -5   2  518.25   44.10
   3  -5   2  465.95   44.80
   3   5   2  658.13   47.90
  -3   5  -2  462.65   43.30
   3   5   2  454.25   43.20
  -3   5  -2  456.75   43.70
   3   5   2  485.95   43.80
  -3   5  -2  493.45   43.30
  -4  -5  -2  140.89   23.20
   4   5   2  155.68   27.00
  -5  -5  -2   22.60   16.20
   5  -5   2   35.90   17.80
  -5   5  -2   48.70   16.80
   5   5   2   16.10   16.50
  -5   5  -2   20.20   15.20
   6  -5   2   68.49   26.10
  -6  -5  -2   38.50   21.70
  -6   5  -2   50.09   20.30
  -6   5  -2   57.19   20.60
   6   5   2   49.20   23.60
  -7  -5  -2   14.50   21.90
   7  -5   2  111.89   33.10
   7   5   2   18.20   25.20
  -7   5  -2  145.59   28.40
  -7   5  -2  113.09   31.60
   8  -5   2   29.70   34.50
  -8   5  -2   58.39   33.50
   8   5   2   32.00   32.20
   8  -6  -2    8.40   32.80
  -8  -6   2   -3.40   22.50
  -8  -6   2   27.60   24.20
  -8   6   2   15.50   23.90
  -8   6   2    1.40   22.30
   7  -6  -2  111.69   35.10
  -7  -6   2   76.29   27.10
  -7  -6   2   95.49   35.70
  -7   6   2   62.99   25.50
  -7   6   2   94.79   34.10
  -6  -6   2   11.20   17.10
  -6  -6   2   63.19   22.00
   6  -6  -2  102.19   25.70
  -6   6   2   83.49   23.70
   5  -6  -2  485.15   46.60
  -5  -6   2  419.96   46.70
  -5  -6   2  438.56   46.70
   5  -6  -2  530.25   51.39
  -5   6   2  498.85   50.99
  -5   6   2  482.95   49.20
   4  -6  -2   16.20   14.50
  -4  -6   2    3.90    9.80
   4  -6  -2   11.60    8.70
  -4  -6   2    1.80   10.10
   4  -6  -2   41.10   13.10
  -4   6   2   29.40   13.20
   4   6  -2   -2.30    7.90
  -4   6   2   16.30   10.40
  -4   6   2   16.60   11.60
   4   6  -2   11.30   10.80
  -4   6   2   24.40   10.20
  -3  -6   2  294.67   34.80
   3  -6  -2  243.48   26.80
   3  -6  -2  279.77   29.40
   3  -6  -2  294.27   28.90
  -3  -6   2  272.27   27.30
  -3  -6   2  311.57   27.80
  -3   6   2  299.37   27.50
  -3   6   2  298.57   28.50
  -3   6   2  310.37   31.60
   3   6  -2  229.88   25.80
  -3   6   2  246.68   29.90
  -2  -6   2   15.40    6.10
  -2  -6   2    1.10    5.70
   2  -6  -2    6.30    6.30
   2  -6  -2   20.30    8.60
   2  -6  -2   11.50    6.60
   2  -6  -2    9.50    6.70
  -2   6   2   22.50    9.50
  -2   6   2   16.30    6.10
  -2   6   2    9.20    7.80
  -2   6   2   13.80    7.30
   2   6  -2   11.30    6.40
   2   6  -2   10.90    5.70
  -1  -6   2  297.97   25.30
   1  -6  -2  340.97   25.00
   1  -6  -2  406.06   29.80
   1  -6  -2  332.07   29.20
   1  -6  -2  387.06   28.40
  -1  -6   2  305.97   26.20
  -1  -6   2  303.87   25.20
  -1  -6   2  329.17   27.00
  -1   6   2  405.36   30.00
   1   6  -2  326.07   26.60
  -1   6   2  347.37   28.60
   1   6  -2  317.07   25.50
  -1   6   2  289.97   29.10
  -1   6   2  280.67   24.60
   1   6  -2  311.87   25.80
   0  -6  -2  192.88   18.00
   0  -6   2  182.98   17.60
   0  -6  -2  236.18   20.50
   0  -6   2  210.18   17.20
   0  -6  -2  197.08   15.80
   0   6   2  188.08   19.20
   0   6   2  174.28   17.50
   0   6  -2  213.68   16.90
   0   6  -2  221.68   17.40
   0   6   2  191.38   20.20
   1  -6   2  488.75   41.30
   1  -6   2  499.85   38.80
   1  -6   2  542.45   39.50
  -1  -6  -2  452.95   39.10
  -1  -6  -2  503.15   39.30
  -1  -6  -2  458.95   40.20
   1   6   2  517.15   40.00
   1   6   2  485.75   41.10
  -1   6  -2  513.15   41.30
   1   6   2  408.86   39.10
  -1   6  -2  576.14   39.40
   2  -6   2   41.10   10.80
   2  -6   2   56.79   12.20
  -2  -6  -2   26.40    9.10
   2   6   2   48.90   11.00
  -2   6  -2   50.19   12.30
   2   6   2   37.20   11.90
  -2   6  -2   48.40   10.40
   2   6   2   14.30    8.60
   3  -6   2 1244.98   92.09
  -3  -6  -2 1179.58   89.99
  -3  -6  -2 1085.69   90.09
   3  -6   2 1305.27   91.39
   3  -6   2 1131.69   89.49
  -3   6  -2 1249.47   89.89
   3   6   2 1053.09   90.79
   3   6   2  931.91   88.39
  -3   6  -2 1248.78   90.89
   3   6   2 1105.69   89.49
  -3   6  -2 1138.09   89.29
  -4  -6  -2   33.50   14.30
   4   6   2   30.70   16.00
   5  -6   2  441.26   48.70
  -5  -6  -2  407.56   44.30
  -5   6  -2  543.05   49.99
   5   6   2  439.36   49.40
  -5   6  -2  366.06   42.20
   6  -6   2   50.89   21.50
  -6  -6  -2   30.00   22.10
   6   6   2    0.90   19.20
  -6   6  -2   23.40   18.80
  -6   6  -2   64.19   20.00
  -7  -6  -2  300.27   53.59
   7  -6   2  407.06   62.39
   7   6   2  368.76   60.39
  -7   6  -2  224.98   41.20
  -7   6  -2  360.06   56.39
   8  -6   2   15.10   32.30
  -8   6  -2   12.70   27.50
   8   6   2   16.60   28.90
  -8  -7   2    9.90   25.40
   8  -7  -2   65.99   38.30
  -8   7   2   62.19   28.90
  -8   7   2  112.59   41.90
   7  -7  -2   33.80   27.80
  -7  -7   2    9.40   26.60
  -7  -7   2   98.19   33.00
  -7   7   2   79.69   29.60
  -7   7   2   30.00   21.80
  -6  -7   2  132.79   33.70
   6  -7  -2  148.59   31.00
  -6  -7   2  141.79   28.60
  -6   7   2  146.19   29.30
  -6   7   2  102.49   29.30
  -5  -7   2   26.60   14.80
   5  -7  -2   23.30   16.80
  -5  -7   2   18.40   13.80
  -5   7   2    4.20   12.80
  -5   7   2   21.00   15.00
   4  -7  -2    7.80    9.50
  -4  -7   2   48.80   14.10
  -4  -7   2    2.90   10.10
   4  -7  -2   14.10   12.70
  -4   7   2   24.30   14.20
  -4   7   2   31.60   12.80
   4   7  -2   -0.90    8.60
  -4   7   2   10.40   13.80
   4   7  -2    0.30    9.30
  -4   7   2   24.70   11.20
  -3  -7   2  407.76   39.90
   3  -7  -2  508.75   44.20
   3  -7  -2  440.26   40.90
  -3  -7   2  362.36   42.10
  -3  -7   2  374.26   38.90
   3  -7  -2  544.65   41.90
   3  -7  -2  579.74   43.70
  -3   7   2  573.44   45.00
   3   7  -2  374.26   38.70
  -3   7   2  615.54   44.10
  -3   7   2  526.75   42.00
  -2  -7   2  809.12   65.09
   2  -7  -2  886.71   69.39
  -2  -7   2  840.12   66.09
   2  -7  -2  880.01   65.79
  -2   7   2  865.31   64.89
  -2   7   2  884.81   70.19
  -2   7   2  836.52   67.79
   2   7  -2  910.61   66.19
   2   7  -2  805.22   65.49
  -2   7   2  920.51   68.29
   1  -7  -2  147.99   17.30
   1  -7  -2  150.48   16.60
   1  -7  -2  115.59   10.80
  -1  -7   2   94.19   10.60
   1  -7  -2  145.59   18.60
  -1  -7   2  145.69   15.20
  -1  -7   2  106.69   11.60
  -1  -7   2  138.29   13.60
   1   7  -2  120.29   12.60
   1   7  -2  115.99   11.10
  -1   7   2   96.39   10.60
  -1   7   2  192.68   17.60
  -1   7   2  137.29   16.40
  -1   7   2  110.19   16.60
   1   7  -2  163.58   15.60
   0  -7  -2 1737.73  131.19
   0  -7  -2 1815.12  130.69
   0  -7  -2 1629.54  129.59
   0  -7   2 1682.03  127.49
   0  -7   2 1771.02  130.19
   0  -7  -2 1826.32  127.89
   0  -7   2 1860.61  129.09
   0  -7   2 1788.72  129.69
   0   7  -2 1748.63  128.99
   0   7   2 1770.72  129.79
   0   7   2 1781.82  131.09
   0   7   2 1721.83  131.29
   0   7   2 1736.53  131.29
   0   7  -2 1893.61  128.79
   1  -7   2 1238.28   97.29
  -1  -7  -2 1314.07   97.39
  -1  -7  -2 1283.47   98.59
   1  -7   2 1283.17   99.19
  -1  -7  -2 1216.78   97.39
   1  -7   2 1351.16   97.19
  -1   7  -2 1365.26   97.19
   1   7   2 1266.17   97.69
  -1   7  -2 1357.36   97.39
  -1   7  -2 1521.35   97.39
  -1   7  -2 1335.07   99.49
   1   7   2 1268.57   97.79
   1   7   2 1218.68   98.59
  -2  -7  -2  787.12   62.99
   2  -7   2  770.42   62.79
   2  -7   2  803.82   64.29
   2  -7   2  791.12   62.79
  -2   7  -2  869.21   62.89
   2   7   2  816.82   63.49
  -2   7  -2  809.82   64.29
  -2   7  -2  735.53   62.29
   2   7   2  798.52   64.19
   2   7   2  803.92   63.39
   3  -7   2  134.59   21.00
  -3  -7  -2  128.59   20.10
  -3  -7  -2  148.89   22.60
  -3   7  -2  123.49   19.60
   3   7   2  131.09   22.60
   3   7   2   95.09   18.30
   3   7   2  117.79   18.40
   4  -7   2  337.67   40.60
  -4  -7  -2  343.47   39.20
  -4   7  -2  322.17   40.10
   4   7   2  388.66   46.20
  -4   7  -2  351.66   35.70
   4   7   2  312.67   37.80
   5  -7   2   29.10   17.30
  -5  -7  -2    2.40   13.00
   5   7   2   -3.90   14.20
  -5   7  -2    3.00   12.60
  -5   7  -2   26.10   16.10
  -6  -7  -2   24.10   20.20
  -6   7  -2   56.89   19.90
   6   7   2   12.20   21.10
   6   7   2    8.20   15.90
  -7  -7  -2   20.00   24.20
   7  -7   2    1.90   23.50
  -7   7  -2   24.00   21.30
   7   7   2   23.40   19.70
  -7   7  -2   46.90   23.60
   7   7   2   43.00   30.00
  -8  -7  -2   17.70   30.00
   8  -7   2   67.59   35.80
  -8   7  -2   85.59   31.80
   8   7   2   65.99   37.20
  -8  -8   2  132.79   41.30
   8  -8  -2  140.69   43.30
  -8   8   2  151.68   44.30
  -8   8   2  127.39   35.60
  -7  -8   2   15.50   21.00
   7  -8  -2    5.40   24.20
  -7  -8   2  -20.20   17.80
  -7   8   2  -12.80   18.40
  -7   8   2    7.40   20.00
  -6  -8   2  237.38   44.20
  -6  -8   2  346.27   45.20
   6  -8  -2  328.97   50.09
  -6   8   2  348.77   53.59
  -6   8   2  284.97   44.70
  -5  -8   2   11.70   12.50
  -5  -8   2   21.30   14.40
   5  -8  -2   38.90   17.80
  -5   8   2   35.80   17.10
  -5   8   2   37.60   16.30
  -4  -8   2  118.49   21.30
   4  -8  -2  159.78   24.70
   4  -8  -2   99.89   20.50
  -4  -8   2  126.59   20.40
   4   8  -2   82.49   18.10
  -4   8   2  155.58   22.30
  -4   8   2  123.99   20.00
  -4   8   2  105.19   24.30
  -4   8   2   98.69   21.70
   4   8  -2  118.49   21.00
   3  -8  -2   47.90   13.20
  -3  -8   2   45.60   11.60
   3  -8  -2   55.29   12.50
  -3  -8   2   33.90   12.50
   3  -8  -2   39.90   11.20
  -3  -8   2   49.20   10.80
   3  -8  -2   25.80   12.00
  -3   8   2   47.30   13.80
   3   8  -2   49.20   11.00
  -3   8   2   30.80    9.20
  -3   8   2   49.60   12.70
  -3   8   2   59.39   15.10
  -2  -8   2  973.50   75.29
   2  -8  -2  995.70   78.59
  -2  -8   2  959.20   73.79
   2  -8  -2  931.41   74.39
   2   8  -2  937.91   74.49
  -2   8   2  996.80   78.69
  -2   8   2 1032.30   77.89
  -2   8   2 1032.30   73.99
   2   8  -2  975.20   75.89
   2   8  -2 1045.00   75.19
  -2   8   2  996.30   77.89
   1  -8  -2   91.99   10.10
  -1  -8   2  113.09   13.20
   1  -8  -2  133.69   15.70
  -1  -8   2   88.29    9.10
   1  -8  -2  148.09   18.20
  -1  -8   2  129.49   13.00
  -1  -8   2   97.49   13.80
  -1   8   2  111.09   17.00
  -1   8   2  115.29   15.50
   1   8  -2  138.59   15.00
  -1   8   2  128.59   17.60
   1   8  -2  100.79    9.80
   1   8  -2  114.49   12.80
   0  -8  -2  862.81   67.29
   0  -8  -2  899.21   68.09
   0  -8   2  860.81   65.39
   0  -8   2  884.91   66.19
   0  -8  -2  856.51   66.39
   0  -8  -2  891.21   64.39
   0  -8   2  798.72   63.59
   0  -8   2  870.51   66.69
   0   8  -2  926.81   65.29
   0   8   2  873.01   67.99
   0   8   2  867.91   67.99
   0   8   2  927.01   66.59
   0   8  -2  868.91   65.79
   0   8   2  866.41   67.39
   1  -8   2   94.09   15.10
   1  -8   2  114.19   14.90
   1  -8   2   94.69   15.10
  -1  -8  -2   85.89   13.80
  -1  -8  -2  112.99   15.70
   1  -8   2  112.89   13.30
  -1  -8  -2  114.59   14.20
  -1   8  -2  110.59   13.20
   1   8   2   75.49   14.30
   1   8   2  104.49   14.90
  -1   8  -2   94.79   13.60
   1   8   2  100.19   14.30
  -1   8  -2  127.29   13.10
   2  -8   2  779.42   64.99
   2  -8   2  872.21   64.29
   2  -8   2  835.72   64.19
  -2  -8  -2  832.32   64.39
  -2   8  -2  772.72   65.09
  -2   8  -2  827.12   63.99
   2   8   2  755.22   64.79
  -2   8  -2  844.22   63.59
   2   8   2  780.22   64.19
   2   8   2  794.02   63.89
   3  -8   2  244.18   29.10
   3  -8   2  215.48   28.40
  -3  -8  -2  218.08   29.20
  -3  -8  -2  246.88   27.80
   3  -8   2  193.38   26.60
   3  -8   2  261.77   30.80
  -3   8  -2  201.68   25.50
   3   8   2  239.08   27.50
   3   8   2  192.28   25.30
  -3   8  -2  225.88   28.30
   3   8   2  193.88   30.00
  -3   8  -2  193.38   25.90
  -4  -8  -2  506.35   46.80
   4  -8   2  437.06   46.10
  -4   8  -2  510.05   44.40
   4   8   2  420.96   43.80
   4   8   2  404.46   46.20
  -4   8  -2  491.45   45.50
  -5  -8  -2   -5.20   14.50
   5  -8   2   60.99   19.20
   5   8   2    7.30   17.30
  -5   8  -2   30.20   15.90
  -5   8  -2    1.80   12.20
   5   8   2    2.90   13.30
  -6  -8  -2  613.84   70.19
   6  -8   2  588.54   69.89
   6   8   2  565.64   60.09
  -6   8  -2  478.45   60.39
  -6   8  -2  562.04   64.99
   6   8   2  539.25   69.59
  -7  -8  -2    5.00   22.20
   7  -8   2    9.20   26.90
   7   8   2   83.19   38.60
   7   8   2   30.50   21.80
  -7   8  -2   33.30   21.60
  -7   8  -2   61.29   27.80
   8  -8   2  263.07   53.89
  -8   8  -2  200.18   41.60
   8   8   2  153.58   45.40
   8  -9  -2   65.19   35.60
  -8  -9   2  -12.80   21.90
  -8   9   2   38.10   24.40
  -8   9   2   38.30   27.30
   7  -9  -2   35.10   31.10
  -7  -9   2   65.89   27.70
  -7  -9   2  -17.10   18.60
  -7   9   2   34.20   23.10
  -7   9   2   -7.60   18.90
  -6  -9   2   88.39   24.70
  -6  -9   2   46.60   23.80
   6  -9  -2   39.50   26.10
  -6   9   2   79.89   24.90
  -6   9   2   64.69   21.60
  -5  -9   2  303.67   38.60
  -5  -9   2  339.67   36.30
   5  -9  -2  254.17   38.70
  -5   9   2  276.17   38.10
  -5   9   2  285.97   40.10
  -4  -9   2   70.09   17.00
  -4  -9   2   74.59   16.00
   4  -9  -2   51.29   16.70
   4  -9  -2   73.49   17.50
   4   9  -2   81.29   17.20
  -4   9   2   65.59   16.00
   4   9  -2   58.29   15.60
  -4   9   2   80.49   20.10
  -4   9   2   96.59   20.90
  -4   9   2  100.09   20.20
  -3  -9   2  921.41   70.19
   3  -9  -2  899.41   69.49
   3  -9  -2  916.01   73.69
   3  -9  -2  906.71   71.49
  -3  -9   2  850.31   68.19
   3  -9  -2  786.02   70.19
  -3   9   2  948.91   72.69
  -3   9   2  826.22   72.19
  -3   9   2  830.42   70.79
   3   9  -2  804.62   68.79
  -3   9   2  932.51   68.29
  -2  -9   2   29.80    8.90
   2  -9  -2   24.40    8.00
   2  -9  -2   29.70   10.90
  -2  -9   2   35.30    7.60
   2  -9  -2   21.10   10.00
   2  -9  -2   54.19   12.60
   2   9  -2   36.70   10.20
  -2   9   2   18.70    9.90
  -2   9   2   43.60    8.40
  -2   9   2   51.59   13.90
  -2   9   2   36.50   11.40
   2   9  -2   32.40    8.60
   2   9  -2   30.50    8.00
  -1  -9   2  214.68   20.20
   1  -9  -2  258.27   24.10
  -1  -9   2  243.38   22.50
  -1  -9   2  235.68   21.60
   1  -9  -2  255.57   23.50
   1  -9  -2  209.58   18.70
  -1   9   2  238.38   23.90
   1   9  -2  225.98   20.90
  -1   9   2  218.98   24.00
  -1   9   2  264.27   25.00
   1   9  -2  234.48   22.10
   0  -9   2  274.87   23.60
   0  -9   2  284.37   26.50
   0  -9   2  335.67   26.30
   0  -9  -2  336.27   28.30
   0  -9  -2  340.57   28.80
   0  -9   2  301.17   27.10
   0  -9  -2  282.77   26.60
   0   9  -2  343.57   25.90
   0   9  -2  285.47   26.20
   0   9   2  321.17   28.70
   0   9   2  285.37   28.20
   0   9   2  333.67   29.30
   0   9   2  322.77   26.80
   1  -9   2 2531.25  185.18
  -1  -9  -2 2409.06  182.88
  -1  -9  -2 2495.15  183.68
   1  -9   2 2383.36  183.28
  -1  -9  -2 2425.16  184.28
   1  -9   2 2599.64  182.58
   1  -9   2 2503.45  184.78
  -1   9  -2 2555.04  182.58
  -1   9  -2 2462.25  183.08
   1   9   2 2264.57  183.88
   1   9   2 2503.65  183.58
  -1   9  -2 2845.32  182.58
  -2  -9  -2  107.59   17.50
   2  -9   2   92.79   17.40
   2  -9   2  110.59   16.80
   2  -9   2  138.49   18.50
  -2   9  -2  124.49   17.10
   2   9   2  124.99   19.60
   2   9   2  129.69   19.30
   2   9   2  112.49   17.10
  -2   9  -2  118.19   19.00
  -2   9  -2  136.19   18.40
  -3  -9  -2 1012.10   77.09
   3  -9   2  989.90   78.79
   3  -9   2  893.61   76.09
   3  -9   2  906.81   77.49
  -3  -9  -2  927.21   77.89
   3  -9   2  994.10   78.49
  -3   9  -2  987.40   78.29
   3   9   2  950.70   76.19
  -3   9  -2  928.71   76.99
  -3   9  -2 1026.70   76.99
   3   9   2  932.31   79.29
   3   9   2  919.81   75.89
  -4  -9  -2   28.40   14.50
   4  -9   2   49.70   17.00
   4   9   2   36.00   15.40
   4   9   2   49.50   19.50
  -4   9  -2   66.89   16.70
  -4   9  -2   43.80   15.80
   5  -9   2   10.80   15.20
  -5  -9  -2   32.20   19.10
  -5   9  -2   22.50   16.20
   5   9   2   -0.40   16.50
  -5   9  -2   46.80   18.80
   5   9   2    5.40   12.80
  -6  -9  -2    9.10   17.90
   6  -9   2   29.30   21.40
   6   9   2   33.10   22.50
   6   9   2   19.10   16.30
  -6   9  -2   36.10   19.50
  -6   9  -2   29.40   20.80
  -7  -9  -2   17.60   26.10
   7  -9   2   46.40   27.50
  -7   9  -2   45.10   22.30
  -7   9  -2   27.10   23.90
   7   9   2   29.60   27.50
   8 -10  -2   62.99   38.80
  -8  10   2   39.70   27.90
  -8  10   2   83.49   34.10
  -7 -10   2   -1.90   20.50
   7 -10  -2   86.89   35.30
  -7 -10   2   75.19   27.00
  -7  10   2   -4.90   20.30
  -7  10   2   29.20   24.50
  -6 -10   2    2.70   16.00
   6 -10  -2  -21.60   18.30
  -6 -10   2   22.00   19.20
  -6  10   2   30.20   20.00
  -6  10   2   12.10   18.80
  -5 -10   2   91.39   23.10
   5 -10  -2  120.89   25.10
  -5 -10   2   74.79   19.10
  -5  10   2  114.09   25.70
  -5  10   2   93.19   24.80
  -4 -10   2    1.80   11.50
   4 -10  -2    3.70   10.80
  -4 -10   2   29.70   12.20
   4  10  -2    1.50    9.70
  -4  10   2   52.79   16.00
   4  10  -2    7.60    9.90
  -4  10   2    2.10   13.20
  -4  10   2   26.70   13.00
  -4  10   2   20.70   11.20
   3 -10  -2  742.13   64.49
  -3 -10   2  894.11   65.99
   3 -10  -2  817.12   66.79
   3 -10  -2  829.02   68.99
  -3 -10   2  793.02   62.79
   3 -10  -2  809.22   67.39
  -3  10   2  781.52   68.49
  -3  10   2  809.92   63.59
   3  10  -2  777.92   64.39
  -3  10   2  805.72   67.39
  -3  10   2  817.22   67.09
  -2 -10   2    6.50    5.10
   2 -10  -2   10.20    6.30
   2 -10  -2   -9.10    6.70
  -2 -10   2    9.60    7.90
  -2 -10   2    5.30    4.30
   2 -10  -2   -3.70    7.20
   2 -10  -2   15.30   10.20
  -2  10   2   10.30   10.50
   2  10  -2   12.90    8.70
  -2  10   2   11.10    6.40
   2  10  -2   23.60    7.00
  -2  10   2   15.10   10.10
   2  10  -2   16.00    6.90
  -2  10   2    9.90    9.00
   1 -10  -2  352.56   31.70
  -1 -10   2  320.27   28.20
  -1 -10   2  363.76   30.70
  -1 -10   2  318.97   29.10
   1 -10  -2  312.27   26.60
  -1  10   2  357.86   32.20
  -1  10   2  340.77   31.50
  -1  10   2  362.06   32.60
   1  10  -2  365.16   29.40
   1  10  -2  351.66   30.20
   0 -10  -2  493.15   42.30
   0 -10   2  521.05   40.60
   0 -10  -2  443.96   40.90
   0 -10   2  500.85   41.50
   0 -10  -2  513.75   42.90
   0 -10   2  476.25   37.80
   0 -10   2  519.25   41.60
   0  10  -2  506.75   41.10
   0  10   2  510.15   41.10
   0  10   2  541.05   43.00
   0  10   2  550.14   43.30
   0  10   2  518.25   43.50
   0  10  -2  528.85   40.30
  -1 -10  -2  471.25   40.80
  -1 -10  -2  494.55   41.60
   1 -10   2  490.75   41.70
   1 -10   2  483.55   39.20
   1 -10   2  513.35   40.90
   1 -10   2  475.05   41.90
  -1 -10  -2  479.95   40.10
   1  10   2  439.36   41.10
   1  10   2  436.56   41.70
  -1  10  -2  528.35   39.50
   1  10   2  453.75   40.20
  -1  10  -2  508.65   40.20
  -1  10  -2  519.95   39.00
   2 -10   2  108.89   18.20
  -2 -10  -2  111.59   17.40
  -2 -10  -2  135.09   18.90
   2 -10   2  122.29   17.90
  -2 -10  -2  143.39   19.40
   2 -10   2  128.09   20.50
  -2  10  -2  133.69   17.70
   2  10   2   86.89   16.00
  -2  10  -2   97.89   17.00
  -2  10  -2  135.89   20.50
   2  10   2  138.49   20.50
   2  10   2   92.49   17.00
   3 -10   2  957.40   77.19
  -3 -10  -2  932.91   77.49
   3 -10   2  998.90   81.49
  -3 -10  -2  924.81   76.19
   3 -10   2  931.11   79.29
   3 -10   2  904.71   77.39
   3  10   2  875.71   75.09
   3  10   2  969.00   75.89
   3  10   2  869.81   78.29
  -3  10  -2 1050.39   76.39
  -3  10  -2  957.10   76.59
  -3  10  -2  999.00   78.09
   4 -10   2   19.90   14.70
  -4 -10  -2    8.10   12.40
   4  10   2   57.39   15.90
  -4  10  -2   28.90   13.90
   4  10   2   17.20   16.20
  -4  10  -2   33.20   14.00
  -5 -10  -2   73.79   23.40
   5 -10   2  118.89   26.30
   5  10   2   36.70   20.50
   5  10   2   58.39   19.00
  -5  10  -2   83.29   21.70
  -5  10  -2   72.59   20.50
   6 -10   2   56.29   24.60
  -6 -10  -2   23.00   20.00
  -6  10  -2   59.09   22.60
   6  10   2   60.09   18.40
   6  10   2   42.70   25.90
  -6  10  -2   42.30   21.80
   7 -10   2  487.75   67.19
  -7 -10  -2  376.76   62.59
  -7  10  -2  321.07   49.70
   7  10   2  408.56   69.59
  -7  10  -2  402.06   57.19
  -7 -11   2  -10.60   19.20
   7 -11  -2    0.90   26.10
  -7  11   2   -5.40   19.80
  -7  11   2    3.90   20.60
  -6 -11   2  476.95   56.39
  -6 -11   2  375.06   50.99
   6 -11  -2  426.96   58.39
  -6  11   2  508.45   62.69
  -6  11   2  392.96   52.39
   5 -11  -2  310.37   41.70
  -5 -11   2  276.97   41.20
  -5 -11   2  253.67   37.00
  -5  11   2  291.17   41.40
  -5  11   2  317.27   42.90
   4 -11  -2  393.76   38.50
  -4 -11   2  372.06   35.30
  -4 -11   2  338.07   37.40
  -4  11   2  402.86   44.40
  -4  11   2  392.56   39.50
  -4  11   2  383.36   42.30
  -4  11   2  405.66   37.30
   4  11  -2  325.87   36.60
   3 -11  -2   76.69   16.60
  -3 -11   2   61.89   13.80
  -3 -11   2   65.79   11.80
   3 -11  -2   67.19   17.80
   3 -11  -2   30.50   12.60
   3 -11  -2   88.99   15.00
  -3  11   2   97.59   18.40
  -3  11   2   64.59   12.70
  -3  11   2   71.79   16.50
   3  11  -2   55.69   12.80
   3  11  -2   76.79   14.30
  -3  11   2   75.69   17.70
   2 -11  -2  146.49   17.30
   2 -11  -2  185.38   23.20
  -2 -11   2  164.98   19.60
  -2 -11   2  125.49   14.00
   2 -11  -2  161.48   21.90
   2 -11  -2  132.49   20.90
   2  11  -2  135.69   14.50
   2  11  -2  168.08   21.40
  -2  11   2  196.58   26.00
  -2  11   2  134.79   15.70
  -2  11   2  163.58   21.70
  -2  11   2  157.48   22.20
   2  11  -2  126.49   14.60
   1 -11  -2   -1.20    3.10
  -1 -11   2   -0.40    5.70
  -1 -11   2    1.80    6.60
   1 -11  -2    7.90    7.40
   1 -11  -2   11.40    7.30
   1 -11  -2    1.90    4.20
  -1 -11   2    6.50    5.70
  -1  11   2    5.50    8.10
  -1  11   2   -0.50    7.60
   1  11  -2   -2.70    6.60
  -1  11   2    2.90    7.00
  -1  11   2    3.90    8.30
   1  11  -2   -6.90    5.40
   1  11  -2    2.60    7.40
   0 -11   2 3429.46  242.38
   0 -11   2 3326.87  242.18
   0 -11  -2 3135.69  241.78
   0 -11  -2 3382.46  243.58
   0 -11   2 3488.65  241.28
   0 -11   2 3265.77  238.38
   0  11   2 3165.58  243.48
   0  11  -2 3486.55  240.98
   0  11   2 3233.28  243.38
   0  11   2 3280.87  241.78
   0  11  -2 3229.08  241.38
   0  11   2 3344.67  243.08
  -1 -11  -2  114.69   15.50
   1 -11   2  104.09   16.50
  -1 -11  -2   91.29   15.40
   1 -11   2  109.59   15.90
   1 -11   2   91.89   16.50
   1 -11   2  107.39   14.40
  -1 -11  -2  109.59   17.40
  -1  11  -2  123.99   14.80
  -1  11  -2  100.19   13.10
  -1  11  -2   95.59   15.00
   1  11   2   92.29   14.60
   1  11   2   85.29   16.40
   1  11   2   83.99   16.40
  -2 -11  -2  618.64   52.99
   2 -11   2  671.03   53.19
  -2 -11  -2  600.84   53.09
  -2 -11  -2  606.44   52.79
   2 -11   2  684.13   54.69
   2 -11   2  651.53   53.79
  -2  11  -2  657.63   53.39
  -2  11  -2  590.44   53.99
   2  11   2  599.94   52.89
  -2  11  -2  708.83   52.69
   3 -11   2  320.17   36.20
   3 -11   2  270.97   33.50
  -3 -11  -2  288.87   34.30
  -3 -11  -2  236.68   30.90
   3  11   2  232.98   29.60
  -3  11  -2  281.97   34.40
  -3  11  -2  293.37   29.70
   3  11   2  270.37   32.00
   3  11   2  263.57   36.10
  -3  11  -2  315.67   31.60
   4 -11   2  534.45   52.99
  -4 -11  -2  622.24   52.09
   4  11   2  462.55   53.49
   4  11   2  549.35   49.80
  -4  11  -2  583.14   51.89
  -4  11  -2  548.95   51.79
   5 -11   2   -3.30   14.90
  -5 -11  -2    1.90   14.10
   5  11   2   15.60   19.10
  -5  11  -2   13.00   14.60
   5  11   2  -22.00    9.30
  -5  11  -2  -18.50   13.00
   6 -11   2   52.69   23.40
  -6 -11  -2   28.00   24.00
   6  11   2   44.50   24.40
  -6  11  -2   48.80   24.00
  -6  11  -2    6.60   18.80
   6  11   2   -4.40   14.30
  -7 -11  -2   23.10   28.20
   7 -11   2   20.80   25.80
  -7  11  -2   41.90   23.30
  -7  11  -2   37.40   27.40
   7  11   2   75.79   32.30
   7 -12  -2  -12.80   28.20
  -7 -12   2   35.00   24.30
  -7  12   2  -14.30   19.60
  -7  12   2   -6.10   19.90
  -6 -12   2  401.26   56.99
   6 -12  -2  496.45   60.39
  -6  12   2  339.07   51.99
  -6  12   2  366.86   51.69
   5 -12  -2   73.99   21.70
  -5 -12   2   33.70   18.40
  -5 -12   2   35.30   16.30
  -5  12   2   58.59   20.20
  -5  12   2   51.59   19.10
  -4 -12   2  123.89   23.70
  -4 -12   2  124.89   19.50
   4 -12  -2  198.58   25.90
  -4  12   2  130.79   24.80
   4  12  -2  142.79   22.50
  -4  12   2  153.58   26.70
  -4  12   2  141.69   22.80
  -4  12   2  130.09   26.00
   3 -12  -2   15.40   11.80
  -3 -12   2   16.80   11.70
   3 -12  -2   28.40   13.40
   3 -12  -2   50.09   12.70
  -3  12   2   42.50   13.90
  -3  12   2   24.40    9.10
  -3  12   2   37.30   14.10
  -3  12   2   38.20   15.20
   3  12  -2   24.10    9.50
   3  12  -2   28.80   12.70
   3  12  -2   29.00   10.60
  -2 -12   2   27.70    7.10
   2 -12  -2   26.00    8.40
   2 -12  -2   19.70    9.80
   2 -12  -2   28.00   11.40
  -2 -12   2   11.60    8.60
   2 -12  -2   21.80    9.90
  -2  12   2   39.10   11.70
   2  12  -2   15.20    9.50
   2  12  -2   13.60    7.70
  -2  12   2   26.40    7.90
   2  12  -2   23.70    7.10
  -2  12   2   27.20   12.40
   2  12  -2   25.40    6.40
  -2  12   2   24.00   12.10
  -1 -12   2  130.49   16.20
   1 -12  -2   97.39   16.40
   1 -12  -2  102.69   12.30
  -1 -12   2  109.19   14.40
   1 -12  -2   97.59   15.60
  -1 -12   2  115.29   17.00
   1  12  -2  114.59   15.50
   1  12  -2   98.49   14.70
  -1  12   2   79.09   16.30
  -1  12   2  107.99   15.70
   1  12  -2  106.29   16.00
  -1  12   2  136.19   19.70
  -1  12   2  105.29   18.80
   0 -12  -2  548.75   45.10
   0 -12   2  548.65   40.70
   0 -12   2  550.94   45.20
   0 -12  -2  532.35   46.50
   0 -12   2  552.84   45.30
   0 -12   2  503.05   43.90
   0 -12  -2  580.24   46.70
   0  12  -2  546.65   44.70
   0  12   2  573.34   47.00
   0  12  -2  539.95   43.60
   0  12   2  495.95   44.30
   0  12   2  536.25   47.30
   0  12   2  567.64   46.30
   0  12  -2  547.35   45.50
   1 -12   2  156.48   17.80
   1 -12   2  182.28   21.50
  -1 -12  -2  154.88   21.40
   1 -12   2  142.59   21.00
  -1 -12  -2  153.48   18.80
   1 -12   2  139.99   20.60
  -1 -12  -2  131.39   19.10
   1  12   2  142.89   21.00
   1  12   2  130.89   18.30
   1  12   2  147.49   21.60
  -1  12  -2  145.29   15.90
  -1  12  -2  136.59   19.00
  -2 -12  -2   65.39   13.80
  -2 -12  -2   50.79   12.60
   2 -12   2   56.89   13.70
   2 -12   2   76.79   14.50
   2 -12   2   56.89   12.90
   2 -12   2   79.09   15.70
  -2 -12  -2   77.59   14.20
  -2  12  -2   63.39   14.60
  -2  12  -2   79.59   13.80
  -2  12  -2   59.59   15.00
   2  12   2   82.99   15.80
   3 -12   2  275.27   32.90
  -3 -12  -2  193.88   29.70
   3 -12   2  277.27   32.90
  -3 -12  -2  236.68   30.60
  -3  12  -2  243.48   31.10
  -3  12  -2  266.07   38.40
   3  12   2  230.78   29.30
  -3  12  -2  260.77   30.70
   3  12   2  252.57   35.00
   3  12   2  216.78   27.50
  -4 -12  -2 1383.56  107.49
   4 -12   2 1238.68  107.49
  -4  12  -2 1317.47  107.79
   4  12   2 1258.17  109.89
  -4  12  -2 1366.76  105.89
   4  12   2 1335.67  104.99
  -5 -12  -2    3.20   15.20
   5 -12   2   22.40   17.60
   5  12   2   18.90   14.10
  -5  12  -2   22.00   15.80
  -5  12  -2    7.30   15.10
   5  12   2   30.00   19.70
   6 -12   2  350.86   55.39
  -6 -12  -2  420.16   59.79
   6  12   2  350.86   54.39
  -6  12  -2  347.27   48.40
   6  12   2  362.26   46.70
  -6  12  -2  450.75   59.29
  -7 -12  -2   37.50   25.40
   7 -12   2   17.40   25.10
   7  12   2  -25.10   26.30
  -7  12  -2   46.00   27.20
  -7  12  -2  -23.10   18.90
  -7 -13   2   -5.60   23.80
   7 -13  -2    9.00   25.80
  -7  13   2   49.40   25.60
  -7  13   2   -1.90   22.90
  -6 -13   2   48.20   25.70
   6 -13  -2   77.99   27.30
  -6  13   2   51.59   24.50
  -6  13   2   47.30   23.20
   5 -13  -2  653.23   60.89
  -5 -13   2  591.84   60.09
  -5  13   2  571.64   60.89
  -5  13   2  686.43   63.99
  -4 -13   2   67.99   18.70
   4 -13  -2   75.59   18.60
  -4  13   2   77.09   20.90
  -4  13   2   71.19   19.60
   4  13  -2   49.20   15.40
  -4  13   2   76.39   21.00
  -4  13   2   91.59   17.80
  -3 -13   2  993.20   76.09
   3 -13  -2  881.21   73.89
   3  13  -2  949.01   76.49
  -3  13   2  916.91   77.69
   3  13  -2  858.61   72.19
  -3  13   2  924.51   77.49
   3  13  -2  961.80   75.49
  -3  13   2  928.71   73.29
  -3  13   2 1005.20   79.19
  -2 -13   2   -4.30    5.30
   2 -13  -2    0.50    7.80
  -2 -13   2    0.50    7.20
   2 -13  -2    0.90    9.20
   2 -13  -2  -16.70    8.00
   2 -13  -2    7.10    6.20
  -2  13   2    0.50    9.40
  -2  13   2    6.00    9.90
   2  13  -2    6.50    6.90
   2  13  -2    3.90    4.70
  -2  13   2   -2.30    6.00
  -2  13   2   -2.20   10.50
   2  13  -2  -13.50    6.30
   2  13  -2    3.50    8.30
  -1 -13   2  803.42   63.29
   1 -13  -2  833.42   65.39
  -1 -13   2  824.42   62.89
  -1 -13   2  775.62   64.59
   1 -13  -2  780.32   60.99
   1 -13  -2  848.12   65.89
   1  13  -2  794.92   63.09
  -1  13   2  769.92   65.79
  -1  13   2  842.82   64.39
   1  13  -2  807.92   64.59
  -1  13   2  812.62   67.09
  -1  13   2  786.72   65.89
   0 -13   2  310.97   27.30
   0 -13   2  290.57   26.90
   0 -13  -2  287.47   28.30
   0 -13  -2  268.97   26.50
   0 -13   2  284.87   25.80
   0 -13  -2  286.47   27.70
   0  13   2  252.57   28.50
   0  13   2  268.17   25.70
   0  13   2  287.97   27.90
   0  13   2  308.37   28.90
   0  13  -2  229.98   26.40
   0  13  -2  270.87   26.30
   0  13  -2  213.88   24.00
  -1 -13  -2 2103.59  158.48
   1 -13   2 2211.18  157.58
  -1 -13  -2 2204.78  159.88
  -1 -13  -2 2035.10  160.08
   1 -13   2 2059.39  160.38
   1 -13   2 2242.38  160.78
   1 -13   2 2153.28  160.68
   1  13   2 2009.60  160.48
   1  13   2 2027.60  160.58
  -1  13  -2 2000.30  158.88
  -1  13  -2 2420.36  157.28
   2 -13   2   87.69   16.60
  -2 -13  -2   64.49   14.10
   2 -13   2   79.89   17.20
  -2 -13  -2   51.29   13.60
   2 -13   2   72.69   16.30
   2 -13   2   86.79   15.70
  -2 -13  -2   62.69   14.50
  -2  13  -2   90.79   17.40
  -2  13  -2   71.09   14.00
  -2  13  -2   83.99   14.80
  -2  13  -2   94.19   16.60
   2  13   2   71.39   15.60
  -3 -13  -2 1072.49   77.59
   3 -13   2  908.41   75.79
   3 -13   2  945.41   76.99
  -3 -13  -2  862.71   76.09
  -3  13  -2 1001.60   75.09
  -3  13  -2  866.31   75.59
   3  13   2  859.11   73.49
   3  13   2  842.12   74.29
   4 -13   2   44.50   17.80
  -4 -13  -2   52.29   17.90
   4  13   2   29.00   13.60
  -4  13  -2   46.20   16.40
   4  13   2   38.70   17.90
  -4  13  -2   51.19   16.40
  -5 -13  -2   35.70   18.00
   5 -13   2    5.60   15.80
   5  13   2   20.50   14.20
   5  13   2    8.40   18.20
  -5  13  -2    8.90   16.40
  -5  13  -2   45.80   19.80
  -6 -13  -2    6.00   16.80
   6 -13   2   48.20   25.70
   6  13   2  -15.40   16.80
   6  13   2   19.50   22.40
  -6  13  -2    7.90   18.50
  -6  13  -2   24.00   18.80
   7 -13   2  -11.80   20.40
  -7 -13  -2   -0.10   25.90
   7  13   2  -17.50   22.30
  -7  13  -2  -34.90   16.70
  -7  13  -2   18.50   24.80
  -7 -14   2  -32.00   20.20
   7 -14  -2    3.20   26.50
  -7  14   2   57.19   31.70
  -7  14   2    8.00   22.90
  -6 -14   2   43.90   23.90
   6 -14  -2   43.70   25.50
  -6  14   2   93.29   28.80
  -6  14   2   92.29   29.20
  -5 -14   2  226.48   37.20
   5 -14  -2  200.08   34.00
  -5  14   2  192.08   32.30
  -5  14   2  261.17   38.40
  -5  14   2  174.18   32.20
  -4 -14   2    9.30   11.90
   4 -14  -2    1.00   11.30
  -4  14   2   13.40   15.20
  -4  14   2    0.60   12.40
  -4  14   2   23.80   12.00
   4  14  -2  -12.30    9.70
  -4  14   2   -6.50   11.40
  -3 -14   2  322.77   31.30
   3 -14  -2  288.57   30.10
  -3 -14   2  241.18   23.30
   3  14  -2  279.27   23.80
   3  14  -2  236.48   25.80
   3  14  -2  241.18   32.00
  -3  14   2  317.97   36.80
  -3  14   2  279.87   28.20
   3  14  -2  310.87   30.70
  -3  14   2  304.47   36.20
  -3  14   2  281.17   34.50
   2 -14  -2    6.90    9.60
   2 -14  -2   25.50    8.00
   2 -14  -2    9.60    9.50
  -2 -14   2    9.30    8.90
   2 -14  -2   -1.90    8.20
  -2 -14   2    6.80    6.20
   2  14  -2    0.10    4.90
   2  14  -2   -0.70    8.30
   2  14  -2    0.80    6.80
  -2  14   2    5.30   10.20
  -2  14   2    7.20   10.70
  -2  14   2   -3.10    9.10
   2  14  -2   12.70    8.00
  -1 -14   2  166.28   20.00
   1 -14  -2  191.38   25.00
   1 -14  -2  200.88   22.60
   1 -14  -2  177.08   23.50
  -1 -14   2  249.08   27.10
  -1 -14   2  217.58   23.60
   1 -14  -2  179.58   18.70
  -1  14   2  222.58   26.40
  -1  14   2  230.68   27.50
  -1  14   2  196.78   23.80
  -1  14   2  216.28   27.70
   1  14  -2  260.97   26.30
   1  14  -2  187.88   21.30
   0 -14   2   95.79   15.30
   0 -14   2   98.19    9.90
   0 -14  -2   93.09   16.00
   0 -14   2  114.89   17.30
   0 -14   2  105.09   16.60
   0 -14  -2   89.39   16.60
   0 -14  -2  111.99   18.40
   0  14  -2  134.29   18.90
   0  14   2   81.59   17.50
   0  14   2  131.79   19.20
   0  14  -2  122.59   17.50
   0  14   2   96.39   17.50
   1 -14   2  191.98   25.40
  -1 -14  -2  198.48   24.30
   1 -14   2  173.18   23.80
  -1 -14  -2  237.08   22.60
  -1 -14  -2  221.98   26.50
   1 -14   2  216.48   21.00
   1 -14   2  215.08   26.90
   1  14   2  192.98   26.40
  -1  14  -2  183.98   23.60
  -1  14  -2  204.38   21.80
   1  14   2  215.58   26.30
  -1  14  -2  250.07   20.90
   2 -14   2  148.99   31.10
   2 -14   2  116.39   20.30
   2 -14   2  150.78   20.70
  -2 -14  -2  129.39   20.10
  -2 -14  -2  131.89   20.90
  -2 -14  -2  122.69   20.00
   2 -14   2  115.59   20.20
  -2  14  -2  146.69   19.60
  -2  14  -2  128.49   18.50
   2  14   2   79.69   18.50
  -2  14  -2  129.29   20.90
   2  14   2   97.69   20.10
   3 -14   2 1249.28   99.69
   3 -14   2 1328.57  100.89
  -3 -14  -2 1209.28   98.89
  -3  14  -2 1241.18   99.79
  -3  14  -2 1347.17   98.69
   3  14   2 1070.29   95.99
   3  14   2 1291.57   98.49
   4 -14   2  188.38   29.90
  -4 -14  -2  141.59   27.90
  -4  14  -2  202.08   29.80
  -4  14  -2  157.68   26.60
   4  14   2  155.28   25.30
  -5 -14  -2  440.66   53.49
   5 -14   2  458.65   50.29
   5  14   2  392.46   45.70
  -5  14  -2  466.85   48.00
  -5  14  -2  514.35   57.29
  -6 -14  -2   38.00   22.50
   6 -14   2   78.59   29.10
   6  14   2  100.09   23.20
  -6  14  -2   42.80   25.70
  -6  14  -2   46.60   24.50
   7 -14   2   46.30   27.90
  -7  14  -2   45.70   32.80
  -7  14  -2    1.10   21.30
   7 -15  -2    9.90   26.60
  -7  15   2   15.30   23.20
  -7  15   2   48.10   29.20
   6 -15  -2  409.46   55.29
  -6 -15   2  278.27   51.59
  -6  15   2  334.67   48.60
  -6  15   2  389.26   58.39
  -5 -15   2  108.79   26.30
   5 -15  -2  118.79   26.30
  -5  15   2   83.09   25.20
  -5  15   2   93.99   26.30
  -5  15   2  125.79   27.90
   4 -15  -2  560.64   52.59
  -4 -15   2  581.44   52.99
  -4  15   2  508.95   54.89
  -4  15   2  528.85   55.99
  -4  15   2  551.74   55.49
   4  15  -2  544.25   50.09
   4  15  -2  578.64   56.19
  -4  15   2  680.23   55.19
  -3 -15   2  190.78   27.50
   3 -15  -2  201.88   25.30
  -3 -15   2  193.98   19.20
  -3  15   2  192.08   31.30
  -3  15   2  237.48   26.20
   3  15  -2  154.68   19.10
   3  15  -2  195.98   23.10
  -3  15   2  245.78   33.70
   3  15  -2  199.28   28.90
  -3  15   2  174.38   27.90
   3  15  -2  229.58   27.70
   2 -15  -2 1020.90   80.59
   2 -15  -2 1039.40   75.69
   2 -15  -2 1035.90   81.49
  -2 -15   2  975.60   78.39
  -2 -15   2  946.41   75.09
   2  15  -2  929.61   75.39
  -2  15   2 1060.69   81.29
   2  15  -2 1010.30   78.09
  -2  15   2  895.01   80.69
   2  15  -2  941.41   78.99
  -2  15   2 1000.80   81.29
   2  15  -2  966.90   72.79
   1 -15  -2    1.40    6.90
  -1 -15   2   -3.30    6.30
   1 -15  -2    0.80    5.30
   1 -15  -2    4.00    8.10
  -1 -15   2    8.70    6.90
  -1 -15   2   -0.70    6.80
   1 -15  -2   -5.70    6.90
   1  15  -2    3.90    8.50
   1  15  -2  -20.40    6.30
  -1  15   2    6.20    9.10
  -1  15   2   -6.20    8.80
   1  15  -2   -2.40    6.30
  -1  15   2    2.60    4.50
  -1  15   2    6.40    9.90
   0 -15   2 1195.18   89.39
   0 -15  -2 1107.59   89.89
   0 -15   2 1100.39   84.79
   0 -15   2 1126.69   90.09
   0 -15  -2 1100.79   91.39
   0 -15  -2 1134.59   91.29
   0 -15   2 1154.28   90.59
   0  15  -2 1121.99   89.79
   0  15   2 1166.68   92.49
   0  15   2 1067.69   91.19
   0  15   2 1236.68   91.29
   0  15  -2 1304.17   84.99
   0  15  -2 1146.59   90.69
   0  15  -2 1190.88   88.89
   1 -15   2   74.29   16.40
   1 -15   2  109.19   14.50
  -1 -15  -2   92.09   17.40
  -1 -15  -2   91.19   16.10
   1 -15   2   83.59   17.60
   1 -15   2   99.19   18.20
  -1  15  -2   81.79   14.40
  -1  15  -2   88.99   13.00
   1  15   2  112.59   19.40
   1  15   2   70.59   17.40
  -1  15  -2   87.19   16.80
  -2 -15  -2  884.71   79.39
  -2 -15  -2  987.80   80.09
   2 -15   2  981.10   78.89
  -2 -15  -2 1018.20   79.99
   2 -15   2  947.11   80.19
   2  15   2  938.81   81.19
  -2  15  -2  983.50   80.09
  -2  15  -2 1126.99   78.49
  -2  15  -2 1138.09   79.89
   2  15   2  921.81   80.19
  -3 -15  -2   62.49   16.70
   3 -15   2   90.89   19.50
   3 -15   2   82.79   18.80
  -3  15  -2   75.19   16.90
  -3  15  -2   74.79   18.80
   3  15   2   82.69   18.40
   3  15   2   45.00   13.90
  -4 -15  -2  409.36   50.69
   4 -15   2  456.95   47.20
  -4  15  -2  466.95   44.90
  -4  15  -2  458.05   46.80
   4  15   2  407.96   43.60
   5 -15   2   -6.60   15.50
  -5 -15  -2   -0.70   15.70
  -5  15  -2   27.80   17.10
  -5  15  -2   37.60   17.90
   5  15   2   22.60   15.10
  -6 -15  -2   21.50   22.40
   6 -15   2   20.60   21.30
  -6  15  -2   32.70   20.90
   6  15   2   -4.20   14.40
  -6  15  -2    9.90   18.90
  -7 -15  -2    9.50   22.80
   7 -15   2   14.00   23.70
  -7  15  -2   -1.10   24.40
  -7  15  -2  -47.80   16.80
   7 -16  -2    8.80   27.20
  -7  16   2   24.50   26.10
  -7  16   2  -15.50   20.30
   6 -16  -2  285.37   43.40
  -6 -16   2  149.39   39.30
  -6  16   2  125.19   30.90
  -6  16   2  163.78   39.60
   5 -16  -2   75.49   23.30
  -5 -16   2   49.40   24.90
  -5  16   2   66.39   22.30
  -5  16   2   50.69   22.20
  -5  16   2  143.39   30.00
   4 -16  -2  192.28   29.50
  -4 -16   2  196.38   30.90
  -4  16   2  204.48   28.90
  -4  16   2  218.28   34.50
   4  16  -2  246.58   35.70
  -4  16   2  209.88   32.70
  -4  16   2  198.28   32.60
   4  16  -2  188.28   26.20
  -3 -16   2   45.70   14.40
  -3 -16   2   34.70    9.00
   3 -16  -2   64.39   15.00
   3  16  -2   52.99   16.00
   3  16  -2   70.99   17.00
   3  16  -2   43.90    9.90
  -3  16   2   50.59   12.70
  -3  16   2   65.09   19.00
  -3  16   2   58.49   18.60
  -3  16   2   44.30   17.70
   3  16  -2   38.10   11.00
   2 -16  -2  106.69   20.90
   2 -16  -2  167.28   17.70
  -2 -16   2  125.29   17.40
  -2 -16   2  150.08   21.00
  -2  16   2  152.68   24.30
   2  16  -2  186.18   23.70
   2  16  -2  137.09   20.50
  -2  16   2  126.19   24.00
   2  16  -2  145.59   19.00
  -2  16   2  159.78   24.50
   1 -16  -2  135.39   23.10
  -1 -16   2  122.19   18.20
  -1 -16   2  115.59   17.10
  -1 -16   2  121.19   19.90
   1 -16  -2  108.79   18.60
   1 -16  -2  133.79   16.30
   1 -16  -2  126.49   19.70
   1  16  -2  112.49   17.40
   1  16  -2  140.89   19.60
   1  16  -2  143.09   20.40
  -1  16   2  133.49   20.90
  -1  16   2  125.09   21.90
  -1  16   2  135.99   22.40
   0 -16  -2  194.58   23.30
   0 -16  -2  157.68   23.40
   0 -16  -2  158.08   22.80
   0 -16   2  190.18   24.70
   0 -16   2  204.78   23.50
   0 -16   2  144.89   21.50
   0  16   2  196.68   26.80
   0  16   2  186.88   25.40
   0  16  -2  148.79   20.00
   0  16  -2  167.48   23.40
   0  16  -2  220.28   24.90
   0  16   2  197.58   24.30
  -1 -16  -2   75.59   16.20
   1 -16   2   63.19   15.90
   1 -16   2  111.09   18.60
   1 -16   2   92.99   16.80
  -1 -16  -2  103.89   18.60
   1 -16   2  101.89   14.40
   1  16   2   69.79   17.60
   1  16   2   71.89   17.50
  -1  16  -2   80.19   16.70
  -1  16  -2   93.29   18.30
  -1  16  -2   90.99   15.00
  -1  16  -2  109.59   14.10
   2 -16   2  191.98   26.10
  -2 -16  -2  205.88   25.90
  -2 -16  -2  164.48   23.60
  -2 -16  -2  155.68   23.80
   2 -16   2  187.28   24.00
   2  16   2  164.98   27.10
   2  16   2  122.79   23.50
  -2  16  -2  202.08   27.10
  -2  16  -2  189.58   24.20
  -2  16  -2  206.38   23.60
   3 -16   2  214.48   29.00
  -3 -16  -2  196.38   27.80
   3 -16   2  162.48   28.00
   3  16   2  123.99   24.30
  -3  16  -2  216.68   27.30
  -3  16  -2  144.29   25.70
   4 -16   2  506.25   49.60
  -4 -16  -2  449.56   54.19
  -4  16  -2  473.95   47.80
   4  16   2  467.75   46.60
  -4  16  -2  501.45   50.89
  -5 -16  -2   26.30   19.00
   5 -16   2   49.50   21.90
   5  16   2   61.39   19.20
  -5  16  -2   22.00   17.40
  -5  16  -2   17.90   18.90
   6 -16   2  286.67   45.70
  -6 -16  -2  279.87   50.49
   6  16   2  286.77   45.20
  -6  16  -2  277.57   46.40
  -6  16  -2  266.27   40.00
  -7 -16  -2   31.80   35.00
   7 -16   2   35.50   26.00
  -7  16  -2   39.60   25.60
  -7  16  -2   67.89   32.70
   7 -17  -2   96.39   36.70
  -7  17   2   59.89   28.90
  -7  17   2   69.79   30.10
  -6 -17   2    0.70   21.00
   6 -17  -2   16.90   21.80
  -6  17   2  -10.00   18.80
  -6  17   2   25.20   21.50
  -5 -17   2  327.37   47.60
   5 -17  -2  287.67   41.80
  -5  17   2  257.17   43.60
  -5  17   2  336.37   47.20
   5  17  -2  363.46   51.59
  -5  17   2  293.07   44.50
   4 -17  -2   20.30   14.00
  -4 -17   2   26.50   14.70
  -4  17   2   32.10   16.70
   4  17  -2    9.90   15.70
   4  17  -2    9.50   10.40
  -4  17   2   27.90   17.50
  -4  17   2   31.90   15.00
  -4  17   2    2.30   15.20
   3 -17  -2 1755.22  125.09
  -3 -17   2 1606.64  121.59
  -3 -17   2 1682.33  128.69
   3  17  -2 1525.25  127.89
  -3  17   2 1726.93  130.99
  -3  17   2 1625.54  129.39
  -3  17   2 1718.73  125.39
  -3  17   2 1562.74  129.39
   3  17  -2 1556.74  121.59
   3  17  -2 1555.74  121.19
  -2 -17   2   12.20    8.00
  -2 -17   2   10.00   10.60
   2 -17  -2    1.20    9.00
   2 -17  -2    2.90    7.00
  -2  17   2   16.30   12.80
  -2  17   2   -2.50   11.50
   2  17  -2    3.90    9.00
   2  17  -2    7.70   10.40
   2  17  -2    3.60    8.90
  -2  17   2    8.80   12.60
   1 -17  -2  228.48   27.50
  -1 -17   2  179.48   24.60
  -1 -17   2  171.98   27.10
  -1 -17   2  210.58   24.60
   1 -17  -2  175.58   20.00
  -1  17   2  215.28   27.90
   1  17  -2  218.28   27.50
   1  17  -2  198.58   25.30
  -1  17   2  239.08   30.80
  -1  17   2  180.68   27.40
   1  17  -2  241.18   26.30
   0 -17   2   -2.70    7.20
   0 -17  -2   12.40   10.00
   0 -17   2    8.20    8.90
   0 -17  -2   -1.80    9.00
   0 -17  -2   17.70   10.70
   0 -17   2    4.10    7.70
   0  17  -2   10.80   10.80
   0  17   2   12.00    9.60
   0  17   2   34.10   13.20
   0  17   2    6.50   10.70
   0  17  -2   -0.60    7.70
   0  17  -2   19.20   11.00
   1 -17   2 1516.15  114.39
  -1 -17  -2 1504.75  118.29
  -1 -17  -2 1678.03  118.89
   1 -17   2 1570.44  118.39
  -1 -17  -2 1334.87  115.19
   1 -17   2 1486.85  121.89
   1  17   2 1459.35  119.19
  -1  17  -2 1511.15  119.49
  -1  17  -2 1654.73  113.69
  -1  17  -2 1417.36  116.89
  -1  17  -2 1711.83  117.19
   1  17   2 1379.06  118.79
   1  17   2 1539.05  117.19
  -2 -17  -2   -3.90    8.10
   2 -17   2   15.10    9.60
   2 -17   2    1.30    9.50
  -2 -17  -2    4.20    9.60
  -2 -17  -2    4.80   11.00
  -2  17  -2   -5.80    8.90
   2  17   2    1.00   12.40
   2  17   2    6.80   10.70
  -2  17  -2  -15.10    9.60
  -2  17  -2    1.20    9.20
   3 -17   2  929.71   75.49
  -3 -17  -2  855.01   73.89
  -3 -17  -2  920.21   74.79
  -3  17  -2  944.41   73.59
   3  17   2  743.73   75.99
  -3  17  -2  951.60   76.39
   3  17   2  790.32   73.29
   4 -17   2    7.70   14.70
  -4 -17  -2   10.60   14.60
  -4  17  -2  -21.70   11.70
  -4  17  -2  -15.40   11.80
   4  17   2   -7.40   11.30
   5 -17   2   25.30   19.90
  -5 -17  -2   17.30   21.50
   5  17   2    4.20   13.10
  -5  17  -2    2.60   16.30
  -5  17  -2    0.50   16.10
   6 -17   2   12.30   21.70
  -6 -17  -2  -10.30   21.70
  -6  17  -2   -2.80   20.90
  -6  17  -2   11.50   19.20
   6  17   2    0.90   18.60
   7 -17   2    8.50   24.70
  -7  17  -2  -12.20   20.40
  -7  17  -2  -25.50   21.00
  -7 -18   2   -0.10   20.60
   7 -18  -2   -1.00   26.40
  -7  18   2   -5.20   22.20
  -7  18   2  -11.00   20.00
   6 -18  -2   15.70   21.80
  -6 -18   2   15.20   23.40
  -6  18   2   31.70   22.30
  -6  18   2   49.40   24.10
   6  18  -2   87.99   33.80
   5 -18  -2   54.89   21.50
  -5 -18   2   24.90   18.80
   5  18  -2   60.19   26.90
  -5  18   2   29.80   23.20
  -5  18   2   66.79   22.70
  -5  18   2   57.69   22.80
   4 -18  -2   13.30   13.80
  -4 -18   2    2.10   14.20
  -4  18   2    9.40   16.20
   4  18  -2   -3.40   10.20
  -4  18   2   -8.30   14.90
   4  18  -2  -18.50   14.10
  -4  18   2  -18.40   13.30
  -4  18   2    7.50   12.00
  -3 -18   2  198.78   22.50
  -3 -18   2  219.88   28.50
   3 -18  -2  213.58   26.40
   3  18  -2  192.68   30.10
   3  18  -2  210.08   23.10
  -3  18   2  183.68   29.40
  -3  18   2  202.78   30.20
  -3  18   2  168.28   28.70
   3  18  -2  175.48   21.30
  -2 -18   2   -0.10    7.10
  -2 -18   2   12.10   10.50
   2 -18  -2  -15.60    8.70
   2 -18  -2   14.90    8.60
  -2  18   2    3.80   14.80
   2  18  -2   13.50   11.30
   2  18  -2   10.00    9.90
  -2  18   2  -27.80   11.10
   2  18  -2   17.30   10.30
  -2  18   2    8.40   11.80
  -1 -18   2   72.99   15.00
   1 -18  -2   49.70   13.70
   1 -18  -2   64.29   11.60
  -1 -18   2   59.89   12.60
   1  18  -2   41.50   13.90
   1  18  -2   50.69   12.90
  -1  18   2   48.70   14.90
  -1  18   2   72.79   18.10
  -1  18   2   53.69   17.00
   1  18  -2   82.09   16.50
   0 -18   2  473.55   44.70
   0 -18   2  492.25   43.60
   0 -18  -2  496.35   44.70
   0  18  -2  518.65   45.80
   0  18   2  493.55   47.80
   0  18   2  489.75   46.70
   0  18  -2  493.95   42.70
   0  18  -2  424.96   43.70
   0  18   2  531.15   45.30
  -1 -18  -2  114.99   18.90
   1 -18   2  118.69   15.30
   1 -18   2  130.79   20.40
  -1 -18  -2   86.59   15.60
  -1 -18  -2  117.69   20.00
  -1  18  -2  126.19   21.30
   1  18   2  112.19   19.10
   1  18   2   79.29   18.20
   1  18   2  123.69   20.60
  -1  18  -2  127.89   19.30
  -1  18  -2   96.39   14.00
  -1  18  -2   88.89   16.60
   2 -18   2   55.89   14.60
  -2 -18  -2   69.09   16.30
  -2 -18  -2   61.69   17.00
   2 -18   2   81.59   18.80
  -2 -18  -2   66.29   16.60
  -2  18  -2   48.20   15.80
   2  18   2   75.99   19.60
   2  18   2   50.79   16.70
  -2  18  -2   70.69   15.30
  -3 -18  -2  117.09   22.40
  -3 -18  -2  171.18   27.70
   3 -18   2  166.68   27.40
   3  18   2  155.78   30.30
  -3  18  -2  189.38   28.70
  -3  18  -2  186.58   25.40
   3  18   2  157.38   25.60
  -4 -18  -2   54.49   19.90
   4 -18   2   11.50   16.50
  -4  18  -2   34.80   17.00
  -4  18  -2   39.60   18.30
   4  18   2   22.80   15.50
   5 -18   2   11.00   18.00
  -5 -18  -2  -11.90   18.00
   5  18   2   12.50   15.20
  -5  18  -2   21.20   17.30
  -5  18  -2   16.90   18.10
  -6 -18  -2    6.60   22.10
   6 -18   2   46.30   26.10
  -6  18  -2   64.59   26.90
  -6  18  -2   17.00   21.80
  -7 -18  -2   24.50   26.20
   7 -18   2   35.70   29.20
  -7  18  -2   26.10   26.60
  -7  18  -2   60.69   27.70
  -7 -19   2  -11.70   19.80
   7 -19  -2  -14.20   24.20
   7  19  -2   12.00   29.20
  -7  19   2    4.00   26.10
  -7  19   2  -10.00   22.60
  -6 -19   2  208.08   45.60
   6 -19  -2  207.18   39.80
   6  19  -2  256.97   50.29
  -6  19   2  181.58   38.50
  -6  19   2  168.78   35.80
  -5 -19   2   18.60   20.30
   5 -19  -2  -15.90   14.80
  -5  19   2  -24.90   15.80
  -5  19   2   -1.10   21.30
   5  19  -2    1.80   20.90
  -5  19   2   23.10   20.30
   4 -19  -2  160.78   26.00
  -4 -19   2  107.99   26.30
  -4  19   2   91.99   24.30
  -4  19   2   99.59   22.20
   4  19  -2   81.99   17.70
   4  19  -2   70.29   23.40
  -4  19   2   99.29   25.10
  -4  19   2  128.49   31.00
   3 -19  -2   -3.10   10.10
  -3 -19   2   13.30   12.80
  -3 -19   2    2.90    7.60
   3  19  -2   27.20   14.40
  -3  19   2   -1.40   12.60
  -3  19   2  -13.30   12.00
   3  19  -2   -0.10    6.80
   3  19  -2    6.40    9.70
  -3  19   2  -23.50   12.10
   2 -19  -2  500.35   41.30
  -2 -19   2  454.15   41.40
   2 -19  -2  434.96   49.10
  -2 -19   2  498.55   44.80
  -2  19   2  513.85   47.40
   2  19  -2  489.65   46.20
  -2  19   2  507.45   49.50
   2  19  -2  443.66   42.70
  -2  19   2  420.96   46.80
   2  19  -2  524.15   47.30
  -1 -19   2   13.70   10.70
   1 -19  -2   13.20    8.30
  -1 -19   2    5.20    8.10
   1 -19  -2   -7.10    7.70
   1  19  -2   -6.80    8.80
  -1  19   2   -5.80   12.70
   1  19  -2  -10.50    7.60
  -1  19   2   -8.50   11.00
  -1  19   2  -12.10    9.50
   1  19  -2   -1.20   10.00
   0 -19   2 1630.74  125.39
   0 -19  -2 1681.43  126.39
   0 -19   2 1606.34  126.19
   0  19  -2 1807.72  125.19
   0  19  -2 1584.74  126.29
   0  19   2 1609.54  125.89
   0  19   2 1495.65  127.49
   0  19  -2 1642.94  126.19
   0  19   2 1624.34  128.89
   1 -19   2    5.60   10.80
  -1 -19  -2   11.80    9.10
  -1 -19  -2    6.50   10.50
   1 -19   2    5.20    7.20
  -1  19  -2   12.90    9.70
  -1  19  -2    5.70   10.50
   1  19   2   -0.10    9.30
   1  19   2  -28.80    7.70
   1  19   2  -11.00    9.80
  -1  19  -2   -9.20   11.10
  -1  19  -2    4.30    7.20
   2 -19   2  457.35   42.40
  -2 -19  -2  363.56   48.30
   2 -19   2  521.45   45.90
  -2 -19  -2  474.85   44.90
  -2 -19  -2  424.76   43.30
  -2  19  -2  510.95   41.60
   2  19   2  435.96   50.29
   2  19   2  442.06   45.20
  -2  19  -2  457.45   44.80
  -3 -19  -2    4.20   10.40
  -3 -19  -2    3.40   11.60
   3 -19   2  -11.80   11.20
  -3  19  -2  -11.90   12.60
   3  19   2  -15.60   13.80
   3  19   2    6.30   12.30
  -3  19  -2   13.30   12.70
   4 -19   2  383.56   47.50
  -4 -19  -2  377.06   49.70
   4  19   2  340.07   43.20
   4  19   2  309.67   48.50
  -4  19  -2  349.96   46.90
  -4  19  -2  401.46   41.20
   5 -19   2   12.40   17.10
  -5 -19  -2   -1.10   18.80
   5  19   2   -0.40   15.50
  -5  19  -2  -24.40   13.90
  -5  19  -2  -16.60   15.40
  -6 -19  -2  -16.90   22.70
   6 -19   2    6.30   21.20
  -6  19  -2    8.20   21.50
  -6  19  -2  -26.70   18.30
   7 -19   2    1.00   25.00
  -7  19  -2  -11.00   20.30
   7 -20  -2    3.60   28.50
   7  20  -2   -4.00   31.10
  -6 -20   2  120.19   38.00
   6 -20  -2  121.49   31.60
   6  20  -2  102.89   38.80
  -6  20   2   81.89   28.80
  -6  20   2  151.88   37.90
  -5 -20   2   83.29   26.00
   5 -20  -2   62.69   24.80
   5  20  -2   25.40   28.70
  -5  20   2   76.19   26.30
  -5  20   2   62.49   26.80
  -5  20   2   49.70   23.30
   4 -20  -2  -17.40   11.90
  -4 -20   2   -2.60   16.10
  -4  20   2  -31.20   14.10
   4  20  -2    7.10    9.40
  -4  20   2  -11.70   16.20
   4  20  -2   -9.30    9.40
  -4  20   2   -4.20   14.30
   4  20  -2    5.70   16.60
  -4  20   2   10.10   17.00
  -3 -20   2   18.80    9.80
  -3 -20   2   17.10   13.30
   3 -20  -2   41.80   13.40
   3  20  -2    0.90    7.10
  -3  20   2   20.80   15.40
  -3  20   2   38.40   18.50
   3  20  -2   15.70   14.70
   3  20  -2    3.20    9.80
  -3  20   2   -1.80   14.40
  -2 -20   2   25.50   10.20
  -2 -20   2   37.20   14.00
   2 -20  -2   34.70   11.00
   2  20  -2   40.10   14.70
  -2  20   2   38.60   16.40
  -2  20   2   43.50   17.80
  -2  20   2   50.99   16.10
   2  20  -2   27.60   12.40
  -1 -20   2  164.38   23.50
  -1 -20   2  163.98   24.70
   1 -20  -2  179.78   21.70
  -1  20   2  131.39   24.70
   1  20  -2  189.38   26.00
   1  20  -2  181.48   24.30
  -1  20   2  127.19   24.80
   1  20  -2  209.48   28.10
  -1  20   2  188.88   29.30
   0 -20   2  420.06   40.00
   0 -20  -2  405.86   40.10
   0  20  -2  394.16   39.70
   0  20  -2  411.86   38.40
   0  20   2  418.56   40.60
   0  20   2  397.96   42.50
   0  20   2  416.36   43.50
   0  20  -2  422.56   41.30
  -1 -20  -2  139.19   21.80
   1 -20   2  169.68   25.80
  -1 -20  -2  200.38   26.10
   1 -20   2  159.38   20.10
  -1  20  -2  186.28   18.40
  -1  20  -2  158.68   25.20
   1  20   2  102.29   22.70
   1  20   2  121.89   25.20
   1  20   2  147.69   23.10
  -1  20  -2  158.98   27.30
   2 -20   2  154.68   22.80
  -2 -20  -2  126.19   23.00
   2 -20   2  161.18   25.50
  -2 -20  -2  144.39   25.60
  -2  20  -2  125.69   24.20
  -2  20  -2  159.08   21.20
   2  20   2  155.68   26.90
   2  20   2  144.79   26.90
  -3 -20  -2  331.67   42.40
   3 -20   2  374.86   42.70
   3  20   2  256.17   38.80
  -3  20  -2  319.97   35.10
  -3  20  -2  336.37   43.10
   3  20   2  421.46   52.49
   4 -20   2  346.57   43.40
  -4 -20  -2  298.17   44.40
  -4  20  -2  262.17   40.60
   4  20   2  344.67   42.00
   4  20   2  289.37   50.49
  -4  20  -2  372.46   43.00
  -5 -20  -2   10.00   19.60
   5 -20   2   13.10   19.30
   5  20   2    1.00   15.50
  -5  20  -2   12.30   17.60
  -5  20  -2   29.30   21.50
   6 -20   2  128.39   35.70
  -6 -20  -2  143.29   45.40
  -6  20  -2  114.29   33.90
  -6  20  -2   98.99   30.00
   6 -21  -2   14.90   21.90
  -6 -21   2  -14.70   20.70
   6  21  -2  -34.90   24.50
  -6  21   2   33.50   26.20
  -6  21   2    1.30   21.70
  -5 -21   2  227.28   39.10
   5 -21  -2  230.08   37.40
  -5  21   2  176.68   37.40
  -5  21   2  198.88   36.90
  -5  21   2  176.88   35.20
   5  21  -2  170.48   39.70
  -4 -21   2   -8.40   14.00
   4 -21  -2   10.70   15.10
  -4  21   2   -3.40   14.60
  -4  21   2   -8.30   15.60
   4  21  -2   14.30   10.00
   4  21  -2   25.00   18.10
  -4  21   2  -28.60   13.20
   3 -21  -2  346.57   33.70
  -3 -21   2  301.87   31.30
  -3 -21   2  332.57   41.90
  -3  21   2  299.67   41.60
  -3  21   2  283.87   40.90
   3  21  -2  324.77   42.60
   3  21  -2  277.17   31.20
  -3  21   2  403.36   40.40
   3  21  -2  301.77   27.50
  -2 -21   2    9.10    9.40
  -2 -21   2   23.90   12.90
   2 -21  -2   19.50    9.50
  -2  21   2   16.70   17.30
  -2  21   2   25.80   14.40
   2  21  -2   15.60   11.80
   2  21  -2    1.60   10.80
  -2  21   2   12.40   13.70
   1 -21  -2  635.14   54.19
  -1 -21   2  688.83   58.89
  -1 -21   2  675.13   57.49
  -1  21   2  678.63   58.79
   1  21  -2  621.54   58.19
   1  21  -2  669.83   57.89
  -1  21   2  635.24   61.99
  -1  21   2  681.63   62.59
   0 -21   2   27.10   12.90
   0 -21  -2   33.30   13.50
   0  21  -2   -1.90   11.10
   0  21  -2   11.00   12.30
   0  21   2   20.80   12.70
   0  21   2   23.70   16.90
   0  21   2  -14.60   11.50
  -1 -21  -2 1573.64  120.39
   1 -21   2 1570.04  120.29
   1 -21   2 1512.55  114.89
  -1 -21  -2 1311.97  116.39
  -1  21  -2 1574.84  122.39
  -1  21  -2 1521.35  119.69
   1  21   2 1462.55  121.59
   1  21   2 1516.25  118.49
   1  21   2 1523.75  121.79
  -1  21  -2 1651.33  114.39
   2 -21   2    0.50   12.40
   2 -21   2    3.30    9.30
  -2 -21  -2   20.00   12.60
  -2  21  -2   -2.60   12.10
  -2  21  -2   10.00   10.10
   2  21   2   16.30   12.80
   2  21   2   21.10   14.70
   3 -21   2  210.58   31.20
  -3 -21  -2  158.88   28.30
  -3  21  -2  142.09   27.60
   3  21   2  203.18   32.90
  -3  21  -2  175.08   27.00
   3  21   2  156.78   34.00
   4 -21   2  -21.60   13.60
  -4 -21  -2    0.20   14.60
  -4  21  -2    6.10   16.20
  -4  21  -2   17.20   16.30
   4  21   2   -6.00   19.30
   4  21   2  -18.50   12.70
   5 -21   2    5.90   18.40
  -5 -21  -2    5.40   18.50
  -5  21  -2    3.00   18.60
   5  21   2   16.20   17.00
   5  21   2   56.69   33.80
  -5  21  -2   -7.90   16.50
  -6 -21  -2   -0.90   20.10
   6 -21   2   -5.70   21.10
  -6  21  -2   -8.40   19.10
  -6  21  -2   18.50   20.50
   6 -22  -2   34.70   25.60
  -6  22   2   38.60   27.70
  -6  22   2   78.29   30.80
   6  22  -2   95.39   42.20
   5 -22  -2  141.39   29.90
  -5 -22   2  109.59   28.80
  -5  22   2   72.19   26.10
   5  22  -2   68.59   35.50
  -5  22   2  101.39   28.60
  -5  22   2  108.39   31.50
   4 -22  -2   -5.00   14.90
  -4 -22   2    6.10   15.00
   4  22  -2   -2.40    9.50
   4  22  -2    2.50   18.10
  -4  22   2    6.70   16.50
  -4  22   2   -0.10   15.70
  -4  22   2    4.20   16.90
  -3 -22   2   76.59   15.30
   3 -22  -2   65.89   17.10
  -3 -22   2   61.29   21.60
   3  22  -2   89.79   22.70
  -3  22   2   88.19   24.20
  -3  22   2   59.19   21.00
   3  22  -2   86.89   18.30
  -3  22   2  103.29   24.00
  -2 -22   2    4.30   11.60
   2 -22  -2   14.70    9.80
  -2 -22   2   -9.40    8.40
   2  22  -2    3.10   12.60
  -2  22   2   15.60   14.30
  -2  22   2   12.10   14.10
  -2  22   2  -22.80   13.20
   2  22  -2    4.80   11.90
   1 -22  -2  204.78   21.60
  -1 -22   2  138.49   23.10
  -1 -22   2  157.78   26.60
   1  22  -2  159.98   25.90
  -1  22   2  141.79   26.30
  -1  22   2  125.89   26.30
  -1  22   2  152.68   25.20
   1  22  -2  187.38   26.60
   0 -22  -2  222.28   29.90
   0 -22   2  218.98   28.40
   0  22   2  243.18   30.80
   0  22  -2  184.18   28.60
   0  22  -2  205.08   29.70
   0  22   2  164.78   29.80
   0  22   2  239.58   33.50
   1 -22   2  125.09   17.20
  -1 -22  -2  125.09   21.60
  -1 -22  -2   91.79   18.20
   1 -22   2  137.59   23.30
   1  22   2  112.09   24.70
  -1  22  -2  129.39   24.80
  -1  22  -2  109.09   21.20
   1  22   2  149.69   27.10
   1  22   2  118.39   20.90
  -1  22  -2  135.49   16.50
  -2 -22  -2  392.06   44.00
   2 -22   2  367.86   38.30
   2 -22   2  318.17   35.40
  -2  22  -2  315.87   32.90
  -2  22  -2  336.37   41.20
   2  22   2  317.67   41.30
   2  22   2  321.17   45.40
   3 -22   2  553.74   53.29
  -3 -22  -2  599.84   57.49
  -3  22  -2  480.35   52.39
   3  22   2  545.95   54.29
   3  22   2  474.35   62.99
  -3  22  -2  545.45   50.29
   4 -22   2   68.49   22.50
  -4 -22  -2   87.29   28.90
  -4  22  -2   90.89   26.40
  -4  22  -2  124.29   25.70
   4  22   2  112.39   26.60
   4  22   2  138.09   39.50
  -5 -22  -2  123.39   37.00
   5 -22   2   74.29   26.60
   5  22   2  121.39   32.00
   5  22   2  103.29   38.20
  -5  22  -2   65.09   27.20
  -5  22  -2  117.89   28.10
  -6 -22  -2  157.68   39.80
   6 -22   2  145.79   36.20
  -6  22  -2  170.58   34.60
  -6  22  -2  138.99   37.40
   6  22   2   79.89   42.10
   6 -23  -2  252.67   46.40
  -6  23   2  225.78   45.30
  -6  23   2  203.68   45.20
   6  23  -2  327.57   58.29
  -5 -23   2   -1.50   17.30
   5 -23  -2   37.80   21.60
  -5  23   2   25.30   22.60
  -5  23   2    8.40   20.50
  -5  23   2  -12.60   20.20
   5  23  -2   -8.10   21.40
  -4 -23   2  320.47   43.30
   4 -23  -2  293.27   38.70
   4  23  -2  277.97   45.20
   4  23  -2  272.77   32.00
  -4  23   2  280.17   43.80
  -4  23   2  244.88   39.80
  -4  23   2  318.47   44.60
  -3 -23   2    0.30   10.40
  -3 -23   2   26.40   16.50
   3 -23  -2    1.40   11.50
   3  23  -2   18.90   15.60
  -3  23   2   32.70   17.80
  -3  23   2  -29.80   13.10
   3  23  -2   12.40   12.00
  -3  23   2   -6.40   16.10
  -2 -23   2  247.58   31.40
  -2 -23   2  286.07   36.80
   2 -23  -2  280.07   28.40
   2  23  -2  302.67   35.20
   2  23  -2  313.07   38.90
  -2  23   2  263.47   36.60
  -2  23   2  217.38   36.40
  -2  23   2  242.58   38.80
   1 -23  -2   23.90   11.20
  -1 -23   2   26.70   13.70
   1  23  -2   33.90   15.80
   1  23  -2   -6.30   12.30
  -1  23   2   22.20   16.30
  -1  23   2   13.90   13.00
  -1  23   2   38.30   17.80
   0 -23  -2  387.46   41.80
   0 -23   2  352.66   35.70
   0  23  -2  367.56   37.60
   0  23   2  308.77   41.70
   0  23   2  326.77   36.40
   0  23  -2  377.06   39.70
   0  23   2  241.38   38.20
   1 -23   2   -2.00    6.70
  -1 -23  -2   -6.20    9.30
   1 -23   2    3.70   12.30
  -1 -23  -2    7.40   12.80
   1  23   2   -4.70   12.90
  -1  23  -2   17.20   13.30
   1  23   2  -11.40   12.30
   1  23   2   -4.50   10.20
  -1  23  -2    7.20   13.10
  -1  23  -2   -4.20    8.10
   2 -23   2  360.06   40.30
   2 -23   2  398.36   43.00
  -2 -23  -2  466.15   46.70
   2  23   2  423.46   48.90
  -2  23  -2  406.36   38.60
   2  23   2  474.15   57.49
  -2  23  -2  392.56   48.10
  -3 -23  -2    5.80   15.00
   3 -23   2   20.60   15.10
   3  23   2  -34.40   11.00
  -3  23  -2   -2.40   12.30
  -3  23  -2   44.80   18.90
   3  23   2   24.40   20.00
   4 -23   2  263.27   39.50
  -4 -23  -2  361.26   50.49
   4  23   2  253.67   37.20
  -4  23  -2  203.98   34.10
  -4  23  -2  249.78   40.30
   4  23   2  265.67   52.49
  -5 -23  -2   -9.40   19.40
   5 -23   2    9.40   19.10
  -5  23  -2    4.20   19.00
  -5  23  -2   31.00   21.20
   5  23   2   12.10   18.90
   5  23   2   23.50   36.00
   6 -23   2  -11.90   20.50
  -6  23  -2   38.60   25.00
   6  23   2   37.60   27.70
  -6  23  -2   -5.30   18.60
  -6 -24   2   49.99   28.10
  -6  24   2   55.99   28.60
   6  24  -2   58.19   34.50
  -6  24   2  100.79   33.90
   5 -24  -2  157.88   32.80
  -5 -24   2   39.80   28.90
   5  24  -2  120.09   38.50
  -5  24   2   94.99   29.30
  -5  24   2   93.39   30.00
  -5  24   2   81.99   32.80
   4 -24  -2   25.50   17.10
  -4 -24   2   20.40   17.80
  -4  24   2   20.90   20.70
  -4  24   2  -10.70   15.50
   4  24  -2   50.49   25.20
  -4  24   2   12.30   18.70
  -3 -24   2    6.90   10.90
   3 -24  -2   31.00   13.80
  -3 -24   2   38.60   19.20
  -3  24   2   12.10   15.50
   3  24  -2   17.60   16.20
  -3  24   2   20.70   18.40
  -3  24   2   24.90   18.60
   3  24  -2    6.80   12.80
   2 -24  -2   35.00   12.00
  -2 -24   2   24.10   11.90
  -2 -24   2   14.50   15.70
  -2  24   2   23.00   17.50
   2  24  -2    4.30   14.40
   2  24  -2   10.70   13.50
  -2  24   2   20.90   18.10
  -2  24   2   12.40   14.40
  -1 -24   2   84.79   19.00
   1 -24  -2   97.39   17.50
   1  24  -2  105.89   21.30
  -1  24   2   91.69   25.00
  -1  24   2   91.99   20.60
  -1  24   2   58.69   21.30
   1  24  -2   57.89   19.40
   0 -24  -2    4.70   13.60
   0 -24   2   17.80   11.80
   0  24  -2   17.60   14.50
   0  24   2   -3.40   12.90
   0  24   2   -8.30   14.00
   0  24   2   -6.00   10.60
   0  24  -2   -8.40   12.20
   1 -24   2   77.69   14.90
  -1 -24  -2   73.39   20.90
  -1 -24  -2   82.89   18.30
   1 -24   2   66.99   19.70
  -1  24  -2  126.59   26.30
  -1  24  -2   91.59   21.40
   1  24   2   97.59   23.30
   1  24   2  105.09   25.20
  -1  24  -2   74.49   14.10
   1  24   2  124.39   20.80
   2 -24   2  309.37   40.50
  -2 -24  -2  386.66   44.10
   2 -24   2  306.07   34.80
   2  24   2  313.77   43.90
  -2  24  -2  267.77   39.10
   2  24   2  350.66   36.40
  -2  24  -2  395.76   34.90
   2  24   2  271.77   40.30
  -3 -24  -2  371.96   48.50
   3 -24   2  330.37   42.70
   3  24   2  355.56   46.20
  -3  24  -2  335.07   37.80
  -3  24  -2  363.96   44.50
   3  24   2  318.87   55.09
  -4 -24  -2  111.99   28.00
   4 -24   2   99.49   25.70
   4  24   2  130.29   34.00
  -4  24  -2   83.59   24.80
   4  24   2   99.89   26.50
  -4  24  -2  133.29   26.30
   5 -24   2    8.80   21.00
  -5 -24  -2   44.30   24.00
  -5  24  -2   41.10   25.20
   5  24   2   44.80   37.00
  -5  24  -2   59.29   24.10
   6 -24   2  115.49   36.30
  -6 -24  -2  186.98   41.10
  -6  24  -2  121.39   33.50
   6  24   2  164.38   43.60
  -6  24  -2  120.99   31.60
  -6 -25   2   36.60   23.90
  -6  25   2  -27.20   19.90
   6  25  -2   -8.20   29.80
  -6  25   2   -3.00   23.80
  -5 -25   2   38.60   29.30
   5 -25  -2   19.80   22.10
  -5  25   2   47.30   25.00
   5  25  -2   49.30   29.90
  -5  25   2   15.20   23.90
  -5  25   2  -10.80   20.30
  -4 -25   2  -15.40   17.70
   4 -25  -2  -31.60   12.20
  -4  25   2  -18.30   16.00
  -4  25   2  -27.50   16.00
  -4  25   2   -2.20   17.60
   4  25  -2    5.50   17.60
   3 -25  -2  590.84   51.89
  -3 -25   2  572.34   59.19
  -3  25   2  567.84   58.49
   3  25  -2  537.35   64.89
  -3  25   2  564.44   67.29
   3  25  -2  549.65   51.99
  -3  25   2  520.55   62.19
  -2 -25   2   62.49   18.90
   2 -25  -2   96.39   17.80
  -2  25   2   81.79   22.10
   2  25  -2   42.70   19.70
   2  25  -2   76.89   20.30
  -2  25   2   90.29   24.80
  -2  25   2   77.79   25.20
  -1 -25   2   32.00   14.90
   1 -25  -2   28.40   12.40
   1  25  -2    6.00   13.40
  -1  25   2   28.10   18.60
   1  25  -2   -3.00   14.60
  -1  25   2   26.80   15.10
  -1  25   2   17.90   16.70
   0 -25   2  255.07   32.30
   0  25  -2  205.48   33.50
   0  25   2  216.98   30.90
   0  25   2  175.08   33.90
   0  25   2  163.88   31.60
   0  25  -2  214.28   32.00
   1 -25   2  737.13   64.09
  -1 -25  -2  552.34   63.89
  -1 -25  -2  768.42   64.99
   1 -25   2  695.13   57.29
   1  25   2  664.63   60.79
  -1  25  -2  714.73   67.39
  -1  25  -2  803.32   57.49
   1  25   2  682.43   66.59
   1  25   2  703.53   66.59
  -1  25  -2  615.54   63.09
   2 -25   2   -2.00   13.80
   2 -25   2   17.40   11.70
  -2 -25  -2   -1.30   14.70
  -2  25  -2  -16.40   12.40
   2  25   2   -1.70   12.10
   2  25   2    5.40   16.30
   2  25   2  -16.00   15.00
  -2  25  -2    7.60   11.30
  -3 -25  -2  233.68   36.80
   3 -25   2  191.78   31.60
  -3  25  -2  248.68   37.00
  -3  25  -2  225.28   30.40
   3  25   2  182.38   36.70
   3  25   2  138.29   30.90
  -4 -25  -2   -2.40   18.50
   4 -25   2    7.50   17.50
  -4  25  -2   -6.70   16.10
   4  25   2    9.60   15.70
   4  25   2  -20.60   17.90
  -4  25  -2  -17.50   13.70
  -5 -25  -2  -18.00   23.00
   5 -25   2  -20.00   18.70
  -5  25  -2   10.20   23.30
  -5  25  -2   -6.70   17.90
   5  25   2    3.20   29.90
   6 -25   2  -12.00   21.80
  -5  26   2  -22.60   19.90
   5  26  -2   27.20   28.50
  -5  26   2    3.10   24.80
  -5  26   2   37.40   24.20
   4 -26  -2    2.10   17.00
  -4 -26   2   -1.30   20.10
   4  26  -2  -20.30   19.00
  -4  26   2  -10.60   16.50
  -4  26   2  -14.70   16.50
  -4  26   2    5.20   20.30
  -3 -26   2   64.29   20.30
   3 -26  -2   91.39   19.30
   3  26  -2   72.29   26.90
   3  26  -2   80.29   19.40
  -3  26   2   77.49   26.30
  -3  26   2   50.59   22.70
  -3  26   2   22.00   20.30
  -2 -26   2   -8.40   13.30
   2 -26  -2    3.90   11.40
  -2  26   2    8.20   15.90
  -2  26   2    7.10   19.40
   2  26  -2   34.70   19.20
  -2  26   2    5.50   16.30
   2  26  -2   -1.00   13.10
   1 -26  -2    9.00   11.60
  -1 -26   2    1.90   14.00
  -1  26   2   11.00   16.80
   1  26  -2   13.40   15.20
  -1  26   2   -2.90   12.20
   1  26  -2    1.40   15.00
  -1  26   2    4.80   16.60
   0 -26   2  262.47   35.70
   0  26   2  200.38   35.60
   0  26  -2  216.98   34.90
   0  26  -2  243.88   34.40
   0  26   2  250.77   34.50
   0  26   2  237.98   39.00
   1 -26   2   94.49   22.90
  -1 -26  -2  112.09   24.40
   1 -26   2  106.59   17.80
  -1  26  -2  124.99   25.30
   1  26   2  143.79   29.30
   1  26   2  110.09   27.10
   1  26   2  143.49   24.60
  -1  26  -2  167.58   30.60
  -1  26  -2  110.59   17.20
   2 -26   2   60.99   16.40
   2 -26   2   68.99   21.30
  -2 -26  -2  117.19   27.10
   2  26   2   76.59   24.10
   2  26   2   93.69   27.90
   2  26   2   74.39   21.50
  -2  26  -2   75.59   17.60
  -2  26  -2  103.49   23.90
   3 -26   2  178.38   31.10
  -3 -26  -2  214.98   37.40
  -3  26  -2  177.08   28.30
   3  26   2  200.38   35.00
   3  26   2  193.28   38.50
  -3  26  -2  188.18   34.30
  -4 -26  -2  331.67   46.40
   4 -26   2  262.17   39.20
   4  26   2  234.58   37.70
   4  26   2  196.48   51.99
  -4  26  -2  183.48   35.80
  -4  26  -2  206.98   34.50
  -5 -26  -2   97.59   30.60
   5 -26   2  106.79   31.60
  -5  26  -2  146.59   31.00
  -5  26  -2   99.29   32.40
   5  26   2  148.69   41.40
  -5  27   2   -1.40   21.60
  -5  27   2  -19.20   19.70
  -5  27   2   -6.40   22.60
   5  27  -2   -9.70   24.30
  -4 -27   2   64.99   29.90
   4 -27  -2   71.59   24.50
  -4  27   2   22.30   23.10
  -4  27   2   85.29   28.00
   4  27  -2   89.59   35.80
  -4  27   2   63.39   27.80
  -3 -27   2   24.10   18.90
   3 -27  -2   29.40   15.50
  -3  27   2   32.50   23.40
   3  27  -2   41.10   18.30
  -3  27   2  -10.20   16.20
   3  27  -2   33.90   21.90
  -3  27   2   18.60   20.00
  -2 -27   2  280.17   39.80
   2 -27  -2  337.37   33.80
  -2  27   2  299.67   42.70
  -2  27   2  268.67   45.70
   2  27  -2  288.77   40.20
   2  27  -2  367.96   47.10
  -2  27   2  295.67   45.00
   1 -27  -2   86.29   18.70
  -1 -27   2   60.89   21.10
   1  27  -2   77.49   23.20
   1  27  -2   70.79   21.90
  -1  27   2   69.49   25.90
  -1  27   2   68.19   22.30
  -1  27   2   49.20   18.50
   0 -27   2  315.27   39.50
   0  27  -2  324.57   43.00
   0  27   2  314.07   38.50
   0  27   2  262.47   41.40
   0  27   2  295.07   42.40
   0  27  -2  223.28   35.70
   1 -27   2   55.49   19.80
  -1 -27  -2   45.10   19.10
  -1  27  -2   48.00   18.80
  -1  27  -2   29.00   19.70
   1  27   2   67.69   25.00
  -1  27  -2   36.80   12.60
   1  27   2   37.80   16.80
   1  27   2   42.10   22.00
  -2 -27  -2  450.85   50.99
   2 -27   2  380.86   43.50
  -2  27  -2  423.96   38.80
   2  27   2  273.57   47.10
   2  27   2  347.87   50.59
  -2  27  -2  345.87   47.80
   2  27   2  423.06   48.60
   3 -27   2   55.69   22.20
  -3 -27  -2   93.09   25.90
  -3  27  -2   64.59   19.60
  -3  27  -2   49.90   22.60
   3  27   2   87.39   31.50
   3  27   2   37.30   21.80
  -4 -27  -2  121.09   37.80
   4 -27   2  130.19   28.80
   4  27   2  134.79   29.90
  -4  27  -2  156.58   34.10
  -4  27  -2   78.79   24.90
   4  27   2  129.29   46.90
  -5 -27  -2   10.30   27.20
   5 -27   2  -14.60   19.00
  -5  27  -2    7.00   19.90
  -5  27  -2  -10.00   20.30
  -5 -28   2   44.70   25.40
   5  28  -2   17.50   28.70
  -5  28   2    8.10   23.90
  -5  28   2   -6.20   23.00
  -5  28   2   21.50   24.60
  -4 -28   2   11.20   20.90
  -4  28   2   31.80   23.70
  -4  28   2   -3.40   20.60
   4  28  -2   15.70   23.80
  -4  28   2   11.20   21.70
   3 -28  -2   30.60   15.90
  -3 -28   2   22.20   21.40
  -3  28   2   40.70   24.50
  -3  28   2  -16.90   17.60
   3  28  -2   29.50   17.00
  -3  28   2   31.00   20.80
   3  28  -2    3.50   22.60
  -2 -28   2   12.90   17.50
   2 -28  -2   19.20   13.60
   2  28  -2    6.30   15.70
  -2  28   2  -14.20   16.10
  -2  28   2  -12.40   18.20
  -2  28   2    9.90   17.50
   2  28  -2   29.00   18.90
  -1 -28   2  151.18   26.70
   1 -28  -2   94.59   20.50
  -1  28   2   91.19   28.10
   1  28  -2  118.39   28.20
  -1  28   2  155.58   35.80
   1  28  -2  130.29   27.20
  -1  28   2   91.29   22.60
   0 -28   2   51.89   20.30
   0  28   2    9.10   19.00
   0  28  -2   62.09   21.50
   0  28  -2   68.29   21.40
   0  28   2   44.70   17.30
   0  28   2    9.20   18.90
   1 -28   2   83.89   21.50
  -1 -28  -2   85.19   22.20
  -1  28  -2   65.19   23.80
   1  28   2   60.09   19.50
  -1  28  -2   64.19   14.40
   1  28   2   34.60   22.20
   1  28   2   66.19   23.80
  -1  28  -2   44.00   19.50
   2 -28   2   75.89   23.10
  -2 -28  -2  115.69   26.40
  -2  28  -2   58.19   21.50
  -2  28  -2   72.09   17.80
   2  28   2  101.19   28.60
   2  28   2   71.79   21.10
   2  28   2   52.49   24.50
   3 -28   2  290.17   41.20
  -3 -28  -2  302.07   50.09
  -3  28  -2  296.17   37.70
   3  28   2  269.07   44.30
  -3  28  -2  266.17   42.90
   3  28   2  266.57   39.70
   3  28   2  353.06   51.69
  -4 -28  -2  332.47   49.50
   4 -28   2  308.07   43.50
  -4  28  -2  272.37   44.10
   4  28   2  225.48   59.69
   4  28   2  337.47   46.90
  -4  28  -2  278.97   41.20
   5 -28   2   85.19   27.60
  -5 -28  -2   86.89   31.90
   5  28   2   73.29   50.29
  -5  28  -2   83.79   30.30
  -5  28  -2  103.39   30.10
  -5  29   2  107.29   32.40
  -5  29   2  144.09   37.00
  -5  29   2  180.58   41.70
   5  29  -2  185.38   50.89
  -4 -29   2  -19.10   19.20
  -4  29   2    5.90   22.20
  -4  29   2  -11.10   20.10
   4  29  -2   24.00   27.60
  -4  29   2    4.60   19.80
   3 -29  -2  574.54   53.69
  -3 -29   2  500.75   61.29
  -3  29   2  517.15   62.29
   3  29  -2  503.25   52.59
  -3  29   2  557.34   67.39
   3  29  -2  454.75   63.19
  -3  29   2  478.55   66.69
   2 -29  -2  126.49   21.40
  -2 -29   2  125.39   28.50
  -2  29   2  116.49   26.20
  -2  29   2  101.29   30.20
   2  29  -2  106.49   25.40
  -2  29   2   73.79   26.40
   2  29  -2  102.19   29.00
  -1 -29   2  125.19   25.20
   1 -29  -2   99.39   20.40
  -1  29   2  112.39   30.50
   1  29  -2   55.79   22.80
   1  29  -2  146.29   30.00
  -1  29   2  123.99   26.20
  -1  29   2   81.09   28.90
   0 -29   2  216.98   33.50
   0  29   2  210.48   38.20
   0  29  -2  156.78   33.20
   0  29   2  189.08   29.50
   0  29  -2  186.68   32.90
   0  29   2  164.38   34.70
  -1 -29  -2  726.83   66.19
   1 -29   2  686.43   64.69
   1  29   2  652.83   62.49
   1  29   2  619.04   73.69
  -1  29  -2  678.73   68.69
   1  29   2  692.43   71.19
  -1  29  -2  640.34   65.29
   2 -29   2   11.10   17.90
  -2 -29  -2   29.20   21.90
   2  29   2    7.10   19.40
   2  29   2   16.20   15.10
  -2  29  -2    8.50   17.50
   2  29   2    7.50   17.80
  -2  29  -2    8.10   12.90
  -3 -29  -2  212.28   38.50
   3 -29   2  126.29   29.00
  -3  29  -2  176.18   28.60
   3  29   2  131.89   31.70
   3  29   2  180.88   48.10
  -3  29  -2  158.18   33.00
  -4 -29  -2   54.79   28.30
   4 -29   2   33.50   22.20
   4  29   2   34.00   22.00
   4  29   2   55.69   32.40
  -4  29  -2   16.00   22.80
  -4  29  -2   29.70   22.10
   5 -29   2   37.30   24.30
  -4 -30   2   19.70   24.60
  -4  30   2   23.40   22.50
  -4  30   2  -13.10   20.40
   4  30  -2    7.90   25.70
  -4  30   2   -3.00   22.50
  -3 -30   2   47.70   25.20
   3  30  -2   60.09   24.60
  -3  30   2   40.60   25.40
  -3  30   2  -17.00   19.20
  -3  30   2   31.40   24.40
   3  30  -2   32.30   24.30
   2 -30  -2    5.20   13.10
  -2 -30   2   41.50   22.90
  -2  30   2   14.80   16.30
   2  30  -2    6.80   20.00
   2  30  -2   11.50   16.20
  -2  30   2   11.10   22.50
  -2  30   2    7.50   20.50
  -1 -30   2    8.20   16.70
   1 -30  -2   26.60   14.00
  -1  30   2   17.00   16.00
  -1  30   2   -2.10   20.80
   1  30  -2    8.90   17.20
  -1  30   2    8.40   19.00
   1  30  -2   28.00   20.10
   0 -30   2  108.89   25.20
   0  30   2  117.99   31.10
   0  30  -2  135.99   31.70
   0  30   2  123.79   25.20
   0  30  -2  104.19   27.20
   0  30   2   93.99   28.60
  -1 -30  -2   38.60   20.30
   1 -30   2   48.30   19.90
  -1  30  -2   38.30   20.00
   1  30   2   18.50   21.10
   1  30   2   33.30   16.50
   1  30   2   26.60   21.60
  -1  30  -2   37.70   20.80
  -2 -30  -2  111.09   29.00
   2 -30   2  152.88   29.20
   2  30   2   96.19   34.60
  -2  30  -2   76.79   24.80
   2  30   2   85.69   29.50
   3 -30   2   65.39   24.60
  -3 -30  -2   83.29   28.20
   3  30   2  106.49   30.60
   3  30   2   91.89   38.10
  -3  30  -2   99.59   24.00
  -3  30  -2   93.79   29.70
  -4 -30  -2   33.10   26.10
   4 -30   2   -1.10   18.10
   4  30   2   40.10   42.00
  -4  30  -2   19.90   23.30
   4  30   2  -21.50   18.60
  -4  30  -2  -18.70   17.00
  -4 -31   2  151.58   37.70
   4  31  -2  164.78   42.50
  -4  31   2  221.88   43.30
  -4  31   2  185.78   40.40
  -4  31   2  151.48   36.30
  -3 -31   2   34.60   21.20
  -3  31   2    5.80   22.10
  -3  31   2   72.29   27.10
  -3  31   2   20.50   22.80
   3  31  -2   30.00   23.70
  -2 -31   2  163.68   37.00
   2  31  -2  241.78   36.30
  -2  31   2  188.18   35.90
  -2  31   2  170.18   36.60
  -2  31   2  199.48   40.40
   2  31  -2  187.68   40.10
   1 -31  -2   47.90   16.90
  -1 -31   2   57.69   24.60
  -1  31   2   61.39   25.80
  -1  31   2   50.59   21.00
   1  31  -2   65.79   24.50
  -1  31   2   21.70   22.50
   1  31  -2   46.20   24.90
   0 -31  -2  221.28   32.70
   0 -31   2  180.98   33.40
   0  31   2  259.97   42.30
   0  31  -2  246.68   39.20
   0  31  -2  164.48   33.80
   0  31   2  208.08   31.90
   0  31   2  239.98   43.80
   1 -31   2   31.20   19.90
  -1 -31  -2   83.59   26.70
  -1  31  -2   43.00   23.20
   1  31   2   59.79   29.90
   1  31   2   24.40   21.70
   2 -31   2  129.59   29.70
  -2 -31  -2  146.29   34.50
   2  31   2  130.29   38.80
   2  31   2   91.09   31.30
  -2  31  -2  162.18   33.20
  -3 -31  -2   19.30   26.40
   3 -31   2   20.90   18.70
  -3  31  -2   10.50   21.80
   3  31   2   -3.70   19.70
   3  31   2   -6.60   23.70
  -4 -31  -2  101.79   38.60
   4 -31   2   80.29   26.90
   4  31   2  134.19   39.50
  -4  31  -2  147.59   36.20
  -4 -32   2   92.59   36.60
   4  32  -2   54.59   33.00
  -4  32   2  -23.00   21.60
  -4  32   2   20.40   25.40
  -4  32   2   57.49   31.00
  -3 -32   2   30.90   26.20
  -3  32   2   26.70   25.30
  -3  32   2  -21.20   18.70
   3  32  -2    0.40   19.60
  -3  32   2   -5.10   21.00
  -2 -32   2   32.60   23.50
  -2  32   2   34.10   25.00
  -2  32   2   32.10   20.30
   2  32  -2  -29.10   17.40
   2  32  -2   13.80   20.30
  -2  32   2   -4.60   20.00
  -1 -32   2   37.80   24.00
   1  32  -2   13.20   19.30
  -1  32   2   15.00   24.80
   1  32  -2   29.30   20.90
  -1  32   2    8.20   17.30
  -1  32   2   26.50   23.10
   0 -32   2   12.00   18.30
   0 -32  -2   23.20   18.40
   0  32   2   28.60   25.10
   0  32   2   63.59   27.90
   0  32  -2   51.39   26.30
   0  32  -2   24.10   19.80
   1 -32   2   57.79   23.50
  -1 -32  -2   67.39   27.00
   1  32   2  145.89   33.70
  -1  32  -2   -5.00   18.60
   1  32   2   68.29   26.20
  -2 -32  -2   60.69   30.30
   2 -32   2   91.89   24.10
   2  32   2   17.00   23.90
  -2  32  -2   76.29   24.90
   2  32   2   52.79   28.40
  -3 -32  -2  227.58   51.49
   3 -32   2  246.78   39.60
   3  32   2  242.08   44.60
  -3  32  -2  256.47   42.60
   3  32   2  153.78   49.50
  -3 -33   2  225.98   42.30
   3  33  -2  226.28   46.90
  -3  33   2  165.18   36.90
  -3  33   2  163.78   42.00
  -3  33   2  178.58   40.60
  -2 -33   2  117.29   39.80
   2  33  -2  119.49   29.80
  -2  33   2  180.28   39.00
  -2  33   2  111.79   32.10
  -2  33   2   64.99   25.00
   2  33  -2   43.90   27.50
  -1 -33   2  208.18   40.70
  -1  33   2  203.28   39.30
   1  33  -2  292.27   43.80
   1  33  -2  225.28   41.90
  -1  33   2  187.98   41.60
   0 -33   2  151.88   32.50
   0  33   2  119.39   36.60
   0  33   2   79.09   33.90
   0  33  -2  123.69   30.40
   0  33  -2   91.89   26.70
  -1 -33  -2  398.06   55.39
   1 -33   2  334.47   47.00
   1  33   2  340.87   56.39
   1  33   2  376.86   56.29
  -1  33  -2  275.37   46.70
  -2 -33  -2   31.30   23.80
   2 -33   2   36.80   22.10
   2  33   2    8.60   26.90
   2  33   2   38.70   24.30
  -2  33  -2   17.40   22.20
   3 -33   2   63.99   25.20
  -3 -33  -2   38.40   25.90
  -3  33  -2   28.90   25.60
   3  33   2   17.80   26.70
   3  33   2   49.60   28.70
  -3 -34   2   30.80   29.50
   3  34  -2    5.30   25.80
  -3  34   2   24.60   27.60
  -3  34   2   -7.50   24.50
  -2 -34   2   17.90   22.80
  -2  34   2  -17.80   20.20
   2  34  -2  114.99   30.50
   2  34  -2   64.59   26.90
  -2  34   2   -9.50   24.10
  -1 -34   2   -1.90   21.00
   1  34  -2    9.90   19.70
   1  34  -2    8.30   20.70
  -1  34   2   54.09   26.50
  -1  34   2  100.69   29.30
   0 -34   2  181.28   35.30
   0  34   2   68.59   31.30
   0  34  -2  117.79   33.60
   0  34  -2  128.59   30.90
   0  34   2  124.59   37.80
   1 -34   2   19.30   21.40
  -1 -34  -2   49.70   26.40
  -1  34  -2   11.20   20.40
   1  34   2   69.39   29.80
   1  34   2   75.09   36.40
   2 -34   2   97.39   28.30
  -2 -34  -2  106.69   33.90
   2  34   2  153.18   40.80
   2  34   2  129.89   41.70
  -2  34  -2   66.59   27.10
   3 -34   2   44.00   24.60
   3  34   2   47.10   29.90
  -2 -35   2   60.99   30.70
   2  35  -2   82.39   32.50
  -2  35   2   84.69   33.10
  -2  35   2  114.79   36.70
   2  35  -2   90.59   29.80
  -1 -35   2   95.39   32.80
   1  35  -2   76.79   28.50
  -1  35   2  110.99   34.80
   1  35  -2   81.59   31.10
  -1  35   2  141.29   35.60
   0 -35   2  210.08   40.60
   0  35  -2  245.38   42.10
   0  35   2  350.96   57.99
   0  35   2  147.79   42.20
   1 -35   2   78.99   28.60
   1  35   2  108.69   37.40
   1  35   2  127.69   37.00
  -1  35  -2   91.59   28.00
   2 -35   2   30.00   24.40
  -2 -35  -2   62.49   27.90
   2  35   2   62.19   31.30
   2  35   2   21.60   27.70
  -2  35  -2   16.70   23.40
  -1 -36   2   89.49   31.60
  -1  36   2   93.89   37.50
  -1  36   2   31.00   28.10
   1  36  -2   42.20   26.70
   0 -36   2   47.60   24.60
   0  36   2   43.30   30.50
   0  36  -2   70.09   26.70
   0  36   2   17.80   28.00
   1 -36   2   55.39   27.60
  -1  36  -2   35.30   23.70
   1  36   2  138.09   39.60
   1  36   2  133.89   36.60
  -8   0   3   11.90   29.90
  -8   0   3   27.00   26.70
  -7   0   3  138.39   39.70
  -7   0   3  187.48   37.80
   6   0  -3   58.19   24.80
  -6   0   3  170.08   29.50
  -6   0   3  126.69   29.30
   6   0  -3  109.19   21.30
  -5   0   3  656.03   60.39
  -5   0   3  609.04   59.99
   5   0  -3  649.93   63.39
   4   0  -3   24.50   11.50
   4   0  -3   32.30    9.50
   4   0  -3   63.79   16.90
  -4   0   3   90.69   16.60
  -4   0   3   64.59   14.10
  -4   0   3   84.19   16.70
  -3   0   3 1203.98   91.69
   3   0  -3 1229.88   87.49
  -3   0   3 1092.79   86.39
   3   0  -3  964.00   88.29
  -3   0   3 1219.08   89.49
   3   0  -3 1170.78   91.99
  -3   0   3 1261.37   91.49
  -2   0   3  290.27   26.60
  -2   0   3  273.07   25.90
  -2   0   3  238.48   22.50
  -1   0   3  437.56   35.50
  -1   0   3  482.95   37.90
   1   0  -3  407.26   35.30
  -1   0   3  446.36   33.50
   1   0  -3  451.35   37.30
   0   0   3   -4.10    5.00
   1   0   3 1384.76  106.89
  -1   0  -3 1346.97  106.99
  -1   0  -3 1472.75  104.79
   1   0   3 1541.05  105.39
   2   0   3    5.00    8.20
   2   0   3   -0.70    6.20
  -2   0  -3   -9.20    6.00
   2   0   3   -7.60    5.80
  -2   0  -3   -5.80    4.30
  -3   0  -3 3098.59  224.28
   3   0   3 2962.10  224.28
   3   0   3 3017.20  226.38
  -3   0  -3 3117.39  226.18
   4   0   3  132.99   22.60
   5   0   3   11.20   15.60
  -5   0  -3   19.00   15.10
   6   0   3   35.20   22.20
  -6   0  -3   22.50   18.90
  -7   0  -3  115.29   31.30
   7   0   3  129.39   37.20
   8   0   3   54.19   34.40
  -8   0  -3  101.29   39.70
  -8  -1   3  108.39   35.20
  -8  -1   3  125.89   35.70
  -8   1   3  150.98   40.10
  -8   1   3  124.69   36.60
  -7  -1   3  120.89   32.30
   7  -1  -3  198.98   42.50
  -7  -1   3  119.49   31.10
  -7   1   3  150.38   35.00
  -7   1   3  139.69   37.40
  -6  -1   3  375.16   53.59
   6  -1  -3  643.34   62.99
  -6  -1   3  356.66   52.79
   6  -1  -3  525.55   47.90
  -6   1   3  659.23   59.19
  -6   1   3  477.25   62.49
   5  -1  -3  400.76   50.99
  -5  -1   3  451.75   47.40
  -5  -1   3  491.15   48.10
   5   1  -3  441.06   39.10
  -5   1   3  466.05   53.79
  -5   1   3  367.36   50.19
   4  -1  -3  290.37   35.10
   4  -1  -3  298.57   36.80
  -4  -1   3  288.07   33.70
  -4  -1   3  283.87   38.20
   4  -1  -3  254.07   27.30
  -4  -1   3  323.97   37.30
   4   1  -3  280.87   34.20
   4   1  -3  278.77   26.40
  -4   1   3  259.07   32.30
  -4   1   3  344.77   34.20
  -4   1   3  275.67   35.00
  -3  -1   3 1230.18   92.59
   3  -1  -3 1087.99   88.59
   3  -1  -3  921.91   91.29
  -3  -1   3 1443.76   93.79
  -3  -1   3 1287.57   90.39
  -3  -1   3 1343.47   87.29
   3   1  -3 1228.78   87.79
   3   1  -3 1230.78   92.99
  -3   1   3 1057.59   91.99
  -3   1   3 1066.69   87.89
   3   1  -3 1382.16   90.69
  -3   1   3 1051.59   90.59
  -3   1   3  959.70   89.29
  -2  -1   3  973.20   72.49
  -2  -1   3 1041.20   72.69
   2  -1  -3  867.11   69.29
   2  -1  -3  881.01   69.49
  -2  -1   3  913.31   69.39
  -2  -1   3  959.10   68.69
  -2   1   3  910.41   72.59
   2   1  -3  946.81   68.59
  -2   1   3  812.52   69.39
  -2   1   3  855.91   69.29
   2   1  -3  929.51   69.09
   2   1  -3  957.40   72.29
  -2   1   3  907.91   70.99
   1  -1  -3  371.26   27.90
   1  -1  -3  338.47   25.90
  -1  -1   3  243.98   26.00
  -1  -1   3  246.58   24.30
   1   1  -3  238.98   25.90
  -1   1   3  335.27   25.70
  -1   1   3  325.67   27.90
   0   1   3   32.20    7.20
   0   1   3   35.40    9.20
   1  -1   3   58.39   11.10
  -1  -1  -3   55.39   10.60
   1  -1   3   77.09    9.50
  -1  -1  -3   80.39    9.00
   1   1   3   54.99   10.20
  -1   1  -3   76.29   12.00
   1   1   3   75.59    9.60
  -1   1  -3   80.99    8.70
   2  -1   3    9.20    8.60
   2  -1   3  -13.10    5.30
   2  -1   3   17.40    8.30
  -2  -1  -3    3.40    5.40
  -2   1  -3    8.50    7.20
  -2   1  -3    5.60    5.70
   2   1   3   56.09   10.80
  -3  -1  -3  988.00   71.09
  -3  -1  -3  845.62   70.79
   3   1   3  813.72   70.09
   3   1   3  902.71   72.69
  -4  -1  -3  308.77   36.50
   4  -1   3  307.57   40.20
   4   1   3  365.86   37.90
  -4   1  -3  297.87   35.60
  -5  -1  -3   78.39   18.90
   5  -1   3   67.89   22.70
   5   1   3  106.59   24.70
  -5   1  -3   61.69   21.60
   6  -1   3  192.58   38.40
  -6  -1  -3  205.58   35.30
   6   1   3  172.38   37.50
  -6   1  -3  275.27   41.20
   7  -1   3   60.69   30.20
  -7  -1  -3   86.99   33.80
   7   1   3   73.79   29.10
  -7   1  -3   43.20   26.20
  -8  -1  -3   59.29   31.30
   8  -1   3  139.69   45.30
   8   1   3   65.09   36.60
  -8   1  -3  182.88   46.90
  -8  -2   3   47.10   27.20
  -8   2   3   69.49   35.70
  -8   2   3   33.70   28.30
   7  -2  -3   19.00   25.50
  -7  -2   3   23.80   21.20
  -7  -2   3   10.90   18.90
  -7   2   3   37.20   22.60
  -7   2   3   64.39   25.50
  -6  -2   3  704.43   74.79
   6  -2  -3  832.42   70.19
  -6  -2   3  742.43   74.59
   6  -2  -3  919.21   82.99
  -6   2   3  936.01   79.69
  -6   2   3  745.63   88.99
   5  -2  -3  295.77   33.40
   5  -2  -3  266.47   40.10
  -5   2   3  329.77   41.90
  -5   2   3  280.87   37.70
  -4  -2   3  187.68   26.20
  -4  -2   3  178.08   25.90
   4  -2  -3  162.88   25.60
   4  -2  -3  185.88   27.00
  -4   2   3  245.38   28.00
  -4   2   3  206.38   23.10
   4   2  -3  138.99   25.40
   4   2  -3  139.59   23.50
  -4   2   3  173.58   26.20
  -4   2   3  178.98   24.00
   4   2  -3  136.49   17.90
   3  -2  -3  739.33   60.69
   3  -2  -3  736.03   57.89
   3  -2  -3  661.43   61.09
  -3   2   3  647.14   58.69
  -3   2   3  766.12   62.09
  -3   2   3  786.52   57.49
  -3   2   3  725.53   59.59
   2  -2  -3 1056.19   77.19
   2  -2  -3 1047.50   76.49
  -2  -2   3 1000.50   74.89
  -2  -2   3  994.90   76.09
  -2  -2   3 1045.50   78.79
  -2   2   3 1033.80   80.09
   2   2  -3 1035.70   75.79
  -2   2   3 1043.80   77.79
  -2   2   3  904.71   76.49
   2   2  -3 1015.30   78.69
   2   2  -3  939.21   74.79
  -2   2   3 1079.39   77.29
   1  -2  -3   72.49    9.90
   1  -2  -3   48.70    9.70
   0  -2  -3 4026.00  270.37
   0   2   3 3256.27  267.87
   0   2   3 3937.51  270.37
   1  -2   3    1.80    4.30
   1  -2   3    1.90    6.10
  -1  -2  -3    4.80    4.60
  -1  -2  -3    0.40    5.20
   1   2   3    7.80    5.90
  -1   2  -3    1.50    4.10
   1   2   3   -0.40    4.70
  -1   2  -3    4.60    6.70
   2  -2   3 2372.26  184.88
   2  -2   3 2935.31  186.98
   2  -2   3 2553.94  186.98
  -2  -2  -3 2469.85  185.08
   2   2   3 2419.06  185.38
   2   2   3 2470.95  186.58
  -2   2  -3 2513.35  184.88
   3  -2   3  506.05   46.10
   3  -2   3  494.15   43.60
   3  -2   3  650.43   46.00
  -3   2  -3  435.66   43.90
  -3   2  -3  462.25   43.20
   4  -2   3  688.53   60.89
  -4  -2  -3  625.04   56.89
  -4   2  -3  696.03   58.49
   4   2   3  633.54   59.69
   5  -2   3   12.30   15.70
  -5   2  -3   -9.10   12.80
   5   2   3   80.89   20.50
   6  -2   3   87.99   29.00
  -6  -2  -3   42.70   21.40
  -6   2  -3  114.19   26.30
   6   2   3  100.29   30.90
   7  -2   3   43.90   27.00
  -7  -2  -3   28.90   26.70
   7   2   3   45.60   28.70
  -7   2  -3   13.20   20.50
   8  -2   3   28.20   33.20
  -8  -2  -3   49.20   32.20
   8   2   3   52.19   36.50
  -8   2  -3   80.59   37.60
  -8  -3   3   84.59   40.70
   8  -3  -3  134.99   46.90
  -8  -3   3   55.19   32.50
  -8   3   3   95.29   34.20
  -8   3   3  130.59   38.40
  -7  -3   3  124.29   34.60
   7  -3  -3  136.89   36.60
  -7  -3   3   72.89   32.60
  -7   3   3  184.48   36.80
  -7   3   3   93.79   29.70
  -6  -3   3  317.27   46.30
   6  -3  -3  439.26   55.39
   6  -3  -3  370.06   42.60
  -6  -3   3  275.57   49.00
  -6   3   3  443.86   52.69
  -6   3   3  373.26   50.79
   5  -3  -3  829.62   64.39
  -5  -3   3  739.03   67.69
  -5  -3   3  691.43   67.49
   5  -3  -3  815.42   70.29
  -5   3   3  788.62   69.19
   5   3  -3  651.93   58.59
  -5   3   3  871.31   71.59
  -4  -3   3  319.27   32.60
   4  -3  -3  300.37   35.00
   4  -3  -3  333.97   38.70
  -4  -3   3  294.67   32.70
   4   3  -3  271.37   25.40
   4   3  -3  274.87   35.90
  -4   3   3  282.67   32.40
  -4   3   3  343.77   37.40
  -4   3   3  307.37   37.40
   4   3  -3  280.17   33.70
  -4   3   3  311.57   29.50
  -3  -3   3 1432.96  116.49
   3  -3  -3 1560.14  117.99
   3  -3  -3 1518.55  115.69
   3  -3  -3 1742.73  114.89
  -3  -3   3 1343.97  112.89
  -3  -3   3 1342.97  114.59
   3   3  -3 1282.87  114.99
   3   3  -3 1443.16  113.39
  -3   3   3 1631.74  113.39
  -3   3   3 1610.94  115.09
  -3   3   3 1620.14  114.79
  -3   3   3 1577.24  117.59
   2  -3  -3  791.82   58.99
  -2  -3   3  664.63   57.69
   2  -3  -3  871.21   60.19
  -2  -3   3  814.42   60.69
  -2  -3   3  685.53   56.29
   2   3  -3  720.23   57.79
  -2   3   3  714.23   59.09
  -2   3   3  822.82   59.39
  -2   3   3  893.31   63.19
  -2   3   3  885.51   59.99
   2   3  -3  630.34   59.49
  -1  -3   3  318.87   27.40
   1  -3  -3  279.97   25.10
   1  -3  -3  325.07   28.10
  -1  -3   3  339.47   24.40
  -1   3   3  284.87   29.40
   1   3  -3  384.06   28.20
  -1   3   3  300.17   25.90
  -1   3   3  287.07   27.40
   0  -3  -3   27.70    8.00
   0   3   3   36.10    9.90
   1  -3   3   86.19   10.10
  -1  -3  -3   57.39    9.70
   1  -3   3   96.49   13.50
  -1  -3  -3   84.19   11.80
  -1   3  -3   81.09   13.50
   1   3   3   66.59   13.50
   1   3   3   88.99   11.10
  -1   3  -3   80.39    9.20
   1   3   3   95.19   12.30
  -2  -3  -3   54.59   10.80
   2   3   3   52.59   10.70
   2   3   3   42.70   11.20
   3  -3   3  467.35   43.30
   3  -3   3  511.45   42.00
   3  -3   3  438.56   40.70
  -3   3  -3  443.36   41.00
  -4  -3  -3  119.69   22.90
   4  -3   3  175.18   25.20
  -4   3  -3  182.88   25.00
   5  -3   3  253.47   39.40
  -5  -3  -3  276.77   37.30
   5   3   3  147.29   31.30
  -5   3  -3  275.17   37.20
   6  -3   3  131.69   32.10
  -6  -3  -3   96.69   29.00
  -6   3  -3  105.59   29.40
   6   3   3  109.79   30.90
   7  -3   3  163.58   38.50
  -7  -3  -3  148.09   33.80
  -7   3  -3  187.38   39.40
   7   3   3  101.29   36.40
  -8  -3  -3   34.20   30.60
   8  -3   3   80.89   34.80
  -8   3  -3   85.69   36.60
   8   3   3   46.20   35.50
  -8  -4   3  -14.90   19.10
   8  -4  -3   46.20   36.50
  -8  -4   3   39.50   27.40
  -8   4   3   40.10   30.40
  -8   4   3   30.50   27.10
  -7  -4   3  109.89   36.00
   7  -4  -3  162.48   38.50
  -7  -4   3  121.39   31.20
  -7   4   3  146.39   33.40
  -7   4   3  144.89   39.30
  -6  -4   3   12.00   17.50
  -6  -4   3   29.10   18.70
   6  -4  -3   93.69   27.10
   6  -4  -3   59.99   18.50
  -6   4   3  125.49   27.40
  -6   4   3   58.99   21.40
   5  -4  -3  336.37   44.70
  -5  -4   3  280.67   41.40
  -5  -4   3  273.47   39.00
   5  -4  -3  433.86   38.00
  -5   4   3  432.16   43.30
  -5   4   3  325.77   43.00
   4  -4  -3   66.09   15.80
   4  -4  -3   35.40   10.70
  -4  -4   3   -0.60    9.60
  -4  -4   3   11.40   11.00
   4  -4  -3   28.60   12.40
  -4   4   3   49.80   15.10
  -4   4   3   47.30   11.80
  -4   4   3   37.60   11.60
   4   4  -3   13.90   11.60
  -4   4   3   36.40   12.80
   4   4  -3    2.30    9.40
  -3  -4   3  497.45   44.40
  -3  -4   3  521.15   48.30
   3  -4  -3  559.04   49.40
  -3  -4   3  546.25   46.50
   3  -4  -3  533.85   47.10
   3   4  -3  537.25   44.40
  -3   4   3  577.74   45.10
   3   4  -3  458.85   46.00
  -3   4   3  544.85   46.80
  -3   4   3  554.74   45.50
  -3   4   3  574.74   49.60
   2  -4  -3    5.40    5.00
   1  -4  -3  411.46   30.20
  -1  -4   3  325.97   28.10
   1  -4  -3  400.76   27.70
  -1  -4   3  307.47   26.00
  -1  -4   3  304.57   25.60
  -1   4   3  290.77   27.30
  -1   4   3  371.46   29.90
   1   4  -3  321.17   28.20
  -1   4   3  314.87   30.90
   0  -4  -3    6.50    4.80
   0  -4  -3   10.20    4.50
   0   4   3    6.90    7.10
   0   4   3   15.90    4.70
   0   4   3   13.70    4.30
  -1  -4  -3 1138.59   91.29
   1  -4   3 1141.59   93.19
   1  -4   3 1451.55   90.89
  -1  -4  -3 1087.29   90.69
  -1   4  -3 1290.47   89.99
   1   4   3 1110.49   91.09
   1   4   3 1245.18   94.09
   1   4   3 1375.06   91.89
   2  -4   3   25.80    9.40
   2  -4   3   27.70    8.80
   2  -4   3   32.20   10.30
  -2  -4  -3   37.80    9.10
   2   4   3   38.90    9.40
   2   4   3   23.10    9.90
  -2   4  -3   32.10    8.80
   3  -4   3 1195.28   85.49
   3  -4   3 1106.69   86.19
  -3  -4  -3 1026.60   84.69
   3  -4   3 1062.89   83.49
  -3  -4  -3 1047.80   83.69
   3   4   3 1065.99   84.69
   3   4   3 1066.19   85.79
   3   4   3  895.51   83.49
  -3   4  -3 1230.48   84.79
   4  -4   3  128.39   21.00
   4   4   3   29.40   12.90
  -5  -4  -3  451.35   52.39
   5  -4   3  412.16   52.69
   5   4   3  422.06   52.79
  -5   4  -3  481.45   53.89
  -6  -4  -3   22.60   20.40
   6  -4   3   87.99   27.40
  -6   4  -3   53.29   21.30
   6   4   3   41.00   26.60
  -7  -4  -3  270.47   50.29
   7  -4   3  307.47   52.39
  -7   4  -3  264.77   45.20
   7   4   3  275.77   51.09
   8  -4   3   72.89   37.40
  -8   4  -3   11.50   24.40
   8   4   3    9.40   28.20
   8  -5  -3  203.98   50.19
  -8  -5   3  161.08   42.90
  -8   5   3  142.49   38.80
  -8   5   3  152.28   46.80
  -7  -5   3   17.90   25.40
   7  -5  -3   92.89   32.40
  -7  -5   3   15.00   21.00
  -7   5   3   55.09   26.30
  -7   5   3   47.20   25.20
  -6  -5   3  200.08   38.90
  -6  -5   3  207.98   36.70
   6  -5  -3  392.86   48.80
  -6   5   3  338.37   42.80
   5  -5  -3   83.29   18.30
   5  -5  -3   66.69   21.80
  -5  -5   3   77.49   20.50
  -5  -5   3   41.70   17.30
  -5   5   3   80.09   23.00
  -5   5   3  115.99   23.70
   4  -5  -3  222.98   32.40
  -4  -5   3  216.28   29.30
   4  -5  -3  241.48   32.50
   4  -5  -3  284.37   29.00
  -4  -5   3  222.68   30.60
   4   5  -3  246.78   32.70
  -4   5   3  274.67   33.00
   4   5  -3  189.38   28.30
  -4   5   3  261.47   31.50
  -4   5   3  293.77   28.30
  -4   5   3  271.07   34.70
  -3  -5   3  398.46   33.00
  -3  -5   3  308.97   34.30
  -3  -5   3  364.86   30.80
   3   5  -3  311.17   31.90
   3   5  -3  286.27   29.50
   2  -5  -3 1539.75  111.59
  -2  -5   3 1433.66  110.19
   2  -5  -3 1386.76  109.69
   2  -5  -3 1600.94  110.79
  -2  -5   3 1379.16  108.79
  -2   5   3 1446.66  110.89
   2   5  -3 1470.05  110.79
  -2   5   3 1473.75  111.19
  -2   5   3 1478.45  113.69
   2   5  -3 1469.05  108.59
  -2   5   3 1558.44  109.19
   1  -5  -3  176.38   17.10
   1  -5  -3  148.69   14.60
  -1  -5   3  125.79   14.40
  -1  -5   3   98.99   12.20
  -1  -5   3  134.89   13.10
  -1   5   3  162.48   21.40
  -1   5   3  140.59   15.90
  -1   5   3  150.18   18.50
   0  -5   3    5.40    3.00
   0  -5  -3    2.90    2.80
   0  -5  -3    4.50    3.90
   0  -5   3    7.70    3.70
   0   5   3    3.70    5.30
   0   5   3   -1.70    6.90
   0   5   3    1.80    3.50
   0   5   3    8.20    4.80
  -1  -5  -3   59.69    9.80
   1  -5   3   53.89   12.10
  -1  -5  -3   63.59   10.40
   1  -5   3   79.59   10.60
  -1   5  -3   86.79    9.30
   1   5   3   58.59   10.20
   1   5   3   61.79   14.60
   1   5   3   65.29   10.70
  -1   5  -3   61.49    8.40
  -2  -5  -3   29.40    9.20
   2  -5   3   29.80    9.20
   2  -5   3   28.70   10.10
   2  -5   3   37.00    9.80
  -2   5  -3   43.80   10.10
   2   5   3   30.60   11.30
   2   5   3   30.50    9.20
   2   5   3   38.10   11.00
  -3  -5  -3  634.54   55.89
  -3  -5  -3  670.13   55.69
   3  -5   3  853.01   59.89
   3   5   3  626.64   57.49
   3   5   3  655.33   55.49
   3   5   3  618.24   55.49
   4  -5   3  595.14   57.29
  -4  -5  -3  668.03   57.09
  -4   5  -3  644.24   55.99
   4   5   3  602.14   57.59
   5  -5   3  228.88   36.10
  -5  -5  -3  235.98   33.70
  -5   5  -3  248.18   35.50
   5   5   3  152.48   33.00
  -6  -5  -3  202.58   38.30
   6  -5   3  157.38   37.60
   6   5   3  186.18   38.10
  -6   5  -3  237.18   39.90
   7  -5   3   36.30   26.10
  -7  -5  -3   90.89   32.50
   7   5   3   47.70   28.40
  -7   5  -3    6.00   21.80
   8  -5   3   51.49   36.90
   8   5   3   60.39   35.70
   8  -6  -3  126.39   44.10
  -8  -6   3   89.49   36.80
  -8   6   3   74.59   31.60
  -8   6   3  128.29   36.50
  -7  -6   3  -18.80   20.10
  -7  -6   3   22.80   21.50
   7  -6  -3   14.20   27.40
  -7   6   3   44.20   24.10
  -7   6   3    8.30   25.60
   6  -6  -3  244.08   39.50
  -6  -6   3  167.58   31.30
  -6  -6   3  168.08   32.70
  -6   6   3  165.88   36.30
  -5  -6   3    8.30   12.80
  -5  -6   3    8.30   12.90
   4  -6  -3   16.40   12.00
   4  -6  -3   43.60   14.20
   4  -6  -3   25.80   11.70
  -4  -6   3    5.90    9.30
  -4  -6   3   32.70   13.00
  -4   6   3   22.60   10.90
   4   6  -3   16.30   10.30
   4   6  -3   31.30   13.70
  -4   6   3   15.80   12.80
  -4   6   3   58.89   17.60
  -4   6   3   22.70   12.40
  -3  -6   3   57.29   12.20
  -3  -6   3   50.89   14.80
  -3  -6   3   74.09   13.70
   3   6  -3   60.49   13.20
   2  -6  -3  772.82   59.99
  -2  -6   3  692.43   58.19
  -2  -6   3  706.23   58.99
   2  -6  -3  780.32   59.09
   2   6  -3  737.03   57.79
  -2   6   3  791.92   57.99
  -2   6   3  855.61   61.69
   2   6  -3  715.43   59.49
  -2   6   3  863.61   63.99
  -2   6   3  793.52   60.99
   2   6  -3  718.63   58.29
  -1  -6   3   -0.50    4.30
  -1  -6   3    1.90    4.80
   1  -6  -3   -3.60    5.00
  -1  -6   3   -2.80    4.30
   1  -6  -3    9.00    7.40
   1  -6  -3   14.00    7.50
  -1   6   3    2.40    7.00
  -1   6   3    6.70    5.90
  -1   6   3    6.00    8.00
   0  -6   3 2609.94  187.08
   0  -6   3 2706.13  187.38
   0  -6  -3 2455.35  186.68
   0   6   3 2653.63  189.48
   0   6   3 2563.74  190.68
   0   6   3 2626.34  188.38
   0   6   3 2561.44  186.58
  -1  -6  -3   31.30    7.50
  -1  -6  -3   17.90    9.50
  -1  -6  -3   24.20    7.60
   1  -6   3   25.20    7.70
   1  -6   3   34.40   10.40
   1  -6   3   32.70    8.00
   1   6   3   34.70    8.40
  -1   6  -3   49.50    7.10
   1   6   3   32.40    7.90
   1   6   3   30.90   11.30
  -1   6  -3   39.90    7.40
   2  -6   3  629.94   51.39
   2  -6   3  566.84   48.30
  -2  -6  -3  574.24   48.60
   2  -6   3  654.13   49.30
  -2   6  -3  619.34   48.50
   2   6   3  611.24   51.29
   2   6   3  568.64   49.50
   2   6   3  589.64   49.20
  -2   6  -3  604.94   51.09
   3   6   3   45.40   12.80
  -3   6  -3   37.00   11.20
   3   6   3   44.00   11.40
  -4  -6  -3  785.92   68.49
   4  -6   3  808.32   70.59
   4   6   3  771.82   70.79
  -4   6  -3  840.62   68.19
  -4   6  -3  812.52   67.59
  -5  -6  -3   30.50   16.70
   5   6   3   19.80   17.30
  -5   6  -3   48.20   15.90
  -6  -6  -3   59.29   24.50
   6  -6   3   77.49   26.70
   6   6   3   45.90   24.50
  -6   6  -3   70.49   24.50
   7  -6   3   43.70   28.00
  -7  -6  -3   22.30   21.80
  -7   6  -3   31.80   22.30
   7   6   3   15.60   26.30
  -8  -7   3  132.89   36.10
  -8  -7   3   54.99   32.40
   8  -7  -3  172.48   47.40
  -8   7   3   24.70   27.30
  -8   7   3  105.89   42.80
   7  -7  -3  154.78   40.00
  -7  -7   3  120.19   34.10
  -7  -7   3  126.39   40.50
  -7   7   3  153.48   36.80
  -7   7   3  157.38   36.10
  -6  -7   3   11.50   17.30
   6  -7  -3   28.50   22.10
  -6  -7   3   -1.60   18.00
  -6   7   3   -1.40   17.90
  -6   7   3   41.60   22.30
  -5  -7   3  148.59   25.70
   5  -7  -3  141.39   28.40
  -5  -7   3  166.08   28.90
  -5   7   3  166.78   31.00
  -5   7   3  151.38   28.30
   4  -7  -3   -3.40    8.70
  -4  -7   3    8.10   10.30
   4  -7  -3   -6.90   11.50
  -4  -7   3  -10.10    8.50
   4  -7  -3    2.80    9.40
   4   7  -3   12.10   10.20
  -4   7   3    8.60    9.60
  -4   7   3   11.30   11.30
  -4   7   3    1.50   12.50
  -4   7   3   -1.80    8.90
   4   7  -3   16.90   11.30
  -3  -7   3  497.85   47.50
   3  -7  -3  471.95   44.00
   3  -7  -3  554.24   45.00
  -3  -7   3  464.75   43.20
  -3  -7   3  485.85   42.60
   3  -7  -3  488.25   44.80
  -3   7   3  512.65   42.60
  -3   7   3  541.45   48.60
  -3   7   3  558.64   45.10
  -3   7   3  511.95   46.10
   2  -7  -3  597.94   49.70
  -2  -7   3  591.34   48.50
  -2  -7   3  589.44   48.20
   2  -7  -3  604.24   52.79
   2  -7  -3  661.03   48.80
   2   7  -3  589.84   48.40
  -2   7   3  603.54   53.39
  -2   7   3  671.33   51.89
   2   7  -3  599.04   49.00
  -2   7   3  613.04   50.79
   2   7  -3  590.24   47.60
  -2   7   3  655.43   47.40
  -1  -7   3  161.48   15.50
   1  -7  -3  189.28   20.10
  -1  -7   3  179.28   15.90
  -1  -7   3  171.08   16.40
   1  -7  -3  177.38   19.30
   1   7  -3  150.68   15.00
  -1   7   3  198.18   24.40
  -1   7   3  187.28   19.90
   1   7  -3  151.88   14.40
  -1   7   3  160.08   20.10
   0  -7   3    6.30    4.30
   0  -7   3    8.20    4.90
   0  -7  -3    0.40    2.80
   0   7   3    5.00    5.10
   0   7  -3    4.80    3.70
   0   7   3    9.70    7.80
   0   7   3    4.50    6.60
  -1  -7  -3   45.90   10.40
   1  -7   3   72.59   11.10
   1  -7   3   66.49   13.70
  -1  -7  -3   57.39   12.50
  -1  -7  -3   73.29   10.50
   1  -7   3   75.19   10.60
   1   7   3   65.29   11.20
  -1   7  -3   59.69    8.80
   1   7   3   31.80   11.80
  -1   7  -3   71.19   10.20
   1   7   3   76.69   11.70
   2  -7   3   65.29   13.60
   2  -7   3   56.99   11.50
   2  -7   3   39.80   10.60
  -2  -7  -3   39.80   10.10
   2   7   3   31.20   11.20
   2   7   3   42.60   13.20
  -2   7  -3   22.20   10.70
   2   7   3   30.10    9.90
  -2   7  -3   42.80   10.50
   3  -7   3 1893.61  144.79
   3  -7   3 1867.91  146.09
  -3  -7  -3 1975.90  144.49
   3  -7   3 1853.01  144.59
  -3  -7  -3 1918.51  145.29
  -3   7  -3 1955.80  144.49
   3   7   3 1875.41  145.99
   3   7   3 1854.91  145.19
  -3   7  -3 2005.00  144.49
   3   7   3 1851.71  144.29
  -3   7  -3 1996.70  147.09
   3   7   3 1905.11  144.89
   4  -7   3  551.84   49.99
  -4  -7  -3  377.56   43.10
  -4   7  -3  458.55   44.80
   4   7   3  401.86   50.99
   4   7   3  383.76   47.70
  -4   7  -3  592.24   46.00
   5  -7   3  571.64   55.49
  -5  -7  -3  443.76   48.90
  -5   7  -3  519.75   52.09
  -5   7  -3  454.05   47.10
   5   7   3  450.45   58.49
   6  -7   3   38.90   21.40
  -6  -7  -3   40.90   22.40
   6   7   3   34.10   20.20
  -6   7  -3   53.49   20.10
   6   7   3   37.70   26.80
  -7  -7  -3  138.49   39.20
   7  -7   3  193.58   41.40
   7   7   3  120.99   40.90
  -7   7  -3  140.59   37.00
   8  -8  -3   23.70   33.90
  -8  -8   3  -14.60   23.60
  -8   8   3   36.60   33.40
  -8   8   3   62.99   31.10
   7  -8  -3  198.08   44.60
  -7  -8   3  127.49   40.60
  -7  -8   3  213.38   40.70
  -7   8   3  182.98   38.10
  -7   8   3  189.28   45.00
   6  -8  -3   26.90   23.80
  -6  -8   3   59.89   23.30
  -6  -8   3    7.70   18.30
  -6   8   3   48.30   22.20
  -6   8   3   57.69   22.60
  -5  -8   3   43.30   17.30
  -5  -8   3   41.80   15.70
   5  -8  -3   31.40   17.30
  -5   8   3   40.70   18.80
  -5   8   3   36.30   15.10
  -5   8   3   31.40   17.60
   4  -8  -3   27.40   14.80
  -4  -8   3   33.20   13.70
   4  -8  -3   22.70   12.50
  -4  -8   3   71.09   16.00
   4   8  -3   35.10   13.50
  -4   8   3   56.49   15.30
  -4   8   3   58.09   17.20
  -4   8   3   48.90   14.70
  -4   8   3   80.59   20.00
   4   8  -3   66.29   15.30
   3  -8  -3  911.31   72.59
  -3  -8   3  911.81   71.69
  -3  -8   3  973.40   77.99
  -3  -8   3  905.21   71.99
   3  -8  -3  974.80   74.99
   3  -8  -3  912.21   76.59
   3  -8  -3  896.51   74.09
  -3   8   3  932.01   73.99
  -3   8   3  902.61   76.19
  -3   8   3  876.61   70.69
  -3   8   3  880.71   74.29
  -2  -8   3   65.09   10.70
  -2  -8   3   73.09   11.80
   2  -8  -3   87.09   15.40
   2  -8  -3   81.99   11.90
   2  -8  -3   75.99   15.20
   2   8  -3   74.19   11.90
   2   8  -3   73.99   11.10
   2   8  -3   62.49   11.40
  -2   8   3   70.79   13.70
  -2   8   3   64.49   15.00
  -2   8   3   58.19   13.10
  -2   8   3   66.39    9.40
   1  -8  -3  613.54   51.69
  -1  -8   3  627.74   47.40
  -1  -8   3  588.44   47.40
   1  -8  -3  644.14   49.70
  -1  -8   3  636.04   48.40
  -1  -8   3  610.84   46.50
  -1   8   3  652.53   51.99
  -1   8   3  620.74   52.29
  -1   8   3  578.94   49.70
   1   8  -3  616.64   46.50
   1   8  -3  599.84   46.90
   0  -8   3   57.69    8.70
   0  -8   3   69.79   10.20
   0   8   3   66.29   14.00
   0   8   3   69.09   10.80
   0   8   3   73.09   14.40
   0   8   3   44.80   11.20
   0   8  -3   79.39    9.20
   0   8  -3   61.99    8.10
  -1  -8  -3 4488.35  326.77
   1  -8   3 4649.43  326.87
   1  -8   3 4618.74  327.27
  -1  -8  -3 4496.35  327.77
  -1  -8  -3 4440.16  329.57
   1  -8   3 4763.12  330.57
   1   8   3 4370.26  327.07
  -1   8  -3 4694.93  326.67
   1   8   3 4357.06  327.57
   1   8   3 4348.06  329.67
  -1   8  -3 4533.35  326.27
   2  -8   3   48.90   13.30
   2  -8   3   20.60    9.20
  -2  -8  -3    3.90    6.50
  -2  -8  -3   23.50    9.20
   2  -8   3   31.40    9.90
   2   8   3    4.70    9.50
   2   8   3   45.70   12.60
   2   8   3   30.90    9.80
  -2   8  -3   21.90   11.10
  -2   8  -3   37.80   10.00
   3  -8   3 1026.50   85.79
   3  -8   3 1111.09   84.99
   3  -8   3 1227.58   85.99
  -3  -8  -3  990.10   83.99
  -3  -8  -3 1004.90   82.99
   3   8   3  970.40   84.49
   3   8   3  884.91   84.09
  -3   8  -3 1119.09   98.39
  -3   8  -3 1287.27   85.49
  -3   8  -3 1293.27   84.89
   3   8   3  865.61   82.69
  -4  -8  -3  132.69   24.70
   4  -8   3  207.38   29.40
  -4   8  -3  171.28   27.10
   4   8   3  162.38   27.60
  -4   8  -3  201.88   26.20
   4   8   3  146.49   28.30
   5  -8   3   13.50   15.30
  -5  -8  -3  111.59   25.80
  -5   8  -3   51.99   17.60
  -5   8  -3  100.69   22.70
   5   8   3   49.90   19.00
   5   8   3   74.29   24.10
   6  -8   3   38.90   21.80
  -6  -8  -3   47.40   21.20
  -6   8  -3   16.00   19.20
   6   8   3   12.00   21.00
   6   8   3   61.29   22.10
  -6   8  -3   65.39   24.10
  -7  -8  -3  348.67   61.59
   7  -8   3  287.87   54.19
  -7   8  -3  385.66   61.19
   7   8   3  308.87   57.49
   7   8   3  366.86   56.69
  -8  -9   3  265.07   58.29
   8  -9  -3  377.66   66.29
  -8   9   3  314.27   55.19
  -7  -9   3   53.19   26.40
   7  -9  -3   93.09   34.80
  -7  -9   3   33.80   29.10
  -7   9   3   23.40   23.70
  -7   9   3   50.89   32.10
   6  -9  -3  164.58   36.60
  -6  -9   3  160.58   32.50
  -6  -9   3  137.59   34.00
  -6   9   3  220.48   38.00
  -6   9   3  159.28   36.60
   5  -9  -3   79.19   24.70
  -5  -9   3  107.39   23.10
  -5  -9   3  146.19   27.60
  -5   9   3  101.19   23.50
  -5   9   3  141.29   26.70
  -5   9   3  155.18   29.40
  -4  -9   3  135.09   23.30
  -4  -9   3  191.58   25.30
   4  -9  -3  191.58   27.70
   4  -9  -3  180.88   27.50
  -4   9   3  191.58   26.70
   4   9  -3  181.28   24.80
  -4   9   3  200.28   30.30
  -4   9   3  196.88   30.50
  -4   9   3  191.98   25.40
   4   9  -3  162.88   25.20
  -3  -9   3   73.09   14.00
   3  -9  -3   66.99   15.60
  -3  -9   3   47.10   11.30
   3  -9  -3   48.80   14.40
   3  -9  -3   76.89   14.00
   3  -9  -3   56.89   19.10
  -3   9   3   85.59   19.60
  -3   9   3   67.09   15.20
  -3   9   3   69.19   11.60
  -3   9   3   63.69   15.80
   2  -9  -3  936.81   71.99
   2  -9  -3  917.91   67.19
   2  -9  -3  873.11   72.19
  -2  -9   3  831.72   66.79
  -2  -9   3  869.31   68.09
   2   9  -3  899.71   67.69
  -2   9   3  865.61   65.89
  -2   9   3  910.51   70.99
   2   9  -3  877.61   67.39
   2   9  -3  876.71   68.39
  -2   9   3  905.71   71.59
  -2   9   3  858.41   72.89
  -1  -9   3    1.30    5.60
   1  -9  -3  -10.90    5.50
  -1  -9   3   12.20    6.50
   1  -9  -3    1.00    7.40
  -1  -9   3    0.80    3.80
  -1  -9   3  -10.60    4.70
   1  -9  -3    6.80    7.30
  -1   9   3    6.70    9.10
  -1   9   3    2.50    8.10
  -1   9   3   -1.80    7.20
   1   9  -3    8.90    6.00
   1   9  -3   -8.10    4.50
   0  -9   3    4.70    5.40
   0  -9   3    0.00    6.10
   0  -9  -3    3.30    7.80
   0   9   3    9.40    8.00
   0   9   3   -8.40    7.80
   0   9   3   -0.70    7.30
   0   9   3   -5.60    5.20
   0   9  -3   -5.50    5.20
   0   9  -3   -4.00    4.50
  -1  -9  -3   -1.00    5.90
   1  -9   3    5.70    5.70
   1  -9   3   11.40    8.60
   1  -9   3    2.10    6.30
  -1  -9  -3   -4.30    7.20
  -1  -9  -3    5.10    7.00
  -1   9  -3   14.40    6.70
   1   9   3   -4.00    6.30
   1   9   3    7.40    7.20
  -1   9  -3    6.50    5.20
   1   9   3    4.80    7.40
  -2  -9  -3  276.37   28.50
   2  -9   3  348.87   30.20
  -2  -9  -3  327.37   29.90
   2  -9   3  303.57   31.70
   2  -9   3  315.97   29.40
   2   9   3  298.47   29.80
  -2   9  -3  302.47   28.50
   2   9   3  276.17   31.30
  -2   9  -3  367.66   33.50
   2   9   3  307.27   30.80
  -3  -9  -3  238.38   32.30
  -3  -9  -3  236.58   30.20
   3  -9   3  258.07   29.70
   3  -9   3  319.17   31.90
   3  -9   3  240.78   32.70
  -3   9  -3  294.87   29.30
   3   9   3  276.67   34.30
   3   9   3  266.07   34.10
  -3   9  -3  347.87   30.90
   4  -9   3  417.16   44.50
  -4  -9  -3  420.86   41.20
   4   9   3  378.16   40.70
  -4   9  -3  358.36   37.50
  -4   9  -3  374.16   38.50
   4   9   3  344.27   45.30
   5  -9   3   67.39   22.40
  -5  -9  -3   75.99   22.50
   5   9   3   60.79   24.00
  -5   9  -3   58.49   18.70
  -5   9  -3   64.29   19.70
   5   9   3   60.09   21.00
   6  -9   3  261.97   46.30
  -6  -9  -3  332.37   47.20
  -6   9  -3  325.47   44.00
   6   9   3  267.57   48.30
   6   9   3  293.07   47.80
  -6   9  -3  294.17   46.40
  -7  -9  -3   85.09   30.30
   7  -9   3   42.40   30.00
  -7   9  -3   38.80   24.30
   7   9   3   58.79   27.50
   7   9   3   28.30   34.00
   7 -10  -3  -11.30   23.20
  -7 -10   3  -24.00   18.60
  -7 -10   3  -34.50   19.70
  -7  10   3   -9.70   18.30
  -7  10   3   15.00   22.40
   6 -10  -3  301.17   47.50
  -6 -10   3  271.27   40.10
  -6 -10   3  224.48   38.50
  -6  10   3  233.88   40.50
  -6  10   3  205.18   41.20
  -5 -10   3   97.99   23.00
  -5 -10   3   71.69   19.10
   5 -10  -3  110.59   25.50
  -5  10   3  105.39   26.10
  -5  10   3  155.68   29.30
  -5  10   3  125.79   23.80
  -4 -10   3  379.66   41.60
  -4 -10   3  345.67   34.80
   4 -10  -3  362.26   38.00
   4  10  -3  326.77   34.70
  -4  10   3  379.46   41.30
  -4  10   3  386.46   35.90
   4  10  -3  307.27   35.40
  -4  10   3  367.66   41.30
  -4  10   3  360.96   42.60
  -3 -10   3  184.18   21.80
   3 -10  -3  233.38   29.10
   3 -10  -3  207.58   23.70
  -3 -10   3  174.78   23.20
   3 -10  -3  227.98   29.00
  -3  10   3  200.98   29.50
  -3  10   3  173.68   25.50
   3  10  -3  142.69   20.70
  -3  10   3  180.98   25.40
   3  10  -3  179.38   23.20
  -3  10   3  187.58   19.50
   3  10  -3  115.59   20.00
  -2 -10   3 1032.60   74.89
   2 -10  -3  954.80   72.69
   2 -10  -3  990.00   78.29
   2 -10  -3  904.61   77.79
  -2 -10   3  876.71   70.99
  -2 -10   3  983.10   72.39
   2 -10  -3 1104.99   77.69
  -2  10   3 1007.30   78.59
   2  10  -3  946.81   73.19
   2  10  -3  983.90   73.49
   2  10  -3  981.10   74.69
  -2  10   3  980.50   71.99
  -2  10   3  951.50   77.09
  -2  10   3  888.31   78.29
  -1 -10   3   67.59   11.50
  -1 -10   3   71.69   10.60
  -1 -10   3   49.50    9.50
   1 -10  -3   56.99   13.00
   1 -10  -3   48.00   12.60
   1  10  -3   49.00    9.50
  -1  10   3   62.49   14.80
   1  10  -3   38.90    8.30
  -1  10   3   49.60   13.20
  -1  10   3   38.20   11.00
   0 -10   3 2562.24  192.98
   0 -10  -3 2644.24  189.28
   0 -10   3 2680.63  191.28
   0 -10  -3 2688.63  195.08
   0 -10   3 2654.53  192.08
   0 -10   3 2569.14  189.28
   0  10  -3 2606.94  190.98
   0  10   3 2653.93  194.08
   0  10   3 2567.64  194.88
   0  10   3 2580.54  192.38
   0  10   3 2512.05  194.58
   0  10  -3 2766.32  190.78
  -1 -10  -3  125.39   17.10
  -1 -10  -3  115.89   18.90
  -1 -10  -3  106.49   14.70
   1 -10   3  124.09   16.80
   1 -10   3  108.39   18.10
   1 -10   3  123.99   19.20
   1 -10   3  106.79   14.20
   1  10   3  118.99   16.30
  -1  10  -3  113.69   14.10
   1  10   3  121.39   16.20
   1  10   3  113.79   18.60
  -1  10  -3  111.49   15.00
  -2 -10  -3 1266.77   99.39
   2 -10   3 1270.77   99.49
   2 -10   3 1272.37  101.29
  -2 -10  -3 1245.88   99.09
   2 -10   3 1318.57  101.69
   2 -10   3 1329.77   99.09
  -2  10  -3 1307.27  102.09
   2  10   3 1190.88   99.89
   2  10   3 1247.58  101.09
   2  10   3 1288.57   99.79
  -2  10  -3 1476.45   99.29
  -2  10  -3 1319.07   98.99
   3 -10   3  103.29   20.80
   3 -10   3   90.99   20.60
  -3 -10  -3  126.19   20.40
  -3 -10  -3  117.39   21.30
  -3  10  -3  136.29   20.80
   3  10   3  156.78   25.20
   3  10   3  154.48   23.30
  -3  10  -3  100.49   19.30
   4 -10   3  605.24   59.19
  -4 -10  -3  593.54   57.19
  -4  10  -3  649.54   58.99
  -4  10  -3  709.03   56.89
   4  10   3  653.23   62.49
   4  10   3  579.24   57.79
   5 -10   3   48.80   21.80
  -5 -10  -3   69.29   23.00
   5  10   3   28.80   17.40
   5  10   3   55.69   22.60
  -5  10  -3   25.90   17.50
  -5  10  -3   65.59   19.30
  -6 -10  -3  129.39   31.70
   6 -10   3  189.68   38.40
   6  10   3  152.98   33.50
  -6  10  -3  118.99   31.50
  -6  10  -3  123.69   29.30
   6  10   3  186.68   38.70
   7 -10   3  107.39   35.70
  -7 -10  -3   62.39   32.70
   7  10   3   58.19   32.30
  -7  10  -3  116.19   37.40
   7  10   3   30.80   24.40
   7 -11  -3   63.19   33.90
  -7 -11   3    2.90   22.20
  -7  11   3   19.80   22.40
  -7  11   3   13.90   24.40
  -6 -11   3   10.60   17.40
   6 -11  -3  -33.20   18.50
  -6 -11   3   22.10   20.90
  -6  11   3   33.70   21.40
  -6  11   3    2.10   18.00
   5 -11  -3 1132.39   91.59
  -5 -11   3 1075.99   88.99
  -5 -11   3 1015.30   87.39
  -5  11   3  982.50   90.79
  -5  11   3 1061.29   88.99
  -5  11   3  996.80   91.59
  -4 -11   3    1.70   11.70
  -4 -11   3   15.50   10.70
   4 -11  -3    2.20   11.70
   4  11  -3   -7.70    8.00
  -4  11   3   17.00   13.20
  -4  11   3    2.10   11.00
  -4  11   3   11.30   14.50
   4  11  -3   24.80   11.80
  -4  11   3   -2.30    8.80
   3 -11  -3  227.78   25.30
  -3 -11   3  209.68   23.10
   3 -11  -3  253.07   32.30
   3 -11  -3  341.67   36.50
  -3 -11   3  260.27   29.30
  -3  11   3  259.17   34.00
   3  11  -3  186.08   27.10
   3  11  -3  251.87   27.90
  -3  11   3  243.78   23.60
  -3  11   3  292.47   33.60
   3  11  -3  237.18   24.70
  -3  11   3  301.77   34.10
   2 -11  -3    2.00    8.40
   2 -11  -3    5.80    8.20
   2 -11  -3   10.70    5.90
   2 -11  -3   10.20    9.60
  -2 -11   3   11.60    5.00
  -2 -11   3    4.70    4.40
  -2 -11   3    6.00    7.40
  -2  11   3    2.90    9.20
   2  11  -3    3.60    6.10
  -2  11   3   13.80    5.60
   2  11  -3    7.60    5.60
  -2  11   3   -7.70    8.90
  -2  11   3   -3.00    8.10
   2  11  -3   13.10    8.30
  -1 -11   3  233.08   22.60
   1 -11  -3  241.58   25.30
  -1 -11   3  225.38   21.40
  -1 -11   3  199.28   21.00
   1 -11  -3  264.67   29.30
  -1  11   3  219.98   27.70
  -1  11   3  222.78   22.50
  -1  11   3  244.98   27.30
   1  11  -3  224.18   20.80
  -1  11   3  265.37   30.90
   1  11  -3  192.08   21.20
   0 -11  -3   71.89   12.80
   0 -11   3   67.09   13.10
   0 -11   3   80.59   12.90
   0 -11  -3   89.59   15.90
   0 -11   3   63.29    8.50
   0 -11  -3   69.99    9.00
   0 -11   3   87.89   12.10
   0  11  -3  102.89   13.00
   0  11  -3   95.59   11.70
   0  11   3   71.39   12.30
   0  11   3   71.09   14.90
   0  11   3   42.10   12.50
   0  11   3   53.49   13.60
  -1 -11  -3   -4.70    7.70
   1 -11   3    8.70    9.20
  -1 -11  -3    3.40    6.40
   1 -11   3   -2.00    5.30
   1 -11   3    8.80    8.70
  -1 -11  -3    3.30    7.80
   1 -11   3    4.10    7.30
   1  11   3   15.90    9.50
  -1  11  -3   11.90    7.20
  -1  11  -3   14.80    6.20
   1  11   3    7.10    8.70
   1  11   3    4.60    6.90
   2 -11   3  276.17   31.50
  -2 -11  -3  243.48   25.00
  -2 -11  -3  243.08   29.80
   2 -11   3  219.28   24.60
   2 -11   3  275.37   29.80
  -2 -11  -3  247.28   25.70
   2 -11   3  248.88   30.10
  -2  11  -3  163.38   23.70
   2  11   3  227.98   27.20
  -2  11  -3  240.18   27.10
   2  11   3  240.58   26.80
   2  11   3  249.48   29.30
  -2  11  -3  243.18   24.30
  -2  11  -3  315.77   34.50
  -3 -11  -3  437.06   42.90
   3 -11   3  511.55   45.50
   3 -11   3  414.46   42.70
  -3 -11  -3  447.26   43.50
   3  11   3  413.56   44.70
  -3  11  -3  496.25   42.30
  -3  11  -3  474.45   43.10
   3  11   3  508.05   45.20
   4 -11   3    1.10   12.50
  -4 -11  -3   -1.90   11.30
  -4  11  -3    7.80   12.30
   4  11   3    3.80   12.10
   4  11   3   13.30   15.30
  -4  11  -3   11.90   12.10
   5 -11   3  215.68   37.00
  -5 -11  -3  252.27   39.20
   5  11   3  212.68   33.80
   5  11   3  175.38   35.30
  -5  11  -3  211.48   32.10
  -5  11  -3  200.78   34.60
  -6 -11  -3   35.40   23.90
   6 -11   3   24.70   20.80
  -6  11  -3   27.20   22.50
  -6  11  -3   12.30   18.40
   6  11   3   39.60   26.70
   6  11   3   31.10   18.50
   7 -11   3  172.98   40.80
  -7 -11  -3  171.88   49.80
   7  11   3  174.68   46.70
  -7  11  -3  240.88   45.40
   7 -12  -3  117.79   38.90
  -7 -12   3   89.09   30.00
  -7 -12   3   73.19   34.90
  -7  12   3  124.79   33.00
  -7  12   3   96.69   35.20
  -6 -12   3   81.79   26.30
   6 -12  -3   67.29   27.30
  -6 -12   3   87.89   25.00
  -6  12   3   59.19   26.40
  -6  12   3   47.10   25.10
  -5 -12   3  131.09   23.60
  -5 -12   3  155.38   28.10
   5 -12  -3  151.78   28.90
  -5  12   3  149.99   29.40
  -5  12   3  129.59   25.80
  -5  12   3  169.88   30.20
   4 -12  -3  104.79   20.50
  -4 -12   3   86.79   19.50
  -4 -12   3   70.79   16.00
   4  12  -3   57.79   15.90
   4  12  -3  100.99   19.60
  -4  12   3   82.19   21.30
  -4  12   3   99.49   23.30
  -4  12   3   95.79   17.90
  -4  12   3  123.79   22.20
   3 -12  -3  133.79   23.80
   3 -12  -3  151.28   20.60
  -3 -12   3  163.28   22.80
  -3 -12   3  139.99   17.70
   3  12  -3  141.59   20.00
  -3  12   3  121.29   23.80
   3  12  -3  136.49   19.60
  -3  12   3  155.98   18.80
   3  12  -3  157.78   23.50
  -3  12   3  161.68   27.60
  -3  12   3  144.49   25.00
   2 -12  -3   72.39   16.60
   2 -12  -3  105.89   13.80
  -2 -12   3  121.89   16.50
  -2 -12   3  122.19   13.30
  -2 -12   3  101.99   11.20
   2 -12  -3  131.99   20.20
   2 -12  -3   97.39   17.80
   2  12  -3   80.69   15.30
  -2  12   3  105.99   19.80
  -2  12   3  142.59   23.80
   2  12  -3  111.99   12.40
   2  12  -3   92.79   14.40
  -2  12   3  116.49   12.70
  -2  12   3  129.39   20.10
  -1 -12   3   80.99   12.80
  -1 -12   3   92.59   14.70
   1 -12  -3   75.29   15.50
  -1 -12   3   94.79   13.60
   1 -12  -3   73.29   14.70
   1 -12  -3   83.09   16.50
  -1  12   3   95.09   19.20
  -1  12   3   59.89   14.50
  -1  12   3   71.49   13.40
  -1  12   3   89.99   17.40
   1  12  -3   73.89   12.80
   1  12  -3   77.29   12.50
   0 -12  -3  197.58   21.80
   0 -12   3  141.89   14.70
   0 -12   3  183.68   20.70
   0 -12   3  216.08   23.40
   0 -12  -3  160.88   15.90
   0 -12   3  192.78   20.10
   0 -12  -3  184.88   25.20
   0  12  -3  181.78   17.80
   0  12   3  180.58   23.40
   0  12   3  185.78   21.00
   0  12   3  168.28   24.40
   0  12   3  201.18   25.90
   0  12  -3  179.18   18.50
  -1 -12  -3 1089.09   85.39
   1 -12   3 1082.29   85.19
   1 -12   3 1067.59   85.19
  -1 -12  -3 1055.09   81.39
   1 -12   3 1099.19   83.09
   1 -12   3 1107.29   81.19
  -1 -12  -3 1067.49   83.49
   1  12   3 1031.20   85.09
   1  12   3 1029.30   84.59
  -1  12  -3 1108.39   81.49
   1  12   3 1084.89   82.99
  -1  12  -3 1024.50   82.19
  -2 -12  -3   16.50    9.20
  -2 -12  -3   32.90   11.60
   2 -12   3   21.40   11.70
  -2 -12  -3   40.20   12.10
   2 -12   3   18.60    9.00
   2 -12   3   24.20   12.30
   2 -12   3   15.80   10.00
   2  12   3    5.90   10.20
  -2  12  -3   18.60    8.50
  -2  12  -3    8.10    9.00
   2  12   3   29.00   12.20
  -2  12  -3   27.00   10.50
   2  12   3   16.00    8.90
  -2  12  -3   29.20   13.00
  -3 -12  -3  596.04   50.09
   3 -12   3  545.45   50.49
  -3 -12  -3  486.65   49.20
   3 -12   3  531.95   49.40
   3  12   3  523.95   50.59
   3  12   3  501.65   50.99
  -3  12  -3  597.84   48.40
  -3  12  -3  546.15   49.00
  -4 -12  -3  147.39   24.50
   4 -12   3  175.48   30.10
  -4  12  -3  165.18   25.70
  -4  12  -3  145.09   24.70
   4  12   3  109.09   23.50
   4  12   3  157.98   30.20
   5 -12   3  176.88   34.70
  -5 -12  -3  142.79   31.60
  -5  12  -3  258.77   37.90
   5  12   3  154.48   28.80
   5  12   3  124.89   31.30
  -5  12  -3  166.38   29.90
  -6 -12  -3   32.00   23.60
   6 -12   3   47.40   25.50
   6  12   3   57.59   25.40
  -6  12  -3   61.79   25.00
  -6  12  -3   20.60   19.80
   6  12   3   62.89   26.20
  -7 -12  -3   11.30   26.90
   7 -12   3   34.10   24.70
  -7  12  -3   55.89   27.20
  -7  12  -3   41.10   27.90
   7  12   3   56.19   30.60
  -7 -13   3   15.90   27.50
   7 -13  -3  -12.70   24.80
  -7  13   3  -28.80   17.40
  -7  13   3   15.60   25.50
  -6 -13   3  231.28   44.30
   6 -13  -3  297.57   47.20
  -6 -13   3  280.67   40.60
  -6  13   3  281.87   49.60
  -6  13   3  280.07   45.60
  -5 -13   3   85.09   20.70
  -5 -13   3  100.19   27.40
   5 -13  -3  126.09   26.60
  -5  13   3  130.29   30.30
  -5  13   3  116.19   27.70
  -5  13   3   48.60   20.30
   4 -13  -3  389.06   41.20
  -4 -13   3  419.26   39.40
  -4 -13   3  450.75   44.20
   4  13  -3  379.56   39.70
   4  13  -3  433.46   47.30
   4  13  -3  426.96   41.10
  -4  13   3  443.06   43.90
  -4  13   3  420.26   51.09
  -4  13   3  438.86   50.59
  -4  13   3  437.86   41.00
   3 -13  -3   35.70   11.50
  -3 -13   3   39.30    9.30
  -3 -13   3   51.49   13.80
   3  13  -3   37.50   13.10
   3  13  -3   23.00    9.40
  -3  13   3   27.80   15.20
  -3  13   3   31.10   10.30
  -3  13   3   46.10   15.70
  -3  13   3   35.10   15.00
   3  13  -3   47.10   12.20
  -2 -13   3  854.21   69.49
   2 -13  -3  944.01   70.09
   2 -13  -3  947.41   75.39
   2 -13  -3  892.41   76.39
  -2 -13   3  978.80   73.59
   2 -13  -3  918.11   76.39
   2  13  -3  945.51   73.19
  -2  13   3 1021.40   76.39
   2  13  -3  935.21   69.09
  -2  13   3  867.61   69.39
  -2  13   3  939.91   77.09
  -2  13   3  927.71   77.69
  -1 -13   3   11.60    7.00
   1 -13  -3    4.30    7.60
   1 -13  -3   48.20   13.00
  -1 -13   3   23.10    8.80
  -1 -13   3   14.00    7.30
   1 -13  -3    0.50    5.10
  -1  13   3    4.90    7.20
  -1  13   3   23.10   12.60
   1  13  -3   18.10    7.30
  -1  13   3    2.90    9.50
  -1  13   3   10.20    9.50
   1  13  -3    4.70    7.50
   0 -13  -3  366.56   35.30
   0 -13  -3  388.76   37.70
   0 -13   3  385.76   35.00
   0 -13   3  431.16   36.00
   0 -13  -3  405.26   36.40
   0 -13   3  409.46   34.20
   0 -13   3  381.96   30.60
   0 -13  -3  393.46   31.90
   0  13  -3  418.06   33.60
   0  13  -3  385.96   34.10
   0  13   3  406.86   38.80
   0  13   3  394.96   35.00
   0  13   3  381.26   37.30
   0  13   3  416.96   38.10
   1 -13   3   13.60    7.00
   1 -13   3    6.80    9.20
   1 -13   3   12.10    8.40
   1 -13   3    4.10    9.00
  -1 -13  -3    8.00    9.00
  -1 -13  -3   16.50    9.40
  -1 -13  -3   -9.30    5.50
  -1  13  -3    4.40    6.10
   1  13   3    8.70   10.60
   1  13   3    9.10    8.10
   1  13   3   16.90   10.70
  -1  13  -3    4.70    8.30
   2 -13   3  296.97   32.50
  -2 -13  -3  258.67   29.80
  -2 -13  -3  230.88   26.60
   2 -13   3  237.58   26.00
   2 -13   3  246.88   32.60
  -2 -13  -3  273.27   31.80
  -2  13  -3  270.27   30.40
  -2  13  -3  225.58   25.20
  -2  13  -3  282.47   26.10
   2  13   3  265.77   32.30
  -3 -13  -3   28.80   13.90
   3 -13   3   18.20   13.60
   3 -13   3   18.50   12.10
  -3 -13  -3   36.40   14.60
   3  13   3   20.20   12.90
  -3  13  -3   25.60   12.90
   3  13   3   28.70   14.70
  -3  13  -3   10.40   12.00
   4 -13   3  367.46   47.00
  -4 -13  -3  363.96   45.30
  -4  13  -3  420.86   46.80
   4  13   3  361.26   44.40
  -4  13  -3  373.26   39.10
   4  13   3  388.86   48.30
   5 -13   3   -6.20   15.60
  -5 -13  -3  -14.80   15.30
   5  13   3   14.70   17.30
  -5  13  -3   -2.20   14.60
   5  13   3   15.70   18.90
  -5  13  -3   16.00   15.20
   6 -13   3  375.06   52.09
  -6 -13  -3  284.57   53.69
  -6  13  -3  385.16   54.29
   6  13   3  308.47   51.99
   6  13   3  278.67   44.80
  -6  13  -3  242.78   40.20
   7 -13   3    4.60   24.90
  -7 -13  -3  -10.70   23.70
   7  13   3   39.20   36.40
  -7  13  -3   -1.70   21.60
  -7  13  -3    8.90   20.70
   7 -14  -3   58.19   33.20
  -7 -14   3   53.49   26.40
  -7  14   3   45.80   24.70
  -7  14   3  134.49   39.90
   6 -14  -3  118.29   33.40
  -6 -14   3  118.19   28.90
  -6  14   3  126.69   30.10
  -6  14   3   93.99   31.70
  -5 -14   3   41.40   19.00
  -5 -14   3   20.50   14.60
   5 -14  -3   49.10   19.60
  -5  14   3   12.30   15.80
  -5  14   3   20.90   17.50
  -5  14   3   69.29   23.80
  -4 -14   3  136.79   25.50
   4 -14  -3  163.38   24.70
  -4 -14   3  134.59   19.90
  -4  14   3  149.88   23.30
  -4  14   3  155.58   29.60
  -4  14   3  130.89   28.00
   4  14  -3  141.89   22.00
   4  14  -3   99.39   24.50
  -4  14   3  164.58   28.00
   3 -14  -3  424.76   38.30
  -3 -14   3  408.16   39.90
  -3  14   3  430.46   43.40
  -3  14   3  471.25   37.90
  -3  14   3  399.66   42.40
  -3  14   3  408.66   44.70
   3  14  -3  413.46   41.40
   3  14  -3  386.06   37.80
   3  14  -3  405.96   36.40
  -2 -14   3  443.46   36.70
   2 -14  -3  430.06   39.70
   2 -14  -3  403.06   39.00
  -2 -14   3  376.26   32.70
   2 -14  -3  375.36   32.90
  -2  14   3  354.26   39.90
   2  14  -3  397.36   36.40
  -2  14   3  396.06   39.20
  -2  14   3  430.46   41.60
  -1 -14   3   -4.30    6.10
  -1 -14   3   -8.50    5.90
   1 -14  -3   -0.90    8.30
  -1 -14   3  -14.90    5.10
   1 -14  -3   -2.40    8.30
   1 -14  -3   -0.40    4.30
   1  14  -3    2.90    6.20
   1  14  -3   -4.20    6.70
  -1  14   3   -3.90    9.20
  -1  14   3    8.30   11.10
  -1  14   3    8.60    7.50
  -1  14   3    7.50    9.80
   0 -14   3  446.46   39.30
   0 -14  -3  404.66   41.00
   0 -14  -3  483.75   41.20
   0 -14  -3  451.35   36.10
   0 -14   3  454.35   40.10
   0 -14  -3  463.65   39.80
   0 -14   3  455.25   38.10
   0  14  -3  433.86   38.10
   0  14   3  421.46   41.30
   0  14   3  415.06   42.30
   0  14   3  449.16   41.60
   0  14  -3  470.75   37.60
   0  14   3  482.65   39.70
  -1 -14  -3  111.99   19.70
   1 -14   3  109.69   20.10
   1 -14   3  107.59   17.70
  -1 -14  -3  121.59   18.70
   1 -14   3   96.69   14.80
  -1 -14  -3  126.89   17.10
   1 -14   3   98.59   18.50
  -1  14  -3  128.19   18.00
   1  14   3  133.29   18.10
   1  14   3  122.39   20.70
   1  14   3   81.79   18.80
   2 -14   3  297.87   33.40
  -2 -14  -3  324.07   33.20
  -2 -14  -3  283.47   30.30
   2 -14   3  316.67   33.20
  -2 -14  -3  294.47   32.10
   2 -14   3  291.47   31.10
   2  14   3  285.97   32.80
  -2  14  -3  307.67   31.30
  -2  14  -3  340.07   30.70
  -2  14  -3  382.46   31.10
   3 -14   3  203.88   29.30
   3 -14   3  179.98   29.10
  -3 -14  -3  179.08   26.10
   3  14   3  167.78   26.40
  -3  14  -3  196.98   26.20
  -3  14  -3  146.99   25.30
   3  14   3  150.18   28.00
   4 -14   3 1041.70   89.79
  -4 -14  -3 1010.60   87.59
  -4  14  -3 1040.00   87.69
   4  14   3 1027.70   86.79
  -4  14  -3 1123.69   86.09
   4  14   3  956.50   91.29
   5 -14   3  101.19   26.70
  -5 -14  -3   90.59   27.30
  -5  14  -3   80.99   22.40
   5  14   3  108.49   28.90
   5  14   3   74.69   25.60
  -5  14  -3   74.69   22.50
  -6 -14  -3   -4.60   19.00
   6 -14   3   13.50   19.90
   6  14   3   -7.70   17.10
  -6  14  -3   -3.30   16.50
   6  14   3   33.90   22.50
  -6  14  -3   19.50   18.40
   7 -14   3   18.80   25.80
  -7 -14  -3   64.99   29.70
  -7  14  -3   35.30   24.20
   7  14   3   63.59   31.60
  -7  14  -3   23.70   23.60
   7 -15  -3  230.18   48.20
  -7 -15   3  269.97   45.50
  -7  15   3  110.89   34.90
  -7  15   3  215.08   46.80
  -6 -15   3   -5.90   16.50
   6 -15  -3  -18.90   18.90
  -6  15   3   23.50   21.30
  -6  15   3  -25.70   16.80
   5 -15  -3  763.52   70.29
  -5 -15   3  645.74   71.49
  -5  15   3  762.32   73.39
   5  15  -3  775.42   72.99
  -5  15   3  755.32   70.49
  -5  15   3  730.43   71.29
  -4 -15   3   43.60   15.50
   4 -15  -3   42.80   16.00
   4  15  -3   42.70   14.10
  -4  15   3   -3.10   13.60
   4  15  -3   43.50   17.80
  -4  15   3   29.80   13.30
  -4  15   3    3.30   12.80
  -4  15   3   19.70   17.40
   3 -15  -3 1213.98   94.99
  -3 -15   3 1258.87   97.29
  -3  15   3 1235.28  101.29
   3  15  -3 1129.19   92.99
   3  15  -3 1205.48   97.49
  -3  15   3 1308.07  100.99
  -3  15   3 1274.17   95.29
  -3  15   3 1246.78  100.59
   3  15  -3 1214.78   96.59
  -2 -15   3  100.39   15.10
   2 -15  -3  155.38   16.40
   2 -15  -3  143.09   24.20
   2 -15  -3  103.69   19.90
  -2 -15   3  133.89   19.90
  -2  15   3  118.89   23.50
  -2  15   3  133.19   22.10
  -2  15   3  122.29   24.00
   2  15  -3  117.29   17.60
   2  15  -3  111.79   18.70
  -1 -15   3   53.59   12.10
  -1 -15   3   67.39   13.40
  -1 -15   3   78.99   14.80
   1 -15  -3   55.29   14.00
   1 -15  -3   98.09   19.00
  -1  15   3   49.90   14.20
   1  15  -3   73.49   14.20
  -1  15   3   51.59   14.00
  -1  15   3   43.90   14.60
  -1  15   3   70.39   16.10
   0 -15  -3   32.90   11.80
   0 -15   3   30.80   11.40
   0 -15  -3   22.30    7.20
   0 -15  -3   34.10   11.40
   0 -15  -3   23.50    9.30
   0 -15   3   35.60    9.80
   0 -15   3   14.20    9.00
   0  15   3   18.50   11.40
   0  15   3   13.80    8.80
   0  15  -3   -2.50    4.80
   0  15   3   21.60   11.20
   0  15   3   13.70   11.50
   0  15  -3   22.60    9.20
   1 -15   3  143.09   17.40
  -1 -15  -3  112.29   20.30
  -1 -15  -3  127.39   19.80
   1 -15   3  141.79   22.10
   1 -15   3  132.59   21.30
  -1 -15  -3  114.49   17.20
   1 -15   3  157.68   23.00
   1  15   3  119.99   21.30
  -1  15  -3  119.39   18.60
  -1  15  -3  116.89   16.60
   1  15   3  108.39   22.10
  -2 -15  -3    3.90    8.70
   2 -15   3    7.50   10.80
  -2 -15  -3    3.80    8.90
   2 -15   3   30.30   11.40
  -2 -15  -3   33.40   12.40
  -2  15  -3    2.30    7.60
   2  15   3   25.40   12.50
   2  15   3   -6.90   11.10
  -2  15  -3   14.00    9.80
  -2  15  -3   -4.00    9.80
   3 -15   3  356.26   41.70
  -3 -15  -3  267.47   36.70
   3 -15   3  386.96   47.40
  -3  15  -3  335.27   33.20
  -3  15  -3  284.77   36.80
   3  15   3  325.57   39.90
  -4 -15  -3   10.70   14.40
   4 -15   3   13.50   15.20
  -4  15  -3   25.00   15.20
   4  15   3   16.50   15.10
   4  15   3   46.00   18.80
  -4  15  -3   46.40   16.50
   5 -15   3  275.27   45.30
  -5 -15  -3  245.58   40.10
   5  15   3  287.07   39.90
   5  15   3  328.67   49.30
  -5  15  -3  326.47   40.80
  -5  15  -3  294.07   42.50
   6 -15   3   -4.70   19.70
  -6 -15  -3   -3.50   19.50
  -6  15  -3  -16.10   17.70
   6  15   3    0.40   17.20
   6  15   3   10.60   23.20
  -6  15  -3   -3.60   17.80
   7 -15   3  165.48   40.40
  -7 -15  -3  127.99   42.20
  -7  15  -3  162.18   41.20
  -7  15  -3  175.38   37.00
   7 -16  -3  393.56   61.49
  -7 -16   3  259.57   47.40
  -7  16   3  335.07   59.09
  -7  16   3  251.87   48.50
   6 -16  -3  107.99   29.60
  -6 -16   3   73.19   32.20
  -6  16   3   46.20   25.40
  -6  16   3   80.89   30.20
  -5 -16   3   76.69   24.00
   5 -16  -3  110.59   24.80
  -5  16   3   98.19   27.30
  -5  16   3   96.49   24.50
   5  16  -3   90.39   25.40
  -5  16   3   81.89   25.70
  -4 -16   3   83.09   21.60
   4 -16  -3  165.08   24.90
   4  16  -3  122.39   21.00
  -4  16   3  130.39   22.60
  -4  16   3  125.49   26.50
  -4  16   3  138.49   27.20
  -4  16   3  148.39   29.60
   4  16  -3  133.79   27.80
  -3 -16   3  829.22   67.49
  -3 -16   3  924.21   75.89
   3 -16  -3  889.31   71.59
   3  16  -3  831.22   69.39
  -3  16   3  908.01   78.69
   3  16  -3  860.11   74.89
  -3  16   3  968.60   72.49
  -3  16   3  935.41   78.49
   3  16  -3  937.71   73.19
  -3  16   3  969.00   79.19
  -2 -16   3  215.38   26.60
   2 -16  -3  221.08   21.00
  -2 -16   3  190.08   22.80
  -2  16   3  223.98   31.90
  -2  16   3  220.38   29.10
   2  16  -3  229.58   27.60
   2  16  -3  227.98   26.10
  -2  16   3  193.68   29.50
   1 -16  -3   42.00    7.60
  -1 -16   3   43.40   11.60
   1 -16  -3   49.40   13.80
  -1 -16   3   54.09   13.10
  -1 -16   3   60.09   13.70
   1  16  -3   43.50   12.30
   1  16  -3   44.40   11.80
  -1  16   3   20.20   12.70
  -1  16   3   27.30   13.60
  -1  16   3   44.20   15.90
   0 -16  -3  107.99   18.10
   0 -16  -3   90.69   22.00
   0 -16   3   73.59   15.10
   0 -16   3  122.69   18.30
   0 -16   3  116.49   16.80
   0 -16  -3  113.49   19.30
   0 -16  -3   87.99   13.30
   0  16   3  124.59   20.80
   0  16  -3   78.39   15.20
   0  16   3   75.99   17.50
   0  16   3  109.59   20.60
   0  16  -3   53.19   12.30
  -1 -16  -3 1429.86  114.19
   1 -16   3 1486.35  116.69
   1 -16   3 1527.35  114.99
   1 -16   3 1563.64  111.69
   1 -16   3 1425.46  115.89
  -1 -16  -3 1439.26  116.09
  -1  16  -3 1551.44  112.59
   1  16   3 1417.16  117.19
   1  16   3 1481.15  116.59
  -1  16  -3 1456.15  113.99
  -2 -16  -3   15.70   12.60
  -2 -16  -3   38.30   13.30
  -2 -16  -3   16.30   11.10
   2 -16   3   37.90   12.20
   2 -16   3   38.80   14.30
  -2  16  -3   48.60   12.50
  -2  16  -3    0.10   10.50
   2  16   3   26.00   13.90
  -2  16  -3   27.70   10.70
   2  16   3   17.00   15.10
  -3 -16  -3  394.66   43.10
   3 -16   3  350.36   38.40
  -3  16  -3  353.46   40.10
  -3  16  -3  326.47   35.10
   3  16   3  347.77   38.50
   4 -16   3  244.88   37.40
  -4 -16  -3  219.38   32.70
   4  16   3  179.08   31.80
  -4  16  -3  245.48   34.90
  -4  16  -3  200.78   30.20
  -5 -16  -3   26.70   19.40
   5 -16   3   47.50   23.00
  -5  16  -3   18.80   16.20
  -5  16  -3   32.20   18.20
   5  16   3   39.90   17.30
  -6 -16  -3   58.09   28.60
   6 -16   3   35.30   25.00
   6  16   3   28.70   19.90
  -6  16  -3   30.60   23.70
  -6  16  -3   37.30   22.20
   7 -16   3   92.69   33.30
  -7  16  -3   38.50   26.00
  -7  16  -3   54.99   29.50
  -7 -17   3  -42.60   16.30
   7 -17  -3    8.20   26.70
  -7  17   3   45.50   32.00
  -7  17   3    0.90   23.40
  -6 -17   3  124.49   37.70
   6 -17  -3  133.59   33.10
   6  17  -3  132.69   34.80
  -6  17   3   82.79   29.10
  -6  17   3  135.39   37.10
  -5 -17   3  -21.20   13.10
   5 -17  -3   23.00   18.00
  -5  17   3  -30.60   15.30
   5  17  -3    9.80   18.60
  -5  17   3    5.90   18.10
  -5  17   3   -9.20   14.80
  -4 -17   3  355.86   49.20
   4 -17  -3  445.06   43.80
  -4  17   3  448.36   48.00
  -4  17   3  430.06   44.00
   4  17  -3  468.45   51.99
  -4  17   3  416.86   52.19
  -4  17   3  478.55   50.09
   4  17  -3  416.66   40.30
  -3 -17   3    2.20    6.70
  -3 -17   3   17.50   11.90
   3 -17  -3   20.90   10.90
  -3  17   3   18.00   14.40
   3  17  -3   14.80   11.90
  -3  17   3   42.40   17.30
  -3  17   3   29.10   10.50
   3  17  -3   25.00   13.80
  -3  17   3   49.10   17.50
   3  17  -3   18.80    8.40
  -2 -17   3  872.21   75.69
   2 -17  -3 1029.80   75.39
  -2 -17   3 1015.60   79.29
   2  17  -3 1008.70   79.69
   2  17  -3 1039.80   78.79
  -2  17   3  995.50   84.19
  -2  17   3  968.90   82.19
  -2  17   3  954.20   82.79
  -1 -17   3   -5.90    7.30
  -1 -17   3    1.50    7.30
  -1 -17   3   -7.90    8.10
   1 -17  -3   -5.10    4.90
  -1  17   3   -6.60   10.30
  -1  17   3    2.90   10.70
  -1  17   3  -13.50    9.60
   1  17  -3   -7.40    7.20
   1  17  -3  -12.50    8.30
   0 -17   3   17.80   10.20
   0 -17  -3   40.30   13.50
   0 -17  -3   33.90   12.80
   0 -17  -3   27.00    9.00
   0 -17   3   31.10   11.60
   0 -17   3   27.10   11.90
   0  17  -3   11.40   10.10
   0  17   3   21.00   13.60
   0  17  -3   23.70    9.90
   0  17   3   39.90   14.30
   0  17   3   18.10   12.40
  -1 -17  -3    7.40    5.70
   1 -17   3    0.30   10.70
   1 -17   3    8.00    6.80
  -1 -17  -3    1.50    9.10
  -1  17  -3    3.60    9.20
   1  17   3  -14.90    9.40
  -1  17  -3    7.70    7.80
   1  17   3    5.20   11.70
  -2 -17  -3   19.80   11.80
   2 -17   3    3.00    8.50
   2 -17   3   13.80   11.80
  -2 -17  -3    0.80    8.30
   2  17   3  -14.70   10.60
  -2  17  -3   -3.00    9.60
   2  17   3   -2.80   12.60
  -2  17  -3    3.90    9.00
  -2  17  -3    2.60    9.10
   3 -17   3   20.10   13.80
  -3 -17  -3   28.70   14.70
   3  17   3   17.40   13.80
  -3  17  -3   -3.50   12.30
  -3  17  -3    8.80   12.30
   4 -17   3  219.68   34.80
  -4 -17  -3  207.28   31.80
   4  17   3  171.48   31.40
  -4  17  -3  207.18   31.10
  -4  17  -3  252.37   36.30
  -5 -17  -3  -16.10   16.10
   5 -17   3   11.30   18.70
  -5  17  -3   16.50   18.20
   5  17   3    6.00   16.70
  -5  17  -3   -6.10   15.50
  -6 -17  -3  134.29   35.10
   6 -17   3  160.98   38.20
   6  17   3  169.78   36.30
  -6  17  -3  137.19   31.70
  -6  17  -3  249.88   44.80
  -7 -17  -3  -17.90   22.80
   7 -17   3   21.50   26.80
  -7  17  -3   27.60   24.50
  -7  17  -3   10.50   21.10
   7 -18  -3   34.50   31.00
  -7 -18   3   -6.70   22.00
  -7  18   3   23.10   26.90
  -7  18   3  -22.00   20.70
  -6 -18   3  134.19   39.50
   6 -18  -3  133.79   35.20
  -6  18   3  120.79   35.00
   6  18  -3   53.69   34.50
  -6  18   3   78.39   28.80
   5 -18  -3   23.80   19.20
  -5 -18   3   46.40   24.90
  -5  18   3   19.30   19.10
  -5  18   3   56.99   26.60
   5  18  -3   73.79   25.90
  -5  18   3   89.59   26.40
   4 -18  -3  143.29   24.00
  -4 -18   3  134.39   27.40
   4  18  -3   89.19   18.00
  -4  18   3   79.29   19.70
   4  18  -3  155.88   27.90
  -4  18   3  166.48   28.90
  -4  18   3  146.89   30.10
  -4  18   3   66.19   24.00
   3 -18  -3  249.18   29.10
  -3 -18   3  223.48   23.10
  -3 -18   3  253.27   34.10
   3  18  -3  213.98   22.50
  -3  18   3  227.68   35.80
   3  18  -3  280.27   33.80
  -3  18   3  265.37   37.20
   3  18  -3  269.67   34.30
  -3  18   3  304.37   40.00
  -2 -18   3  402.26   36.70
   2 -18  -3  449.86   35.80
  -2 -18   3  390.06   39.50
   2  18  -3  406.76   40.60
  -2  18   3  419.76   45.00
  -2  18   3  395.06   43.60
   2  18  -3  428.36   39.40
  -2  18   3  427.76   43.40
   1 -18  -3  166.98   17.20
  -1 -18   3  201.38   24.70
  -1 -18   3  152.98   22.50
  -1  18   3  136.09   24.90
   1  18  -3  182.08   22.70
   1  18  -3  187.58   24.50
  -1  18   3  222.08   30.20
  -1  18   3  137.09   25.50
   0 -18   3 1203.18   90.19
   0 -18  -3 1033.70   86.79
   0 -18  -3 1192.58   91.59
   0 -18   3 1183.88   92.49
   0  18   3 1070.89   92.89
   0  18  -3 1122.09   90.09
   0  18   3 1184.18   95.09
   0  18   3 1225.58   93.59
   0  18  -3 1202.18   89.39
  -1 -18  -3  278.27   33.40
   1 -18   3  319.17   37.90
   1 -18   3  278.47   26.70
  -1  18  -3  289.77   30.30
   1  18   3  304.37   38.80
   1  18   3  280.57   34.80
   1  18   3  255.67   36.20
  -1  18  -3  293.27   28.80
  -2 -18  -3  375.26   36.90
   2 -18   3  400.56   36.80
  -2 -18  -3  379.66   39.80
   2 -18   3  427.86   40.60
  -2  18  -3  400.76   35.40
   2  18   3  340.37   42.20
  -2  18  -3  326.47   39.90
   2  18   3  302.07   42.10
  -2  18  -3  376.46   36.70
   3 -18   3  104.99   21.90
  -3 -18  -3   85.79   19.40
   3  18   3   96.79   21.50
  -3  18  -3  100.19   19.60
  -3  18  -3   53.49   20.20
   3  18   3   83.79   24.30
  -4 -18  -3  111.39   27.20
   4 -18   3  138.19   28.40
  -4  18  -3  124.19   26.40
  -4  18  -3  160.68   26.10
   4  18   3  127.89   26.60
   5 -18   3   77.49   23.30
  -5 -18  -3   -6.80   19.30
  -5  18  -3   78.99   22.70
   5  18   3   19.40   18.30
  -5  18  -3   61.39   23.40
   6 -18   3   19.70   23.20
  -6 -18  -3   -9.70   20.10
  -6  18  -3    7.00   20.10
  -6  18  -3  -23.40   18.20
   6  18   3   -2.60   17.90
   7 -18   3   60.19   30.60
  -7  18  -3   23.70   23.70
   7 -19  -3   20.60   33.00
  -7  19   3   34.10   28.50
  -7  19   3    7.50   24.60
  -6 -19   3   39.80   27.70
   6 -19  -3   26.40   23.80
  -6  19   3   19.40   21.20
  -6  19   3   11.60   22.90
   5 -19  -3  373.96   46.30
  -5 -19   3  306.77   50.09
  -5  19   3  380.96   52.09
  -5  19   3  348.27   52.69
  -5  19   3  301.67   46.00
   5  19  -3  362.76   51.59
   4 -19  -3   42.00   16.80
  -4 -19   3   35.40   17.00
  -4  19   3   19.70   19.00
   4  19  -3   40.60   19.90
  -4  19   3   59.79   17.70
   4  19  -3   -0.50    8.10
  -4  19   3   11.00   17.80
  -4  19   3   28.60   18.80
   3 -19  -3  172.88   24.10
  -3 -19   3  185.28   27.00
  -3 -19   3  159.18   20.70
  -3  19   3  162.08   31.40
   3  19  -3  198.98   29.10
  -3  19   3  128.89   29.00
  -3  19   3  200.48   31.60
   2 -19  -3    2.70    7.80
  -2 -19   3    1.60    7.80
  -2 -19   3   13.00   11.90
  -2  19   3    7.60   14.50
  -2  19   3   14.10   14.00
   2  19  -3   -0.80   10.60
   2  19  -3  -17.60    8.00
  -2  19   3    4.60   12.60
  -1 -19   3  459.35   37.10
   1 -19  -3  326.77   30.10
  -1 -19   3  317.67   33.80
   1  19  -3  391.66   35.00
   1  19  -3  335.17   35.40
  -1  19   3  315.27   40.90
  -1  19   3  396.06   45.30
  -1  19   3  396.06   45.10
   0 -19   3   53.79   12.50
   0 -19   3   29.60   13.50
   0 -19  -3   16.50    8.60
   0  19  -3   41.70   12.30
   0  19   3   54.09   15.90
   0  19  -3   56.89   14.20
   0  19   3   28.50   14.30
   0  19   3   29.50   14.50
  -1 -19  -3   37.60   11.70
  -1 -19  -3   28.80   12.80
   1 -19   3   43.90   15.10
   1 -19   3   26.00    9.10
  -1  19  -3   20.40   10.10
   1  19   3   32.50   15.60
   1  19   3   26.10   15.10
  -1  19  -3   37.70   13.30
   1  19   3   27.60   14.40
  -2 -19  -3    8.50   10.40
   2 -19   3    7.30    9.70
   2 -19   3    3.90   12.40
  -2 -19  -3   -4.90   11.00
   2  19   3   -8.70   10.70
   2  19   3    5.40   13.40
  -2  19  -3    9.30   11.70
  -2  19  -3    6.30    9.70
   3 -19   3  769.52   66.09
  -3 -19  -3  725.73   66.19
  -3  19  -3  742.93   61.49
   3  19   3  650.63   69.79
   3  19   3  709.93   66.29
  -3  19  -3  662.93   63.79
   4 -19   3   -0.10   15.60
  -4 -19  -3   20.00   16.40
   4  19   3   -9.60   14.10
  -4  19  -3   -4.20   13.50
  -4  19  -3   14.40   16.10
  -5 -19  -3  164.18   34.80
   5 -19   3  183.28   36.50
  -5  19  -3  161.18   33.20
   5  19   3  147.49   33.10
  -5  19  -3  168.28   30.00
   6 -19   3  -12.50   19.40
  -6 -19  -3  -31.40   21.20
  -6  19  -3  -26.40   17.20
  -6  19  -3  -17.30   17.00
   6 -20  -3   97.89   31.70
  -6 -20   3  131.09   39.90
   6  20  -3  127.59   44.40
  -6  20   3  117.09   32.70
  -6  20   3  113.89   33.20
   5 -20  -3   17.20   18.90
  -5 -20   3   45.10   22.20
  -5  20   3   23.70   21.10
  -5  20   3    8.40   19.10
  -5  20   3   -3.50   19.30
   5  20  -3   17.00   20.40
  -4 -20   3   25.20   18.70
   4 -20  -3   63.89   19.60
   4  20  -3   66.99   21.60
  -4  20   3   59.49   21.60
  -4  20   3   40.00   18.10
  -4  20   3   23.80   20.80
  -4  20   3   60.89   22.30
   3 -20  -3   45.40   14.60
  -3 -20   3   94.19   20.60
  -3 -20   3   67.69   13.70
   3  20  -3   92.69   20.30
  -3  20   3   56.49   20.60
  -3  20   3   30.80   17.60
  -3  20   3   30.00   18.40
  -2 -20   3  238.38   27.10
  -2 -20   3  223.98   29.40
   2 -20  -3  198.98   22.30
  -2  20   3  199.78   33.00
   2  20  -3  223.88   29.80
  -2  20   3  172.68   29.50
  -2  20   3  226.98   36.40
   2  20  -3  253.87   29.60
   1 -20  -3  389.56   33.70
  -1 -20   3  438.06   40.10
  -1 -20   3  366.56   37.90
   1  20  -3  413.76   39.90
  -1  20   3  334.07   43.80
  -1  20   3  394.06   48.60
  -1  20   3  414.96   42.00
   1  20  -3  447.06   38.80
   0 -20   3  363.46   37.60
   0  20  -3  397.76   38.40
   0  20   3  342.27   43.40
   0  20   3  395.36   47.20
   0  20  -3  414.56   36.90
   0  20   3  415.36   40.80
  -1 -20  -3  713.53   59.99
   1 -20   3  627.74   59.59
  -1 -20  -3  618.24   55.19
   1 -20   3  660.23   54.09
   1  20   3  670.83   61.69
   1  20   3  648.04   59.39
  -1  20  -3  679.93   57.99
   1  20   3  675.03   62.49
  -1  20  -3  752.32   57.09
   2 -20   3  132.69   21.30
  -2 -20  -3   91.89   19.40
  -2 -20  -3   96.69   23.00
   2 -20   3  143.29   25.80
   2  20   3  116.59   25.20
  -2  20  -3  144.99   20.40
  -2  20  -3  112.69   22.80
   2  20   3   89.99   22.40
  -3 -20  -3  257.97   36.20
   3 -20   3  335.37   41.10
  -3  20  -3  218.18   34.60
   3  20   3  274.97   38.70
  -3  20  -3  327.77   32.80
   3  20   3  214.58   39.70
   4 -20   3  270.67   39.90
  -4 -20  -3  270.07   39.60
  -4  20  -3  280.37   41.20
   4  20   3  207.08   41.80
  -4  20  -3  292.17   37.90
   4  20   3  297.57   40.90
  -5 -20  -3   50.19   22.40
   5 -20   3   53.19   23.10
   5  20   3    4.40   14.90
  -5  20  -3   23.30   20.50
  -5  20  -3   53.69   21.40
   6 -20   3   39.80   25.50
  -6 -20  -3   53.59   27.40
  -6  20  -3   49.99   27.40
  -6  20  -3   14.30   20.90
   6 -21  -3  305.37   47.40
  -6 -21   3  241.58   52.59
  -6  21   3  186.98   44.70
  -6  21   3  186.98   40.40
  -5 -21   3   20.40   22.80
   5 -21  -3   18.30   18.40
  -5  21   3    3.90   21.10
  -5  21   3   12.30   20.10
   5  21  -3   19.10   21.60
  -5  21   3    6.30   20.40
   4 -21  -3   86.39   20.90
  -4 -21   3   52.99   21.50
  -4  21   3   35.00   21.00
   4  21  -3   74.79   23.50
  -4  21   3   62.79   24.20
  -4  21   3   86.49   26.90
   3 -21  -3   16.20   12.10
  -3 -21   3   10.00    9.00
  -3 -21   3   -2.60   12.90
  -3  21   3   15.00   17.70
  -3  21   3    1.30   15.70
   3  21  -3    2.90   13.40
  -3  21   3   -4.50   14.10
  -2 -21   3  489.05   45.70
  -2 -21   3  495.55   48.90
   2 -21  -3  570.14   44.00
  -2  21   3  543.55   52.69
   2  21  -3  547.55   49.60
  -2  21   3  486.55   52.69
  -2  21   3  480.35   53.09
   1 -21  -3   22.50    9.50
  -1 -21   3   23.90   12.70
  -1 -21   3   31.70   12.30
   1  21  -3   32.40   14.20
   1  21  -3    7.10   11.10
  -1  21   3   10.40   14.10
  -1  21   3   12.60   14.50
  -1  21   3   13.40   15.50
   0 -21   3  174.18   24.20
   0  21  -3  157.48   23.50
   0  21   3  160.08   29.10
   0  21   3  120.89   26.00
   0  21   3  188.98   28.40
   0  21  -3  155.18   22.50
  -1 -21  -3    4.50    9.60
   1 -21   3   10.10   13.30
   1 -21   3    0.50    6.90
  -1 -21  -3    4.80   11.70
   1  21   3    0.50   11.90
  -1  21  -3   19.60   12.00
   1  21   3   -8.10   12.80
  -1  21  -3   -3.30   10.50
   1  21   3  -21.30    8.60
  -2 -21  -3  169.08   27.20
   2 -21   3  184.48   29.20
   2 -21   3  148.79   23.80
  -2 -21  -3  142.89   24.40
   2  21   3  141.99   27.40
   2  21   3  173.88   30.80
  -2  21  -3  209.18   24.10
  -2  21  -3  173.18   28.10
   3 -21   3    1.80   13.90
  -3 -21  -3   -2.60   13.40
   3  21   3   42.30   21.40
   3  21   3    8.20   14.20
  -3  21  -3   18.30   13.10
  -3  21  -3    9.90   14.90
   4 -21   3  233.88   36.80
  -4 -21  -3  227.58   37.60
   4  21   3  146.79   36.70
   4  21   3  174.28   33.10
  -4  21  -3  230.18   32.20
  -4  21  -3  219.78   35.40
   5 -21   3   14.90   21.30
  -5 -21  -3   20.00   22.70
   5  21   3   -7.10   16.00
  -5  21  -3   23.40   18.90
  -5  21  -3    4.30   17.90
   6 -21   3  146.29   38.30
  -6 -21  -3  197.78   48.20
  -6  21  -3  191.08   41.70
  -6  21  -3  215.38   37.70
  -6  22   3   39.00   25.10
  -6  22   3   53.09   29.20
  -5 -22   3   57.89   29.00
   5 -22  -3   88.59   24.50
  -5  22   3   57.29   25.90
   5  22  -3   53.29   25.40
  -5  22   3   41.40   24.50
  -5  22   3   38.40   26.20
   4 -22  -3  -10.90   13.50
  -4 -22   3  -12.30   14.90
  -4  22   3  -11.90   15.40
  -4  22   3  -17.40   16.70
   4  22  -3    6.30   17.00
  -4  22   3    4.20   17.00
  -3 -22   3  312.07   32.10
  -3 -22   3  423.36   47.00
   3 -22  -3  359.26   35.60
  -3  22   3  352.66   46.70
  -3  22   3  328.77   47.70
   3  22  -3  310.87   43.10
  -3  22   3  302.77   44.10
   2 -22  -3  219.68   23.00
  -2 -22   3  188.68   25.90
  -2 -22   3  210.38   30.10
  -2  22   3  196.28   32.80
  -2  22   3  185.78   33.10
   2  22  -3  255.27   32.80
  -2  22   3  235.58   34.10
   1 -22  -3   41.20   11.00
  -1 -22   3   32.60   13.20
  -1 -22   3   50.49   15.00
   1  22  -3   41.00   17.70
  -1  22   3   51.29   18.40
  -1  22   3   23.70   17.90
   1  22  -3   32.60   14.80
  -1  22   3   41.60   19.80
   0 -22   3  663.83   57.29
   0  22  -3  600.84   56.49
   0  22   3  677.73   59.69
   0  22   3  623.24   61.29
   0  22  -3  633.34   59.09
   0  22   3  695.93   63.39
  -1 -22  -3  267.47   30.70
   1 -22   3  262.47   35.00
   1 -22   3  220.28   24.10
  -1 -22  -3  246.58   32.90
  -1  22  -3  247.18   32.00
   1  22   3  285.87   34.70
   1  22   3  173.68   33.30
   1  22   3  217.58   34.00
  -2 -22  -3  467.35   44.90
   2 -22   3  429.06   44.70
  -2 -22  -3  410.66   52.29
   2 -22   3  388.76   41.10
   2  22   3  365.56   51.99
   2  22   3  334.97   46.50
  -2  22  -3  405.76   43.20
  -2  22  -3  520.35   40.70
   3 -22   3  273.07   38.60
  -3 -22  -3  308.97   43.10
  -3  22  -3  309.17   35.40
  -3  22  -3  300.17   39.80
   3  22   3  239.88   42.30
   3  22   3  222.38   37.60
  -4 -22  -3   39.20   21.40
   4 -22   3   99.99   25.50
   4  22   3   77.99   25.30
  -4  22  -3   99.89   22.90
  -4  22  -3   67.99   22.70
   4  22   3   72.99   29.00
   5 -22   3   28.90   21.40
  -5 -22  -3   77.49   27.10
  -5  22  -3   94.19   25.80
   5  22   3   52.09   24.00
  -5  22  -3   54.19   23.60
   5  22   3  122.49   42.70
   6 -22   3   93.89   30.80
  -6  22  -3   58.49   27.00
  -6  22  -3   75.09   27.00
  -6  23   3   70.89   34.10
  -6  23   3   -0.80   23.10
   5 -23  -3  232.88   37.90
  -5 -23   3  171.48   43.60
  -5  23   3  217.48   39.90
  -5  23   3  215.88   42.30
   5  23  -3  266.57   47.00
  -5  23   3  207.48   39.90
  -4 -23   3   29.30   21.60
   4 -23  -3   13.10   15.50
  -4  23   3   -3.50   17.90
  -4  23   3   -9.20   17.90
   4  23  -3   29.00   19.00
  -4  23   3   -4.20   19.10
  -3 -23   3  374.46   47.80
   3 -23  -3  433.36   38.80
  -3 -23   3  300.47   34.70
  -3  23   3  408.66   49.70
  -3  23   3  389.26   50.79
  -3  23   3  339.97   48.10
   3  23  -3  411.46   46.10
  -2 -23   3    5.60   10.40
  -2 -23   3    5.60   11.90
   2 -23  -3   14.20    9.70
  -2  23   3   -6.10   14.40
   2  23  -3   35.30   15.70
  -2  23   3  -14.40   14.50
  -2  23   3   18.70   17.00
  -1 -23   3   23.50   12.80
   1 -23  -3   22.00   10.60
  -1  23   3   26.70   17.50
  -1  23   3   14.40   16.20
  -1  23   3   28.00   17.20
   1  23  -3   41.60   16.20
   0 -23   3   31.30   12.80
   0  23  -3   24.20   13.20
   0  23   3    0.60   14.80
   0  23   3   -5.90   13.50
   0  23   3   -0.40   13.20
   1 -23   3    3.50    7.00
  -1 -23  -3   21.70   11.40
   1 -23   3    4.90   13.30
  -1 -23  -3   21.00   14.20
   1  23   3   10.40   12.20
  -1  23  -3   13.70   13.60
   1  23   3    2.10   14.40
   1  23   3   27.70   17.50
  -2 -23  -3   57.79   21.10
   2 -23   3   10.90   15.30
   2 -23   3   34.20   14.40
   2  23   3   53.99   19.70
  -2  23  -3   33.60   17.00
   2  23   3   36.20   22.30
  -2  23  -3   40.80   14.10
   3 -23   3  418.66   46.10
  -3 -23  -3  382.16   50.99
   3  23   3  394.26   56.49
  -3  23  -3  425.16   41.90
  -3  23  -3  443.36   50.79
   3  23   3  424.96   54.99
   4 -23   3  -17.50   16.20
  -4 -23  -3   32.60   19.50
   4  23   3   -8.10   19.60
  -4  23  -3   -5.90   15.30
  -4  23  -3   -3.30   15.60
   4  23   3   -3.60   16.40
   5 -23   3  165.28   35.10
  -5  23  -3  165.68   36.20
   5  23   3   95.09   40.80
  -5  23  -3  168.28   32.00
   5  23   3  134.79   35.20
  -6 -23  -3  -20.00   22.30
   6 -23   3    5.30   23.10
  -6  23  -3   19.00   23.10
   6  23   3   36.00   28.30
  -6  23  -3   -2.30   21.10
  -6 -24   3   90.79   30.60
  -6  24   3   57.39   30.00
   6  24  -3   84.69   39.00
  -6  24   3   79.19   32.80
  -5  24   3   56.09   26.00
  -5  24   3   -8.20   20.20
   5  24  -3   32.60   26.30
  -5  24   3   47.70   26.30
  -4 -24   3   55.19   25.40
   4 -24  -3  100.59   23.90
  -4  24   3  103.39   29.40
  -4  24   3   86.29   27.30
   4  24  -3   47.40   24.00
  -4  24   3   66.69   24.60
  -3 -24   3  193.88   33.90
   3 -24  -3  199.38   26.30
   3  24  -3  155.88   31.20
  -3  24   3  187.08   34.50
  -3  24   3  163.58   34.20
  -3  24   3  140.39   31.80
  -2 -24   3  270.37   35.50
  -2 -24   3  167.48   25.90
   2 -24  -3  209.68   23.90
  -2  24   3  165.58   31.30
   2  24  -3  156.18   28.70
  -2  24   3  146.49   30.70
  -2  24   3  156.88   31.50
  -1 -24   3   40.80   15.60
   1 -24  -3   28.90   10.60
  -1  24   3  -13.10   14.20
   1  24  -3   41.10   16.20
  -1  24   3   -2.50   15.90
  -1  24   3    9.40   14.30
   0 -24   3  107.79   22.50
   0  24   3  163.98   30.70
   0  24  -3  118.59   23.90
   0  24   3  142.69   27.00
   0  24   3  122.29   28.00
  -1 -24  -3   74.69   19.90
  -1 -24  -3   98.29   19.20
   1 -24   3  138.59   25.70
   1 -24   3   79.49   13.90
   1  24   3  100.79   25.80
   1  24   3  140.19   30.50
  -1  24  -3   60.59   18.80
   1  24   3  110.39   23.40
   2 -24   3   69.69   18.00
   2 -24   3   72.09   21.10
  -2 -24  -3   94.49   24.60
  -2  24  -3   40.00   18.20
   2  24   3   61.29   21.90
   2  24   3  107.69   23.80
  -2  24  -3  100.29   17.50
   2  24   3   76.99   25.50
   3 -24   3  193.18   33.30
  -3 -24  -3  220.48   36.10
  -3  24  -3  229.58   30.40
   3  24   3  257.97   40.20
  -3  24  -3  181.58   32.60
   3  24   3  210.28   47.60
   4 -24   3  192.08   34.60
  -4 -24  -3  215.58   38.20
  -4  24  -3  175.68   29.90
   4  24   3  135.99   44.80
   4  24   3  148.89   33.20
  -4  24  -3  190.38   34.50
  -5 -24  -3   27.50   28.50
   5 -24   3    2.70   19.40
   5  24   3   15.60   21.70
  -5  24  -3  -13.70   18.10
  -5  24  -3   37.10   22.70
   5  24   3    9.50   26.40
   6 -24   3   92.49   31.90
   6  24   3  144.49   53.39
  -6  24  -3   57.69   30.10
  -6  24  -3  107.59   31.60
  -6  25   3  124.99   37.00
  -5 -25   3   61.99   29.30
   5  25  -3  109.99   33.00
  -5  25   3   33.90   26.90
  -5  25   3   40.90   27.00
  -5  25   3   64.79   29.00
  -4 -25   3  123.79   33.90
   4 -25  -3  101.09   24.90
  -4  25   3   37.80   24.90
  -4  25   3   74.29   27.70
   4  25  -3  105.89   29.10
  -4  25   3  118.29   29.70
   3 -25  -3   -4.20   12.50
  -3 -25   3   22.50   18.90
  -3  25   3   40.80   23.60
   3  25  -3    3.10   15.80
  -3  25   3   -6.10   17.10
  -3  25   3    4.10   20.00
  -2 -25   3  281.67   37.10
   2 -25  -3  249.48   27.20
   2  25  -3  253.97   35.90
  -2  25   3  288.67   41.20
  -2  25   3  238.68   41.40
  -2  25   3  226.78   37.90
  -1 -25   3    6.60   13.10
   1 -25  -3   -3.90    8.50
  -1  25   3   -2.90   15.30
  -1  25   3  -26.80   15.60
  -1  25   3  -18.60   12.00
   1  25  -3    1.00   13.20
   0 -25   3  147.99   25.60
   0  25  -3  152.88   25.10
   0  25   3  111.39   27.00
   0  25   3   81.99   25.10
   0  25   3   96.49   24.90
  -1 -25  -3   14.40   14.70
   1 -25   3   12.60   16.10
  -1 -25  -3  -12.50    9.50
   1 -25   3   10.20    8.20
   1  25   3   14.80   12.90
  -1  25  -3   -6.10   12.90
   1  25   3   -9.20   16.20
   1  25   3    0.20   16.50
   2 -25   3   -7.30    9.90
  -2 -25  -3  -16.80   13.10
   2 -25   3   17.60   14.90
   2  25   3   -2.80   16.20
   2  25   3  -17.70   11.60
   2  25   3   20.80   19.60
  -2  25  -3   16.60   12.00
  -2  25  -3   -9.80   12.90
  -3 -25  -3    2.70   16.90
   3 -25   3    9.80   16.60
   3  25   3    4.40   16.80
   3  25   3   -2.10   19.90
  -3  25  -3    6.10   15.60
  -3  25  -3    5.50   14.30
  -4 -25  -3  371.06   51.59
   4 -25   3  352.06   48.00
  -4  25  -3  393.76   46.20
  -4  25  -3  302.67   45.90
   4  25   3  534.25   86.49
   4  25   3  336.17   56.19
   5 -25   3  -16.80   18.80
  -5 -25  -3   21.00   26.00
   5  25   3   18.60   23.00
   5  25   3  -17.10   26.70
  -5  25  -3  -13.60   18.20
  -5  25  -3   12.20   21.90
  -5 -26   3   38.70   32.30
  -5  26   3    5.40   22.20
  -5  26   3   47.20   26.70
   5  26  -3   11.00   28.10
  -5  26   3   37.50   24.90
  -4 -26   3   46.80   24.70
  -4  26   3   -0.70   21.30
   4  26  -3   -6.20   17.90
  -4  26   3  -23.00   17.20
  -4  26   3  -22.50   18.20
   3 -26  -3  381.36   37.30
  -3 -26   3  352.36   55.59
   3  26  -3  283.87   45.10
  -3  26   3  372.96   48.80
  -3  26   3  318.27   48.30
  -3  26   3  294.27   48.40
   2 -26  -3  127.49   19.40
  -2 -26   3  103.19   25.90
  -2  26   3  135.69   28.90
  -2  26   3   75.89   26.50
  -2  26   3  109.99   31.20
   2  26  -3  123.79   25.30
   1 -26  -3  128.39   20.20
  -1 -26   3  152.08   25.90
  -1  26   3   93.29   30.30
  -1  26   3  104.19   27.20
   1  26  -3  178.08   28.80
  -1  26   3  155.18   29.70
   0 -26   3  245.68   34.30
   0  26   3  274.37   37.50
   0  26   3  234.38   40.10
   0  26   3  198.38   36.50
   0  26  -3  252.07   33.70
  -1 -26  -3  256.37   38.10
  -1 -26  -3  206.08   29.60
   1 -26   3  243.08   35.20
   1  26   3  221.28   34.10
  -1  26  -3  234.78   33.10
   1  26   3  192.08   35.90
   1  26   3  243.48   40.60
  -2 -26  -3  168.88   29.90
   2 -26   3  224.98   33.10
   2  26   3  175.68   30.70
  -2  26  -3  114.69   26.30
  -2  26  -3  168.08   24.80
[truncated: 558,157 more chars]
