# Supplementary material for: Structurally Constrained Stibenium: Metallomimetic C−Si Bond Activation
Source: Angew Chem Int Ed Engl. 2026 May 1;65(25):e3059944. doi: 10.1002/anie.3059944 (PMC13266915; doi:10.1002/anie.3059944)
Supplement: Supplementary file 2 — Supporting File 2: anie72420‐sup‐0002‐DataFile.zip. [file ANIE-65-e3059944-s002.zip › rom333a-new-finalcif (3).cif]

data_rom333a-new
_audit_creation_method
;FinalCif 2024.9-0 by Daniel Kratzert, Freiburg 2025, 
https://dkratzert.de/finalcif.html
;
_publ_section_references          ?
_shelx_SHELXL_version_number      '2019/3'
_chemical_name_systematic         ?
_chemical_name_common             ?
_chemical_formula_sum             'C21.96 H55.91 B40 N2 Sb2'
_chemical_formula_moiety          'C11 H28 B20 N Sb'
_chemical_formula_weight          1024.07
_chemical_melting_point           ?
_chemical_absolute_configuration  unk
_space_group_crystal_system       orthorhombic
_space_group_IT_number            29
_space_group_name_H-M_alt         'P c a 21'
_space_group_name_Hall            'P 2c -2ac'
_shelx_space_group_comment
;
The symmetry employed for this shelxl refinement is uniquely defined
by the following loop, which should always be used as a source of
symmetry information in preference to the above space-group names.
They are only intended as comments.
;

loop_
_space_group_symop_operation_xyz
'x, y, z'
'-x, -y, z+1/2'
'x+1/2, -y, z'
'-x+1/2, y, z+1/2'

_cell_length_a                    15.2442(8)
_cell_length_b                    13.1259(6)
_cell_length_c                    23.9640(13)
_cell_angle_alpha                 90
_cell_angle_beta                  90
_cell_angle_gamma                 90
_cell_volume                      4795.0(4)
_cell_formula_units_Z             4
_cell_measurement_temperature     109.94999999999999
_cell_measurement_reflns_used     9512
_cell_measurement_theta_min       2.2169
_cell_measurement_theta_max       32.9855
_cell_measurement_wavelength      0.71073
_exptl_crystal_description        prism
_exptl_crystal_colour             yellow
_exptl_crystal_recrystallization_method ?
_exptl_crystal_density_meas       ?
_exptl_crystal_density_method     ?
_exptl_crystal_density_diffrn     1.419
_exptl_crystal_F_000              2015
_exptl_crystal_size_max           0.284
_exptl_crystal_size_mid           0.225
_exptl_crystal_size_min           0.184
_exptl_absorpt_coefficient_mu     1.154
_exptl_absorpt_correction_type    Multi-Scan
_exptl_absorpt_correction_T_min   0.735
_exptl_absorpt_correction_T_max   0.816
_exptl_absorpt_process_details
;Krause, L., Herbst-Irmer, R., Sheldrick, G. M., Stalke, D. (2015).
"Comparison of silver and molybdenum microfocus X-ray sources for single-crystal
 structure determination"
J. Appl. Cryst. 48, 3-10.
doi:10.1107/S1600576714022985
;
_exptl_absorpt_special_details    ?
_exptl_bruker_absorpt_correction_T_ratio 0.9105
_shelx_estimated_absorpt_T_min    0.735
_shelx_estimated_absorpt_T_max    0.816
_exptl_transmission_factor_min    ?
_exptl_transmission_factor_max    ?
_exptl_special_details            ?
_diffrn_ambient_temperature       110(2)
_diffrn_ambient_environment       N~2~
_diffrn_radiation_type            'Mo K\a'
_diffrn_radiation_wavelength      0.71073
_diffrn_radiation_monochromator   'multilayer mirror'
_bruker_diffrn_measurement_temperature_device 'Oxford Cryostream 1000'
_diffrn_radiation_probe           x-ray
_diffrn_source                    'microfocus sealed tube'
_diffrn_source_type               'INCOATEC I\mS 3.0'
_diffrn_source_target             Mo
_diffrn_source_voltage            50
_diffrn_source_current            1.4
_diffrn_detector                  CPAD
_diffrn_detector_type             'Bruker PHOTON III'
_diffrn_detector_area_resol_mean  7.391
_diffrn_measurement_device        'FIXED CHI diffractometer'
_diffrn_measurement_device_type   'Bruker D8 VENTURE'
_diffrn_measurement_method        '\w and \f scans'
_diffrn_measurement_specimen_support ?
_diffrn_measurement_details
;<Phi   scan: start= 360.0; len= 180.0; end= 540.0 at [Counterclockwise Eulerian 
angles: dx= 40.00 mm theta=   0.000 deg omega=   2.466 deg chi= -54.740 deg] 
		measure for 1.0 seconds; frame angle 1.00 degrees, wavelength=0.71073>
<Phi   scan: start=   0.0; len= 180.0; end= 180.0 at [Counterclockwise Eulerian 
angles: dx= 42.30 mm theta=   0.000 deg omega= 359.909 deg chi=  54.740 deg] 
		measure for 1.0 seconds; frame angle 1.00 degrees, wavelength=0.71073>
<Phi   scan: start= 180.0; len= 180.0; end= 360.0 at [Counterclockwise Eulerian 
angles: dx= 42.30 mm theta=   0.000 deg omega= 359.909 deg chi=  54.740 deg] 
		measure for 1.0 seconds; frame angle 1.00 degrees, wavelength=0.71073>
<Phi   scan: start= 330.9; len= 194.0; end= 524.9 at [Counterclockwise Eulerian 
angles: dx= 35.00 mm theta=   6.447 deg omega= 275.557 deg chi=  38.000 deg] 
		measure for 1.0 seconds; frame angle 0.50 degrees, wavelength=0.71073>
<Omega scan: start=  22.5; len=  91.0; end= 113.5 at [Counterclockwise Eulerian 
angles: dx= 35.00 mm theta=   6.447 deg phi= 360.000 deg chi= -46.500 deg] 
		measure for 1.0 seconds; frame angle 0.50 degrees, wavelength=0.71073>
<Phi   scan: start= 298.9; len= 146.0; end= 444.9 at [Counterclockwise Eulerian 
angles: dx= 35.00 mm theta=   6.447 deg omega=  23.856 deg chi= -38.000 deg] 
		measure for 1.0 seconds; frame angle 0.50 degrees, wavelength=0.71073>
<Phi   scan: start= 298.9; len= 146.0; end= 444.9 at [Counterclockwise Eulerian 
angles: dx= 35.00 mm theta=   6.447 deg omega=  21.501 deg chi= -46.500 deg] 
		measure for 1.0 seconds; frame angle 0.50 degrees, wavelength=0.71073>
<Phi   scan: start= 330.9; len= 194.5; end= 525.4 at [Counterclockwise Eulerian 
angles: dx= 35.00 mm theta=   6.447 deg omega= 275.557 deg chi=  38.000 deg] 
		measure for 1.0 seconds; frame angle 0.50 degrees, wavelength=0.71073>
<Omega scan: start=  21.6; len=  93.0; end= 114.6 at [Counterclockwise Eulerian 
angles: dx= 35.00 mm theta=   6.447 deg phi= 360.000 deg chi= -46.500 deg] 
		measure for 1.0 seconds; frame angle 0.50 degrees, wavelength=0.71073>
<Phi   scan: start= 298.9; len= 146.5; end= 445.4 at [Counterclockwise Eulerian 
angles: dx= 35.00 mm theta=   6.447 deg omega=  23.856 deg chi= -38.000 deg] 
		measure for 1.0 seconds; frame angle 0.50 degrees, wavelength=0.71073>
<Phi   scan: start= 298.9; len= 146.5; end= 445.4 at [Counterclockwise Eulerian 
angles: dx= 35.00 mm theta=   6.447 deg omega=  21.501 deg chi= -46.500 deg] 
		measure for 1.0 seconds; frame angle 0.50 degrees, wavelength=0.71073>
;
_diffrn_measurement_bruker_total_exposure_time 2855.0
_diffrn_reflns_number             230666
_diffrn_reflns_av_unetI/netI      0.0287
_diffrn_reflns_av_R_equivalents   0.0596
_diffrn_reflns_theta_min          2.672
_diffrn_reflns_theta_max          33.176
_diffrn_reflns_theta_full         25.242
_diffrn_reflns_limit_h_min        -23
_diffrn_reflns_limit_h_max        22
_diffrn_reflns_limit_k_min        -20
_diffrn_reflns_limit_k_max        16
_diffrn_reflns_limit_l_min        -36
_diffrn_reflns_limit_l_max        36
_diffrn_reflns_reduction_process  narrow-frame
_diffrn_measured_fraction_theta_max 0.980
_diffrn_measured_fraction_theta_full 0.963
_diffrn_reflns_Laue_measured_fraction_max 0.980
_diffrn_reflns_Laue_measured_fraction_full 0.963
_diffrn_reflns_point_group_measured_fraction_max 0.978
_diffrn_reflns_point_group_measured_fraction_full 0.961
_diffrn_reflns_bruker_av_norm_I   4145.609
_diffrn_reflns_bruker_number_gt   249827
_reflns_number_total              17919
_reflns_number_gt                 17034
_reflns_threshold_expression      'I > 2\s(I)'
_reflns_Friedel_coverage          0.954
_reflns_Friedel_fraction_max      0.975
_reflns_Friedel_fraction_full     0.960
_reflns_special_details
;
 Reflections were merged by SHELXL according to the crystal
 class for the calculation of statistics and refinement.
 
 _reflns_Friedel_fraction is defined as the number of unique
 Friedel pairs measured divided by the number that would be
 possible theoretically, ignoring centric projections and
 systematic absences. Completness statistics refer to single and
 composite reflections containing twin component 1 only.
;
_computing_data_collection        'Bruker Instrument Service v8.5.1.2 Release'
_computing_cell_refinement        'SAINT V8.40B (Bruker AXS LLC, 2019)'
_computing_data_reduction         'SAINT V8.40B (Bruker AXS LLC, 2019)'
_computing_structure_solution     'SHELXT 2018/2 (Sheldrick, 2018)'
_computing_structure_refinement   'SHELXL-2019/2 (Sheldrick, 2019)'
_computing_molecular_graphics     'shelXle (C.B. Huebschle, rev 1503)'
_computing_publication_material   ?
_computing_bruker_data_scaling    'SADABS-2016/2 - Bruker AXS area detector scaling and absorption correction'
_refine_special_details
;
 Refined as a 2-component inversion twin.
;
_refine_ls_structure_factor_coef  Fsqd
_refine_ls_matrix_type            full
_refine_ls_weighting_scheme       calc
_refine_ls_weighting_details      'w=1/[\s^2^(Fo^2^)+(0.0228P)^2^+2.3001P] where P=(Fo^2^+2Fc^2^)/3'
_atom_sites_solution_primary      'Intrinsic Phasing'
_atom_sites_solution_secondary    direct
_atom_sites_solution_hydrogens    geom
_refine_ls_hydrogen_treatment     constr
_refine_ls_number_reflns          17919
_refine_ls_number_parameters      637
_refine_ls_number_restraints      19
_refine_ls_R_factor_all           0.0271
_refine_ls_R_factor_gt            0.0243
_refine_ls_wR_factor_ref          0.0587
_refine_ls_wR_factor_gt           0.0561
_refine_ls_goodness_of_fit_ref    1.063
_refine_ls_restrained_S_all       1.062
_refine_ls_shift/su_max           0.002
_refine_ls_shift/su_mean          0.000
_refine_diff_density_max          0.661
_refine_diff_density_min          -0.601
_refine_diff_density_rms          0.064
_refine_ls_extinction_method      none
_refine_ls_extinction_coef        .
_refine_ls_abs_structure_Flack    0.019(13)
_refine_ls_abs_structure_details
;
 Refined as an inversion twin.
;

loop_
_atom_type_symbol
_atom_type_description
_atom_type_scat_dispersion_real
_atom_type_scat_dispersion_imag
_atom_type_scat_source
'C'  'C'  0.0033  0.0016 'International Tables Vol C Tables 4.2.6.8 and 6.1.1.4'
'H'  'H'  0.0000  0.0000 'International Tables Vol C Tables 4.2.6.8 and 6.1.1.4'
'B'  'B'  0.0013  0.0007 'International Tables Vol C Tables 4.2.6.8 and 6.1.1.4'
'N'  'N'  0.0061  0.0033 'International Tables Vol C Tables 4.2.6.8 and 6.1.1.4'
'Sb' 'Sb' -0.5866 1.5461 'International Tables Vol C Tables 4.2.6.8 and 6.1.1.4'

_geom_details
; All esds (except the esd in the dihedral angle between two l.s. planes)
 are estimated using the full covariance matrix.  The cell esds are taken
 into account individually in the estimation of esds in distances, angles
 and torsion angles; correlations between esds in cell parameters are only
 used when they are defined by crystal symmetry.  An approximate (isotropic)
 treatment of cell esds is used for estimating esds involving l.s. planes.
;
_geom_special_details
;
 All esds (except the esd in the dihedral angle between two l.s. planes)
 are estimated using the full covariance matrix.  The cell esds are taken
 into account individually in the estimation of esds in distances, angles
 and torsion angles; correlations between esds in cell parameters are only
 used when they are defined by crystal symmetry.  An approximate (isotropic)
 treatment of cell esds is used for estimating esds involving l.s. planes.
;

loop_
_bruker_diffrn_runs_axis
_bruker_diffrn_runs_distance
_bruker_diffrn_runs_theta
_bruker_diffrn_runs_omega
_bruker_diffrn_runs_phi
_bruker_diffrn_runs_chi
_bruker_diffrn_runs_width
_bruker_diffrn_runs_images
_bruker_diffrn_runs_time
_bruker_diffrn_runs_wavelength
_bruker_diffrn_runs_voltage
_bruker_diffrn_runs_current
_bruker_diffrn_runs_temperature
Phi   42.3 0.0   -0.09118449781431757 0.0             54.74 1.0 180 1.0 0.71073 50.0 1.4 109.94999999999999
Phi   42.3 0.0   -0.09118449781431757 180.0           54.74 1.0 180 1.0 0.71073 50.0 1.4 109.94999999999999
Phi   35.0 6.447 -84.44282820740796 -29.142         38.0  0.5 388 1.0 0.71073 50.0 1.4 109.94999999999999
Omega 35.0 6.447 22.501          0.0             -46.5 0.5 182 1.0 0.71073 50.0 1.4 109.94999999999999
Phi   35.0 6.447 23.85642820740794 -61.14200000000001 -38.0 0.5 292 1.0 0.71073 50.0 1.4 109.94999999999999
Phi   35.0 6.447 21.50123378694425 -61.14200000000001 -46.5 0.5 292 1.0 0.71073 50.0 1.4 109.94999999999999
Phi   35.0 6.447 -84.44282820740796 -29.142         38.0  0.5 389 1.0 0.71073 50.0 1.4 109.94999999999999
Omega 35.0 6.447 21.563          0.0             -46.5 0.5 186 1.0 0.71073 50.0 1.4 109.94999999999999
Phi   35.0 6.447 23.85642820740794 -61.14200000000001 -38.0 0.5 293 1.0 0.71073 50.0 1.4 109.94999999999999
Phi   35.0 6.447 21.50123378694425 -61.14200000000001 -46.5 0.5 293 1.0 0.71073 50.0 1.4 109.94999999999999

loop_
_atom_site_label
_atom_site_type_symbol
_atom_site_fract_x
_atom_site_fract_y
_atom_site_fract_z
_atom_site_U_iso_or_equiv
_atom_site_adp_type
_atom_site_occupancy
_atom_site_site_symmetry_order
_atom_site_calc_flag
_atom_site_refinement_flags_posn
_atom_site_refinement_flags_adp
_atom_site_refinement_flags_occupancy
_atom_site_disorder_assembly
_atom_site_disorder_group
N3   N  0.40318(13) 0.26548(15) 0.37516(8)  0.0147(3)  Uani 1         1 d    . . . . .
C4   C  0.35588(16) 0.33526(18) 0.40293(10) 0.0159(4)  Uani 1         1 d    . . . . .
C5   C  0.26598(16) 0.3268(2)   0.40973(12) 0.0212(5)  Uani 1         1 d    . . . . .
H5   H  0.234161    0.376587    0.430160    0.025      Uiso 1         1 calc R U . . .
C6   C  0.22355(17) 0.2443(2)   0.38616(13) 0.0235(5)  Uani 1         1 d    . . . . .
H6   H  0.161597    0.238348    0.388892    0.028      Uiso 1         1 calc R U . . .
C7   C  0.27208(17) 0.1699(2)   0.35834(11) 0.0214(5)  Uani 1         1 d    . . . . .
H7   H  0.244287    0.111941    0.342482    0.026      Uiso 1         1 calc R U . . .
C8   C  0.36226(16) 0.18311(17) 0.35453(11) 0.0168(4)  Uani 1         1 d    . . . . .
C9   C  0.40677(15) 0.42223(18) 0.42664(10) 0.0151(4)  Uani 1         1 d    . . . . .
C10  C  0.51041(15) 0.42124(19) 0.41113(10) 0.0160(4)  Uani 1         1 d    . . . . .
C21  C  0.42048(16) 0.10409(18) 0.32961(10) 0.0162(4)  Uani 1         1 d    . . . . .
C22  C  0.52303(16) 0.13758(18) 0.32580(11) 0.0173(4)  Uani 1         1 d    . . . . .
B11  B  0.48065(19) 0.3907(2)   0.47828(12) 0.0197(5)  Uani 1         1 d    . . . . .
H11  H  0.489118    0.313466    0.497411    0.024      Uiso 1         1 calc R U . . .
B12  B  0.44277(18) 0.5092(2)   0.37869(14) 0.0193(5)  Uani 1         1 d    . . . . .
H12  H  0.426653    0.508944    0.333096    0.023      Uiso 1         1 calc R U . . .
B13  B  0.3866(2)   0.4687(2)   0.49186(12) 0.0207(5)  Uani 1         1 d    . . . . .
H13  H  0.332846    0.442447    0.520269    0.025      Uiso 1         1 calc R U . . .
B14  B  0.3638(2)   0.5419(2)   0.43060(14) 0.0205(5)  Uani 1         1 d    . . . . .
H14  H  0.295036    0.563552    0.419096    0.025      Uiso 1         1 calc R U . . .
B15  B  0.4199(2)   0.5979(2)   0.48761(15) 0.0250(6)  Uani 1         1 d    . . . . .
H15  H  0.388649    0.658183    0.514044    0.030      Uiso 1         1 calc R U . . .
B16  B  0.4919(2)   0.5048(3)   0.51683(14) 0.0253(6)  Uani 1         1 d    . . . . .
H16  H  0.508149    0.503808    0.562397    0.030      Uiso 1         1 calc R U . . .
B17  B  0.4544(2)   0.6231(2)   0.41757(15) 0.0240(6)  Uani 1         1 d    . . . . .
H17  H  0.446137    0.699759    0.397782    0.029      Uiso 1         1 calc R U . . .
B18  B  0.5338(2)   0.6005(2)   0.47109(15) 0.0254(6)  Uani 1         1 d    . . . . .
H18  H  0.577977    0.662744    0.486416    0.030      Uiso 1         1 calc R U . . .
B19  B  0.5475(2)   0.5438(2)   0.40374(15) 0.0214(6)  Uani 1         1 d    . . . . .
H19  H  0.601053    0.567017    0.374409    0.026      Uiso 1         1 calc R U . . .
B20  B  0.5702(2)   0.4721(2)   0.46505(13) 0.0216(5)  Uani 1         1 d    . . . . .
H20  H  0.638859    0.448854    0.475912    0.026      Uiso 1         1 calc R U . . .
B23  B  0.4936(2)   0.0518(2)   0.37662(13) 0.0196(5)  Uani 1         1 d    . . . . .
H23  H  0.495841    0.068131    0.422469    0.023      Uiso 1         1 calc R U . . .
B24  B  0.4623(2)   0.1286(2)   0.26459(12) 0.0205(5)  Uani 1         1 d    . . . . .
H24  H  0.444375    0.194852    0.237471    0.025      Uiso 1         1 calc R U . . .
B25  B  0.58949(19) 0.0338(2)   0.33644(13) 0.0214(6)  Uani 1         1 d    . . . . .
H25  H  0.656258    0.037513    0.355837    0.026      Uiso 1         1 calc R U . . .
B26  B  0.5704(2)   0.0817(2)   0.26856(14) 0.0226(6)  Uani 1         1 d    . . . . .
H26  H  0.624536    0.117345    0.243700    0.027      Uiso 1         1 calc R U . . .
B27  B  0.5653(2)   -0.0520(2)  0.28134(15) 0.0240(6)  Uani 1         1 d    . . . . .
H27  H  0.615517    -0.106022   0.264357    0.029      Uiso 1         1 calc R U . . .
B28  B  0.51695(19) -0.0698(2)  0.34877(17) 0.0236(5)  Uani 1         1 d    . . . . .
H28  H  0.535209    -0.135333   0.376344    0.028      Uiso 1         1 calc R U . . .
B29  B  0.4859(2)   0.0070(2)   0.23694(14) 0.0243(6)  Uani 1         1 d    . . . . .
H29  H  0.483891    -0.008142   0.190962    0.029      Uiso 1         1 calc R U . . .
B30  B  0.4519(2)   -0.0865(2)  0.28718(15) 0.0250(6)  Uani 1         1 d    . . . . .
H30  H  0.427287    -0.163378   0.274297    0.030      Uiso 1         1 calc R U . . .
B31  B  0.40763(18) -0.0219(2)  0.34553(16) 0.0214(5)  Uani 1         1 d    . . . . .
H31  H  0.352972    -0.054237   0.371237    0.026      Uiso 1         1 calc R U . . .
B32  B  0.3886(2)   0.0250(2)   0.27667(13) 0.0223(5)  Uani 1         1 d    . . . . .
H32  H  0.321744    0.022953    0.257389    0.027      Uiso 1         1 calc R U . . .
Sb1  Sb 0.55446(2)  0.30320(2)  0.34698(2)  0.01390(4) Uani 0.9794(8) 1 d    . . P A 1
C33  C  0.65641(18) 0.2504(2)   0.40292(12) 0.0222(5)  Uani 0.9794(8) 1 d    . . P A 1
H33A H  0.664304    0.300437    0.433417    0.027      Uiso 0.9794(8) 1 calc R U P A 1
H33B H  0.638350    0.184823    0.419810    0.027      Uiso 0.9794(8) 1 calc R U P A 1
C34  C  0.74367(19) 0.2361(2)   0.37208(13) 0.0246(5)  Uani 0.9794(8) 1 d    . . P A 1
H34A H  0.736854    0.183616    0.343303    0.037      Uiso 0.9794(8) 1 calc R U P A 1
H34B H  0.789011    0.214920    0.398664    0.037      Uiso 0.9794(8) 1 calc R U P A 1
H34C H  0.760924    0.300491    0.354577    0.037      Uiso 0.9794(8) 1 calc R U P A 1
Sb1' Sb 0.5598(5)   0.2417(7)   0.4123(4)   0.021(2)   Uani 0.0206(8) 1 d    . . P A 2
N35  N  0.33606(14) 0.76483(16) 0.62490(9)  0.0174(4)  Uani 1         1 d    . . . . .
C36  C  0.38324(16) 0.83539(18) 0.59818(10) 0.0161(4)  Uani 1         1 d    . . . . .
C37  C  0.47327(17) 0.8274(2)   0.59154(12) 0.0200(5)  Uani 1         1 d    . . . . .
H37  H  0.505395    0.878633    0.572407    0.024      Uiso 1         1 calc R U . . .
C38  C  0.51536(17) 0.7426(2)   0.61354(12) 0.0214(5)  Uani 1         1 d    . . . . .
H38  H  0.577204    0.735805    0.610380    0.026      Uiso 1         1 calc R U . . .
C39  C  0.46651(17) 0.6680(2)   0.64014(11) 0.0199(5)  Uani 1         1 d    . . . . .
H39  H  0.494048    0.609198    0.655193    0.024      Uiso 1         1 calc R U . . .
C40  C  0.37657(17) 0.68117(19) 0.64429(10) 0.0174(4)  Uani 1         1 d    . . . . .
C41  C  0.31746(16) 0.60206(18) 0.66904(10) 0.0166(4)  Uani 1         1 d    . . . . .
C42  C  0.21518(17) 0.63794(19) 0.67457(11) 0.0189(4)  Uani 1         1 d    . . . . .
C53  C  0.22824(16) 0.9213(2)   0.59123(11) 0.0202(5)  Uani 1         1 d    . . . . .
C54  C  0.33196(16) 0.92227(18) 0.57523(10) 0.0159(4)  Uani 1         1 d    . . . . .
B43  B  0.2777(2)   0.6283(2)   0.73388(12) 0.0197(5)  Uani 1         1 d    . . . . .
H43  H  0.297526    0.694887    0.760237    0.024      Uiso 1         1 calc R U . . .
B44  B  0.2420(2)   0.5532(2)   0.62349(13) 0.0235(6)  Uani 1         1 d    . . . . .
H44  H  0.249111    0.541742    0.577399    0.028      Uiso 1         1 calc R U . B 2
B45  B  0.1685(2)   0.5835(2)   0.73197(13) 0.0206(5)  Uani 1         1 d    . . . . .
H45  H  0.115456    0.620148    0.757299    0.025      Uiso 1         1 calc R U . . .
B46  B  0.1471(2)   0.5357(2)   0.66437(14) 0.0230(5)  Uani 1         1 d    . . . . .
H46  H  0.080026    0.540044    0.645474    0.028      Uiso 1         1 calc R U . . .
B47  B  0.1719(2)   0.4501(2)   0.71992(16) 0.0253(6)  Uani 1         1 d    . . . . .
H47  H  0.121674    0.397089    0.737868    0.030      Uiso 1         1 calc R U . . .
B48  B  0.2532(2)   0.5082(3)   0.76301(14) 0.0239(6)  Uani 1         1 d    . . . . .
H48  H  0.256354    0.494057    0.809050    0.029      Uiso 1         1 calc R U . . .
B49  B  0.2179(2)   0.4313(2)   0.65159(16) 0.0273(6)  Uani 1         1 d    . . . . .
H49  H  0.197954    0.366180    0.624182    0.033      Uiso 1         1 calc R U . . .
B50  B  0.2843(2)   0.4129(2)   0.71276(16) 0.0276(6)  Uani 1         1 d    . . . . .
H50  H  0.307978    0.335632    0.725655    0.033      Uiso 1         1 calc R U . . .
B51  B  0.3280(2)   0.4767(2)   0.65354(15) 0.0238(6)  Uani 1         1 d    . . . . .
H51  H  0.381245    0.442702    0.627295    0.029      Uiso 1         1 calc R U . . .
B52  B  0.3499(2)   0.5239(2)   0.72171(13) 0.0206(5)  Uani 1         1 d    . . . . .
H52  H  0.417412    0.521105    0.740106    0.025      Uiso 1         1 calc R U . . .
B55  B  0.2580(2)   0.8905(2)   0.52415(13) 0.0216(5)  Uani 1         1 d    . . . . .
H55  H  0.249811    0.812936    0.505336    0.026      Uiso 1         1 calc R U . . .
B56  B  0.2966(2)   1.0114(3)   0.62287(15) 0.0238(6)  Uani 1         1 d    . . . . .
H56  H  0.313485    1.012715    0.668347    0.029      Uiso 1         1 calc R U . . .
B57  B  0.1680(2)   0.9719(2)   0.53740(14) 0.0231(6)  Uani 1         1 d    . . . . .
H57  H  0.099316    0.948417    0.526902    0.028      Uiso 1         1 calc R U . . .
B58  B  0.1914(2)   1.0447(3)   0.59805(16) 0.0268(7)  Uani 1         1 d    . . . . .
H58  H  0.138221    1.068311    0.627570    0.032      Uiso 1         1 calc R U . . .
B59  B  0.2036(2)   1.0995(3)   0.53106(15) 0.0259(6)  Uani 1         1 d    . . . . .
H59  H  0.158567    1.161070    0.515937    0.031      Uiso 1         1 calc R U . . .
B60  B  0.2457(2)   1.0036(3)   0.48505(14) 0.0250(6)  Uani 1         1 d    . . . . .
H60  H  0.229122    1.001796    0.439534    0.030      Uiso 1         1 calc R U . . .
B61  B  0.2838(2)   1.1242(2)   0.58339(16) 0.0284(6)  Uani 1         1 d    . . . . .
H61  H  0.292116    1.201475    0.602489    0.034      Uiso 1         1 calc R U . . .
B62  B  0.3173(2)   1.0974(3)   0.51365(16) 0.0271(6)  Uani 1         1 d    . . . . .
H62  H  0.347843    1.157551    0.486776    0.032      Uiso 1         1 calc R U . . .
B63  B  0.3746(2)   1.0421(2)   0.57034(14) 0.0228(6)  Uani 1         1 d    . . . . .
H63  H  0.443584    1.063563    0.581320    0.027      Uiso 1         1 calc R U . . .
B64  B  0.3513(2)   0.9685(2)   0.50992(13) 0.0225(6)  Uani 1         1 d    . . . . .
H64  H  0.404942    0.942299    0.481431    0.027      Uiso 1         1 calc R U . . .
Sb2  Sb 0.18668(2)  0.80783(2)  0.65868(2)  0.01348(5) Uani 0.8808(8) 1 d    . . P C 1
C65  C  0.0735(2)   0.7637(3)   0.61004(15) 0.0259(6)  Uani 0.8808(8) 1 d    . . P C 1
H65A H  0.060271    0.817608    0.582373    0.031      Uiso 0.8808(8) 1 calc R U P C 1
H65B H  0.086690    0.700186    0.589432    0.031      Uiso 0.8808(8) 1 calc R U P C 1
C66  C  -0.0063(4)  0.7470(4)   0.6472(3)   0.0322(14) Uani 0.8808(8) 1 d    . . P C 1
H66A H  -0.023388   0.811656    0.664472    0.048      Uiso 0.8808(8) 1 calc R U P C 1
H66B H  0.008093    0.697388    0.676359    0.048      Uiso 0.8808(8) 1 calc R U P C 1
H66C H  -0.055091   0.721013    0.624622    0.048      Uiso 0.8808(8) 1 calc R U P C 1
Sb2' Sb 0.17424(9)  0.74100(11) 0.60086(6)  0.0163(4)  Uani 0.1192(8) 1 d    . . P C 2
C65' C  0.0810(17)  0.7982(17)  0.6599(13)  0.030(4)   Uani 0.1192(8) 1 d    . U P C 2
H65C H  0.106535    0.796671    0.697908    0.036      Uiso 0.1192(8) 1 calc R U P C 2
H65D H  0.066073    0.869740    0.650816    0.036      Uiso 0.1192(8) 1 calc R U P C 2
C66' C  -0.006(4)   0.730(4)    0.658(2)    0.029(7)   Uani 0.1192(8) 1 d    . U P C 2
H66D H  -0.031601   0.733283    0.620791    0.043      Uiso 0.1192(8) 1 calc R U P C 2
H66E H  -0.047709   0.754938    0.685706    0.043      Uiso 0.1192(8) 1 calc R U P C 2
H66F H  0.009686    0.658910    0.666730    0.043      Uiso 0.1192(8) 1 calc R U P C 2

loop_
_atom_site_aniso_label
_atom_site_aniso_U_11
_atom_site_aniso_U_22
_atom_site_aniso_U_33
_atom_site_aniso_U_23
_atom_site_aniso_U_13
_atom_site_aniso_U_12
N3   0.0128(9)  0.0158(8)  0.0157(9)  0.0017(7)   -0.0009(7)  -0.0003(7)
C4   0.0157(10) 0.0172(9)  0.0149(10) 0.0016(8)   0.0003(8)   -0.0002(8)
C5   0.0135(12) 0.0218(10) 0.0283(12) -0.0001(10) 0.0003(10)  0.0004(8)
C6   0.0127(11) 0.0238(12) 0.0341(14) 0.0010(10)  -0.0002(9)  -0.0019(9)
C7   0.0141(10) 0.0219(10) 0.0281(14) -0.0006(9)  -0.0006(8)  -0.0029(8)
C8   0.0149(10) 0.0176(9)  0.0179(12) 0.0008(8)   -0.0013(8)  -0.0018(7)
C9   0.0115(9)  0.0178(10) 0.0159(10) 0.0007(8)   -0.0003(7)  0.0008(8)
C10  0.0116(10) 0.0186(10) 0.0177(10) 0.0000(8)   0.0006(8)   -0.0011(8)
C21  0.0144(10) 0.0158(9)  0.0185(10) 0.0008(7)   -0.0015(8)  -0.0019(8)
C22  0.0153(10) 0.0164(10) 0.0202(10) 0.0013(8)   0.0001(8)   0.0002(8)
B11  0.0184(13) 0.0238(13) 0.0168(12) 0.0011(10)  -0.0026(9)  0.0029(10)
B12  0.0167(12) 0.0208(12) 0.0203(13) 0.0042(10)  -0.0001(9)  -0.0009(10)
B13  0.0187(13) 0.0256(13) 0.0178(12) -0.0022(10) 0.0015(10)  0.0022(10)
B14  0.0170(12) 0.0170(11) 0.0275(14) -0.0008(10) 0.0005(10)  0.0026(9)
B15  0.0195(14) 0.0232(13) 0.0324(16) -0.0081(11) -0.0010(11) 0.0015(11)
B16  0.0225(14) 0.0316(15) 0.0218(15) -0.0075(11) -0.0028(11) 0.0032(12)
B17  0.0199(14) 0.0187(12) 0.0333(16) -0.0007(11) 0.0022(11)  0.0001(10)
B18  0.0196(13) 0.0245(13) 0.0319(16) -0.0085(12) -0.0005(12) -0.0017(11)
B19  0.0156(13) 0.0213(13) 0.0275(15) -0.0037(11) 0.0026(10)  -0.0049(10)
B20  0.0150(12) 0.0270(14) 0.0228(14) -0.0060(11) -0.0031(10) 0.0002(10)
B23  0.0186(13) 0.0192(12) 0.0209(13) 0.0036(10)  -0.0021(10) -0.0012(10)
B24  0.0235(13) 0.0207(12) 0.0175(12) 0.0002(9)   -0.0011(10) 0.0011(10)
B25  0.0163(12) 0.0189(11) 0.0290(16) -0.0006(10) -0.0012(10) 0.0019(9)
B26  0.0211(13) 0.0209(13) 0.0259(14) -0.0014(11) 0.0052(11)  0.0018(10)
B27  0.0241(15) 0.0179(12) 0.0299(16) -0.0034(11) 0.0010(12)  0.0003(11)
B28  0.0245(13) 0.0171(10) 0.0292(13) 0.0045(12)  -0.0006(13) 0.0001(9)
B29  0.0267(15) 0.0219(13) 0.0242(15) -0.0030(11) -0.0003(11) 0.0007(11)
B30  0.0240(15) 0.0195(13) 0.0316(15) -0.0021(11) -0.0030(12) -0.0023(11)
B31  0.0224(12) 0.0170(10) 0.0249(12) 0.0024(12)  0.0005(12)  -0.0040(9)
B32  0.0224(14) 0.0206(12) 0.0240(14) -0.0029(10) -0.0036(10) -0.0019(10)
Sb1  0.01184(7) 0.01533(6) 0.01453(7) 0.00067(7)  0.00124(5)  -0.00058(5)
C33  0.0186(12) 0.0224(11) 0.0256(12) -0.0051(10) -0.0065(9)  0.0059(9)
C34  0.0167(12) 0.0221(12) 0.0350(15) -0.0025(11) -0.0052(10) 0.0015(9)
Sb1' 0.016(4)   0.030(5)   0.018(4)   -0.004(3)   -0.004(3)   0.004(3)
N35  0.0127(9)  0.0198(9)  0.0197(9)  0.0039(8)   0.0002(7)   0.0003(7)
C36  0.0129(10) 0.0163(9)  0.0192(10) 0.0008(8)   -0.0004(8)  -0.0004(8)
C37  0.0135(10) 0.0191(10) 0.0274(12) -0.0009(9)  0.0023(9)   -0.0011(8)
C38  0.0134(11) 0.0203(11) 0.0305(13) -0.0009(9)  0.0000(9)   0.0011(8)
C39  0.0153(10) 0.0188(10) 0.0255(12) -0.0007(9)  -0.0029(9)  0.0029(8)
C40  0.0151(10) 0.0167(10) 0.0203(11) 0.0011(8)   -0.0011(8)  -0.0001(8)
C41  0.0156(10) 0.0170(9)  0.0173(11) 0.0007(7)   -0.0018(8)  0.0014(8)
C42  0.0143(10) 0.0198(10) 0.0225(11) 0.0047(8)   -0.0011(8)  -0.0005(8)
C53  0.0131(11) 0.0254(11) 0.0223(12) 0.0078(9)   0.0012(9)   0.0017(8)
C54  0.0125(10) 0.0160(9)  0.0192(10) 0.0017(8)   0.0012(8)   -0.0004(8)
B43  0.0199(13) 0.0199(12) 0.0193(12) -0.0014(9)  -0.0018(9)  0.0018(10)
B44  0.0209(13) 0.0292(14) 0.0203(13) -0.0040(11) -0.0023(10) -0.0041(11)
B45  0.0210(13) 0.0184(12) 0.0224(13) 0.0027(10)  0.0022(10)  -0.0001(10)
B46  0.0204(13) 0.0236(12) 0.0250(14) 0.0011(11)  -0.0012(11) -0.0052(10)
B47  0.0255(15) 0.0173(12) 0.0330(17) 0.0029(11)  0.0032(12)  -0.0015(11)
B48  0.0259(15) 0.0272(14) 0.0187(13) 0.0059(11)  -0.0002(11) 0.0022(11)
B49  0.0268(15) 0.0210(12) 0.0340(17) -0.0064(12) 0.0023(13)  -0.0063(11)
B50  0.0269(16) 0.0166(12) 0.0393(18) 0.0060(12)  0.0049(13)  0.0035(11)
B51  0.0256(14) 0.0175(11) 0.0284(15) -0.0044(12) 0.0031(12)  -0.0007(10)
B52  0.0209(13) 0.0210(12) 0.0198(12) 0.0030(10)  -0.0014(10) 0.0041(10)
B55  0.0200(13) 0.0241(13) 0.0208(13) -0.0005(10) -0.0021(10) -0.0013(10)
B56  0.0221(14) 0.0273(14) 0.0220(15) -0.0030(11) -0.0009(11) 0.0072(12)
B57  0.0159(12) 0.0280(14) 0.0254(14) 0.0102(12)  -0.0035(11) -0.0006(11)
B58  0.0217(15) 0.0317(16) 0.0271(16) 0.0019(13)  0.0023(11)  0.0105(12)
B59  0.0195(13) 0.0267(14) 0.0316(16) 0.0092(12)  -0.0012(12) 0.0050(11)
B60  0.0231(14) 0.0314(15) 0.0205(14) 0.0085(11)  0.0009(11)  0.0028(12)
B61  0.0273(16) 0.0186(12) 0.0391(18) -0.0020(12) -0.0048(13) 0.0060(11)
B62  0.0215(15) 0.0227(14) 0.0370(18) 0.0096(12)  0.0011(12)  -0.0002(11)
B63  0.0181(13) 0.0173(12) 0.0328(16) -0.0004(11) -0.0028(11) 0.0000(10)
B64  0.0193(13) 0.0251(14) 0.0232(14) 0.0061(11)  0.0043(10)  0.0003(11)
Sb2  0.01187(8) 0.01379(7) 0.01476(8) 0.00028(7)  0.00084(6)  0.00090(5)
C65  0.0190(14) 0.0237(14) 0.0350(17) 0.0092(12)  -0.0110(12) -0.0045(11)
C66  0.0154(16) 0.0201(19) 0.061(4)   0.0089(19)  -0.005(2)   -0.0011(14)
Sb2' 0.0105(6)  0.0188(6)  0.0196(7)  -0.0003(5)  -0.0016(4)  -0.0012(4)
C65' 0.025(6)   0.030(6)   0.034(7)   0.004(6)    0.004(6)    0.002(5)
C66' 0.022(10)  0.033(11)  0.032(10)  0.009(9)    0.004(8)    0.001(9)

loop_
_geom_bond_atom_site_label_1
_geom_bond_atom_site_label_2
_geom_bond_distance
_geom_bond_site_symmetry_2
_geom_bond_publ_flag
N3   C4   1.342(3)  . ?
N3   C8   1.343(3)  . ?
N3   Sb1  2.453(2)  . ?
N3   Sb1' 2.568(8)  . ?
C4   C5   1.385(3)  . ?
C4   C9   1.493(3)  . ?
C5   C6   1.381(4)  . ?
C6   C7   1.395(4)  . ?
C7   C8   1.389(4)  . ?
C8   C21  1.490(3)  . ?
C9   C10  1.623(3)  . ?
C9   B14  1.705(4)  . ?
C9   B13  1.706(4)  . ?
C9   B12  1.710(4)  . ?
C9   B11  1.724(4)  . ?
C10  B19  1.714(4)  . ?
C10  B20  1.717(4)  . ?
C10  B11  1.719(4)  . ?
C10  B12  1.732(4)  . ?
C10  Sb1  2.284(2)  . ?
C10  Sb1' 2.474(10) . ?
C21  C22  1.626(3)  . ?
C21  B31  1.708(4)  . ?
C21  B32  1.710(4)  . ?
C21  B24  1.714(4)  . ?
C21  B23  1.726(4)  . ?
C22  B26  1.715(4)  . ?
C22  B25  1.717(4)  . ?
C22  B23  1.718(4)  . ?
C22  B24  1.738(4)  . ?
C22  Sb1  2.283(2)  . ?
C22  Sb1' 2.546(9)  . ?
B11  B20  1.762(4)  . ?
B11  B16  1.768(4)  . ?
B11  B13  1.792(4)  . ?
B12  B19  1.765(4)  . ?
B12  B17  1.770(5)  . ?
B12  B14  1.784(4)  . ?
B13  B15  1.772(5)  . ?
B13  B16  1.777(5)  . ?
B13  B14  1.789(4)  . ?
B14  B15  1.772(5)  . ?
B14  B17  1.772(4)  . ?
B15  B18  1.782(5)  . ?
B15  B16  1.785(5)  . ?
B15  B17  1.790(5)  . ?
B16  B20  1.776(5)  . ?
B16  B18  1.786(5)  . ?
B17  B18  1.789(5)  . ?
B17  B19  1.791(4)  . ?
B18  B20  1.781(5)  . ?
B18  B19  1.790(5)  . ?
B19  B20  1.779(5)  . ?
B23  B28  1.767(4)  . ?
B23  B25  1.767(4)  . ?
B23  B31  1.791(4)  . ?
B24  B26  1.762(4)  . ?
B24  B29  1.765(4)  . ?
B24  B32  1.787(4)  . ?
B25  B26  1.768(5)  . ?
B25  B27  1.774(4)  . ?
B25  B28  1.777(4)  . ?
B26  B27  1.783(4)  . ?
B26  B29  1.788(5)  . ?
B27  B29  1.788(5)  . ?
B27  B28  1.791(5)  . ?
B27  B30  1.792(5)  . ?
B28  B31  1.783(4)  . ?
B28  B30  1.792(5)  . ?
B29  B32  1.778(5)  . ?
B29  B30  1.795(5)  . ?
B30  B31  1.770(5)  . ?
B30  B32  1.771(5)  . ?
B31  B32  1.785(5)  . ?
Sb1  C33  2.166(3)  . ?
C33  C34  1.533(4)  . ?
N35  C36  1.336(3)  . ?
N35  C40  1.343(3)  . ?
N35  Sb2  2.482(2)  . ?
N35  Sb2' 2.552(2)  . ?
C36  C37  1.386(4)  . ?
C36  C54  1.488(3)  . ?
C37  C38  1.389(4)  . ?
C38  C39  1.386(4)  . ?
C39  C40  1.385(4)  . ?
C40  C41  1.497(3)  . ?
C41  C42  1.634(3)  . ?
C41  B51  1.694(4)  . ?
C41  B52  1.700(4)  . ?
C41  B43  1.703(4)  . ?
C41  B44  1.711(4)  . ?
C42  B44  1.703(4)  . ?
C42  B45  1.705(4)  . ?
C42  B46  1.714(4)  . ?
C42  B43  1.716(4)  . ?
C42  Sb2  2.304(3)  . ?
C42  Sb2' 2.311(3)  . ?
C53  C54  1.627(3)  . ?
C53  B57  1.717(4)  . ?
C53  B55  1.719(4)  . ?
C53  B58  1.722(4)  . ?
C53  B56  1.749(4)  . ?
C53  Sb2  2.287(3)  . ?
C53  Sb2' 2.516(3)  . ?
C54  B64  1.705(4)  . ?
C54  B63  1.705(4)  . ?
C54  B55  1.716(4)  . ?
C54  B56  1.721(4)  . ?
B43  B48  1.764(4)  . ?
B43  B45  1.765(4)  . ?
B43  B52  1.782(4)  . ?
B44  B46  1.762(5)  . ?
B44  B49  1.775(5)  . ?
B44  B51  1.802(5)  . ?
B44  Sb2' 2.726(4)  . ?
B45  B46  1.768(5)  . ?
B45  B47  1.776(4)  . ?
B45  B48  1.787(4)  . ?
B46  B49  1.770(5)  . ?
B46  B47  1.783(5)  . ?
B47  B48  1.784(5)  . ?
B47  B50  1.790(5)  . ?
B47  B49  1.798(5)  . ?
B48  B52  1.788(5)  . ?
B48  B50  1.800(5)  . ?
B49  B51  1.782(4)  . ?
B49  B50  1.799(5)  . ?
B50  B51  1.777(5)  . ?
B50  B52  1.780(5)  . ?
B51  B52  1.779(5)  . ?
B55  B60  1.766(5)  . ?
B55  B57  1.768(5)  . ?
B55  B64  1.785(4)  . ?
B56  B58  1.765(5)  . ?
B56  B61  1.768(5)  . ?
B56  B63  1.778(5)  . ?
B57  B59  1.768(5)  . ?
B57  B60  1.776(5)  . ?
B57  B58  1.776(5)  . ?
B58  B59  1.769(5)  . ?
B58  B61  1.788(5)  . ?
B59  B61  1.781(5)  . ?
B59  B62  1.784(5)  . ?
B59  B60  1.793(5)  . ?
B60  B64  1.776(5)  . ?
B60  B62  1.782(5)  . ?
B61  B63  1.782(5)  . ?
B61  B62  1.783(5)  . ?
B62  B63  1.771(5)  . ?
B62  B64  1.771(5)  . ?
B63  B64  1.776(5)  . ?
Sb2  C65  2.161(3)  . ?
C65  C66  1.524(8)  . ?
Sb2' C65' 2.14(3)   . ?
C65' C66' 1.60(6)   . ?

loop_
_geom_angle_atom_site_label_1
_geom_angle_atom_site_label_2
_geom_angle_atom_site_label_3
_geom_angle
_geom_angle_site_symmetry_1
_geom_angle_site_symmetry_3
_geom_angle_publ_flag
C4   N3   C8   118.8(2)   . . ?
C4   N3   Sb1  120.25(16) . . ?
C8   N3   Sb1  119.87(16) . . ?
C4   N3   Sb1' 114.2(3)   . . ?
C8   N3   Sb1' 117.5(3)   . . ?
N3   C4   C5   122.4(2)   . . ?
N3   C4   C9   115.5(2)   . . ?
C5   C4   C9   122.1(2)   . . ?
C6   C5   C4   118.6(2)   . . ?
C5   C6   C7   119.7(2)   . . ?
C8   C7   C6   118.0(2)   . . ?
N3   C8   C7   122.4(2)   . . ?
N3   C8   C21  115.6(2)   . . ?
C7   C8   C21  121.9(2)   . . ?
C4   C9   C10  114.4(2)   . . ?
C4   C9   B14  121.7(2)   . . ?
C10  C9   B14  113.24(19) . . ?
C4   C9   B13  121.9(2)   . . ?
C10  C9   B13  112.83(19) . . ?
B14  C9   B13  63.26(17)  . . ?
C4   C9   B12  114.9(2)   . . ?
C10  C9   B12  62.55(15)  . . ?
B14  C9   B12  62.99(17)  . . ?
B13  C9   B12  115.8(2)   . . ?
C4   C9   B11  115.4(2)   . . ?
C10  C9   B11  61.74(16)  . . ?
B14  C9   B11  115.6(2)   . . ?
B13  C9   B11  62.98(16)  . . ?
B12  C9   B11  115.7(2)   . . ?
C9   C10  B19  109.69(19) . . ?
C9   C10  B20  109.98(19) . . ?
B19  C10  B20  62.48(18)  . . ?
C9   C10  B11  62.01(15)  . . ?
B19  C10  B11  113.7(2)   . . ?
B20  C10  B11  61.72(17)  . . ?
C9   C10  B12  61.18(15)  . . ?
B19  C10  B12  61.60(17)  . . ?
B20  C10  B12  113.3(2)   . . ?
B11  C10  B12  114.7(2)   . . ?
C9   C10  Sb1  116.48(15) . . ?
B19  C10  Sb1  118.05(16) . . ?
B20  C10  Sb1  127.89(16) . . ?
B11  C10  Sb1  123.33(16) . . ?
B12  C10  Sb1  108.98(16) . . ?
C9   C10  Sb1' 107.5(3)   . . ?
B19  C10  Sb1' 142.6(3)   . . ?
B20  C10  Sb1' 101.5(3)   . . ?
B11  C10  Sb1' 81.2(3)    . . ?
B12  C10  Sb1' 145.2(3)   . . ?
C8   C21  C22  114.01(19) . . ?
C8   C21  B31  121.1(2)   . . ?
C22  C21  B31  112.61(19) . . ?
C8   C21  B32  123.4(2)   . . ?
C22  C21  B32  113.3(2)   . . ?
B31  C21  B32  62.96(18)  . . ?
C8   C21  B24  117.1(2)   . . ?
C22  C21  B24  62.65(16)  . . ?
B31  C21  B24  115.3(2)   . . ?
B32  C21  B24  62.92(17)  . . ?
C8   C21  B23  113.5(2)   . . ?
C22  C21  B23  61.57(16)  . . ?
B31  C21  B23  62.85(17)  . . ?
B32  C21  B23  115.2(2)   . . ?
B24  C21  B23  115.3(2)   . . ?
C21  C22  B26  109.5(2)   . . ?
C21  C22  B25  110.14(19) . . ?
B26  C22  B25  62.01(17)  . . ?
C21  C22  B23  62.08(16)  . . ?
B26  C22  B23  113.4(2)   . . ?
B25  C22  B23  61.91(17)  . . ?
C21  C22  B24  61.14(16)  . . ?
B26  C22  B24  61.34(17)  . . ?
B25  C22  B24  112.7(2)   . . ?
B23  C22  B24  114.5(2)   . . ?
C21  C22  Sb1  116.52(15) . . ?
B26  C22  Sb1  119.78(16) . . ?
B25  C22  Sb1  126.78(16) . . ?
B23  C22  Sb1  121.40(16) . . ?
B24  C22  Sb1  111.35(15) . . ?
C21  C22  Sb1' 108.1(2)   . . ?
B26  C22  Sb1' 142.0(3)   . . ?
B25  C22  Sb1' 100.1(3)   . . ?
B23  C22  Sb1' 80.3(3)    . . ?
B24  C22  Sb1' 147.3(3)   . . ?
C10  B11  C9   56.25(14)  . . ?
C10  B11  B20  59.06(16)  . . ?
C9   B11  B20  103.4(2)   . . ?
C10  B11  B16  105.4(2)   . . ?
C9   B11  B16  103.6(2)   . . ?
B20  B11  B16  60.38(18)  . . ?
C10  B11  B13  104.35(19) . . ?
C9   B11  B13  58.02(15)  . . ?
B20  B11  B13  107.8(2)   . . ?
B16  B11  B13  59.87(18)  . . ?
C9   B12  C10  56.26(14)  . . ?
C9   B12  B19  103.5(2)   . . ?
C10  B12  B19  58.69(16)  . . ?
C9   B12  B17  104.0(2)   . . ?
C10  B12  B17  105.5(2)   . . ?
B19  B12  B17  60.88(18)  . . ?
C9   B12  B14  58.36(16)  . . ?
C10  B12  B14  104.4(2)   . . ?
B19  B12  B14  108.2(2)   . . ?
B17  B12  B14  59.82(18)  . . ?
C9   B13  B15  103.8(2)   . . ?
C9   B13  B16  104.0(2)   . . ?
B15  B13  B16  60.38(19)  . . ?
C9   B13  B14  58.34(16)  . . ?
B15  B13  B14  59.67(18)  . . ?
B16  B13  B14  108.0(2)   . . ?
C9   B13  B11  59.00(15)  . . ?
B15  B13  B11  107.9(2)   . . ?
B16  B13  B11  59.41(17)  . . ?
B14  B13  B11  108.3(2)   . . ?
C9   B14  B15  103.9(2)   . . ?
C9   B14  B17  104.1(2)   . . ?
B15  B14  B17  60.66(19)  . . ?
C9   B14  B12  58.65(16)  . . ?
B15  B14  B12  108.1(2)   . . ?
B17  B14  B12  59.70(17)  . . ?
C9   B14  B13  58.40(16)  . . ?
B15  B14  B13  59.71(18)  . . ?
B17  B14  B13  108.4(2)   . . ?
B12  B14  B13  108.2(2)   . . ?
B14  B15  B13  60.62(17)  . . ?
B14  B15  B18  107.9(2)   . . ?
B13  B15  B18  108.1(2)   . . ?
B14  B15  B16  108.4(2)   . . ?
B13  B15  B16  59.92(19)  . . ?
B18  B15  B16  60.1(2)    . . ?
B14  B15  B17  59.68(18)  . . ?
B13  B15  B17  108.3(2)   . . ?
B18  B15  B17  60.11(19)  . . ?
B16  B15  B17  108.3(2)   . . ?
B11  B16  B20  59.65(17)  . . ?
B11  B16  B13  60.71(17)  . . ?
B20  B16  B13  107.9(2)   . . ?
B11  B16  B15  108.4(2)   . . ?
B20  B16  B15  107.8(2)   . . ?
B13  B16  B15  59.70(18)  . . ?
B11  B16  B18  108.1(2)   . . ?
B20  B16  B18  60.02(19)  . . ?
B13  B16  B18  107.7(2)   . . ?
B15  B16  B18  59.9(2)    . . ?
B12  B17  B14  60.48(17)  . . ?
B12  B17  B18  107.8(2)   . . ?
B14  B17  B18  107.6(2)   . . ?
B12  B17  B15  108.0(2)   . . ?
B14  B17  B15  59.66(18)  . . ?
B18  B17  B15  59.73(19)  . . ?
B12  B17  B19  59.41(17)  . . ?
B14  B17  B19  107.5(2)   . . ?
B18  B17  B19  60.00(18)  . . ?
B15  B17  B19  107.4(2)   . . ?
B20  B18  B15  107.7(2)   . . ?
B20  B18  B16  59.70(19)  . . ?
B15  B18  B16  60.04(19)  . . ?
B20  B18  B17  108.0(2)   . . ?
B15  B18  B17  60.16(19)  . . ?
B16  B18  B17  108.3(2)   . . ?
B20  B18  B19  59.77(18)  . . ?
B15  B18  B19  107.8(2)   . . ?
B16  B18  B19  107.6(2)   . . ?
B17  B18  B19  60.06(18)  . . ?
C10  B19  B12  59.71(16)  . . ?
C10  B19  B20  58.84(17)  . . ?
B12  B19  B20  108.7(2)   . . ?
C10  B19  B18  105.0(2)   . . ?
B12  B19  B18  108.0(2)   . . ?
B20  B19  B18  59.88(19)  . . ?
C10  B19  B17  105.4(2)   . . ?
B12  B19  B17  59.71(18)  . . ?
B20  B19  B17  108.0(2)   . . ?
B18  B19  B17  59.94(19)  . . ?
C10  B20  B11  59.22(16)  . . ?
C10  B20  B16  105.2(2)   . . ?
B11  B20  B16  59.97(18)  . . ?
C10  B20  B19  58.68(16)  . . ?
B11  B20  B19  108.5(2)   . . ?
B16  B20  B19  108.5(2)   . . ?
C10  B20  B18  105.3(2)   . . ?
B11  B20  B18  108.5(2)   . . ?
B16  B20  B18  60.27(19)  . . ?
B19  B20  B18  60.35(19)  . . ?
C22  B23  C21  56.36(14)  . . ?
C22  B23  B28  105.7(2)   . . ?
C21  B23  B28  104.1(2)   . . ?
C22  B23  B25  59.01(16)  . . ?
C21  B23  B25  103.4(2)   . . ?
B28  B23  B25  60.38(17)  . . ?
C22  B23  B31  104.5(2)   . . ?
C21  B23  B31  58.07(15)  . . ?
B28  B23  B31  60.16(16)  . . ?
B25  B23  B31  107.8(2)   . . ?
C21  B24  C22  56.21(15)  . . ?
C21  B24  B26  103.5(2)   . . ?
C22  B24  B26  58.68(17)  . . ?
C21  B24  B29  104.3(2)   . . ?
C22  B24  B29  105.7(2)   . . ?
B26  B24  B29  60.92(18)  . . ?
C21  B24  B32  58.42(16)  . . ?
C22  B24  B32  104.5(2)   . . ?
B26  B24  B32  108.3(2)   . . ?
B29  B24  B32  60.06(18)  . . ?
C22  B25  B23  59.07(16)  . . ?
C22  B25  B26  58.94(16)  . . ?
B23  B25  B26  108.5(2)   . . ?
C22  B25  B27  105.7(2)   . . ?
B23  B25  B27  108.6(2)   . . ?
B26  B25  B27  60.44(18)  . . ?
C22  B25  B28  105.3(2)   . . ?
B23  B25  B28  59.80(17)  . . ?
B26  B25  B28  108.8(2)   . . ?
B27  B25  B28  60.59(19)  . . ?
C22  B26  B24  59.98(16)  . . ?
C22  B26  B25  59.04(16)  . . ?
B24  B26  B25  109.1(2)   . . ?
C22  B26  B27  105.4(2)   . . ?
B24  B26  B27  108.2(2)   . . ?
B25  B26  B27  59.95(19)  . . ?
C22  B26  B29  105.7(2)   . . ?
B24  B26  B29  59.62(18)  . . ?
B25  B26  B29  108.3(2)   . . ?
B27  B26  B29  60.10(19)  . . ?
B25  B27  B26  59.61(18)  . . ?
B25  B27  B29  108.0(2)   . . ?
B26  B27  B29  60.09(19)  . . ?
B25  B27  B28  59.79(17)  . . ?
B26  B27  B28  107.5(2)   . . ?
B29  B27  B28  108.3(2)   . . ?
B25  B27  B30  107.6(2)   . . ?
B26  B27  B30  107.7(2)   . . ?
B29  B27  B30  60.19(19)  . . ?
B28  B27  B30  59.99(19)  . . ?
B23  B28  B25  59.82(16)  . . ?
B23  B28  B31  60.59(16)  . . ?
B25  B28  B31  107.73(19) . . ?
B23  B28  B27  107.8(2)   . . ?
B25  B28  B27  59.62(18)  . . ?
B31  B28  B27  107.4(2)   . . ?
B23  B28  B30  108.1(2)   . . ?
B25  B28  B30  107.5(2)   . . ?
B31  B28  B30  59.34(19)  . . ?
B27  B28  B30  60.0(2)    . . ?
B24  B29  B32  60.59(18)  . . ?
B24  B29  B26  59.46(17)  . . ?
B32  B29  B26  107.5(2)   . . ?
B24  B29  B27  107.8(2)   . . ?
B32  B29  B27  107.7(2)   . . ?
B26  B29  B27  59.81(18)  . . ?
B24  B29  B30  107.9(2)   . . ?
B32  B29  B30  59.41(19)  . . ?
B26  B29  B30  107.4(2)   . . ?
B27  B29  B30  60.02(18)  . . ?
B31  B30  B32  60.54(18)  . . ?
B31  B30  B28  60.08(18)  . . ?
B32  B30  B28  108.5(2)   . . ?
B31  B30  B27  108.0(2)   . . ?
B32  B30  B27  107.8(2)   . . ?
B28  B30  B27  59.98(19)  . . ?
B31  B30  B29  108.2(2)   . . ?
B32  B30  B29  59.79(18)  . . ?
B28  B30  B29  108.0(2)   . . ?
B27  B30  B29  59.78(19)  . . ?
C21  B31  B30  104.1(2)   . . ?
C21  B31  B28  104.12(18) . . ?
B30  B31  B28  60.57(19)  . . ?
C21  B31  B32  58.57(16)  . . ?
B30  B31  B32  59.76(19)  . . ?
B28  B31  B32  108.3(2)   . . ?
C21  B31  B23  59.08(15)  . . ?
B30  B31  B23  108.0(2)   . . ?
B28  B31  B23  59.25(16)  . . ?
B32  B31  B23  108.5(2)   . . ?
C21  B32  B30  104.0(2)   . . ?
C21  B32  B29  104.0(2)   . . ?
B30  B32  B29  60.80(19)  . . ?
C21  B32  B31  58.47(15)  . . ?
B30  B32  B31  59.70(18)  . . ?
B29  B32  B31  108.3(2)   . . ?
C21  B32  B24  58.66(16)  . . ?
B30  B32  B24  108.0(2)   . . ?
B29  B32  B24  59.35(17)  . . ?
B31  B32  B24  108.1(2)   . . ?
C33  Sb1  C22  89.05(10)  . . ?
C33  Sb1  C10  90.66(9)   . . ?
C22  Sb1  C10  137.22(9)  . . ?
C33  Sb1  N3   116.06(9)  . . ?
C22  Sb1  N3   70.84(8)   . . ?
C10  Sb1  N3   71.05(8)   . . ?
C34  C33  Sb1  111.31(19) . . ?
C10  Sb1' C22  115.8(4)   . . ?
C10  Sb1' N3   66.2(2)    . . ?
C22  Sb1' N3   65.0(2)    . . ?
C36  N35  C40  119.0(2)   . . ?
C36  N35  Sb2  119.51(16) . . ?
C40  N35  Sb2  119.68(16) . . ?
C36  N35  Sb2' 119.80(16) . . ?
C40  N35  Sb2' 114.98(16) . . ?
N35  C36  C37  122.4(2)   . . ?
N35  C36  C54  115.2(2)   . . ?
C37  C36  C54  122.4(2)   . . ?
C36  C37  C38  118.3(2)   . . ?
C39  C38  C37  119.5(2)   . . ?
C40  C39  C38  118.5(2)   . . ?
N35  C40  C39  122.2(2)   . . ?
N35  C40  C41  115.3(2)   . . ?
C39  C40  C41  122.5(2)   . . ?
C40  C41  C42  113.98(19) . . ?
C40  C41  B51  122.0(2)   . . ?
C42  C41  B51  112.8(2)   . . ?
C40  C41  B52  122.5(2)   . . ?
C42  C41  B52  113.04(19) . . ?
B51  C41  B52  63.22(18)  . . ?
C40  C41  B43  115.8(2)   . . ?
C42  C41  B43  61.83(16)  . . ?
B51  C41  B43  115.5(2)   . . ?
B52  C41  B43  63.14(16)  . . ?
C40  C41  B44  114.3(2)   . . ?
C42  C41  B44  61.17(17)  . . ?
B51  C41  B44  63.90(18)  . . ?
B52  C41  B44  116.3(2)   . . ?
B43  C41  B44  114.7(2)   . . ?
C41  C42  B44  61.63(16)  . . ?
C41  C42  B45  110.03(19) . . ?
B44  C42  B45  114.0(2)   . . ?
C41  C42  B46  109.9(2)   . . ?
B44  C42  B46  62.06(18)  . . ?
B45  C42  B46  62.27(18)  . . ?
C41  C42  B43  61.06(15)  . . ?
B44  C42  B43  114.5(2)   . . ?
B45  C42  B43  62.11(17)  . . ?
B46  C42  B43  113.4(2)   . . ?
C41  C42  Sb2  116.46(15) . . ?
B44  C42  Sb2  123.93(17) . . ?
B45  C42  Sb2  117.40(17) . . ?
B46  C42  Sb2  128.33(17) . . ?
B43  C42  Sb2  108.25(16) . . ?
C41  C42  Sb2' 111.37(15) . . ?
B44  C42  Sb2' 84.11(16)  . . ?
B45  C42  Sb2' 138.53(18) . . ?
B46  C42  Sb2' 100.71(16) . . ?
B43  C42  Sb2' 145.73(18) . . ?
C54  C53  B57  109.9(2)   . . ?
C54  C53  B55  61.63(16)  . . ?
B57  C53  B55  61.93(18)  . . ?
C54  C53  B58  109.4(2)   . . ?
B57  C53  B58  62.18(19)  . . ?
B55  C53  B58  113.3(2)   . . ?
C54  C53  B56  61.17(16)  . . ?
B57  C53  B56  112.5(2)   . . ?
B55  C53  B56  114.0(2)   . . ?
B58  C53  B56  61.13(19)  . . ?
C54  C53  Sb2  116.15(15) . . ?
B57  C53  Sb2  129.38(17) . . ?
B55  C53  Sb2  125.50(18) . . ?
B58  C53  Sb2  117.08(18) . . ?
B56  C53  Sb2  107.39(17) . . ?
C54  C53  Sb2' 110.30(16) . . ?
B57  C53  Sb2' 104.92(16) . . ?
B55  C53  Sb2' 87.18(16)  . . ?
B58  C53  Sb2' 140.30(18) . . ?
B56  C53  Sb2' 142.28(18) . . ?
C36  C54  C53  114.7(2)   . . ?
C36  C54  B64  121.5(2)   . . ?
C53  C54  B64  112.76(19) . . ?
C36  C54  B63  122.1(2)   . . ?
C53  C54  B63  113.2(2)   . . ?
B64  C54  B63  62.78(18)  . . ?
C36  C54  B55  115.0(2)   . . ?
C53  C54  B55  61.82(17)  . . ?
B64  C54  B55  62.93(17)  . . ?
B63  C54  B55  115.2(2)   . . ?
C36  C54  B56  116.1(2)   . . ?
C53  C54  B56  62.91(17)  . . ?
B64  C54  B56  114.9(2)   . . ?
B63  C54  B56  62.51(19)  . . ?
B55  C54  B56  115.6(2)   . . ?
C41  B43  C42  57.11(15)  . . ?
C41  B43  B48  104.8(2)   . . ?
C42  B43  B48  106.0(2)   . . ?
C41  B43  B45  104.2(2)   . . ?
C42  B43  B45  58.65(16)  . . ?
B48  B43  B45  60.86(18)  . . ?
C41  B43  B52  58.33(15)  . . ?
C42  B43  B52  105.3(2)   . . ?
B48  B43  B52  60.57(17)  . . ?
B45  B43  B52  108.8(2)   . . ?
C42  B44  C41  57.20(15)  . . ?
C42  B44  B46  59.26(17)  . . ?
C41  B44  B46  104.3(2)   . . ?
C42  B44  B49  105.4(2)   . . ?
C41  B44  B49  103.6(2)   . . ?
B46  B44  B49  60.07(18)  . . ?
C42  B44  B51  104.5(2)   . . ?
C41  B44  B51  57.61(16)  . . ?
B46  B44  B51  107.6(2)   . . ?
B49  B44  B51  59.75(18)  . . ?
C42  B44  Sb2' 57.47(13)  . . ?
C41  B44  Sb2' 92.47(15)  . . ?
B46  B44  Sb2' 85.30(16)  . . ?
B49  B44  Sb2' 144.3(2)   . . ?
B51  B44  Sb2' 149.20(18) . . ?
C42  B45  B43  59.24(16)  . . ?
C42  B45  B46  59.11(17)  . . ?
B43  B45  B46  108.4(2)   . . ?
C42  B45  B47  105.7(2)   . . ?
B43  B45  B47  107.8(2)   . . ?
B46  B45  B47  60.40(19)  . . ?
C42  B45  B48  105.5(2)   . . ?
B43  B45  B48  59.55(18)  . . ?
B46  B45  B48  108.6(2)   . . ?
B47  B45  B48  60.09(19)  . . ?
C42  B46  B44  58.67(16)  . . ?
C42  B46  B45  58.62(16)  . . ?
B44  B46  B45  108.2(2)   . . ?
C42  B46  B49  105.2(2)   . . ?
B44  B46  B49  60.33(18)  . . ?
B45  B46  B49  108.7(2)   . . ?
C42  B46  B47  105.0(2)   . . ?
B44  B46  B47  108.9(2)   . . ?
B45  B46  B47  60.04(18)  . . ?
B49  B46  B47  60.80(19)  . . ?
B45  B47  B46  59.56(18)  . . ?
B45  B47  B48  60.26(18)  . . ?
B46  B47  B48  108.0(2)   . . ?
B45  B47  B50  108.2(2)   . . ?
B46  B47  B50  107.6(2)   . . ?
B48  B47  B50  60.5(2)    . . ?
B45  B47  B49  107.1(2)   . . ?
B46  B47  B49  59.25(19)  . . ?
B48  B47  B49  108.4(2)   . . ?
B50  B47  B49  60.2(2)    . . ?
B43  B48  B47  107.5(2)   . . ?
B43  B48  B45  59.59(17)  . . ?
B47  B48  B45  59.65(18)  . . ?
B43  B48  B52  60.21(17)  . . ?
B47  B48  B52  107.6(2)   . . ?
B45  B48  B52  107.5(2)   . . ?
B43  B48  B50  107.5(2)   . . ?
B47  B48  B50  59.94(19)  . . ?
B45  B48  B50  107.3(2)   . . ?
B52  B48  B50  59.48(18)  . . ?
B46  B49  B44  59.59(18)  . . ?
B46  B49  B51  108.1(2)   . . ?
B44  B49  B51  60.88(18)  . . ?
B46  B49  B47  59.95(19)  . . ?
B44  B49  B47  107.6(2)   . . ?
B51  B49  B47  107.3(2)   . . ?
B46  B49  B50  107.8(2)   . . ?
B44  B49  B50  108.3(2)   . . ?
B51  B49  B50  59.51(19)  . . ?
B47  B49  B50  59.7(2)    . . ?
B51  B50  B52  60.02(17)  . . ?
B51  B50  B47  107.9(2)   . . ?
B52  B50  B47  107.7(2)   . . ?
B51  B50  B49  59.78(19)  . . ?
B52  B50  B49  107.7(2)   . . ?
B47  B50  B49  60.1(2)    . . ?
B51  B50  B48  107.8(2)   . . ?
B52  B50  B48  59.93(18)  . . ?
B47  B50  B48  59.59(19)  . . ?
B49  B50  B48  107.6(2)   . . ?
C41  B51  B50  104.3(2)   . . ?
C41  B51  B52  58.54(16)  . . ?
B50  B51  B52  60.08(19)  . . ?
C41  B51  B49  104.0(2)   . . ?
B50  B51  B49  60.7(2)    . . ?
B52  B51  B49  108.5(2)   . . ?
C41  B51  B44  58.49(16)  . . ?
B50  B51  B44  108.0(2)   . . ?
B52  B51  B44  108.0(2)   . . ?
B49  B51  B44  59.37(18)  . . ?
C41  B52  B51  58.24(16)  . . ?
C41  B52  B50  103.9(2)   . . ?
B51  B52  B50  59.90(18)  . . ?
C41  B52  B43  58.52(15)  . . ?
B51  B52  B43  107.6(2)   . . ?
B50  B52  B43  107.6(2)   . . ?
C41  B52  B48  103.9(2)   . . ?
B51  B52  B48  108.2(2)   . . ?
B50  B52  B48  60.59(19)  . . ?
B43  B52  B48  59.22(17)  . . ?
C54  B55  C53  56.56(15)  . . ?
C54  B55  B60  104.1(2)   . . ?
C53  B55  B60  105.7(2)   . . ?
C54  B55  B57  103.6(2)   . . ?
C53  B55  B57  58.98(17)  . . ?
B60  B55  B57  60.32(18)  . . ?
C54  B55  B64  58.23(17)  . . ?
C53  B55  B64  104.7(2)   . . ?
B60  B55  B64  60.01(18)  . . ?
B57  B55  B64  107.8(2)   . . ?
C54  B56  C53  55.92(16)  . . ?
C54  B56  B58  103.3(2)   . . ?
C53  B56  B58  58.68(18)  . . ?
C54  B56  B61  104.4(2)   . . ?
C53  B56  B61  105.6(2)   . . ?
B58  B56  B61  60.8(2)    . . ?
C54  B56  B63  58.32(17)  . . ?
C53  B56  B63  104.2(2)   . . ?
B58  B56  B63  108.2(2)   . . ?
B61  B56  B63  60.34(19)  . . ?
C53  B57  B55  59.09(17)  . . ?
C53  B57  B59  105.5(2)   . . ?
B55  B57  B59  108.6(2)   . . ?
C53  B57  B60  105.4(2)   . . ?
B55  B57  B60  59.80(18)  . . ?
B59  B57  B60  60.78(19)  . . ?
C53  B57  B58  59.05(18)  . . ?
B55  B57  B58  108.4(2)   . . ?
B59  B57  B58  59.9(2)    . . ?
B60  B57  B58  108.5(2)   . . ?
C53  B58  B56  60.18(17)  . . ?
C53  B58  B59  105.2(2)   . . ?
B56  B58  B59  108.2(2)   . . ?
C53  B58  B57  58.77(18)  . . ?
B56  B58  B57  109.0(2)   . . ?
B59  B58  B57  59.83(19)  . . ?
C53  B58  B61  105.9(2)   . . ?
B56  B58  B61  59.69(19)  . . ?
B59  B58  B61  60.1(2)    . . ?
B57  B58  B61  108.2(2)   . . ?
B57  B59  B58  60.3(2)    . . ?
B57  B59  B61  108.8(2)   . . ?
B58  B59  B61  60.5(2)    . . ?
B57  B59  B62  107.7(2)   . . ?
B58  B59  B62  107.9(2)   . . ?
B61  B59  B62  60.0(2)    . . ?
B57  B59  B60  59.82(19)  . . ?
B58  B59  B60  108.1(2)   . . ?
B61  B59  B60  108.3(2)   . . ?
B62  B59  B60  59.8(2)    . . ?
B55  B60  B57  59.88(18)  . . ?
B55  B60  B64  60.52(18)  . . ?
B57  B60  B64  107.8(2)   . . ?
B55  B60  B62  108.2(2)   . . ?
B57  B60  B62  107.4(2)   . . ?
B64  B60  B62  59.71(19)  . . ?
B55  B60  B59  107.6(2)   . . ?
B57  B60  B59  59.40(19)  . . ?
B64  B60  B59  107.5(2)   . . ?
B62  B60  B59  59.9(2)    . . ?
B56  B61  B59  107.5(2)   . . ?
B56  B61  B63  60.10(18)  . . ?
B59  B61  B63  107.4(2)   . . ?
B56  B61  B62  107.7(2)   . . ?
B59  B61  B62  60.1(2)    . . ?
B63  B61  B62  59.57(19)  . . ?
B56  B61  B58  59.52(19)  . . ?
B59  B61  B58  59.4(2)    . . ?
B63  B61  B58  107.0(2)   . . ?
B62  B61  B58  107.1(2)   . . ?
B63  B62  B64  60.20(18)  . . ?
B63  B62  B60  108.3(2)   . . ?
B64  B62  B60  59.98(19)  . . ?
B63  B62  B61  60.20(19)  . . ?
B64  B62  B61  108.6(2)   . . ?
B60  B62  B61  108.7(2)   . . ?
B63  B62  B59  107.8(2)   . . ?
B64  B62  B59  108.1(2)   . . ?
B60  B62  B59  60.36(19)  . . ?
B61  B62  B59  59.9(2)    . . ?
C54  B63  B62  104.1(2)   . . ?
C54  B63  B64  58.58(16)  . . ?
B62  B63  B64  59.90(19)  . . ?
C54  B63  B56  59.17(17)  . . ?
B62  B63  B56  107.8(2)   . . ?
B64  B63  B56  108.7(2)   . . ?
C54  B63  B61  104.5(2)   . . ?
B62  B63  B61  60.2(2)    . . ?
B64  B63  B61  108.4(2)   . . ?
B56  B63  B61  59.56(19)  . . ?
C54  B64  B62  104.1(2)   . . ?
C54  B64  B60  104.1(2)   . . ?
B62  B64  B60  60.31(19)  . . ?
C54  B64  B63  58.63(17)  . . ?
B62  B64  B63  59.90(19)  . . ?
B60  B64  B63  108.3(2)   . . ?
C54  B64  B55  58.84(16)  . . ?
B62  B64  B55  107.8(2)   . . ?
B60  B64  B55  59.47(18)  . . ?
B63  B64  B55  108.4(2)   . . ?
C65  Sb2  C53  90.83(11)  . . ?
C65  Sb2  C42  88.88(11)  . . ?
C53  Sb2  C42  134.02(9)  . . ?
C65  Sb2  N35  119.73(11) . . ?
C53  Sb2  N35  70.34(8)   . . ?
C42  Sb2  N35  70.17(8)   . . ?
C66  C65  Sb2  111.2(3)   . . ?
C65' Sb2' C42  83.1(7)    . . ?
C65' Sb2' C53  87.0(6)    . . ?
C42  Sb2' C53  122.16(11) . . ?
C65' Sb2' N35  116.7(8)   . . ?
C42  Sb2' N35  68.79(9)   . . ?
C53  Sb2' N35  65.75(8)   . . ?
C65' Sb2' B44  115.9(7)   . . ?
C42  Sb2' B44  38.42(10)  . . ?
C53  Sb2' B44  138.12(10) . . ?
N35  Sb2' B44  72.54(9)   . . ?
C66' C65' Sb2' 109(3)     . . ?

loop_
_exptl_crystal_face_index_h
_exptl_crystal_face_index_k
_exptl_crystal_face_index_l
_exptl_crystal_face_perp_dist
-1 1  1  0.06
-1 -1 0  0.134
-1 1  0  0.086
-1 0  0  0.089
-1 1  -1 0.102
0  -1 0  0.138
0  1  0  0.069
0  0  1  0.071
0  0  -1 0.092
1  1  1  0.07
1  -1 -1 0.104
1  1  0  0.075
1  -1 0  0.115
1  -1 1  0.133

_shelx_res_file
;
TITL mo_rom333a_a.res in Pca2(1)
    rom333a-new.res
    created by SHELXL-2019/3 at 14:32:49 on 20-Oct-2025
REM Old TITL mo_rom333a in Pbcm
REM SHELXT solution in Pca2(1): R1 0.056, Rweak 0.008, Alpha 0.032
REM <I/s>   2.088 for  425 systematic absences,  Orientation a'=b, b'=a, c'=-c
REM Flack x =  0.063 ( 0.006 ) from  4455 Parsons' quotients
REM Formula found by SHELXT:  C21 B43 N2 Sb2
CELL  0.71073  15.2442  13.1259  23.9640   90.000   90.000   90.000
ZERR    4.000   0.0008   0.0006   0.0013    0.000    0.000    0.000
LATT -1
SYMM -X, -Y, 1/2+Z
SYMM 1/2+X, -Y, Z
SYMM 1/2-X, Y, 1/2+Z
SFAC C H B N SB
UNIT 87.8585 223.646 160 8 8
ACTA
LIST 4
TEMP -163.150
SIZE 0.184 0.225 0.284
L.S. 10
BOND
TWIN
FMAP 2
SIMU 0.01 0.01 C65' C66'
ISOR 0.005 C65' C66'
OMIT 13 14 17
OMIT 12 7 29
OMIT 10 8 30
PLAN 20
WGHT    0.022800    2.300100
BASF   0.01890
FVAR       0.46198   0.97944   0.88081
N3    4    0.403184    0.265485    0.375158    11.00000    0.01275    0.01583 =
         0.01566    0.00174   -0.00087   -0.00034
C4    1    0.355877    0.335263    0.402927    11.00000    0.01569    0.01722 =
         0.01488    0.00164    0.00033   -0.00020
C5    1    0.265983    0.326779    0.409727    11.00000    0.01347    0.02177 =
         0.02832   -0.00008    0.00026    0.00040
AFIX  43
H5    2    0.234161    0.376587    0.430160    11.00000   -1.20000
AFIX   0
C6    1    0.223554    0.244333    0.386163    11.00000    0.01269    0.02385 =
         0.03408    0.00103   -0.00020   -0.00188
AFIX  43
H6    2    0.161597    0.238348    0.388892    11.00000   -1.20000
AFIX   0
C7    1    0.272083    0.169890    0.358338    11.00000    0.01407    0.02192 =
         0.02810   -0.00059   -0.00062   -0.00294
AFIX  43
H7    2    0.244287    0.111941    0.342482    11.00000   -1.20000
AFIX   0
C8    1    0.362256    0.183110    0.354534    11.00000    0.01489    0.01763 =
         0.01787    0.00080   -0.00132   -0.00176
C9    1    0.406773    0.422234    0.426636    11.00000    0.01149    0.01777 =
         0.01589    0.00072   -0.00034    0.00083
C10   1    0.510407    0.421243    0.411126    11.00000    0.01159    0.01858 =
         0.01772   -0.00005    0.00061   -0.00114
C21   1    0.420481    0.104087    0.329613    11.00000    0.01439    0.01577 =
         0.01851    0.00079   -0.00150   -0.00193
C22   1    0.523028    0.137576    0.325795    11.00000    0.01535    0.01637 =
         0.02017    0.00126    0.00010    0.00025
B11   3    0.480652    0.390695    0.478281    11.00000    0.01840    0.02385 =
         0.01678    0.00109   -0.00259    0.00290
AFIX 153
H11   2    0.489118    0.313466    0.497411    11.00000   -1.20000
AFIX   0
B12   3    0.442772    0.509195    0.378694    11.00000    0.01666    0.02083 =
         0.02033    0.00420   -0.00012   -0.00094
AFIX 153
H12   2    0.426653    0.508944    0.333096    11.00000   -1.20000
AFIX   0
B13   3    0.386623    0.468726    0.491863    11.00000    0.01871    0.02556 =
         0.01783   -0.00218    0.00151    0.00216
AFIX 153
H13   2    0.332846    0.442447    0.520269    11.00000   -1.20000
AFIX   0
B14   3    0.363759    0.541895    0.430604    11.00000    0.01700    0.01696 =
         0.02747   -0.00084    0.00047    0.00264
AFIX 153
H14   2    0.295036    0.563552    0.419096    11.00000   -1.20000
AFIX   0
B15   3    0.419892    0.597884    0.487614    11.00000    0.01945    0.02325 =
         0.03235   -0.00807   -0.00099    0.00153
AFIX 153
H15   2    0.388649    0.658183    0.514044    11.00000   -1.20000
AFIX   0
B16   3    0.491860    0.504830    0.516827    11.00000    0.02247    0.03163 =
         0.02183   -0.00746   -0.00280    0.00319
AFIX 153
H16   2    0.508149    0.503808    0.562397    11.00000   -1.20000
AFIX   0
B17   3    0.454377    0.623055    0.417574    11.00000    0.01994    0.01875 =
         0.03327   -0.00074    0.00219    0.00005
AFIX 153
H17   2    0.446137    0.699759    0.397782    11.00000   -1.20000
AFIX   0
B18   3    0.533839    0.600534    0.471089    11.00000    0.01963    0.02452 =
         0.03194   -0.00851   -0.00048   -0.00165
AFIX 153
H18   2    0.577977    0.662744    0.486416    11.00000   -1.20000
AFIX   0
B19   3    0.547468    0.543774    0.403741    11.00000    0.01557    0.02126 =
         0.02746   -0.00368    0.00261   -0.00492
AFIX 153
H19   2    0.601053    0.567017    0.374409    11.00000   -1.20000
AFIX   0
B20   3    0.570248    0.472052    0.465051    11.00000    0.01495    0.02705 =
         0.02275   -0.00605   -0.00307    0.00021
AFIX 153
H20   2    0.638859    0.448854    0.475912    11.00000   -1.20000
AFIX   0
B23   3    0.493554    0.051835    0.376616    11.00000    0.01860    0.01917 =
         0.02093    0.00360   -0.00207   -0.00120
AFIX 153
H23   2    0.495841    0.068131    0.422469    11.00000   -1.20000
AFIX   0
B24   3    0.462322    0.128557    0.264590    11.00000    0.02346    0.02066 =
         0.01752    0.00024   -0.00111    0.00110
AFIX 153
H24   2    0.444375    0.194852    0.237471    11.00000   -1.20000
AFIX   0
B25   3    0.589492    0.033776    0.336439    11.00000    0.01628    0.01885 =
         0.02903   -0.00059   -0.00118    0.00190
AFIX 153
H25   2    0.656258    0.037513    0.355837    11.00000   -1.20000
AFIX   0
B26   3    0.570431    0.081675    0.268560    11.00000    0.02109    0.02089 =
         0.02594   -0.00145    0.00523    0.00181
AFIX 153
H26   2    0.624536    0.117345    0.243700    11.00000   -1.20000
AFIX   0
B27   3    0.565306   -0.051995    0.281339    11.00000    0.02408    0.01790 =
         0.02993   -0.00340    0.00096    0.00029
AFIX 153
H27   2    0.615517   -0.106022    0.264357    11.00000   -1.20000
AFIX   0
B28   3    0.516954   -0.069779    0.348772    11.00000    0.02449    0.01707 =
         0.02917    0.00445   -0.00062    0.00010
AFIX 153
H28   2    0.535209   -0.135333    0.376344    11.00000   -1.20000
AFIX   0
B29   3    0.485891    0.006992    0.236940    11.00000    0.02671    0.02190 =
         0.02418   -0.00301   -0.00028    0.00066
AFIX 153
H29   2    0.483891   -0.008142    0.190962    11.00000   -1.20000
AFIX   0
B30   3    0.451918   -0.086505    0.287177    11.00000    0.02404    0.01950 =
         0.03157   -0.00211   -0.00301   -0.00232
AFIX 153
H30   2    0.427287   -0.163378    0.274297    11.00000   -1.20000
AFIX   0
B31   3    0.407632   -0.021855    0.345532    11.00000    0.02239    0.01699 =
         0.02488    0.00236    0.00053   -0.00396
AFIX 153
H31   2    0.352972   -0.054237    0.371237    11.00000   -1.20000
AFIX   0
B32   3    0.388648    0.024986    0.276670    11.00000    0.02237    0.02060 =
         0.02397   -0.00291   -0.00362   -0.00190
AFIX 153
H32   2    0.321744    0.022953    0.257389    11.00000   -1.20000
AFIX   0
PART 1
SB1   5    0.554455    0.303205    0.346978    21.00000    0.01184    0.01533 =
         0.01453    0.00067    0.00124   -0.00058
C33   1    0.656408    0.250386    0.402923    21.00000    0.01856    0.02243 =
         0.02562   -0.00509   -0.00647    0.00593
AFIX  23
H33A  2    0.664304    0.300437    0.433417    21.00000   -1.20000
H33B  2    0.638350    0.184823    0.419810    21.00000   -1.20000
AFIX   0
C34   1    0.743672    0.236061    0.372085    21.00000    0.01674    0.02213 =
         0.03499   -0.00254   -0.00517    0.00149
AFIX 137
H34A  2    0.736854    0.183616    0.343303    21.00000   -1.50000
H34B  2    0.789011    0.214920    0.398664    21.00000   -1.50000
H34C  2    0.760924    0.300491    0.354577    21.00000   -1.50000
AFIX   0
PART 2
SB1'  5    0.559821    0.241696    0.412334   -21.00000    0.01560    0.02962 =
         0.01847   -0.00415   -0.00450    0.00363
PART 0
N35   4    0.336064    0.764825    0.624904    11.00000    0.01269    0.01980 =
         0.01968    0.00388    0.00023    0.00030
C36   1    0.383244    0.835386    0.598183    11.00000    0.01287    0.01635 =
         0.01918    0.00084   -0.00040   -0.00039
C37   1    0.473267    0.827389    0.591540    11.00000    0.01350    0.01914 =
         0.02739   -0.00088    0.00226   -0.00107
AFIX  43
H37   2    0.505395    0.878633    0.572407    11.00000   -1.20000
AFIX   0
C38   1    0.515361    0.742612    0.613542    11.00000    0.01345    0.02034 =
         0.03046   -0.00092   -0.00003    0.00112
AFIX  43
H38   2    0.577204    0.735805    0.610380    11.00000   -1.20000
AFIX   0
C39   1    0.466505    0.668019    0.640142    11.00000    0.01528    0.01882 =
         0.02555   -0.00075   -0.00286    0.00286
AFIX  43
H39   2    0.494048    0.609198    0.655193    11.00000   -1.20000
AFIX   0
C40   1    0.376571    0.681172    0.644290    11.00000    0.01513    0.01675 =
         0.02032    0.00112   -0.00109   -0.00010
C41   1    0.317465    0.602059    0.669041    11.00000    0.01561    0.01702 =
         0.01728    0.00068   -0.00185    0.00142
C42   1    0.215182    0.637943    0.674571    11.00000    0.01430    0.01985 =
         0.02250    0.00466   -0.00112   -0.00049
C53   1    0.228236    0.921294    0.591234    11.00000    0.01309    0.02535 =
         0.02231    0.00780    0.00121    0.00171
C54   1    0.331962    0.922266    0.575233    11.00000    0.01255    0.01600 =
         0.01917    0.00174    0.00120   -0.00036

B43   3    0.277673    0.628299    0.733882    11.00000    0.01991    0.01987 =
         0.01929   -0.00140   -0.00184    0.00181
AFIX 153
H43   2    0.297526    0.694887    0.760237    11.00000   -1.20000
AFIX   0
B44   3    0.241965    0.553249    0.623485    11.00000    0.02092    0.02922 =
         0.02034   -0.00404   -0.00225   -0.00415
AFIX 153
H44   2    0.249111    0.541742    0.577399    11.00000   -1.20000
AFIX   0
B45   3    0.168550    0.583538    0.731971    11.00000    0.02104    0.01837 =
         0.02244    0.00268    0.00222   -0.00007
AFIX 153
H45   2    0.115456    0.620148    0.757299    11.00000   -1.20000
AFIX   0
B46   3    0.147121    0.535701    0.664368    11.00000    0.02037    0.02356 =
         0.02502    0.00107   -0.00116   -0.00525
AFIX 153
H46   2    0.080026    0.540044    0.645474    11.00000   -1.20000
AFIX   0
B47   3    0.171892    0.450055    0.719918    11.00000    0.02550    0.01734 =
         0.03297    0.00291    0.00324   -0.00149
AFIX 153
H47   2    0.121674    0.397089    0.737868    11.00000   -1.20000
AFIX   0
B48   3    0.253161    0.508205    0.763005    11.00000    0.02586    0.02719 =
         0.01869    0.00586   -0.00021    0.00222
AFIX 153
H48   2    0.256354    0.494057    0.809050    11.00000   -1.20000
AFIX   0
B49   3    0.217853    0.431321    0.651586    11.00000    0.02676    0.02099 =
         0.03400   -0.00645    0.00230   -0.00625
AFIX 153
H49   2    0.197954    0.366180    0.624182    11.00000   -1.20000
AFIX   0
B50   3    0.284344    0.412917    0.712758    11.00000    0.02693    0.01663 =
         0.03935    0.00598    0.00486    0.00349
AFIX 153
H50   2    0.307978    0.335632    0.725655    11.00000   -1.20000
AFIX   0
B51   3    0.327966    0.476702    0.653540    11.00000    0.02562    0.01753 =
         0.02836   -0.00435    0.00310   -0.00066
AFIX 153
H51   2    0.381245    0.442702    0.627295    11.00000   -1.20000
AFIX   0
B52   3    0.349916    0.523933    0.721710    11.00000    0.02095    0.02100 =
         0.01982    0.00297   -0.00144    0.00411
AFIX 153
H52   2    0.417412    0.521105    0.740106    11.00000   -1.20000
AFIX   0
B55   3    0.258015    0.890461    0.524150    11.00000    0.02000    0.02414 =
         0.02079   -0.00054   -0.00213   -0.00127
AFIX 153
H55   2    0.249811    0.812936    0.505336    11.00000   -1.20000
AFIX   0
B56   3    0.296597    1.011364    0.622868    11.00000    0.02214    0.02728 =
         0.02200   -0.00299   -0.00086    0.00722
AFIX 153
H56   2    0.313485    1.012715    0.668347    11.00000   -1.20000
AFIX   0
B57   3    0.168005    0.971855    0.537403    11.00000    0.01592    0.02802 =
         0.02537    0.01020   -0.00345   -0.00056
AFIX 153
H57   2    0.099316    0.948417    0.526902    11.00000   -1.20000
AFIX   0
B58   3    0.191420    1.044693    0.598046    11.00000    0.02170    0.03172 =
         0.02710    0.00191    0.00230    0.01053
AFIX 153
H58   2    0.138221    1.068311    0.627570    11.00000   -1.20000
AFIX   0
B59   3    0.203570    1.099533    0.531060    11.00000    0.01947    0.02673 =
         0.03161    0.00921   -0.00123    0.00500
AFIX 153
H59   2    0.158567    1.161070    0.515937    11.00000   -1.20000
AFIX   0
B60   3    0.245747    1.003646    0.485047    11.00000    0.02313    0.03141 =
         0.02052    0.00847    0.00088    0.00280
AFIX 153
H60   2    0.229122    1.001796    0.439534    11.00000   -1.20000
AFIX   0
B61   3    0.283800    1.124199    0.583390    11.00000    0.02734    0.01862 =
         0.03910   -0.00203   -0.00482    0.00603
AFIX 153
H61   2    0.292116    1.201475    0.602489    11.00000   -1.20000
AFIX   0
B62   3    0.317325    1.097405    0.513649    11.00000    0.02147    0.02272 =
         0.03695    0.00959    0.00112   -0.00025
AFIX 153
H62   2    0.347843    1.157551    0.486776    11.00000   -1.20000
AFIX   0
B63   3    0.374610    1.042057    0.570345    11.00000    0.01807    0.01734 =
         0.03284   -0.00044   -0.00283    0.00003
AFIX 153
H63   2    0.443584    1.063563    0.581320    11.00000   -1.20000
AFIX   0
B64   3    0.351254    0.968540    0.509915    11.00000    0.01930    0.02506 =
         0.02319    0.00608    0.00431    0.00029
AFIX 153
H64   2    0.404942    0.942299    0.481431    11.00000   -1.20000
AFIX   0
PART 1
SB2   5    0.186683    0.807832    0.658675    31.00000    0.01187    0.01379 =
         0.01476    0.00028    0.00084    0.00090
C65   1    0.073475    0.763731    0.610037    31.00000    0.01904    0.02375 =
         0.03501    0.00916   -0.01104   -0.00450
AFIX  23
H65A  2    0.060271    0.817608    0.582373    31.00000   -1.20000
H65B  2    0.086690    0.700186    0.589432    31.00000   -1.20000
AFIX   0
C66   1   -0.006349    0.746950    0.647187    31.00000    0.01536    0.02013 =
         0.06120    0.00885   -0.00460   -0.00112
AFIX 137
H66A  2   -0.023388    0.811656    0.664472    31.00000   -1.50000
H66B  2    0.008093    0.697388    0.676359    31.00000   -1.50000
H66C  2   -0.055091    0.721013    0.624622    31.00000   -1.50000
AFIX   0

PART 2
SB2'  5    0.174243    0.740998    0.600863   -31.00000    0.01047    0.01881 =
         0.01959   -0.00031   -0.00161   -0.00123
C65'  1    0.080964    0.798242    0.659943   -31.00000    0.02479    0.03023 =
         0.03400    0.00408    0.00396    0.00162
AFIX  23
H65C  2    0.106535    0.796671    0.697908   -31.00000   -1.20000
H65D  2    0.066073    0.869740    0.650816   -31.00000   -1.20000
AFIX   0
C66'  1   -0.005512    0.729730    0.658116   -31.00000    0.02168    0.03251 =
         0.03243    0.00852    0.00358    0.00098
AFIX 137
H66D  2   -0.031601    0.733283    0.620791   -31.00000   -1.50000
H66E  2   -0.047709    0.754938    0.685706   -31.00000   -1.50000
H66F  2    0.009686    0.658910    0.666730   -31.00000   -1.50000
PART 0
AFIX   0
HKLF 4


REM  mo_rom333a_a.res in Pca2(1)
REM wR2 = 0.0587, GooF = S = 1.063, Restrained GooF = 1.062 for all data
REM R1 = 0.0243 for 17034 Fo > 4sig(Fo) and 0.0271 for all 17919 data
REM 637 parameters refined using 19 restraints

END

WGHT      0.0228      2.3002

REM Highest difference peak  0.661,  deepest hole -0.601,  1-sigma level  0.064
Q1    1   0.1887  0.5835  0.6600  11.00000  0.05    0.66
Q2    1   0.5525  0.0868  0.3474  11.00000  0.05    0.59
Q3    1   0.2502  1.0964  0.5996  11.00000  0.05    0.53
Q4    1   0.2592  0.5055  0.6273  11.00000  0.05    0.44
Q5    1   0.2504  0.5853  0.5955  11.00000  0.05    0.40
Q6    1   0.3841  0.3854  0.4108  11.00000  0.05    0.35
Q7    1   0.5169  0.3002  0.3482  11.00000  0.05    0.33
Q8    1   0.2497  0.2835  0.4012  11.00000  0.05    0.32
Q9    1   0.3647  0.3088  0.3814  11.00000  0.05    0.32
Q10   1   0.3135  1.1161  0.5402  11.00000  0.05    0.31
Q11   1   0.5268  0.6993  0.3494  11.00000  0.05    0.31
Q12   1   0.4522  0.6976  0.4705  11.00000  0.05    0.31
Q13   1   0.2366  0.3950  0.6714  11.00000  0.05    0.31
Q14   1   0.3915  0.1424  0.3437  11.00000  0.05    0.31
Q15   1   0.3543  0.8832  0.5937  11.00000  0.05    0.31
Q16   1   0.4212  0.6741  0.6459  11.00000  0.05    0.30
Q17   1   0.4899 -0.0002  0.3786  11.00000  0.05    0.30
Q18   1   0.4292  0.8348  0.5993  11.00000  0.05    0.30
Q19   1   0.2347  0.5995  0.6568  11.00000  0.05    0.29
Q20   1   0.3145  0.3247  0.4114  11.00000  0.05    0.29
;
_shelx_res_checksum               6579
_shelx_hkl_file
;
   0  -2   0  277.57   14.80
   0  -2   0  286.97   14.70
   0  -2   0  295.17   14.80
   0  -2   0  278.27   14.60
   0  -3   0   15.30    4.10
   0  -3   0   10.40    1.90
   0  -3   0    9.60    3.30
   0  -3   0   16.40    2.60
   0  -3   0   10.60    3.70
   0  -3   0   13.20    3.60
   0  -3   0   16.00    2.50
   0  -3   0   11.00    1.90
   0  -5   0   64.59    9.40
   0  -5   0   52.09    7.00
   0  -5   0   67.09    9.50
   0  -5   0   62.89    9.70
   0  -5   0   53.79    7.30
   0  -5   0   52.89    8.90
   0  -6   0  781.42   42.60
   0  -6   0  740.93   41.40
   0  -6   0  820.62   43.40
   0  -6   0  769.52   42.30
   0  -6   0  841.22   40.10
   0  -6   0  779.12   41.20
   0  -6   0  795.42   42.50
   0  -6   0  910.51   40.90
   0  -7   0  131.39   16.10
   0  -7   0  147.29   14.00
   0  -7   0  132.29   14.60
   0  -7   0  132.39   15.80
   0  -7   0  153.08   17.70
   0  -7   0  127.79   12.50
   0  -7   0  144.49   17.60
   0  -7   0  141.49   13.40
   0  -9   0  165.68   17.50
   0  -9   0  186.08   20.60
   0  -9   0  182.18   22.10
   0  -9   0  174.98   17.10
   0  -9   0  188.78   21.90
   0  -9   0  202.78   23.30
   0  -9   0  204.38   23.10
   0  -9   0  183.48   21.10
   0 -10   0 4694.13  207.78
   0 -10   0 4617.64  206.38
   0 -10   0 4661.23  208.18
   0 -10   0 4688.83  209.58
   0 -10   0 4416.16  207.98
   0 -10   0 4379.06  209.18
   0 -11   0   69.19   15.80
   0 -11   0   64.39   14.00
   0 -11   0   70.19   15.80
   0 -11   0   61.59   15.30
   0 -11   0   77.19   15.10
   0 -11   0   59.99   14.50
   0 -11   0   73.19   15.90
   0 -11   0   39.70   12.60
   0 -12   0  113.89   20.70
   0 -12   0  124.29   21.60
   0 -12   0  111.59   19.80
   0 -12   0  139.39   20.90
   0 -12   0  146.79   23.30
   0 -12   0   81.19   18.40
   0 -12   0  125.39   21.30
   0 -12   0  111.29   20.60
   0 -13   0   -5.60    8.30
   0 -13   0  -16.50    5.20
   0 -13   0  -15.10    6.60
   0 -13   0   -1.50    6.70
   0 -13   0   -1.00    8.90
   0 -13   0    3.70    8.00
   0 -14   0 1687.33   91.79
   0 -14   0 1515.25   84.39
   0 -14   0 1509.15   82.99
   0 -14   0 1513.95   91.29
   0 -14   0 1560.94   91.09
   0 -14   0 1620.14   94.29
   0 -14   0 1412.26   87.59
   0 -14   0 1543.75   89.69
   0 -15   0   34.90   14.00
   0 -15   0   37.40   17.60
   0 -15   0   22.40   12.50
   0 -15   0   25.50   15.70
   0 -15   0   10.60   14.40
   0 -15   0   25.90   16.20
   0 -16   0 1571.34   93.19
   0 -16   0 1422.96   85.69
   0 -16   0 1648.34   96.09
   0 -16   0 1504.15   91.89
   0 -16   0 1480.35   91.09
   0 -16   0 1491.15   99.49
   0 -16   0 1624.34   99.49
   0 -16   0 1374.86   83.19
   0 -17   0   93.89   28.00
   0 -17   0  135.39   28.30
   0 -17   0  144.19   28.80
   0 -17   0  136.09   28.30
   0 -17   0  106.59   24.50
   0 -17   0  112.29   25.90
   0 -17   0  130.89   31.30
   0 -17   0   91.29   21.50
   0 -18   0 2558.44  140.99
   0 -18   0 2261.27  138.99
   0 -18   0 2483.35  135.49
   0 -18   0 2181.08  127.89
   0 -18   0 2543.15  146.99
   0 -18   0 1995.70  127.89
   0 -18   0 2240.18  128.49
   0 -18   0 1920.81  123.99
   0 -19   0   58.79   27.60
   0 -19   0   79.59   24.50
   0 -19   0   60.79   22.80
   0 -19   0  136.59   35.80
   0 -20   0  402.76   62.29
   0 -20   0  506.75   69.99
  -1   2   0   40.20    5.50
   1  -2   0   37.90    4.70
   1  -2   0   50.99    6.50
   1  -2   0   49.80    6.30
  -1   2   0   55.89    6.30
   1  -2   0   37.80    5.40
  -1   2   0   60.09    6.60
  -1   2   0   32.60    4.30
   1  -2   0   46.10    6.00
  -1   2   0   48.00    6.10
   1  -2   0   36.80    5.10
  -1   2   0   49.90    6.30
  -1   2   0   50.19    6.30
   1  -2   0   36.20    4.90
  -1   2   0   40.10    4.70
   1  -2   0   56.39    6.80
  -1  -5   0   66.69    8.40
  -1  -5   0   67.49    8.50
   1  -5   0   91.69   12.20
   1  -5   0  116.49   12.50
   1  -5   0   66.19   10.90
   1  -5   0   64.59   10.50
   1  -5   0  102.69   13.40
   1  -5   0  105.09   12.30
  -1  -5   0   86.69   10.00
   1  -5   0   70.99   11.10
  -1  -5   0   86.09   10.20
   1  -5   0   69.59   10.60
   1  -6   0 1716.33   81.89
   1  -6   0 1669.33   81.19
   1  -6   0 1688.13   79.79
   1  -6   0 1748.33   81.49
   1  -6   0 1667.23   78.09
   1  -6   0 1756.92   80.89
   1  -6   0 1641.14   80.69
   1  -6   0 1598.84   78.39
  -1  -6   0 1588.74   76.89
   1  -7   0 1573.94   79.79
  -1  -7   0 1692.73   77.49
   1  -7   0 1586.74   77.39
  -1  -7   0 1577.14   69.59
  -1  -7   0 1647.24   70.89
   1  -7   0 1596.24   79.89
  -1  -7   0 1594.64   79.69
   1  -7   0 1591.64   80.49
  -1  -7   0 1558.34   79.59
   1  -7   0 1573.74   76.59
   1  -7   0 1676.03   79.19
   1  -7   0 1529.85   78.99
  -1  -7   0 1602.94   69.79
  -1  -7   0 1657.03   76.59
   1  -7   0 1674.03   80.69
  -1  -8   0  110.99   15.30
  -1  -8   0  107.29   11.70
   1  -8   0  111.29   15.00
  -1  -8   0  118.79   15.50
   1  -8   0  109.59   16.40
  -1  -8   0   96.79   10.80
   1  -8   0  106.29   16.60
   1  -8   0  139.89   19.90
  -1  -8   0  105.39   14.50
   1  -8   0  135.69   18.50
   1  -8   0  115.49   16.60
   1  -8   0  130.59   18.10
  -1  -8   0  108.49   15.40
   1  -8   0  111.29   17.00
   1  -9   0 2058.69  104.29
   1  -9   0 2027.00  103.29
   1  -9   0 1991.40   98.69
   1  -9   0 1957.40  102.89
  -1  -9   0 2223.28  100.99
  -1  -9   0 2118.89   96.29
   1  -9   0 1991.40  102.69
   1  -9   0 1981.30  102.49
  -1  -9   0 2114.99   95.79
  -1  -9   0 2097.39   99.49
  -1  -9   0 2181.38  100.39
  -1  -9   0 2130.29  101.09
   1  -9   0 2004.70   99.79
   1  -9   0 2178.08  103.69
  -1  -9   0 2105.29  100.09
   1 -10   0  881.41   54.69
   1 -10   0  914.11   54.79
   1 -10   0  907.71   50.59
  -1 -10   0  883.31   51.59
   1 -10   0  876.31   55.49
  -1 -10   0  815.62   48.40
  -1 -10   0  820.72   47.80
   1 -10   0  954.80   55.59
   1 -10   0  968.40   52.39
  -1 -10   0  881.51   51.19
  -1 -10   0  836.52   51.49
   1 -10   0  965.90   55.79
   1 -10   0  866.01   55.09
  -1 -10   0  893.01   51.49
  -1 -11   0 1402.46   71.09
  -1 -11   0 1232.48   68.99
   1 -11   0 1282.57   74.49
   1 -11   0 1254.27   74.89
   1 -11   0 1266.87   70.89
   1 -11   0 1302.97   75.09
  -1 -11   0 1320.17   71.39
   1 -11   0 1295.07   74.69
  -1 -11   0 1349.96   72.89
   1 -11   0 1207.78   75.19
   1 -11   0 1359.56   70.99
   1 -11   0 1152.48   73.89
  -1 -11   0 1390.56   69.99
  -1 -11   0 1279.27   68.59
  -1 -11   0 1398.16   72.29
  -1 -11   0 1390.96   72.79
   1 -12   0   66.49   17.50
   1 -12   0   76.99   18.90
   1 -12   0   86.99   19.40
  -1 -12   0   66.19   15.60
   1 -12   0   61.79   16.70
  -1 -12   0   81.09   16.70
  -1 -12   0   64.29   14.20
   1 -12   0  101.99   22.20
  -1 -12   0   84.79   18.20
   1 -12   0  148.09   26.60
  -1 -12   0   88.49   16.70
  -1 -12   0   58.59   15.10
  -1 -12   0   66.69   16.20
   1 -12   0   86.29   16.80
   1 -12   0  102.69   18.30
  -1 -12   0   63.69   15.70
   1 -13   0   -3.70    7.20
  -1 -13   0   -0.70    8.20
   1 -13   0   10.00    9.60
  -1 -13   0   16.20    9.40
  -1 -13   0   14.60   10.20
   1 -13   0    6.80    8.50
   1 -13   0    7.60    9.90
  -1 -13   0    4.50    8.60
   1 -13   0   -3.80    8.70
  -1 -13   0   13.10    8.90
  -1 -13   0   17.00    9.10
   1 -13   0    7.70    9.90
   1 -13   0    5.10    9.60
  -1 -13   0   20.80   10.00
  -1 -13   0   13.30    9.40
  -1 -14   0    1.50   11.40
   1 -14   0   15.80   14.80
   1 -14   0  -11.70    7.90
   1 -14   0   16.40   10.80
   1 -14   0    9.60   11.00
  -1 -14   0   10.60   11.90
  -1 -14   0   15.10   11.00
  -1 -14   0   16.30   10.10
   1 -14   0   10.80    9.90
  -1 -14   0    0.50    9.60
   1 -14   0   17.20   14.80
  -1 -14   0    3.90   10.80
  -1 -14   0    5.10   10.40
   1 -14   0   31.60   15.70
  -1 -14   0   10.00   10.40
   1 -14   0    7.30   11.80
  -1 -15   0  216.28   32.80
   1 -15   0  233.08   35.80
   1 -15   0  230.58   35.70
   1 -15   0  267.57   34.40
  -1 -15   0  310.77   35.40
  -1 -15   0  254.27   33.90
   1 -15   0  252.67   36.00
   1 -15   0  243.18   36.20
  -1 -15   0  306.97   39.30
  -1 -15   0  246.58   33.90
  -1 -15   0  327.07   41.20
   1 -15   0  271.17   41.20
  -1 -15   0  302.57   33.90
   1 -15   0  261.37   33.10
  -1 -15   0  273.57   34.60
   1 -15   0  230.18   40.10
   1 -16   0   39.20   21.00
   1 -16   0   40.10   18.50
   1 -16   0   13.90   14.70
   1 -16   0   25.80   18.80
  -1 -16   0   17.00   13.60
  -1 -16   0   26.30   14.70
  -1 -16   0   49.30   20.40
  -1 -16   0   24.90   13.00
  -1 -16   0   23.60   14.70
   1 -16   0   29.90   15.60
   1 -16   0   58.89   18.00
   1 -16   0   59.99   24.40
   1 -16   0   48.60   16.60
  -1 -16   0   38.10   14.20
  -1 -16   0   19.30   12.70
  -1 -16   0   45.10   18.70
  -1 -17   0 1249.77   84.79
   1 -17   0 1004.10   78.69
  -1 -17   0 1148.59   77.79
  -1 -17   0 1141.89   75.89
   1 -17   0 1077.19   87.99
   1 -17   0 1113.19   74.69
  -1 -17   0 1200.08   76.69
  -1 -17   0 1075.69   68.79
  -1 -17   0 1123.39   71.29
  -1 -17   0 1242.78   77.79
  -1 -17   0 1425.76   90.69
   1 -17   0 1127.79   86.69
   1 -17   0 1091.69   71.69
   1 -17   0  966.60   75.99
   1 -18   0   79.39   25.00
  -1 -18   0   54.09   18.40
   1 -18   0  109.89   27.20
  -1 -18   0   89.19   24.00
   1 -18   0   52.09   26.60
   1 -18   0   62.59   22.10
   1 -18   0   44.70   18.30
  -1 -18   0   70.39   23.90
  -1 -18   0  100.99   29.90
   1 -18   0   61.29   19.70
  -1 -18   0   45.60   18.10
   1 -18   0  102.09   30.90
   1 -18   0   69.59   22.80
  -1 -18   0   66.39   20.20
  -1 -19   0  698.33   80.89
  -1 -19   0  589.04   92.19
   1 -19   0  575.24   74.49
   1 -19   0  497.05   60.99
   1 -19   0  522.55   61.19
  -1 -19   0  679.83   74.89
  -1 -19   0  519.55   81.69
  -1 -19   0  676.83   56.69
  -1 -19   0  656.63   55.69
   1 -19   0  450.25   68.19
   1 -20   0   95.59   33.00
   1 -20   0  115.59   34.80
   2   0   0    3.20    2.00
   2   0   0    1.60    1.70
  -2   0   0    3.40    2.00
   2   0   0    2.90    2.00
   2   0   0   -0.30    1.90
  -2   0   0    2.60    2.10
   2   0   0    2.10    1.70
   2   0   0    5.00    2.10
   2   0   0    2.30    1.80
  -2   0   0    4.10    2.30
   2   0   0    2.20    2.00
  -2   0   0    2.40    2.00
  -2   2   0   86.59   12.00
  -2   2   0   56.29    7.80
   2  -2   0   91.09   10.60
  -2   2   0   77.39    9.80
   2  -2   0   89.69   10.70
  -2   2   0   92.59   12.20
  -2   2   0   45.40    7.20
   2  -2   0   99.89   10.80
   2  -2   0   51.09    6.90
  -2   2   0   93.39   11.00
   2  -2   0   52.49    7.00
  -2   2   0   53.39    7.30
  -2   2   0   82.19    9.00
   2  -2   0   65.79    8.50
   2  -2   0   71.09    9.10
  -2   4   0   34.00    7.00
   2  -4   0   35.30    7.50
  -2   4   0   23.10    6.60
   2  -4   0   25.60    6.60
   2  -4   0   19.80    5.50
   2  -4   0   26.10    6.70
   2  -4   0   35.20    7.50
  -2   4   0   21.70    5.60
  -2   4   0   35.90    7.50
   2  -4   0   44.20    9.00
   2  -4   0   34.50    7.80
  -2   4   0   44.10    7.60
  -2   4   0   22.20    5.30
   2  -4   0   72.79   11.70
   2  -6   0    9.90    5.40
   2  -6   0    8.60    5.90
  -2   6   0   10.90    3.60
   2  -6   0   22.20    8.00
  -2   6   0   19.00    4.80
   2  -6   0    7.50    6.00
  -2  -6   0   10.30    3.80
  -2  -6   0    5.30    3.60
   2  -6   0    4.10    5.20
   2  -6   0   28.00    8.30
  -2  -6   0    6.90    4.70
  -2   6   0   13.50    4.00
  -2  -6   0    1.90    4.90
   2  -6   0    8.80    5.80
  -2   6   0   12.80    3.50
   2  -6   0    4.50    4.70
   2  -7   0 3572.64  161.98
   2  -7   0 3508.15  161.38
   2  -7   0 3469.25  162.48
   2  -8   0   39.30   11.60
   2  -8   0   38.40   11.20
  -2  -8   0   40.00    9.00
   2  -8   0   45.00   12.70
   2  -8   0   62.69   15.00
  -2  -8   0   50.79    9.40
  -2  -8   0   49.40    9.60
  -2  -8   0   50.69    9.90
   2  -8   0   50.49   11.70
   2  -8   0   40.20   11.90
   2  -8   0   54.39   11.30
   2  -8   0   49.60   13.40
  -2  -9   0  565.54   27.80
  -2  -9   0  575.94   34.40
  -2  -9   0  567.34   27.60
   2  -9   0  600.34   40.80
   2  -9   0  470.35   38.30
   2  -9   0  560.24   41.30
  -2  -9   0  535.25   34.70
  -2  -9   0  597.14   34.90
  -2  -9   0  527.15   33.80
   2  -9   0  608.44   41.70
   2  -9   0  520.65   38.80
  -2  -9   0  582.44   26.80
  -2  -9   0  565.24   26.60
   2  -9   0  506.05   38.80
   2 -10   0   95.49   19.60
  -2 -10   0   91.89   14.90
  -2 -10   0   72.79   10.80
  -2 -10   0   58.39   12.70
  -2 -10   0   78.19   14.30
   2 -10   0   81.99   15.40
  -2 -10   0   77.49   10.90
   2 -10   0   89.49   18.00
   2 -10   0   83.19   18.20
   2 -10   0  105.49   20.10
   2 -10   0   93.19   20.70
   2 -10   0   62.29   15.70
   2 -10   0  117.49   18.80
  -2 -10   0   85.29   14.60
   2 -11   0 2267.87  120.79
   2 -11   0 2425.76  118.99
  -2 -11   0 2226.58  107.79
  -2 -11   0 2307.07  113.39
  -2 -11   0 2302.97  112.09
   2 -11   0 2222.58  118.99
  -2 -11   0 2308.67  111.69
   2 -11   0 2301.17  119.19
  -2 -11   0 2330.47  112.49
   2 -11   0 2301.87  119.09
   2 -11   0 2371.36  120.99
  -2 -11   0 2307.87  107.49
  -2 -11   0 2282.77  111.99
   2 -11   0 2366.66  123.19
   2 -11   0 2379.86  120.39
  -2 -12   0  121.09   19.10
   2 -12   0  162.08   29.30
  -2 -12   0  159.38   22.60
  -2 -12   0  156.98   21.90
   2 -12   0  145.99   25.90
  -2 -12   0  144.49   20.50
  -2 -12   0  150.28   22.40
  -2 -12   0  194.88   23.30
  -2 -12   0  142.29   21.10
   2 -12   0  187.58   24.40
   2 -12   0  138.59   24.40
   2 -12   0  154.98   27.20
   2 -12   0  165.28   27.80
   2 -12   0  147.69   27.70
   2 -12   0  154.98   23.60
  -2 -12   0  206.08   24.40
   2 -13   0 2327.67  118.69
   2 -13   0 2368.36  120.69
   2 -13   0 2452.25  132.79
   2 -13   0 2319.57  125.89
  -2 -13   0 2291.77  130.19
  -2 -13   0 2501.45  118.79
  -2 -13   0 2114.59  130.19
  -2 -13   0 2465.15  118.49
   2 -13   0 2527.45  131.59
   2 -13   0 2526.65  130.29
   2 -13   0 2530.75  128.59
  -2 -13   0 2235.38  117.89
  -2 -13   0 2441.86  116.99
   2 -13   0 2399.66  127.29
  -2 -13   0 2246.18  118.09
  -2 -13   0 2348.27  119.19
  -2 -14   0  154.88   23.50
  -2 -14   0  123.69   21.90
   2 -14   0  140.69   26.20
   2 -14   0  127.49   22.70
  -2 -14   0  124.79   21.50
  -2 -14   0  150.38   23.80
   2 -14   0   96.49   26.70
  -2 -14   0  119.49   22.40
   2 -14   0   91.69   25.10
   2 -14   0   88.29   22.50
  -2 -14   0  112.29   20.10
   2 -14   0  140.69   25.80
   2 -14   0   71.99   19.80
   2 -14   0   96.69   23.90
  -2 -15   0  481.05   42.10
  -2 -15   0  607.44   51.19
   2 -15   0  623.84   47.10
  -2 -15   0  570.34   44.90
   2 -15   0  637.44   58.79
   2 -15   0  470.25   47.20
  -2 -15   0  538.95   41.80
  -2 -15   0  571.64   47.60
  -2 -15   0  515.35   46.00
   2 -15   0  611.84   45.30
  -2 -15   0  547.35   45.50
  -2 -15   0  589.24   41.70
   2 -15   0  589.34   55.29
   2 -15   0  634.44   52.89
   2 -15   0  528.65   49.50
   2 -15   0  640.44   54.59
   2 -16   0   15.00   13.90
   2 -16   0   17.20   11.80
   2 -16   0  -10.00    9.50
  -2 -16   0   -5.10    9.70
  -2 -16   0   31.60   15.80
  -2 -16   0   25.80   13.70
   2 -16   0   18.90   14.40
   2 -16   0    8.10   13.20
  -2 -16   0   16.00   13.80
  -2 -16   0   10.10   10.80
  -2 -16   0    4.80    9.10
  -2 -16   0    8.60   10.50
  -2 -16   0   22.10   13.90
   2 -16   0    9.30   16.00
   2 -16   0   15.80   15.70
   2 -16   0    1.00   11.50
  -2 -17   0   68.69   20.10
   2 -17   0   45.30   18.70
   2 -17   0   53.39   19.80
   2 -17   0   91.89   28.30
  -2 -17   0  102.39   23.20
   2 -17   0   53.89   20.90
   2 -17   0   55.79   20.20
  -2 -17   0   52.59   22.10
  -2 -17   0   59.69   16.80
  -2 -17   0   38.50   17.80
  -2 -17   0   70.49   19.90
  -2 -17   0   74.89   19.90
  -2 -17   0   47.70   17.00
   2 -17   0   90.59   30.00
  -2 -18   0   21.20   19.00
  -2 -18   0   -7.60   11.50
  -2 -18   0   46.80   18.60
   2 -18   0    7.20   19.50
   2 -18   0   28.50   15.10
   2 -18   0   27.30   23.60
   2 -18   0   22.00   17.50
   2 -18   0   15.10   17.60
   2 -18   0   30.50   19.80
  -2 -18   0   21.80   14.70
   2 -18   0   22.80   16.00
  -2 -18   0   28.70   20.60
  -2 -18   0   -3.90   13.00
   2 -18   0   -1.70   15.90
  -2 -19   0   71.09   25.20
  -2 -19   0   87.49   22.70
  -2 -19   0   82.29   28.70
   2 -19   0   76.49   35.20
  -2 -19   0   55.89   19.10
   2 -19   0   57.59   29.00
  -2 -19   0   31.00   15.60
  -2 -19   0   65.19   20.10
   2 -20   0   28.90   26.40
  -2 -20   0   39.40   23.40
   2 -20   0   88.09   34.50
  -2 -20   0    5.40   20.60
  -3   0   0   -1.30    3.00
   3   0   0    1.40    3.60
  -3   0   0    0.70    2.70
   3   0   0    4.10    3.00
   3   0   0    4.60    4.10
   3   0   0    3.00    2.70
   3   0   0    0.60    3.70
  -3   0   0    1.00    2.50
   3   0   0   -1.30    3.30
   3   0   0   -0.30    2.50
  -3   0   0    1.50    3.50
  -3   0   0   -1.70    3.20
  -3   0   0   -2.40    2.20
  -3   0   0    5.90    3.90
   3   0   0   -1.90    2.10
  -3   0   0   -0.70    2.50
  -3   3   0  673.33   35.30
  -3   3   0  600.34   34.00
   3  -3   0  644.04   36.50
  -3   3   0  667.83   37.10
  -3   3   0  600.24   35.80
   3  -3   0  679.53   38.90
   3  -3   0  653.23   36.50
  -3   3   0  691.93   37.30
   3  -3   0  640.14   37.00
  -3   3   0  720.13   38.20
   3  -3   0  657.53   36.50
  -3   3   0  672.63   36.70
   3  -3   0  658.53   35.90
   3  -3   0  634.84   34.90
  -3   3   0  670.83   36.90
   3  -3   0  605.64   37.20
  -3   5   0  386.16   24.10
   3  -5   0  374.66   24.50
   3  -5   0  374.86   27.40
  -3   5   0  377.76   27.00
  -3   5   0  353.26   24.50
   3  -5   0  350.56   28.00
  -3   5   0  351.16   24.90
   3  -5   0  384.76   28.10
   3  -5   0  376.06   26.90
   3  -5   0  360.76   26.50
  -3   5   0  381.46   26.50
  -3   5   0  409.36   25.20
   3  -5   0  386.46   25.50
   3  -5   0  340.07   26.30
   3  -7   0 1700.13   89.29
   3  -7   0 1804.62   84.39
  -3   7   0 1695.03   80.39
   3  -7   0 1694.23   88.19
   3  -7   0 1805.32   85.59
   3  -7   0 1708.63   90.49
   3  -7   0 1582.54   86.89
  -3   7   0 1692.23   79.89
   3  -7   0 1710.73   89.09
   3  -7   0 1802.42   88.79
  -3  -8   0  736.93   37.80
  -3   8   0  701.73   34.60
  -3   8   0  719.93   36.00
  -3  -8   0  766.12   37.70
  -3   8   0  761.92   35.10
  -3   8   0  704.43   35.60
  -3  -8   0  818.72   38.00
   3  -8   0  625.44   45.80
   3  -8   0  608.24   46.60
   3  -8   0  668.53   42.00
   3  -8   0  679.73   45.90
   3  -8   0  650.93   45.20
  -3  -8   0  725.13   37.20
   3  -8   0  658.03   45.70
   3  -8   0  686.73   43.20
   3  -8   0  632.04   46.10
  -3  -9   0  710.83   40.90
   3  -9   0  790.02   53.99
  -3  -9   0  804.92   42.00
   3  -9   0  799.12   46.60
   3  -9   0  779.82   52.49
   3  -9   0  758.02   51.59
   3  -9   0  689.03   49.30
   3  -9   0  779.92   47.50
   3  -9   0  828.82   51.69
  -3  -9   0  791.42   42.00
   3  -9   0  672.73   49.30
  -3  -9   0  791.72   42.30
  -3 -10   0  639.14   37.00
  -3 -10   0  555.14   35.20
   3 -10   0  554.64   43.40
   3 -10   0  572.44   45.20
   3 -10   0  576.44   45.70
   3 -10   0  621.94   44.80
   3 -10   0  600.54   47.30
  -3 -10   0  624.14   36.10
  -3 -10   0  610.84   36.20
   3 -10   0  583.74   44.20
   3 -10   0  610.34   44.60
   3 -10   0  646.64   46.70
  -3 -11   0  427.06   30.40
   3 -11   0  411.96   34.10
   3 -11   0  435.86   33.40
   3 -11   0  389.96   36.90
   3 -11   0  363.56   44.60
   3 -11   0  456.25   39.20
  -3 -11   0  373.76   28.90
  -3 -11   0  391.16   27.20
  -3 -11   0  466.65   30.70
   3 -11   0  386.06   36.90
   3 -11   0  414.46   38.70
  -3 -11   0  390.96   26.00
  -3 -11   0  400.66   29.30
   3 -11   0  403.66   39.40
  -3 -12   0 2102.19  103.49
  -3 -12   0 2153.28  103.49
   3 -12   0 2097.69  114.49
  -3 -12   0 2062.49  103.99
   3 -12   0 2034.50  119.09
  -3 -12   0 2176.48   98.79
   3 -12   0 2093.49  114.89
   3 -12   0 2013.50  106.39
  -3 -12   0 2129.09   99.09
   3 -12   0 2139.09  118.39
   3 -12   0 2154.88  116.89
   3 -12   0 2045.60  108.59
   3 -12   0 1978.20  113.19
  -3 -12   0 2193.88  103.89
  -3 -13   0   22.90    9.20
   3 -13   0   39.50   17.90
   3 -13   0   53.19   15.80
   3 -13   0   44.50   17.30
  -3 -13   0   37.20   11.20
   3 -13   0   52.99   19.00
  -3 -13   0   21.10   10.30
   3 -13   0   38.70   15.50
   3 -13   0   44.70   17.50
   3 -13   0   39.50   15.90
  -3 -13   0   22.60   10.20
  -3 -13   0   20.60   10.60
  -3 -13   0   37.60   12.00
  -3 -13   0   37.00   12.10
   3 -13   0   62.59   18.20
  -3 -13   0   42.40   12.90
   3 -14   0 1939.01  116.79
  -3 -14   0 2135.09  106.79
   3 -14   0 1941.51  123.69
  -3 -14   0 2084.09  106.99
  -3 -14   0 2206.38  106.79
   3 -14   0 2029.20  117.89
  -3 -14   0 2125.89  106.99
   3 -14   0 2015.10  117.39
  -3 -14   0 1954.30  105.19
   3 -14   0 2131.29  112.09
   3 -14   0 2055.49  122.69
  -3 -14   0 2043.10  106.19
   3 -14   0 2234.38  122.69
  -3 -14   0 2057.69  105.19
   3 -14   0 2058.39  109.39
  -3 -14   0 2133.79  108.09
   3 -15   0   92.69   28.10
  -3 -15   0   20.20   11.10
  -3 -15   0   24.30   11.50
  -3 -15   0   21.70   12.50
   3 -15   0   23.60   14.00
   3 -15   0   54.39   23.00
   3 -15   0   18.20   14.10
  -3 -15   0   21.30   12.80
   3 -15   0   25.30   13.60
   3 -15   0   38.50   18.30
   3 -15   0   42.40   19.80
   3 -15   0   -3.30   10.50
  -3 -15   0   12.70    9.70
  -3 -15   0   58.29   15.40
  -3 -15   0   23.40   12.10
  -3 -15   0   33.70   13.00
   3 -16   0  371.76   49.00
  -3 -16   0  439.16   36.10
   3 -16   0  393.56   41.20
   3 -16   0  391.76   39.10
  -3 -16   0  480.55   39.50
   3 -16   0  406.66   52.59
   3 -16   0  391.66   54.69
   3 -16   0  362.06   49.60
  -3 -16   0  438.96   41.10
  -3 -16   0  418.06   37.60
   3 -16   0  515.35   65.09
  -3 -16   0  443.36   37.70
  -3 -16   0  404.86   37.70
  -3 -16   0  429.86   41.60
   3 -16   0  396.06   52.39
  -3 -16   0  405.86   36.60
   3 -17   0   78.09   24.10
   3 -17   0  120.59   30.70
   3 -17   0   63.49   23.80
  -3 -17   0  119.19   24.00
  -3 -17   0   99.89   22.80
  -3 -17   0   61.79   19.50
   3 -17   0  115.59   33.20
  -3 -17   0   56.59   16.60
  -3 -17   0  106.69   23.40
  -3 -17   0  107.49   23.20
   3 -17   0  115.29   28.80
   3 -17   0  118.89   26.00
   3 -17   0   91.99   31.40
   3 -17   0  108.29   30.50
   3 -18   0   32.20   19.90
   3 -18   0   17.00   15.30
  -3 -18   0   15.80   14.70
  -3 -18   0    9.10   12.40
   3 -18   0   10.30   14.60
  -3 -18   0   24.90   13.80
   3 -18   0   34.00   22.20
   3 -18   0   12.20   20.80
   3 -18   0   35.20   18.70
  -3 -18   0   35.10   15.40
   3 -18   0   16.30   14.60
  -3 -18   0   -1.00   13.10
  -3 -18   0   -2.40    9.30
   3 -18   0   -8.40   10.50
  -3 -19   0   71.69   21.20
   3 -19   0   72.89   33.30
  -3 -19   0   81.09   21.70
  -3 -19   0  106.49   29.20
  -3 -19   0   64.69   25.50
  -3 -19   0   57.79   19.90
  -3 -19   0   89.19   23.60
   3 -19   0   76.49   32.50
   3 -20   0   32.90   26.80
  -3 -20   0   67.19   24.80
   4   1   0   18.00    4.40
  -4   1   0   19.10    6.10
  -4   1   0   17.50    5.80
   4  -1   0   14.40    7.30
   4  -1   0   11.70    6.20
  -4   1   0   19.40    5.40
  -4  -1   0   13.80    4.20
   4  -1   0   15.40    5.20
   4   1   0   18.30    4.00
  -4   1   0    6.30    4.10
  -4   1   0   12.40    5.90
  -4   1   0   20.50    6.70
  -4  -1   0   22.10    5.00
   4  -1   0   15.40    5.50
   4  -1   0   19.70    6.60
  -4  -1   0   17.80    4.30
  -4  -1   0   14.90    4.10
  -4   1   0   19.30    5.70
  -4  -1   0   12.70    8.40
   4   1   0   11.20    3.60
  -4  -1   0   12.00    3.90
   4  -1   0   17.90    5.30
   4  -1   0   14.40    5.00
   4   1   0   20.80    4.50
  -4  -1   0   15.30    4.50
   4   1   0   13.40    7.00
  -4  -1   0   16.90    6.70
   4   1   0    7.90    6.20
   4  -1   0   14.20    6.10
  -4   1   0   30.10    6.80
  -4   2   0  351.56   24.20
  -4   2   0  361.66   25.40
   4  -2   0  388.76   25.30
   4  -2   0  344.07   25.10
  -4  -2   0  405.46   20.40
   4   2   0  415.36   18.90
  -4   2   0  342.77   24.80
  -4  -2   0  380.86   20.20
   4  -2   0  367.86   27.10
  -4  -2   0  438.16   29.80
   4   2   0  410.86   18.80
   4  -2   0  361.96   25.20
   4  -2   0  362.86   24.80
  -4  -2   0  399.66   27.40
  -4   2   0  346.27   24.70
   4  -2   0  330.07   25.60
   4   2   0  426.46   18.70
  -4   2   0  464.45   29.50
   4   2   0  419.96   18.30
   4  -2   0  392.06   26.90
  -4  -2   0  393.96   20.40
  -4  -2   0  382.56   20.60
   4   2   0  443.56   19.20
  -4   2   0  367.16   25.10
  -4   2   0  334.27   25.40
   4  -2   0  370.96   25.30
   4   2   0  404.76   18.10
   4   2   0  398.66   18.10
   4   2   0  425.66   18.40
  -4   2   0  394.56   27.30
  -4   3   0  130.49   16.50
   4  -3   0  128.79   17.00
  -4  -3   0   93.99    6.20
   4  -3   0  158.68   18.30
  -4   3   0  111.19   15.50
   4  -3   0  100.19   15.30
   4  -3   0  132.49   17.30
  -4   3   0  133.09   17.40
  -4   3   0  112.09   15.50
   4  -3   0  133.89   18.20
  -4  -3   0   94.89    6.10
  -4   3   0   92.49   12.80
  -4   3   0   96.09   12.30
  -4   3   0   87.89   13.00
   4  -3   0  116.09   15.00
  -4   3   0   65.99   10.10
   4  -3   0  104.69   14.30
  -4  -3   0   98.29    6.40
   4  -3   0  107.99   14.40
  -4  -3   0  103.49    6.30
   4  -4   0  919.21   50.69
   4  -4   0  910.21   52.19
   4  -4   0 1018.60   53.69
  -4   4   0  925.81   52.49
  -4   4   0  955.90   53.09
  -4   4   0  916.11   51.99
  -4   4   0 1029.60   53.39
  -4   4   0  974.70   50.79
   4  -4   0  987.30   52.99
  -4   4   0 1026.50   53.59
   4  -4   0  927.41   51.79
   4  -4   0  940.71   54.39
  -4   4   0 1028.30   50.49
  -4   4   0 1003.30   53.99
   4  -4   0  936.71   55.39
   4  -5   0  227.68   21.20
  -4   5   0  249.08   21.50
  -4   5   0  241.38   21.40
   4  -5   0  242.48   27.40
  -4   5   0  158.48   20.30
  -4   5   0  168.48   20.70
   4  -5   0  202.88   19.40
   4  -5   0  227.48   25.70
  -4   5   0  179.68   20.90
  -4   5   0  220.38   20.20
  -4   5   0  195.38   17.30
   4  -5   0  192.08   18.10
   4  -5   0  165.38   20.90
   4  -5   0  287.57   25.30
  -4   5   0  200.78   18.00
   4  -5   0  247.58   21.80
  -4   6   0   50.29   11.10
   4  -6   0   41.10   12.20
  -4   6   0   28.90    9.80
   4  -6   0   34.30   12.20
  -4   6   0   49.00   11.20
   4  -6   0   37.40    9.20
  -4   6   0   23.60    8.10
   4  -6   0   38.20   11.70
  -4   6   0   64.89   12.60
  -4   6   0   30.80   10.20
   4  -6   0   30.00   11.10
   4  -6   0   57.19   13.30
   4  -6   0   53.29   11.00
   4  -6   0   36.30   11.70
  -4   7   0   51.99   11.40
  -4  -7   0   32.70    5.20
   4  -7   0   40.70   12.00
  -4  -7   0   24.00    5.10
  -4   7   0   44.40    9.90
   4  -7   0   80.49   17.70
  -4   7   0   69.89   12.60
  -4   7   0   61.49   11.50
   4  -7   0   40.00   12.10
   4  -7   0   51.09   13.60
   4  -7   0   48.10   11.60
   4  -7   0   88.29   18.00
   4  -7   0   51.99   12.10
   4  -7   0   51.99   13.70
   4  -8   0  165.68   25.10
   4  -8   0  183.28   22.20
   4  -8   0  149.69   25.00
  -4  -8   0  175.08   13.90
   4  -8   0  210.98   29.00
   4  -8   0  117.29   22.10
  -4   8   0  180.08   17.20
  -4   8   0  185.68   17.70
  -4  -8   0  170.98   13.30
  -4  -8   0  184.78   13.70
   4  -8   0  143.09   25.90
   4  -8   0  203.08   25.40
   4  -8   0  120.79   21.60
  -4  -8   0  154.18   13.20
  -4   9   0   11.40    5.00
  -4   9   0    7.20    4.30
  -4  -9   0    1.40    3.90
   4  -9   0    0.60    6.70
   4  -9   0    6.70    8.90
   4  -9   0   -1.20    6.30
  -4   9   0   10.20    5.20
  -4  -9   0    4.30    3.80
   4  -9   0   -1.90    5.80
  -4  -9   0    8.10    5.40
  -4   9   0    5.90    4.10
   4  -9   0   29.70   12.50
  -4  -9   0    8.40    4.70
   4  -9   0   12.30   10.90
   4  -9   0    6.60    7.70
   4  -9   0   -2.20    6.30
   4 -10   0  491.45   35.00
   4 -10   0  491.75   39.80
   4 -10   0  482.25   43.20
   4 -10   0  469.35   41.40
  -4  10   0  419.06   21.60
   4 -10   0  456.65   39.00
  -4 -10   0  404.16   26.70
  -4  10   0  458.35   22.60
   4 -10   0  396.76   38.00
  -4 -10   0  410.86   27.30
   4 -10   0  433.86   35.00
   4 -10   0  442.16   38.70
  -4  10   0  441.36   22.30
  -4 -10   0  407.16   27.00
  -4  10   0  434.16   21.90
  -4 -10   0  376.86   26.30
   4 -11   0   71.39   19.40
   4 -11   0   58.09   15.80
   4 -11   0   87.29   18.90
  -4 -11   0   40.90   10.20
   4 -11   0   82.39   20.90
   4 -11   0   56.19   19.60
   4 -11   0   63.29   20.40
   4 -11   0   61.89   17.60
  -4 -11   0   66.59   11.90
  -4 -11   0   57.19   11.80
  -4 -11   0   58.39   12.30
   4 -11   0   71.99   20.50
   4 -12   0   98.19   23.20
  -4 -12   0  106.99   16.20
  -4 -12   0  111.09   17.00
   4 -12   0   80.09   18.70
   4 -12   0   74.29   21.50
   4 -12   0   87.79   21.40
   4 -12   0  110.89   24.80
   4 -12   0   73.29   25.90
  -4 -12   0  106.29   16.20
   4 -12   0   79.89   33.90
   4 -12   0   84.39   20.10
  -4 -12   0  119.29   16.90
  -4 -12   0   81.99    9.00
  -4 -12   0   82.99    8.20
   4 -13   0  106.79   26.30
  -4 -13   0   67.09   15.60
  -4 -13   0   81.69   16.10
  -4 -13   0  108.39   15.00
  -4 -13   0   95.29   14.50
   4 -13   0  133.19   23.40
   4 -13   0  117.79   23.50
   4 -13   0  171.98   31.90
   4 -13   0  144.79   32.10
   4 -13   0  113.19   27.00
  -4 -13   0   89.79   17.00
   4 -13   0  113.39   26.80
  -4 -13   0   77.69   16.10
   4 -13   0   68.79   22.40
  -4 -14   0  299.57   29.40
   4 -14   0  318.47   37.90
   4 -14   0  341.77   50.69
  -4 -14   0  293.17   26.30
  -4 -14   0  276.67   25.00
   4 -14   0  317.97   44.60
   4 -14   0  246.38   39.60
   4 -14   0  333.87   45.30
  -4 -14   0  336.37   28.00
   4 -14   0  338.37   48.90
  -4 -14   0  268.57   27.80
  -4 -14   0  333.17   27.70
   4 -14   0  354.36   44.20
  -4 -14   0  304.47   27.80
  -4 -14   0  343.37   28.50
   4 -14   0  345.17   44.90
   4 -15   0   51.19   20.10
   4 -15   0   36.40   21.50
  -4 -15   0   45.30   14.50
   4 -15   0   26.60   14.80
   4 -15   0   45.10   17.10
   4 -15   0   24.30   16.70
  -4 -15   0   33.80   13.70
  -4 -15   0   31.00   12.80
  -4 -15   0   26.60   12.10
   4 -15   0   25.60   17.30
  -4 -15   0   32.90   12.70
   4 -15   0   25.60   18.30
  -4 -15   0   35.60   12.50
  -4 -15   0   25.30   12.10
   4 -15   0    3.30   14.30
  -4 -15   0   35.30   13.70
   4 -16   0  528.95   53.49
   4 -16   0  487.95   65.19
   4 -16   0  463.55   58.99
  -4 -16   0  478.65   40.70
  -4 -16   0  396.26   36.20
  -4 -16   0  466.55   39.00
  -4 -16   0  435.46   36.50
   4 -16   0  405.36   53.29
   4 -16   0  450.95   55.59
   4 -16   0  446.76   56.69
  -4 -16   0  466.05   41.10
  -4 -16   0  478.95   39.00
   4 -16   0  433.26   53.09
   4 -16   0  637.44   71.49
  -4 -16   0  413.86   36.30
  -4 -16   0  417.46   36.40
   4 -17   0   73.39   30.00
  -4 -17   0   23.70   13.60
  -4 -17   0   45.90   15.30
  -4 -17   0   33.90   14.90
   4 -17   0   60.39   21.50
  -4 -17   0   14.60   14.20
   4 -17   0   45.30   19.90
   4 -17   0   23.40   15.70
  -4 -17   0   21.30   12.30
   4 -17   0   41.80   23.50
   4 -17   0   62.09   26.90
  -4 -17   0   10.80   10.50
  -4 -17   0   25.30   12.50
   4 -17   0   48.80   19.70
   4 -17   0   66.29   29.90
  -4 -17   0   23.80   15.00
   4 -18   0    7.50   16.00
  -4 -18   0    8.30   11.90
  -4 -18   0   27.00   19.70
   4 -18   0   25.90   19.80
   4 -18   0   21.40   17.40
   4 -18   0  -10.40   20.60
   4 -18   0   -0.60   24.20
  -4 -18   0    8.90   12.30
   4 -18   0    4.30   16.00
  -4 -18   0   34.10   18.30
  -4 -18   0   12.20   13.70
  -4 -18   0   12.80   13.10
  -4 -18   0   41.00   20.40
  -4 -19   0   -3.90   15.60
   4 -19   0    5.40   20.70
   4 -19   0   17.40   23.50
  -4 -19   0    5.70   12.10
  -4 -19   0   -5.70    6.30
  -4 -19   0   -2.40    8.90
  -4 -19   0  -14.80    7.30
  -4 -19   0    9.70   11.00
  -5   0   0    5.10    4.60
   5   0   0    6.40    5.80
  -5   0   0    1.20    3.10
  -5   0   0    0.50    2.90
   5   0   0    1.90    2.80
   5   0   0    4.20    4.10
  -5   0   0   -2.50    2.80
  -5   0   0    3.60    3.90
   5   0   0    1.00    2.70
   5   0   0   -0.70    3.10
   5   0   0    1.50    2.90
  -5   0   0    6.80    4.60
  -5   0   0    3.80    4.60
  -5   0   0    2.40    3.50
   5   0   0   -6.50    2.60
   5   0   0    1.20    2.90
  -5   1   0 1041.20   54.09
  -5  -1   0  996.00   56.19
  -5   1   0 1073.59   55.59
   5   1   0 1047.30   58.19
   5   1   0 1089.09   50.39
  -5  -1   0 1077.99   51.59
  -5  -1   0 1052.49   51.49
  -5  -1   0 1114.39   51.99
  -5  -1   0 1018.10   58.39
   5  -1   0  999.70   53.39
  -5  -1   0 1123.09   51.49
   5   1   0 1106.19   50.69
  -5   1   0 1064.39   54.89
   5  -1   0 1054.59   55.79
   5  -1   0 1080.99   59.19
  -5   1   0 1151.08   57.29
  -5  -1   0 1081.09   51.49
   5  -1   0  975.30   53.89
   5  -1   0 1101.89   54.39
  -5   1   0  995.20   54.89
  -5  -1   0 1065.19   51.89
  -5   1   0 1036.50   56.69
   5  -1   0 1023.30   54.49
   5  -1   0 1054.49   53.79
   5  -1   0 1002.80   56.29
  -5   1   0  963.50   53.49
   5   1   0 1102.89   51.19
   5   1   0 1052.59   50.29
   5   1   0 1004.00   60.09
  -5  -2   0 3159.48  144.59
  -5   2   0 3059.19  144.09
   5  -3   0  152.98   19.60
   5  -3   0  148.59   19.90
  -5   3   0  149.39   19.40
  -5  -3   0  193.48   23.10
   5  -3   0  177.38   17.60
  -5   3   0  165.28   15.90
   5  -3   0  151.78   18.90
  -5  -3   0  189.08   11.50
  -5   3   0  159.18   19.30
  -5   3   0  155.28   19.80
  -5  -3   0  189.48   11.50
   5  -3   0  167.28   21.70
  -5   3   0  187.48   21.90
  -5   3   0  116.09   16.50
  -5  -3   0  227.08   28.50
   5  -3   0  153.28   18.50
  -5  -3   0  182.38   11.30
   5  -3   0  154.68   19.00
  -5   3   0  147.09   17.90
  -5  -3   0  182.78   11.60
   5  -3   0  138.19   18.10
  -5   3   0  172.38   22.30
  -5   5   0  983.50   55.89
  -5   5   0  908.91   51.69
   5  -5   0  935.51   58.29
   5  -5   0  973.00   53.39
   5  -5   0  877.91   53.99
   5  -5   0  935.51   55.09
  -5   5   0  895.51   54.09
   5  -5   0  938.31   54.49
   5  -5   0 1000.90   55.69
   5  -5   0  920.41   55.59
   5  -5   0  962.80   57.39
  -5   5   0  905.91   54.79
  -5   5   0 1006.40   51.99
  -5   5   0 1015.40   55.49
  -5   5   0  924.81   54.49
  -5   5   0  885.41   54.19
   5  -6   0 3949.00  188.18
   5  -7   0 1381.86   71.59
   5  -7   0 1241.88   72.39
  -5   7   0 1254.17   67.99
  -5   7   0 1211.88   70.49
   5  -7   0 1225.28   75.99
   5  -7   0 1351.66   73.09
  -5   7   0 1262.37   68.99
   5  -7   0 1331.57   75.99
   5  -7   0 1274.87   68.79
  -5   7   0 1178.78   70.89
  -5   7   0 1257.87   66.79
   5  -7   0 1249.18   71.99
  -5   7   0 1289.67   68.09
   5  -7   0 1268.27   73.49
  -5  -8   0   50.69    6.20
  -5   8   0   33.20    9.80
  -5   8   0   46.90   11.60
   5  -8   0   70.79   17.20
   5  -8   0   41.10   11.80
   5  -8   0   38.10   11.70
   5  -8   0   83.39   20.80
  -5   8   0   34.80   10.30
  -5  -8   0   51.39    6.50
  -5  -8   0   50.69    6.10
   5  -8   0   59.09   16.80
   5  -8   0   78.09   17.90
  -5  -8   0   47.50    5.90
  -5   8   0   40.70   11.30
   5  -8   0   82.79   18.80
   5  -8   0   83.19   20.10
  -5  -9   0 1146.19   56.09
   5  -9   0 1276.37   74.69
   5  -9   0 1242.38   68.79
  -5   9   0 1162.98   62.79
   5  -9   0 1146.99   77.19
  -5  -9   0 1204.58   56.19
   5  -9   0 1200.18   72.99
   5  -9   0 1250.77   75.19
   5  -9   0 1287.97   71.29
  -5  -9   0 1221.78   56.09
   5  -9   0 1117.39   74.99
  -5  -9   0 1190.78   55.89
  -5   9   0 1258.17   64.19
   5  -9   0 1225.68   73.59
   5 -10   0   37.00   13.50
  -5 -10   0   50.19    8.80
  -5  10   0   49.50    9.20
  -5  10   0   49.90    8.60
  -5 -10   0   68.29    9.60
   5 -10   0   50.79   18.70
   5 -10   0   26.50   13.80
   5 -10   0   36.20   14.50
  -5 -10   0   59.99    9.30
  -5  10   0   58.69   10.50
  -5 -10   0   52.49    8.50
   5 -10   0   95.89   22.10
  -5  10   0   56.39   10.70
   5 -10   0   48.60   16.90
   5 -10   0   49.90   13.80
   5 -10   0   31.70   15.90
   5 -11   0  873.11   63.89
   5 -11   0  963.80   60.69
  -5 -11   0  864.91   46.50
  -5 -11   0  936.51   47.30
  -5  11   0  919.81   42.70
  -5  11   0  869.91   43.20
  -5  11   0  906.71   42.40
   5 -11   0  834.02   56.39
   5 -11   0  949.01   64.19
  -5 -11   0  875.11   46.50
  -5 -11   0  886.51   47.20
   5 -11   0  826.52   61.99
  -5  11   0  880.21   43.10
   5 -11   0  946.31   64.09
  -5 -12   0 1282.47   66.89
   5 -12   0 1284.77   84.59
   5 -12   0 1394.96   90.59
   5 -12   0 1440.86   89.19
   5 -12   0 1377.76   79.29
   5 -12   0 1397.36   81.89
  -5 -12   0 1324.47   67.49
  -5 -12   0 1398.56   68.39
  -5 -12   0 1382.06   68.49
   5 -12   0 1254.77   83.59
   5 -12   0 1294.57   84.79
   5 -12   0 1465.55   94.39
   5 -13   0  265.17   34.90
  -5 -13   0  246.08   21.60
   5 -13   0  170.48   35.10
   5 -13   0  226.68   35.70
   5 -13   0  224.28   37.70
   5 -13   0  333.97   41.90
  -5 -13   0  235.88   21.00
  -5 -13   0  261.57   15.00
   5 -13   0  194.58   33.50
  -5 -13   0  251.27   14.70
  -5 -13   0  209.38   20.00
  -5 -13   0  265.67   22.20
   5 -14   0 2355.26  131.79
   5 -14   0 2303.87  124.49
   5 -14   0 2511.55  133.49
  -5 -14   0 2192.28  108.99
   5 -14   0 2231.38  121.19
  -5 -14   0 2246.58  110.09
   5 -14   0 2267.37  130.69
  -5 -14   0 2286.27  106.49
   5 -14   0 2363.06  137.59
  -5 -14   0 2174.98  108.49
  -5 -14   0 2183.68  108.79
  -5 -14   0 2187.68  105.49
   5 -14   0 2344.77  140.19
   5 -14   0 2261.37  132.69
  -5 -15   0   47.70   14.40
  -5 -15   0   47.20   15.10
  -5 -15   0   43.40   12.10
   5 -15   0   18.40   16.80
   5 -15   0   28.70   19.20
  -5 -15   0   37.10   11.00
   5 -15   0   35.80   20.70
   5 -15   0   62.99   21.00
  -5 -15   0   45.10   12.50
  -5 -15   0   63.59   14.80
  -5 -15   0   53.89   13.30
   5 -15   0   42.30   21.50
  -5 -15   0   47.20   12.70
   5 -15   0   43.10   19.20
   5 -16   0  946.91   80.89
  -5 -16   0  866.61   53.69
   5 -16   0  786.82   69.79
  -5 -16   0  911.11   57.09
  -5 -16   0  857.21   53.19
  -5 -16   0  882.81   58.09
   5 -16   0  899.01   73.39
  -5 -16   0  842.02   52.89
  -5 -16   0  858.01   54.39
  -5 -16   0  800.62   55.39
   5 -16   0  912.31   82.39
   5 -16   0  927.01   68.99
   5 -16   0  876.91   64.69
  -5 -16   0  851.01   56.89
  -5 -17   0  148.49   27.10
   5 -17   0  112.39   29.20
  -5 -17   0  122.59   21.70
  -5 -17   0  102.19   23.70
   5 -17   0  148.09   41.90
   5 -17   0  105.49   30.80
   5 -17   0   82.69   29.30
  -5 -17   0  111.59   21.50
   5 -17   0  122.29   28.10
   5 -17   0  105.29   29.80
   5 -17   0   96.09   34.00
  -5 -17   0  168.08   29.30
   5 -17   0  108.19   30.70
  -5 -17   0  114.99   24.80
  -5 -18   0   20.00   11.60
   5 -18   0    0.90   18.00
   5 -18   0   40.90   20.90
  -5 -18   0   -1.30    8.60
  -5 -18   0   18.70   15.20
  -5 -18   0   -8.00    7.30
  -5 -18   0   10.70    9.70
   5 -18   0   28.60   21.50
   5 -18   0   -8.60   15.20
  -5 -18   0    1.70   12.50
   5 -18   0   18.50   16.60
   5 -18   0    1.10   14.50
  -5 -19   0   68.39   17.70
  -5 -19   0   49.40   21.00
   5 -19   0   49.99   32.20
   5 -19   0   89.59   35.00
  -5 -19   0   88.29   20.10
  -5 -19   0   91.89   26.80
  -5 -19   0   54.29   20.90
  -5 -19   0   51.99   22.70
   6   0   0  762.12   40.10
  -6   0   0  705.03   40.90
   6   0   0  682.33   39.50
   6   0   0  717.83   39.40
  -6   0   0  739.23   40.80
  -6   0   0  764.72   44.60
   6   0   0  728.43   45.90
   6   0   0  679.93   39.20
  -6   0   0  696.63   40.50
  -6   0   0  778.42   43.30
   6   0   0  745.13   40.30
  -6   0   0  680.33   45.00
  -6   0   0  732.03   40.80
  -6   0   0  730.63   41.60
   6   0   0  742.93   48.40
   6   0   0  726.63   40.70
  -6  -1   0  571.14   31.70
  -6   1   0  504.25   33.20
  -6   1   0  533.95   35.20
  -6   1   0  499.55   33.30
   6  -1   0  504.65   33.50
  -6   1   0  559.54   34.10
  -6  -1   0  585.94   37.30
   6   1   0  542.95   30.00
  -6  -1   0  530.25   31.30
   6  -1   0  545.25   36.90
  -6  -1   0  540.95   31.50
   6   1   0  550.14   30.90
   6  -1   0  546.95   34.10
  -6  -1   0  478.25   37.00
  -6   1   0  513.65   33.90
   6  -1   0  545.75   35.00
  -6  -1   0  557.44   32.20
  -6   1   0  497.05   35.90
  -6  -1   0  497.35   31.50
   6   1   0  583.94   41.40
  -6   1   0  564.94   36.30
   6  -1   0  541.25   33.30
   6  -1   0  515.15   32.70
   6  -1   0  586.64   34.10
  -6   1   0  562.84   35.40
   6  -1   0  543.35   38.90
   6   1   0  515.35   29.90
  -6  -1   0  603.04   32.00
   6   1   0  587.34   30.70
  -6  -2   0  136.69   19.60
  -6   2   0  212.98   25.10
   6  -2   0  245.78   25.70
  -6   2   0  179.28   21.90
  -6  -2   0  166.48   13.50
  -6  -2   0  159.58   13.30
  -6  -2   0  142.69   13.00
   6  -2   0  166.18   19.80
   6   2   0  147.49   11.60
  -6   2   0  161.08   19.00
   6  -2   0  181.68   20.00
  -6  -2   0  162.68   24.50
   6  -2   0  212.08   24.60
   6   2   0  166.88   11.70
  -6   2   0  224.18   24.90
   6  -2   0  190.78   17.80
   6  -2   0  218.08   25.30
  -6   2   0  146.69   18.20
  -6   2   0  153.78   18.60
   6  -2   0  153.08   21.70
   6   2   0  178.38   12.60
  -6   2   0  153.68   20.70
  -6  -2   0  126.69   11.50
   6  -2   0  206.68   22.40
  -6  -2   0  163.28   13.80
  -6   2   0  182.38   20.60
  -6  -2   0  153.38   12.10
   6   2   0  148.29   11.20
   6  -3   0 3719.03  169.58
   6  -3   0 3546.75  165.08
  -6   3   0 3418.76  167.78
  -6   3   0 3776.22  168.28
   6  -3   0 3573.14  167.78
  -6  -4   0  120.49    9.20
   6  -4   0  157.58   22.10
  -6   4   0   67.59   17.00
   6  -4   0  181.68   23.50
  -6   4   0  148.99   20.90
   6  -4   0  171.68   23.30
  -6   4   0  136.19   19.90
  -6   4   0  123.79   18.10
  -6  -4   0  112.79    9.40
  -6   4   0   79.39   17.90
  -6  -4   0  150.88   23.80
   6  -4   0  126.39   19.70
   6  -4   0  127.69   19.60
  -6  -4   0  100.59    8.90
   6  -4   0   85.59   18.10
   6  -4   0   97.99   18.10
   6  -4   0  126.39   19.50
  -6   4   0  107.19   17.00
  -6   4   0  164.48   20.30
  -6   4   0  110.59   17.70
  -6  -4   0  106.59    8.90
  -6  -4   0  114.89   19.70
  -6  -5   0 5075.19  237.58
   6  -6   0    7.70    8.20
  -6   6   0   10.50    8.40
   6  -6   0    6.20    7.00
   6  -6   0   37.60   12.90
  -6   6   0   12.90    8.90
   6  -6   0   12.10    9.90
  -6   6   0   19.30   10.20
   6  -6   0    7.90    7.20
  -6   6   0   11.90    8.80
   6  -6   0   18.10   10.40
  -6   6   0   11.40    8.40
   6  -6   0   24.00   11.20
  -6   6   0   21.10    8.20
  -6   6   0   13.90    8.90
   6  -6   0   15.50    8.30
  -6   6   0   10.70    7.30
  -6   7   0 1227.08   71.69
   6  -7   0 1257.97   73.19
   6  -7   0 1344.17   80.19
  -6   7   0 1236.88   70.99
  -6   7   0 1316.27   70.89
   6  -7   0 1319.87   77.29
  -6   7   0 1186.28   66.79
   6  -7   0 1289.07   76.69
  -6   7   0 1095.19   66.79
   6  -7   0 1147.29   76.19
   6  -7   0 1281.47   73.59
  -6   7   0 1237.28   72.69
   6  -7   0 1251.27   73.49
   6  -7   0 1366.26   76.09
   6  -8   0  107.19   22.40
   6  -8   0  119.09   22.10
   6  -8   0  118.09   22.40
   6  -8   0   98.99   19.90
   6  -8   0  115.19   21.50
   6  -8   0  133.39   26.30
   6  -8   0   78.79   17.20
  -6   8   0  117.59   19.80
  -6   8   0   84.99   16.60
   6  -8   0  151.88   26.90
  -6   8   0  116.19   18.90
  -6   8   0   68.09   15.40
   6  -9   0  122.09   26.00
  -6   9   0  155.48   21.00
  -6   9   0  120.49   19.70
  -6   9   0  114.49   18.60
   6  -9   0   94.09   21.20
  -6   9   0  128.49   20.30
   6  -9   0   91.79   17.90
   6  -9   0  117.59   26.40
   6  -9   0  123.09   24.00
   6  -9   0  115.09   22.80
  -6 -10   0   57.69    7.90
  -6 -10   0   47.50    7.20
   6 -10   0   66.29   19.10
   6 -10   0   94.19   20.30
   6 -10   0   57.39   16.40
  -6 -10   0   41.30    6.90
   6 -10   0   49.40   17.30
  -6 -10   0   66.19    7.90
   6 -10   0   37.30   15.70
   6 -10   0   36.40   14.70
  -6  10   0   27.40   15.40
  -6  10   0   69.39   21.50
   6 -11   0  730.13   58.49
   6 -11   0  772.32   61.69
   6 -11   0  699.53   55.49
  -6 -11   0  731.73   37.70
   6 -11   0  742.63   54.19
  -6  11   0  731.63   39.60
  -6  11   0  673.23   39.20
  -6  11   0  702.93   41.40
  -6  11   0  703.03   41.80
  -6 -11   0  724.23   37.40
   6 -11   0  740.03   52.29
   6 -11   0  840.72   65.09
  -6 -11   0  736.33   37.20
   6 -11   0  730.43   56.79
  -6 -11   0  726.43   37.60
   6 -11   0  712.93   56.29
   6 -12   0   26.00   15.10
  -6 -12   0   46.70    9.30
  -6  12   0   61.89    8.20
   6 -12   0   40.70   15.30
  -6  12   0   51.99    8.00
  -6  12   0   61.29    8.10
   6 -12   0   32.50   17.20
  -6 -12   0   66.89   10.70
   6 -12   0   72.49   21.10
   6 -12   0   46.70   18.40
   6 -12   0   28.40   16.70
  -6  12   0   60.49    8.70
  -6 -12   0   50.49    9.60
  -6 -12   0   52.79    9.30
   6 -12   0   22.70   18.00
   6 -12   0   77.79   22.40
   6 -13   0 1179.28   83.29
  -6 -13   0 1271.67   62.79
   6 -13   0 1136.49   87.29
  -6 -13   0 1239.18   61.89
   6 -13   0 1211.58   79.99
   6 -13   0 1124.39   88.99
  -6 -13   0 1236.28   62.09
   6 -13   0 1276.07   78.29
   6 -13   0 1236.08   84.09
  -6 -13   0 1270.67   61.89
   6 -14   0  134.19   31.60
   6 -14   0  178.28   35.00
  -6 -14   0  171.58   18.80
  -6 -14   0  140.89   17.70
   6 -14   0  221.18   42.00
  -6 -14   0  125.59   10.50
   6 -14   0  142.69   33.50
   6 -14   0  210.18   40.80
   6 -14   0  135.79   34.60
  -6 -14   0  128.39   17.10
   6 -14   0  206.68   38.60
   6 -14   0  153.58   33.40
  -6 -14   0  136.09   17.30
   6 -15   0 1618.14   99.79
   6 -15   0 1562.64  113.19
   6 -15   0 1509.55   94.79
   6 -15   0 1687.53  106.39
   6 -15   0 1492.85  104.99
  -6 -15   0 1535.25   78.69
   6 -15   0 1480.95  102.59
  -6 -15   0 1567.04   77.99
  -6 -15   0 1509.25   76.99
  -6 -15   0 1579.04   78.29
   6 -15   0 1402.86   99.99
  -6 -15   0 1571.44   78.09
  -6 -15   0 1541.15   78.19
   6 -15   0 1615.94  112.19
   6 -16   0  112.59   30.50
   6 -16   0  128.99   33.70
  -6 -16   0   87.49   17.30
   6 -16   0   75.29   27.70
  -6 -16   0  123.69   23.50
   6 -16   0  101.79   26.70
   6 -16   0   95.09   34.50
  -6 -16   0  116.29   18.20
   6 -16   0   89.19   27.40
   6 -16   0  143.09   37.60
  -6 -16   0  132.69   20.80
  -6 -16   0  103.39   19.10
   6 -16   0  196.78   40.10
  -6 -16   0   84.59   17.20
  -6 -16   0   98.79   21.10
  -6 -16   0   88.59   16.30
  -6 -17   0   55.49   13.60
   6 -17   0   62.19   34.30
   6 -17   0   51.59   24.60
  -6 -17   0   72.09   15.60
  -6 -17   0   76.69   24.10
  -6 -17   0   78.59   20.00
   6 -17   0   77.09   28.30
  -6 -17   0   74.49   18.90
  -6 -17   0   78.09   16.20
  -6 -17   0  114.79   27.20
  -6 -17   0   64.59   14.90
   6 -17   0   69.19   24.60
   6 -17   0   75.39   35.30
   6 -17   0   64.29   24.70
  -6 -18   0   62.39   21.00
   6 -18   0  160.98   45.10
  -6 -18   0   66.69   20.70
   6 -18   0  138.49   41.10
  -6 -18   0   90.99   17.80
  -6 -18   0   89.19   17.10
  -6 -18   0  131.79   32.20
  -6 -19   0   99.19   25.40
  -6 -19   0   63.09   23.40
  -6 -19   0   80.09   15.60
  -6 -19   0   89.79   16.40
  -6 -19   0   76.49   27.20
  -6 -19   0   85.39   22.60
  -6 -19   0   69.39   15.50
   6 -19   0   45.10   28.90
  -6 -19   0   93.69   16.70
   6 -19   0   60.69   28.20
  -7   0   0   -1.10    4.00
  -7   0   0   -1.50    4.90
  -7   0   0    6.70    6.00
  -7   0   0    4.60    5.00
   7   0   0    0.40    4.30
  -7   0   0    9.20    6.40
  -7   0   0    8.90    5.20
   7   0   0    8.80    4.90
  -7   0   0   -1.30    4.10
   7   0   0    6.90    5.10
   7   0   0    5.50    7.40
  -7   0   0   -1.50    3.40
   7   0   0    0.60    5.40
   7   0   0   -3.80    3.80
   7   0   0    1.50    3.90
   7   0   0    7.40    5.40
  -7  -2   0   26.50    7.30
  -7  -2   0   21.80    7.10
  -7   2   0   14.00    7.50
   7  -2   0   12.70    8.60
  -7  -2   0   19.70    8.60
  -7   2   0   32.50   10.30
   7   2   0   14.60    5.20
   7   2   0   20.40    5.50
   7  -2   0   22.60    9.80
   7   2   0   14.70    5.10
   7  -2   0   30.10   11.70
  -7   2   0   31.40   10.10
   7  -2   0   30.10    9.40
  -7  -2   0   34.60    8.70
   7   2   0   18.40    5.50
   7  -2   0   25.10    9.20
  -7   2   0   16.00    7.90
  -7  -2   0   19.80    9.10
  -7  -2   0   23.20    6.60
   7  -2   0   14.90    7.80
  -7  -2   0   26.10    8.00
  -7   2   0    9.10    6.70
  -7   2   0   15.70    8.70
  -7  -2   0   26.00    7.00
   7  -3   0 4472.95  208.98
   7  -4   0  111.79   21.40
  -7   4   0   85.89   17.80
  -7  -4   0  116.59   11.20
  -7   4   0  100.89   18.90
   7  -4   0  150.58   25.70
   7  -4   0  142.69   24.20
  -7   4   0  141.39   21.60
  -7   4   0  128.39   21.20
  -7   4   0  122.49   21.00
  -7  -4   0  121.19   11.00
   7  -4   0  112.99   20.90
  -7   4   0  109.09   20.20
   7  -4   0   89.09   17.10
  -7  -4   0  127.19   11.30
  -7  -4   0  119.59   21.80
  -7   4   0  144.19   22.20
  -7   4   0  119.79   20.70
  -7  -4   0  142.09   22.70
   7  -4   0  130.59   22.70
   7  -4   0  109.39   21.30
  -7  -4   0  124.49   11.30
   7  -4   0  103.19   17.80
  -7  -5   0  169.08   27.20
   7  -5   0  185.98   28.10
  -7  -5   0  199.38   13.20
   7  -5   0  209.78   28.00
   7  -5   0  168.38   24.20
  -7   5   0  191.08   24.50
  -7   5   0  202.18   24.70
   7  -5   0  152.58   25.40
  -7   5   0  224.78   28.50
  -7   5   0  176.88   23.40
  -7  -5   0  188.28   25.40
   7  -5   0  209.68   29.00
  -7  -5   0  217.08   13.90
  -7  -5   0  187.68   13.10
  -7  -5   0  211.18   13.40
  -7   5   0  158.38   23.30
   7  -5   0  240.78   29.60
   7  -5   0  196.48   26.80
  -7   5   0  204.48   26.70
  -7   5   0  246.88   35.30
  -7   5   0  264.77   37.20
   7  -5   0  258.97   30.70
   7  -6   0   55.09   17.00
  -7   6   0   78.59   19.20
  -7  -6   0   82.59    7.40
   7  -6   0   61.69   14.70
  -7  -6   0   86.29    7.20
   7  -6   0   66.49   16.90
  -7   6   0   77.19   19.20
  -7  -6   0   71.19    6.90
  -7   6   0   49.50   16.70
   7  -6   0   82.19   21.50
  -7   6   0   78.89   15.10
   7  -6   0   60.29   16.60
  -7   6   0   93.39   20.00
  -7  -6   0  108.19   23.00
  -7   6   0   84.29   18.70
  -7  -6   0   82.69    7.30
   7  -6   0   60.59   15.70
  -7   6   0   58.79   17.10
   7  -6   0   87.99   19.20
  -7   6   0   92.69   18.10
  -7  -6   0   78.99   18.30
   7  -6   0   68.49   18.60
   7  -7   0 2577.44  127.69
  -7   7   0 2658.23  125.29
  -7   7   0 2493.05  123.89
  -7  -7   0 2370.36  131.09
  -7  -7   0 2515.05  127.89
   7  -7   0 2349.17  123.79
  -7   7   0 2401.46  121.89
  -7   7   0 2265.37  117.09
   7  -7   0 2468.95  125.29
   7  -7   0 2455.85  124.69
   7  -7   0 2652.03  133.09
   7  -7   0 2231.48  120.79
  -7   7   0 2162.28  117.69
  -7   7   0 2374.46  123.99
   7  -7   0 2373.66  124.49
   7  -8   0  273.37   36.10
   7  -8   0  320.57   38.10
  -7   8   0  300.87   29.00
  -7   8   0  252.47   24.80
   7  -8   0  258.07   33.10
   7  -8   0  236.38   33.10
   7  -8   0  242.58   31.70
  -7   8   0  253.47   25.70
   7  -8   0  230.58   30.70
   7  -8   0  228.78   35.80
  -7   8   0  211.88   28.70
   7  -8   0  305.97   43.30
   7  -9   0 4708.23  221.88
   7  -9   0 4467.85  223.48
   7  -9   0 4398.56  220.98
   7  -9   0 4488.55  219.98
   7  -9   0 4417.66  215.78
   7  -9   0 4726.13  220.38
  -7   9   0 4713.73  212.88
  -7   9   0 4883.21  214.88
  -7  10   0  113.49   27.70
   7 -10   0  122.69   32.40
   7 -10   0  132.69   26.80
   7 -10   0   83.59   22.30
   7 -10   0   72.89   21.50
  -7  10   0  121.29   22.00
  -7  10   0  157.18   25.50
   7 -10   0  102.99   23.50
   7 -10   0  183.68   34.30
  -7  10   0   86.59   25.30
   7 -10   0  117.99   24.80
   7 -10   0  101.09   30.70
  -7  11   0  970.90   55.09
   7 -11   0 1061.49   73.49
   7 -11   0  966.60   71.59
   7 -11   0 1011.60   76.39
  -7  11   0 1082.09   59.99
   7 -11   0 1102.29   75.69
  -7  11   0  989.20   58.29
   7 -11   0 1160.28   82.09
   7 -11   0 1012.60   73.29
  -7  11   0 1009.60   55.09
   7 -11   0 1041.70   71.09
   7 -11   0 1036.40   68.19
   7 -12   0  235.88   58.19
  -7 -12   0  144.39   11.90
   7 -12   0   99.09   28.80
   7 -12   0  157.88   31.90
   7 -12   0  106.39   29.00
   7 -12   0  162.78   29.60
  -7  12   0  149.19   18.40
   7 -12   0  141.09   30.10
   7 -12   0  120.99   28.10
  -7  12   0  153.18   19.20
  -7  12   0  166.88   17.90
   7 -12   0  205.28   53.09
  -7 -12   0  122.89   11.30
  -7  12   0  165.68   17.30
  -7 -13   0   13.10    5.80
  -7 -13   0   15.90    5.40
   7 -13   0    6.70   13.20
  -7 -13   0   10.60    5.40
  -7 -13   0   19.60    5.90
   7 -13   0   20.90   15.30
   7 -13   0  -14.60    8.90
   7 -13   0   13.10   13.20
   7 -13   0    5.90   12.80
   7 -13   0   -3.90   13.50
   7 -14   0  147.69   33.80
   7 -14   0   94.19   31.30
   7 -14   0  162.68   32.70
   7 -14   0  114.09   29.10
  -7 -14   0  146.19   15.90
  -7 -14   0  166.98   17.20
   7 -14   0  162.48   33.00
   7 -14   0  175.18   35.30
   7 -14   0  126.89   35.20
   7 -14   0  158.48   32.80
   7 -15   0  181.98   39.70
  -7 -15   0  241.68   18.50
  -7 -15   0  218.88   17.50
   7 -15   0  234.58   45.90
  -7 -15   0  192.58   17.40
   7 -15   0  195.98   38.50
   7 -15   0  215.78   46.70
   7 -15   0  155.88   35.10
   7 -15   0  281.27   45.90
   7 -15   0  177.78   33.80
   7 -15   0  233.58   43.80
  -7 -15   0  203.18   17.80
   7 -16   0    6.60   19.00
  -7 -16   0   16.60    8.00
  -7 -16   0   17.50   17.60
   7 -16   0    1.20   15.50
   7 -16   0   -1.00   11.80
   7 -16   0   16.20   15.80
   7 -16   0  -13.20   16.30
  -7 -16   0   12.90    8.70
  -7 -16   0    8.90    8.80
   7 -16   0    8.10   13.70
  -7 -16   0   -4.00    7.20
  -7 -17   0 1347.37   76.39
  -7 -17   0 1290.77   74.79
  -7 -17   0 1329.77   78.99
  -7 -17   0 1333.37   67.79
   7 -17   0 1402.16  104.79
  -7 -17   0 1432.66   93.99
  -7 -17   0 1362.96   66.59
  -7 -17   0 1339.97   67.29
   7 -17   0 1438.06  111.49
  -7 -17   0 1330.67   66.99
  -7 -17   0 1298.57   79.89
   7 -17   0 1306.77   99.59
   7 -17   0 1440.46  115.59
  -7 -17   0 1309.47   97.79
  -7 -17   0 1327.37   67.19
  -7 -17   0 1292.67   66.39
  -7 -18   0   26.60    8.50
  -7 -18   0   17.30    8.30
   7 -18   0   19.90   23.90
   7 -18   0    4.50   18.60
  -7 -18   0    6.90   11.30
  -7 -18   0   12.90   16.50
  -7 -18   0   19.90    8.00
  -7 -18   0   -2.70   11.60
  -7 -18   0   18.40   14.40
  -7 -18   0   12.50    7.60
  -7 -19   0  683.53   62.89
   7 -19   0  578.94   84.59
   7 -19   0  604.34   88.79
  -7 -19   0  609.84   56.89
  -7 -19   0  539.75   73.49
  -7 -19   0  641.54   82.79
   8   1   0   43.70   13.90
  -8  -1   0   19.00    7.50
  -8  -1   0   13.00    6.10
   8  -1   0   19.80    8.40
  -8  -1   0   15.00    6.80
   8   1   0   15.80    6.40
  -8   1   0   21.70    8.80
   8  -1   0   10.10    6.80
  -8  -1   0   25.70    9.40
  -8  -1   0   18.00    8.00
  -8  -1   0   18.50    8.70
   8   1   0   17.80    6.60
   8  -1   0   29.30   16.60
  -8   1   0    6.80    6.90
  -8   1   0   19.00   11.20
  -8  -1   0   18.70    7.30
   8   1   0   15.00    6.60
  -8   1   0    6.90    7.10
  -8   1   0    6.30    6.10
   8  -1   0   14.80    7.00
   8  -1   0    8.10    7.40
   8  -1   0    7.60    6.00
  -8   1   0    6.60    6.10
   8  -1   0   -2.70    6.60
  -8   1   0   14.10    7.30
  -8   1   0    9.00    7.10
   8   1   0   19.60   12.80
   8  -1   0   16.20    7.80
  -8  -1   0   17.80    9.30
   8   1   0   22.20    6.90
   8   3   0   15.30    4.70
  -8  -3   0   15.40    6.00
   8  -3   0    9.90    7.40
   8   3   0   11.70    4.20
  -8   3   0    8.60    7.70
  -8  -3   0   14.80    9.40
   8   3   0   19.70    5.10
  -8   3   0    9.20    9.30
   8   3   0   16.80    4.50
  -8   3   0   14.30    9.60
  -8  -3   0   10.80    5.50
  -8  -3   0    8.10    5.20
  -8   3   0    7.40    7.10
   8  -3   0   17.60    9.80
   8  -3   0   12.70    7.90
  -8   3   0   -0.60    6.20
   8  -3   0   13.30    8.80
  -8   3   0   14.80   11.60
   8   3   0   14.50    4.60
  -8   3   0   13.60    7.40
  -8  -3   0   10.20    5.30
  -8   3   0   10.50    7.50
  -8  -3   0   10.00    9.20
  -8  -3   0    7.40    5.30
   8   3   0    9.00    3.90
   8   3   0    8.30    4.60
   8   3   0   11.20    4.10
  -8  -3   0   11.80    5.70
   8  -3   0    7.80    8.00
   8  -3   0    2.50    8.20
   8  -4   0  124.89   23.50
  -8   4   0  166.68   23.80
  -8  -4   0  130.69   14.80
  -8   4   0  124.09   21.10
  -8   4   0  126.69   22.00
   8  -4   0  149.09   27.70
  -8  -4   0  153.18   16.10
  -8   4   0   87.39   16.40
  -8   4   0  139.39   23.00
  -8  -4   0  143.69   23.00
  -8  -4   0  131.49   14.60
  -8   4   0  141.99   23.10
  -8  -4   0  167.58   27.30
   8  -4   0  117.09   21.10
   8  -4   0  112.59   22.90
   8  -4   0  112.59   20.80
   8  -4   0  109.59   22.20
   8  -4   0  125.29   22.80
   8  -4   0  117.59   22.10
  -8   4   0  115.29   21.60
  -8   4   0  153.68   22.60
  -8  -4   0  141.09   15.20
  -8   5   0   63.09   17.70
  -8   5   0   66.09   18.40
   8  -5   0   51.89   15.10
  -8   5   0   51.79   13.50
  -8   5   0   73.19   17.40
  -8  -5   0   77.99   19.90
  -8  -5   0   67.49   20.20
  -8  -5   0   43.50    8.60
   8  -5   0   56.69   17.10
  -8  -5   0   69.59   10.00
   8  -5   0   29.30   14.60
  -8  -5   0   68.49    9.50
   8  -5   0   42.00   14.00
   8  -5   0   54.99   15.70
  -8   5   0   80.39   17.90
  -8   5   0   57.99   15.80
  -8  -5   0   63.49    9.30
  -8   5   0   72.59   18.30
  -8   5   0   68.39   18.50
   8  -5   0   47.80   15.60
  -8   6   0  395.96   35.60
  -8   6   0  423.36   33.70
  -8   6   0  307.07   29.20
   8  -6   0  438.66   36.30
  -8  -6   0  386.66   21.60
  -8  -6   0  378.76   21.60
   8  -6   0  440.86   38.20
  -8  -6   0  313.67   37.50
   8  -6   0  403.06   35.70
   8  -6   0  370.86   34.50
   8  -6   0  338.17   35.30
   8  -6   0  365.46   34.10
   8  -6   0  472.75   42.10
  -8  -6   0  365.16   21.70
  -8  -6   0  382.96   21.80
  -8   6   0  442.96   36.90
  -8   6   0  416.16   35.70
  -8  -6   0  341.47   43.10
   8  -6   0  415.96   38.30
  -8   6   0  435.86   37.60
  -8   6   0  388.36   34.40
  -8   6   0  361.26   34.10
   8  -7   0   33.30   12.80
  -8   7   0   12.20    9.10
   8  -7   0   15.80   12.80
   8  -7   0    4.80   10.20
  -8   7   0   12.70   11.50
  -8  -7   0   17.90    4.00
  -8  -7   0   14.70    4.10
   8  -7   0   -2.30    9.70
  -8   7   0   -0.50    8.80
  -8   7   0    1.00    6.80
  -8   7   0    3.10    8.90
   8  -7   0   -1.10    9.00
   8  -7   0   25.30   12.10
  -8  -7   0    0.10    9.10
  -8   7   0   14.50   11.60
  -8  -7   0   14.30    3.90
  -8  -7   0    8.60    3.70
   8  -7   0    1.20    9.00
  -8  -7   0   10.50   12.30
   8  -7   0   33.70   16.10
   8  -8   0 4678.43  232.08
  -8  -8   0 5232.88  237.48
  -8   8   0 4852.31  229.38
   8  -8   0 4949.70  234.78
  -8   8   0 4858.91  230.98
  -8  -8   0 5017.50  241.88
   8  -8   0 5183.98  237.58
   8  -8   0 4895.31  233.88
   8  -8   0 4718.73  230.18
   8  -8   0 4875.11  233.68
   8  -9   0  104.09   27.70
   8  -9   0  107.69   24.00
  -8  -9   0  120.69   25.30
  -8   9   0  164.78   25.80
  -8   9   0  129.39   24.10
  -8   9   0  166.18   25.10
  -8  -9   0  118.49   29.30
   8  -9   0  161.88   28.80
   8  -9   0  141.09   27.80
   8  -9   0  154.08   26.70
  -8   9   0  170.18   24.80
   8  -9   0  110.89   23.70
   8  -9   0  127.69   27.50
   8  -9   0  123.09   26.10
   8 -10   0 5653.33  259.17
   8 -10   0 5431.36  265.17
  -8 -10   0 5539.05  270.27
  -8  10   0 5476.95  251.77
  -8  10   0 5586.04  253.47
   8 -10   0 5483.45  268.87
  -8  10   0 5517.45  254.37
   8 -10   0 5486.85  262.87
   8 -10   0 5435.46  261.77
   8 -10   0 5573.44  264.27
   8 -10   0 5467.55  263.27
  -8 -10   0 5507.45  263.67
   8 -10   0 5348.76  271.27
  -8  11   0  111.29   20.20
  -8 -11   0  160.28   33.30
   8 -11   0  106.89   27.40
   8 -11   0  142.29   31.80
  -8  11   0   98.69   21.00
   8 -11   0  109.19   28.30
   8 -11   0  122.89   27.10
   8 -11   0   95.69   28.60
   8 -11   0  124.09   26.80
  -8 -11   0  119.79   28.00
   8 -11   0  130.49   26.90
  -8  11   0  132.49   23.00
   8 -11   0   95.59   25.10
  -8  11   0  113.09   23.40
   8 -12   0 1110.99   81.59
  -8  12   0 1228.68   63.09
   8 -12   0 1090.89   88.59
   8 -12   0 1117.09   83.49
  -8 -12   0 1182.28   86.89
   8 -12   0 1263.47   86.99
   8 -12   0 1334.47   91.59
  -8  12   0 1219.68   63.49
  -8 -12   0 1160.58   81.59
   8 -12   0 1049.20   85.79
   8 -13   0   -6.70   14.30
   8 -13   0   -3.10   14.40
   8 -13   0   -8.40   11.80
   8 -13   0    9.80   16.30
  -8  13   0   -5.10    5.50
  -8 -13   0    7.10   23.20
   8 -13   0    2.40   10.40
  -8  13   0    5.50    6.30
   8 -13   0    2.10   13.20
  -8  13   0   -5.10    5.10
  -8  13   0   -6.30    5.90
   8 -13   0    2.40   12.70
   8 -13   0  -16.00    9.10
   8 -14   0   37.10   19.60
   8 -14   0   50.19   21.30
   8 -14   0   53.29   26.00
   8 -14   0   38.50   21.90
   8 -14   0   51.79   22.20
   8 -14   0   39.90   18.40
  -8 -14   0   55.49   20.70
  -8 -14   0   57.79   23.80
   8 -14   0    9.80   13.80
   8 -14   0   12.50   15.10
   8 -15   0   37.50   25.10
  -8 -15   0   31.00   20.10
   8 -15   0   40.70   25.30
   8 -15   0    4.30   19.90
   8 -15   0   24.50   20.80
  -8 -15   0   16.30   15.60
   8 -15   0   23.80   18.80
   8 -15   0   20.90   17.90
   8 -16   0  743.93   88.69
   8 -16   0  616.24   84.49
  -8 -16   0  659.33   63.69
  -8 -16   0  631.84   58.19
   8 -16   0  583.04   71.89
   8 -16   0  487.95   66.89
  -8 -16   0  580.64   35.10
   8 -16   0  722.33   66.89
   8 -16   0  511.25   66.19
  -8 -17   0   63.69   14.70
   8 -17   0   82.09   33.90
   8 -17   0   45.80   22.10
  -8 -17   0   51.59   13.40
  -8 -17   0   57.99   18.60
   8 -17   0   33.80   23.00
  -8 -17   0   31.90   20.60
   8 -17   0   42.10   22.50
   8 -17   0   42.00   26.40
   8 -17   0   41.90   21.00
  -8 -17   0   57.69   27.40
   8 -18   0 1524.05  128.89
  -8 -18   0 1574.44  107.59
  -8 -18   0 1471.35   85.39
  -8 -18   0 1627.94  102.49
   8 -18   0 1710.13  129.69
  -8 -18   0 1486.35   86.59
  -8 -19   0   94.49   24.70
  -8 -19   0  141.49   35.50
   9   0   0   -0.50    4.40
   9   0   0   -2.70    4.30
   9   0   0    0.00    5.70
   9   0   0    3.30    4.40
  -9   0   0   -3.30    4.10
   9   0   0    0.30    4.50
  -9   0   0    4.20    4.90
  -9   0   0    5.90    6.90
  -9   0   0   -0.30    5.00
  -9   0   0    2.50    5.00
   9   0   0    8.70    5.50
  -9   0   0    0.90    5.90
  -9   0   0    0.30    6.20
   9   0   0    7.00    5.30
  -9   0   0    2.90    5.20
   9   0   0    0.60    5.80
  -9   1   0 1258.47   69.89
   9   1   0 1181.18   63.79
  -9   1   0 1273.57   70.59
  -9   1   0 1260.87   70.09
   9   1   0 1229.38   81.49
   9   1   0 1314.07   65.29
  -9  -1   0 1302.07   70.59
   9  -1   0 1293.87   69.19
  -9  -1   0 1308.17   77.39
  -9  -1   0 1302.77   67.89
   9   1   0 1222.08   66.29
   9   1   0 1208.98   65.09
   9  -1   0 1181.08   67.99
  -9   1   0 1228.98   76.19
  -9   1   0 1350.16   79.69
   9  -1   0 1348.67   69.39
  -9   1   0 1202.38   74.49
   9  -1   0 1238.18   69.59
  -9  -1   0 1261.37   68.19
   9  -1   0 1240.68   68.69
  -9  -1   0 1377.06   75.59
  -9  -1   0 1297.77   68.09
  -9   1   0 1212.78   70.39
   9  -1   0 1149.69   75.09
  -9  -1   0 1205.78   68.09
  -9  -1   0 1332.17   67.99
   9  -1   0 1264.67   69.69
   9   1   0 1298.67   78.59
   9  -2   0  447.46   35.60
  -9  -2   0  486.95   34.50
  -9   2   0  446.56   36.20
   9  -2   0  496.05   37.60
   9   2   0  515.65   30.00
  -9   2   0  551.94   38.60
  -9  -2   0  532.25   33.80
  -9   2   0  485.45   37.90
  -9  -2   0  515.35   33.60
  -9   2   0  552.24   38.80
   9   2   0  546.25   34.20
   9  -2   0  459.45   38.00
   9  -2   0  425.76   39.30
   9  -2   0  539.45   37.50
  -9   2   0  465.35   38.80
  -9  -2   0  504.25   42.90
  -9   2   0  436.26   36.60
   9  -2   0  483.05   43.80
   9   2   0  495.65   33.90
  -9  -2   0  488.55   40.10
  -9  -2   0  522.95   33.60
   9  -2   0  590.64   40.20
   9  -2   0  522.85   37.40
  -9  -2   0  579.24   35.20
  -9   2   0  442.66   37.90
   9   2   0  490.75   29.80
  -9  -2   0  510.85   34.10
  -9   2   0  447.36   39.20
  -9  -3   0 1000.60   53.39
   9  -3   0  831.82   59.09
  -9  -3   0  985.90   52.59
   9  -3   0  989.10   63.69
   9   3   0  982.40   47.30
  -9  -3   0  970.00   51.79
   9   3   0 1053.69   48.30
   9  -3   0  961.70   59.39
  -9   3   0  936.81   59.69
  -9   3   0  889.81   60.59
  -9   3   0  942.51   59.69
  -9  -3   0 1035.90   53.09
  -9  -3   0  946.01   65.29
  -9  -3   0  983.40   62.79
   9  -3   0  917.31   59.89
  -9   3   0  915.21   59.69
  -9  -3   0  969.60   52.59
   9   3   0 1031.90   47.40
   9   3   0 1028.60   47.50
  -9   3   0  972.00   63.29
   9  -3   0  930.71   58.49
   9  -3   0  933.31   62.49
  -9   3   0  951.70   58.99
  -9   3   0  893.81   59.79
   9  -3   0  889.41   58.19
   9  -3   0 1022.50   67.89
  -9  -3   0  936.71   52.29
  -9   3   0  978.30   61.19
   9  -4   0 1700.53   97.29
  -9   4   0 1820.02   97.09
  -9  -4   0 1827.02  102.69
  -9  -4   0 1696.53   84.09
   9  -4   0 1766.72  101.89
  -9   4   0 1637.84   94.19
   9  -4   0 1749.03   97.79
  -9  -4   0 1704.93   97.29
  -9   4   0 1727.03   92.69
  -9  -4   0 1712.13   83.59
  -9   4   0 1634.84   94.59
  -9  -4   0 1763.22   84.09
   9  -4   0 1761.92   96.29
   9  -4   0 1895.21  101.79
  -9  -4   0 1856.21   80.79
   9  -4   0 1684.13   93.99
  -9   4   0 1861.91   98.49
  -9  -4   0 1904.11   81.19
   9  -4   0 1638.84   92.99
   9  -4   0 1684.93   93.89
  -9   4   0 1698.53   94.09
  -9   4   0 1702.13   94.49
  -9  -4   0 1698.93   83.49
  -9   4   0 1720.33   98.29
  -9   5   0  155.08   22.80
  -9  -5   0  204.28   16.40
   9  -5   0  220.68   33.10
  -9  -5   0  192.28   29.60
   9  -5   0  231.68   32.30
  -9  -5   0  236.38   37.40
  -9  -5   0  190.18   16.30
  -9   5   0  263.27   30.60
  -9   5   0  217.38   29.10
   9  -5   0  173.58   26.40
   9  -5   0  169.68   27.10
   9  -5   0  211.48   29.70
  -9  -5   0  207.88   17.00
   9  -5   0  210.88   28.70
  -9   5   0  210.48   28.40
  -9   5   0  217.08   30.30
  -9   5   0  154.28   25.50
   9  -5   0  250.77   36.60
  -9   5   0  209.38   28.80
   9  -5   0  192.28   28.60
  -9  -5   0  221.88   17.00
  -9   5   0  139.99   24.20
  -9   6   0 3673.83  181.18
   9  -6   0 3596.24  180.48
   9  -6   0 3664.83  179.18
  -9  -6   0 3728.93  182.08
  -9   6   0 3906.71  181.08
  -9   6   0 3624.74  178.68
   9  -6   0 3481.75  178.08
  -9   6   0 3905.91  181.58
  -9   6   0 3638.24  178.28
  -9  -6   0 3592.54  186.08
  -9   6   0 3513.45  174.68
  -9   6   0 3515.05  172.98
   9  -6   0 3750.42  180.48
   9  -6   0 3720.93  179.18
   9  -6   0 3834.62  184.38
  -9   6   0 3526.65  177.78
   9  -6   0 3687.43  186.28
   9  -6   0 3523.25  182.58
  -9  -7   0  561.94   30.80
  -9  -7   0  629.84   31.30
   9  -7   0  603.44   48.30
   9  -7   0  594.34   47.70
  -9   7   0  566.34   46.50
  -9   7   0  591.54   48.30
  -9   7   0  606.74   47.60
  -9  -7   0  583.64   30.80
   9  -7   0  615.34   51.39
  -9  -7   0  625.94   50.19
   9  -7   0  583.04   47.70
  -9   7   0  667.43   46.10
  -9   7   0  537.85   47.20
   9  -7   0  563.74   47.30
  -9  -7   0  626.64   31.10
  -9  -7   0  560.34   51.79
   9  -7   0  551.14   48.30
  -9   7   0  576.04   42.90
   9  -8   0   41.50   19.40
   9  -8   0   29.60   15.10
   9  -8   0   26.10   14.20
  -9   8   0   42.30   15.10
   9  -8   0   14.10   11.30
   9  -8   0   35.60   14.80
  -9  -8   0   48.90   19.60
   9  -8   0   56.09   18.20
  -9   8   0   24.00   11.70
   9  -8   0   58.89   20.20
  -9   8   0   30.00   13.60
  -9   8   0   40.90   13.80
  -9   8   0   32.40   15.20
   9  -8   0   23.60   11.80
  -9  -8   0   45.10   17.10
   9  -9   0  971.80   70.29
   9  -9   0  942.41   73.49
   9  -9   0  881.81   74.49
   9  -9   0  997.00   68.49
   9  -9   0 1035.40   72.99
  -9   9   0  952.30   66.39
  -9  -9   0 1133.19   78.39
  -9   9   0  925.11   64.39
   9  -9   0 1060.09   73.59
   9  -9   0 1054.09   71.49
   9  -9   0 1044.90   71.59
  -9  -9   0  986.80   70.69
   9 -10   0  373.26   49.90
  -9 -10   0  339.87   49.40
   9 -10   0  442.66   52.19
   9 -10   0  389.26   47.80
   9 -10   0  372.66   53.49
  -9  10   0  357.96   34.60
  -9  10   0  400.36   36.50
  -9  10   0  389.76   37.40
   9 -10   0  453.85   42.40
   9 -10   0  377.36   50.49
  -9  10   0  356.96   35.60
   9 -10   0  392.56   49.10
   9 -10   0  400.56   52.49
  -9 -10   0  452.55   54.39
   9 -11   0  273.07   43.30
   9 -11   0  266.87   48.20
  -9  11   0  349.57   42.30
  -9 -11   0  279.57   46.40
  -9 -11   0  320.07   44.90
   9 -11   0  280.47   44.30
  -9  11   0  349.47   42.10
   9 -11   0  300.87   48.70
  -9  11   0  269.47   34.70
   9 -11   0  263.97   42.20
   9 -11   0  248.58   41.00
  -9  11   0  267.67   33.80
   9 -12   0  544.35   60.79
   9 -12   0  420.06   54.09
   9 -12   0  365.96   52.29
   9 -12   0  503.05   60.69
  -9  12   0  448.26   37.40
  -9  12   0  360.16   34.30
   9 -12   0  464.65   46.40
   9 -12   0  419.56   61.49
   9 -12   0  464.15   61.59
   9 -12   0  466.35   60.59
   9 -13   0   13.50   16.20
   9 -13   0   19.50   16.40
  -9  13   0    5.40    7.00
   9 -13   0   29.40   17.50
  -9 -13   0    4.40   11.70
  -9  13   0   12.20    8.50
  -9 -13   0   -2.40   11.60
   9 -13   0   17.40   16.30
   9 -13   0   11.00   16.00
   9 -13   0   -0.10   14.00
  -9  13   0   10.50    8.90
  -9  13   0   23.90   11.60
   9 -13   0    5.40   12.90
   9 -13   0    6.00   15.70
   9 -14   0  768.32   69.89
   9 -14   0  748.93   70.19
  -9 -14   0  725.83   63.99
  -9 -14   0  780.12   70.09
  -9  14   0  724.33   41.40
  -9  14   0  814.32   42.70
  -9  14   0  783.22   43.90
   9 -14   0  763.62   72.39
   9 -14   0  676.83   84.19
   9 -14   0  735.73   68.19
   9 -14   0  883.41   79.39
  -9  14   0  770.92   43.20
   9 -15   0  211.88   49.70
   9 -15   0  212.38   43.00
   9 -15   0  241.38   45.20
   9 -15   0  236.38   54.09
  -9 -15   0  220.58   43.60
  -9 -15   0  187.68   35.90
   9 -16   0  394.86   69.59
  -9 -16   0  442.46   58.19
   9 -16   0  357.06   57.99
   9 -16   0  506.35   72.29
   9 -16   0  291.67   54.19
   9 -16   0  264.37   47.20
   9 -16   0  350.96   56.39
  -9 -16   0  299.27   51.19
  -9 -17   0  372.46   52.29
   9 -17   0  225.88   51.59
  -9 -17   0  349.67   55.19
  -9 -17   0  302.77   25.20
   9 -17   0  298.07   61.19
  -9 -17   0  301.57   25.70
  -9 -18   0  158.88   37.70
   9 -18   0  114.59   40.80
  -9 -18   0  140.39   34.20
   9 -18   0  110.19   38.50
 -10   0   0  811.12   60.59
  10   0   0  832.42   60.69
 -10   0   0  857.91   53.29
  10   0   0  904.71   50.89
  10   0   0  806.52   49.80
 -10   0   0  863.91   56.79
  10   0   0  832.02   64.59
  10   0   0  869.31   50.69
 -10   0   0  872.01   60.19
 -10   0   0  723.13   50.59
 -10   0   0  826.42   52.19
 -10   0   0  720.53   56.09
 -10   0   0  875.51   52.59
  10   0   0  851.91   51.59
 -10   1   0 1586.74   88.09
 -10  -1   0 1617.04   95.49
  10   1   0 1737.93   83.49
 -10   1   0 1686.63   92.29
 -10   1   0 1722.83   91.79
 -10   1   0 1654.23   88.49
 -10   1   0 1608.74   91.89
  10  -1   0 1715.53   87.39
  10   1   0 1699.93   83.09
  10  -1   0 1574.84   87.49
  10  -1   0 1544.95   85.79
  10   1   0 1711.03   84.39
 -10  -1   0 1598.54   85.39
 -10  -1   0 1581.14   91.99
  10  -1   0 1666.03   86.49
 -10  -1   0 1731.43   86.39
  10   1   0 1704.33   82.69
 -10  -1   0 1562.84   84.89
 -10   1   0 1589.54   87.89
 -10  -1   0 1613.64   88.69
 -10   1   0 1631.04   89.49
  10  -1   0 1648.73   96.89
  10   1   0 1727.43   99.59
  10   1   0 1568.04  101.89
  10  -1   0 1696.23   87.09
 -10   1   0 1622.54   94.09
 -10  -1   0 1732.43   87.49
 -10  -1   0 1674.53   87.49
  10  -1   0 1717.73   87.59
  10  -1   0 1492.35   98.89
 -10   2   0  333.67   32.60
 -10  -2   0  378.86   35.60
  10  -2   0  329.27   30.40
  10   2   0  311.27   23.90
  10   2   0  375.76   25.40
  10  -2   0  426.16   35.60
 -10  -2   0  292.27   37.50
 -10   2   0  402.96   36.00
 -10   2   0  358.46   35.30
  10  -2   0  368.76   47.00
 -10   2   0  419.86   34.40
  10   2   0  324.87   25.50
 -10  -2   0  348.67   32.70
 -10   2   0  357.26   32.80
  10   2   0  359.26   25.50
  10  -2   0  337.07   32.00
 -10   2   0  361.46   33.70
  10  -2   0  320.27   30.00
  10  -2   0  365.06   32.40
 -10  -2   0  359.16   28.50
 -10   2   0  354.66   34.00
 -10  -2   0  373.66   28.60
  10  -2   0  401.76   33.00
  10  -2   0  364.76   36.60
 -10  -2   0  303.77   27.60
 -10  -2   0  392.26   43.30
 -10   2   0  332.27   31.80
 -10  -2   0  413.96   29.70
 -10   3   0 2579.24  136.19
  10   3   0 2776.72  122.79
  10  -3   0 2766.32  138.69
  10  -3   0 2757.02  140.69
  10   3   0 2818.42  122.39
 -10   3   0 2603.24  136.69
 -10   3   0 2668.13  136.19
 -10  -3   0 2722.83  128.69
  10   3   0 2727.53  121.99
  10   3   0 2831.42  122.39
 -10  -3   0 2760.62  128.79
 -10   3   0 2737.33  138.59
 -10  -3   0 2823.32  130.39
  10  -3   0 2623.74  135.59
  10  -3   0 2793.02  138.39
 -10   3   0 2553.24  140.09
  10  -3   0 2953.30  138.09
  10  -3   0 2659.83  135.39
 -10  -3   0 2784.92  141.19
 -10   3   0 2609.54  138.09
  10  -3   0 2842.12  148.39
 -10  -3   0 2663.23  144.29
 -10  -3   0 2710.33  128.39
 -10   3   0 2746.43  140.29
 -10   3   0 2533.35  135.79
  10  -3   0 2660.63  141.89
  10   3   0 2830.32  121.39
  10   3   0 2784.02  121.09
  10  -4   0  195.78   28.60
 -10  -4   0  194.68   20.60
 -10   4   0  167.48   27.30
  10  -4   0  181.58   30.40
 -10  -4   0  200.98   21.70
  10  -4   0  163.48   28.40
 -10  -4   0  210.28   22.00
 -10  -4   0  233.58   38.00
 -10   4   0  137.29   25.30
  10  -4   0  241.98   31.90
 -10  -4   0  195.88   21.20
 -10  -4   0  254.27   36.60
 -10   4   0  219.38   29.90
 -10   4   0  219.38   30.70
 -10   4   0  213.98   30.60
 -10  -4   0  131.19   17.90
  10  -4   0  173.28   30.30
 -10   4   0  194.38   28.40
 -10   4   0  177.68   27.30
 -10   4   0  180.18   26.30
  10  -4   0  211.68   31.00
  10  -4   0  203.68   28.70
  10  -4   0  176.08   26.90
 -10  -4   0  203.08   22.60
  10  -5   0 7658.13  346.17
 -10   5   0 7302.37  342.07
  10  -5   0 7340.77  341.17
  10  -5   0 7614.24  344.17
 -10   5   0 7563.64  344.47
  10  -5   0 7851.41  352.26
 -10   5   0 7604.24  342.77
  10  -6   0  188.08   30.50
 -10   6   0  209.88   32.40
 -10   6   0  280.67   38.90
 -10  -6   0  202.28   17.40
 -10   6   0  258.27   34.70
  10  -6   0  361.46   52.69
 -10  -6   0  240.38   36.20
 -10   6   0  150.88   27.60
 -10   6   0  186.58   27.00
  10  -6   0  271.57   36.60
 -10   6   0  206.48   31.30
 -10   6   0  278.57   38.20
  10  -6   0  188.68   34.00
 -10  -6   0  201.08   17.40
 -10  -6   0  314.67   47.30
  10  -6   0  211.68   37.30
 -10  -6   0  220.78   18.10
  10  -6   0  232.48   33.00
 -10   6   0  213.58   32.60
  10  -6   0  201.18   29.50
  10  -6   0  224.28   31.80
 -10  -6   0  203.88   17.70
 -10   7   0  620.84   52.39
 -10  -7   0  703.03   37.40
 -10  -7   0  767.42   38.10
 -10   7   0  739.53   55.79
 -10   7   0  673.93   53.29
  10  -7   0  754.62   57.09
 -10  -7   0  714.63   37.60
  10  -7   0  792.32   57.09
  10  -7   0  664.93   53.49
 -10  -7   0  607.34   53.79
  10  -7   0  628.84   56.79
 -10  -7   0  740.93   37.50
  10  -7   0  674.33   59.79
  10  -7   0  662.03   54.79
  10  -7   0  658.83   53.19
  10  -7   0  637.04   56.09
 -10   7   0  658.53   49.60
 -10   7   0  745.23   56.59
 -10  -7   0  728.93   60.59
 -10   7   0  644.74   51.89
  10  -8   0  143.09   28.00
  10  -8   0  113.69   26.70
 -10  -8   0  131.19   27.00
  10  -8   0  111.59   27.50
 -10   8   0  162.28   25.30
 -10   8   0  152.78   28.40
  10  -8   0  121.39   28.70
 -10   8   0  155.28   24.30
  10  -8   0  177.38   33.70
  10  -8   0  182.78   32.00
  10  -8   0  163.18   29.50
 -10   8   0  149.79   27.30
 -10  -8   0  151.98   31.90
  10  -8   0  273.87   45.10
 -10   9   0   85.29   21.10
 -10   9   0   68.29   17.40
  10  -9   0  115.79   30.20
 -10  -9   0  107.29   26.40
 -10  -9   0   95.59   28.90
  10  -9   0  105.49   26.30
 -10   9   0  114.69   21.70
  10  -9   0   78.09   22.50
  10  -9   0   60.29   22.00
 -10   9   0   76.29   21.40
  10  -9   0  100.29   25.20
  10  -9   0   74.29   24.10
  10  -9   0   42.10   18.10
  10  -9   0   45.40   18.10
  10 -10   0  163.58   34.30
 -10  10   0   76.19   21.10
  10 -10   0   57.09   24.90
  10 -10   0  125.19   34.20
  10 -10   0  106.39   29.80
  10 -10   0   98.39   25.70
  10 -10   0   91.39   24.50
 -10  10   0  115.89   24.20
  10 -10   0  131.39   31.50
 -10  10   0  106.99   21.70
  10 -10   0   86.69   24.90
 -10  10   0   79.09   18.60
 -10 -10   0   92.79   29.20
 -10 -10   0  158.18   36.60
  10 -11   0  968.80   81.19
  10 -11   0  909.21   71.09
 -10  11   0  854.31   62.49
  10 -11   0 1023.90   79.69
 -10 -11   0  852.01   67.89
  10 -11   0  978.40   75.09
  10 -11   0  839.02   67.79
 -10  11   0  803.72   59.99
 -10  11   0  913.41   62.39
 -10  11   0  863.31   62.29
  10 -11   0  919.21   73.39
 -10 -11   0  966.20   75.89
  10 -11   0  966.30   72.99
  10 -11   0  872.21   70.49
  10 -12   0  196.98   37.30
 -10  12   0  237.08   32.90
 -10 -12   0  224.18   37.80
  10 -12   0  227.98   39.20
  10 -12   0  223.68   44.50
  10 -12   0  222.78   40.90
 -10  12   0  245.68   32.40
  10 -12   0  254.07   43.80
 -10  12   0  233.68   32.30
 -10  12   0  241.88   35.60
 -10 -12   0  186.68   37.70
  10 -12   0  219.58   46.80
  10 -12   0  204.28   41.60
  10 -12   0  203.18   39.10
  10 -13   0 3227.58  175.88
  10 -13   0 3101.39  182.28
 -10 -13   0 3169.88  169.88
 -10 -13   0 3433.96  180.18
 -10  13   0 2884.21  151.28
  10 -13   0 3043.60  184.68
  10 -13   0 3000.80  173.98
 -10  13   0 3215.68  147.99
  10 -13   0 2965.00  184.78
 -10  13   0 3060.39  146.59
  10 -13   0 3117.79  182.38
 -10  13   0 3078.09  151.28
  10 -14   0  -11.90   10.50
 -10  14   0    2.70    8.60
 -10 -14   0   -8.90   12.70
  10 -14   0    4.70   15.60
  10 -14   0   -3.40   16.70
  10 -14   0   19.60   21.10
 -10 -14   0   -6.50   11.60
  10 -14   0  -10.40    9.70
  10 -14   0   12.70   16.80
 -10  14   0    5.50    8.80
 -10 -15   0  889.91   73.09
 -10 -15   0  952.50   79.79
  10 -15   0  937.91   80.69
  10 -15   0  909.91   80.79
  10 -15   0  812.72   80.09
  10 -15   0  982.80   89.29
  10 -15   0  822.02  100.79
  10 -15   0  964.50   82.59
 -10 -16   0   24.40   19.40
  10 -16   0   20.20   18.60
 -10 -16   0   16.20   16.40
  10 -16   0   14.50   22.80
  10 -16   0   17.10   16.30
  10 -16   0   17.50   22.70
  10 -17   0  176.38   48.00
 -10 -17   0  223.98   43.00
 -10 -17   0  211.08   43.30
  10 -17   0  191.88   49.90
  10 -18   0  -11.00   17.60
 -10 -18   0   28.60   17.20
 -10 -18   0   21.40   15.60
  10 -18   0    4.90   21.50
 -11   0   0   -2.60    5.50
 -11   0   0   -1.00    7.30
  11   0   0   -8.80    7.30
  11   0   0   -5.90    4.80
  11   0   0   -3.30    8.30
 -11   0   0    0.80    8.50
  11   0   0   -6.30    4.10
  11   0   0   -0.90    4.90
 -11   0   0   -6.40    4.60
  11   0   0   -1.60    5.20
 -11   0   0    5.50    8.10
 -11   0   0    1.80    7.10
 -11   0   0   11.80    9.50
 -11   0   0   -7.70    4.50
  11   1   0 1321.37   84.69
 -11  -1   0 1201.78   69.89
 -11  -1   0 1345.47   72.79
 -11   1   0 1337.97   80.29
 -11  -1   0 1226.48   70.39
  11  -1   0 1108.69   68.79
  11  -1   0 1278.97   72.89
  11   1   0 1260.67   88.79
  11  -1   0 1151.28   70.09
 -11   1   0 1069.39   74.39
 -11   1   0 1221.68   75.39
 -11   1   0 1208.18   72.69
 -11  -1   0 1317.37   75.29
 -11   1   0 1282.17   74.29
 -11  -1   0 1321.97   81.59
  11   1   0 1221.58   68.29
 -11   1   0 1241.78   74.19
  11   1   0 1130.99   65.19
  11   1   0 1190.98   66.09
  11  -1   0 1256.47   70.29
  11  -1   0 1321.97   88.19
 -11   1   0 1223.78   73.19
  11  -1   0 1312.97   83.19
 -11  -1   0 1398.16   79.49
 -11   1   0 1217.58   75.89
 -11  -1   0 1179.88   71.69
  11  -1   0 1074.19   67.89
  11   1   0 1222.18   67.09
  11  -1   0 1346.47   72.09
 -11  -1   0 1371.76   71.89
 -11  -2   0  502.85   39.00
  11  -2   0  496.25   46.10
 -11  -2   0  419.16   35.00
 -11   2   0  615.54   46.60
  11  -2   0  509.25   39.70
 -11   2   0  523.35   41.40
  11  -2   0  457.65   39.90
  11  -2   0  556.74   42.10
 -11  -2   0  573.54   48.20
  11   2   0  515.45   32.00
  11  -2   0  496.75   39.10
 -11   2   0  459.65   40.10
 -11  -2   0  449.86   35.00
 -11   2   0  540.45   43.90
  11  -2   0  518.55   39.60
 -11  -2   0  548.05   44.60
  11   2   0  491.45   32.40
 -11   2   0  484.65   40.80
 -11  -2   0  475.95   37.10
  11   2   0  476.75   32.90
 -11   2   0  402.76   41.00
  11  -2   0  393.66   53.29
 -11   2   0  472.65   39.70
 -11  -2   0  507.55   36.30
  11   2   0  450.95   31.10
  11  -2   0  509.25   40.30
 -11  -2   0  494.65   36.20
 -11   2   0  515.25   40.90
 -11  -3   0   23.50   13.90
 -11   3   0   32.20   12.10
  11  -3   0   26.20   12.10
  11   3   0   23.90    7.90
  11  -3   0   11.30   11.70
 -11   3   0   31.90   13.90
  11   3   0   17.20    6.50
 -11   3   0    1.30   10.00
  11   3   0   17.40    6.60
  11   3   0   23.30    7.60
 -11   3   0   18.80   13.30
 -11   3   0   22.50   12.90
  11  -3   0   27.20   12.10
 -11  -3   0   28.70   10.70
  11  -3   0   28.90   14.00
 -11  -3   0    5.80    7.20
  11  -3   0   16.10   11.80
 -11  -3   0   27.20   14.60
 -11  -3   0   31.90   14.20
  11  -3   0    2.90   11.50
 -11  -3   0   17.30   10.10
  11  -3   0    6.50    9.70
  11   3   0   34.70    8.80
 -11   3   0    6.10   10.60
 -11   3   0   -0.30   10.40
 -11  -3   0   26.90   14.00
 -11   3   0   14.70   12.10
 -11  -3   0   27.10   10.20
  11  -3   0   28.90   12.60
  11   3   0   36.30    8.50
 -11  -4   0 1713.53   98.29
  11  -4   0 1586.54  102.99
 -11  -4   0 1779.92   84.39
 -11  -4   0 1631.54   83.49
 -11   4   0 1465.85   96.09
  11  -4   0 1748.23   95.19
 -11   4   0 1579.94   93.89
  11  -4   0 1504.15   96.59
 -11  -4   0 1623.14  101.19
 -11   4   0 1484.95   93.59
 -11  -4   0 1715.83   85.49
 -11  -4   0 1684.93   83.99
  11  -4   0 1591.14   95.49
 -11   4   0 1831.52   94.89
  11  -4   0 1546.15   97.89
 -11   4   0 1715.33   95.69
  11  -4   0 1519.95   91.89
 -11   4   0 1416.06   93.59
 -11   4   0 1712.53   96.09
 -11  -4   0 1720.43   84.79
  11  -4   0 1607.84   93.59
 -11  -4   0 1689.43   83.79
 -11   4   0 1610.44   93.99
  11  -4   0 1646.04   95.49
 -11  -5   0 2589.54  126.29
  11  -5   0 2759.62  149.39
 -11   5   0 2876.11  145.89
 -11   5   0 2748.63  143.89
 -11   5   0 2767.02  145.59
 -11  -5   0 2796.12  128.49
 -11  -5   0 2735.93  145.49
  11  -5   0 2855.21  143.69
  11  -5   0 2784.92  142.59
 -11  -5   0 2584.04  127.89
 -11  -5   0 2801.42  129.09
 -11  -5   0 2678.93  128.59
  11  -5   0 2761.52  142.79
 -11   5   0 2768.12  143.39
 -11   5   0 2847.62  144.49
 -11  -5   0 2754.32  150.48
 -11  -5   0 2597.24  126.79
  11  -5   0 2566.24  150.48
  11  -5   0 2766.82  144.69
 -11   5   0 2893.81  148.49
  11  -5   0 2644.74  146.29
  11  -5   0 3136.49  150.38
  11  -6   0  851.31   64.89
  11  -6   0  760.22   65.39
  11  -6   0  872.31   62.09
 -11  -6   0  820.62   62.89
  11  -6   0  890.01   66.69
 -11  -6   0  895.81   48.40
 -11  -6   0  871.01   68.29
 -11   6   0  852.01   63.49
 -11   6   0  855.31   64.59
  11  -6   0  836.82   63.49
 -11   6   0  883.71   58.99
 -11  -6   0  987.20   48.80
  11  -6   0  832.02   62.09
 -11   6   0  860.81   62.39
  11  -6   0  826.02   68.49
 -11   6   0  896.91   61.09
 -11   6   0  737.33   60.49
  11  -6   0  780.52   60.49
  11  -7   0  240.58   41.10
  11  -7   0  209.78   36.50
 -11  -7   0  187.88   35.40
 -11  -7   0  165.68   18.50
  11  -7   0  212.28   36.00
 -11   7   0  199.68   34.40
 -11  -7   0  176.58   17.00
  11  -7   0  340.37   44.90
 -11   7   0  197.18   33.10
 -11  -7   0  183.48   17.10
 -11  -7   0  192.38   37.70
  11  -7   0  169.88   30.70
 -11   7   0  230.68   36.50
 -11   7   0  241.88   36.30
  11  -7   0  213.28   39.60
  11  -7   0  270.87   39.40
 -11  -7   0  200.78   17.20
 -11   7   0  209.78   31.40
  11  -7   0  241.38   40.90
 -11   7   0  121.69   22.20
  11  -8   0  134.29   30.20
 -11   8   0  151.38   33.70
  11  -8   0  190.88   34.10
  11  -8   0  163.28   32.40
 -11   8   0  130.39   26.10
  11  -8   0  166.88   33.90
 -11   8   0  201.38   32.60
  11  -8   0  164.08   31.20
  11  -8   0  117.49   29.00
 -11   9   0   31.60   13.80
 -11   9   0   53.79   20.00
  11  -9   0   51.99   23.60
  11  -9   0   74.99   26.40
  11  -9   0   29.00   18.30
  11  -9   0   58.99   22.40
 -11  -9   0   47.30   22.40
  11  -9   0   16.40   17.30
 -11  -9   0   41.10   18.90
  11  -9   0   45.00   20.10
 -11   9   0   37.90   15.00
 -11   9   0   38.80   19.00
  11  -9   0   55.09   21.80
  11  -9   0   65.09   24.70
 -11 -10   0   50.79   20.70
 -11 -10   0   83.99   23.10
 -11  10   0   71.69   21.20
  11 -10   0   90.39   26.20
  11 -10   0   85.89   24.20
  11 -10   0  107.09   32.40
  11 -10   0   83.89   28.00
 -11  10   0   96.89   23.40
 -11  10   0   73.69   18.00
  11 -10   0  114.19   31.00
 -11  10   0   90.09   24.50
  11 -10   0   84.89   26.60
 -11  11   0  292.57   39.10
 -11  11   0  265.67   37.20
 -11  11   0  363.16   45.50
  11 -11   0  226.78   44.90
  11 -11   0  215.18   38.70
  11 -11   0  253.47   41.70
 -11 -11   0  265.97   44.80
  11 -11   0  287.47   46.30
  11 -11   0  215.58   41.40
  11 -11   0  262.07   45.30
  11 -11   0  333.37   49.40
 -11 -11   0  255.67   45.20
 -11  11   0  221.38   36.60
  11 -11   0  263.17   43.80
  11 -12   0  604.64   69.09
  11 -12   0  595.64   76.99
  11 -12   0  678.53   62.69
 -11 -12   0  570.34   68.89
 -11  12   0  606.44   52.69
 -11  12   0  623.24   51.59
  11 -12   0  618.64   72.09
  11 -12   0  600.34   70.19
 -11 -12   0  704.83   60.79
  11 -12   0  640.04   75.39
  11 -13   0    2.40   12.50
 -11  13   0   43.90   15.30
  11 -13   0   29.00   19.40
  11 -13   0   14.00   21.00
 -11 -13   0   53.79   22.10
 -11  13   0   24.80   12.10
 -11 -13   0   36.70   22.40
  11 -13   0   31.70   19.20
  11 -13   0   15.00   19.40
  11 -13   0   27.80   18.20
 -11  13   0   29.40   13.50
 -11  14   0  431.26   37.50
  11 -14   0  406.16   63.39
 -11  14   0  413.36   32.90
 -11  14   0  447.76   34.20
  11 -14   0  500.15   74.19
 -11 -14   0  502.25   59.89
 -11  14   0  355.56   34.60
 -11 -14   0  420.06   60.99
 -11 -15   0    2.20   12.50
 -11  15   0    1.30    2.00
  11 -15   0   37.80   24.20
  11 -15   0   21.10   18.20
  11 -15   0   -6.00   20.10
  11 -15   0   51.09   30.30
 -11 -15   0   -9.30   12.30
 -11  15   0    0.20    2.10
  11 -16   0   69.49   33.20
 -11 -16   0  149.59   37.40
 -11 -16   0  108.09   30.40
  11 -16   0  182.18   45.80
  11 -17   0   63.99   33.30
  11 -17   0   77.09   37.60
 -11 -17   0  108.69   34.10
 -11 -17   0  117.99   30.20
 -12   0   0   30.00   12.80
  12   0   0   23.00   10.70
  12   0   0   26.40   10.60
 -12   0   0   26.40   14.40
 -12   0   0    7.60   11.00
 -12   0   0   28.30   14.30
  12   0   0   30.10   11.10
 -12   0   0    7.90   11.10
  12   0   0   33.70   16.20
 -12   0   0   34.70   14.60
  12   0   0   40.50   13.50
 -12   0   0   18.20   11.90
 -12   0   0   20.70   13.10
  12   0   0   48.20   23.20
 -12  -1   0  144.99   34.70
 -12  -1   0   96.29   21.70
 -12   1   0  157.78   28.20
 -12  -1   0  187.18   38.40
  12   1   0  174.68   22.90
 -12   1   0   79.29   20.90
 -12  -1   0  152.98   25.10
  12  -1   0  149.49   23.80
  12   1   0  145.49   22.20
  12  -1   0  119.79   22.00
 -12  -1   0  152.88   31.10
  12  -1   0  116.09   26.70
 -12  -1   0  149.19   26.50
 -12   1   0  112.59   24.00
  12  -1   0  140.29   21.70
  12  -1   0  146.29   23.00
  12   1   0  130.29   19.50
 -12   1   0  113.99   25.30
 -12   1   0  130.79   23.40
  12   1   0  102.19   28.50
  12   1   0  137.49   20.30
  12  -1   0  186.88   39.80
 -12   1   0  112.69   21.40
 -12  -1   0   93.59   25.40
 -12  -1   0  166.68   30.50
  12  -1   0  138.19   22.90
  12  -1   0  129.59   20.80
  12  -2   0  517.25   50.19
 -12  -2   0  556.34   46.50
 -12   2   0  510.55   52.99
 -12  -2   0  484.75   45.90
  12  -2   0  551.94   42.90
 -12  -2   0  517.35   49.50
 -12  -2   0  576.64   42.60
  12   2   0  514.85   35.60
 -12   2   0  546.45   44.90
 -12   2   0  399.66   50.69
  12   2   0  542.65   35.00
 -12   2   0  505.85   44.00
 -12   2   0  529.15   58.69
  12  -2   0  527.55   42.10
 -12  -2   0  629.14   45.80
  12   2   0  575.54   36.00
  12  -2   0  536.65   42.70
 -12   2   0  542.25   49.90
  12  -2   0  529.75   43.60
  12  -2   0  589.44   44.50
 -12  -2   0  587.34   47.00
  12  -2   0  541.95   55.09
  12  -2   0  509.15   42.80
  12   2   0  579.54   37.60
 -12   2   0  536.25   46.70
 -12   2   0  535.05   48.30
  12   3   0  640.04   36.40
  12  -3   0  636.14   51.19
  12  -3   0  577.04   53.49
 -12   3   0  646.54   52.59
  12   3   0  621.54   36.30
 -12   3   0  640.54   58.29
 -12   3   0  604.64   49.40
 -12   3   0  601.94   55.99
  12  -3   0  654.33   50.49
  12  -3   0  580.34   57.79
  12  -3   0  566.34   46.60
  12  -3   0  632.74   48.40
  12   3   0  652.13   35.50
 -12   3   0  585.64   48.00
  12  -3   0  713.73   51.69
 -12  -3   0  568.04   54.59
 -12   3   0  632.24   51.19
  12   3   0  624.94   36.90
 -12   3   0  557.54   51.39
  12  -3   0  581.24   46.70
  12   3   0  617.54   34.80
 -12  -3   0  556.24   54.99
 -12  -3   0  633.34   42.80
 -12   3   0  599.14   48.70
  12   3   0  606.74   36.20
 -12  -3   0  581.34   42.10
  12  -4   0  768.72   65.09
 -12  -4   0 1018.40   61.09
 -12   4   0  959.90   66.59
  12  -4   0  901.21   61.99
  12  -4   0 1034.70   64.59
 -12  -4   0  706.53   51.09
 -12   4   0  933.01   73.19
  12  -4   0  779.32   61.69
 -12   4   0  897.31   70.89
 -12   4   0  880.71   63.29
 -12   4   0  911.91   63.89
  12  -4   0  927.91   73.89
 -12  -4   0  858.81   54.89
 -12   4   0  799.32   64.39
 -12  -4   0  946.01   60.69
 -12  -4   0  821.12   52.09
 -12  -4   0  875.11   53.09
  12  -4   0  924.31   66.69
 -12   4   0  945.01   64.39
  12  -4   0  860.41   60.39
  12  -4   0  844.62   61.99
 -12   4   0  869.51   60.69
 -12  -5   0  488.95   36.60
  12  -5   0  534.45   47.30
 -12  -5   0  563.44   38.10
 -12   5   0  516.75   46.90
  12  -5   0  621.04   55.49
  12  -5   0  577.84   49.90
 -12  -5   0  548.05   38.90
 -12   5   0  592.84   49.30
 -12  -5   0  648.74   77.99
 -12  -5   0  508.35   37.70
 -12  -5   0  569.44   38.20
 -12  -5   0  576.94   69.49
 -12   5   0  547.65   47.60
 -12   5   0  570.94   46.30
  12  -5   0  587.74   48.70
  12  -5   0  574.14   48.70
  12  -5   0  660.63   59.89
  12  -5   0  645.54   53.99
  12  -5   0  552.04   51.89
 -12  -5   0  472.05   36.10
  12  -6   0 1202.98   81.29
  12  -6   0 1174.18   80.69
 -12   6   0 1234.28   79.79
 -12   6   0 1204.68   84.29
 -12  -6   0 1307.17   66.99
 -12  -6   0 1261.27   65.99
  12  -6   0 1277.37   84.29
  12  -6   0 1439.36   89.29
 -12  -6   0 1306.97   84.99
 -12  -6   0 1295.17   67.09
 -12  -6   0 1140.79   65.69
 -12  -6   0 1293.37   66.39
  12  -6   0 1261.57   81.59
  12  -6   0 1468.75   92.49
 -12   6   0 1204.88   82.69
 -12   6   0 1242.08   77.89
 -12  -6   0 1194.08   64.79
 -12  -6   0 1217.78   87.79
  12  -7   0  237.68   42.90
 -12  -7   0  297.07   24.00
 -12   7   0  323.77   44.40
 -12   7   0  305.27   40.90
  12  -7   0  257.97   40.70
  12  -7   0  366.46   47.10
 -12   7   0  300.57   44.10
 -12  -7   0  300.97   23.70
  12  -7   0  387.56   49.40
 -12   7   0  361.06   46.30
  12  -7   0  322.67   46.50
  12  -7   0  399.56   53.29
 -12  -7   0  342.07   47.40
 -12  -7   0  344.57   50.69
 -12   8   0  844.32   59.79
  12  -8   0  745.13   63.59
  12  -8   0  851.81   73.29
  12  -8   0  801.42   66.69
 -12  -8   0  901.51   71.79
  12  -8   0  771.82   64.39
  12  -8   0  767.02   65.79
 -12   8   0  837.52   61.19
  12  -8   0  780.42   71.09
  12  -8   0  882.81   66.69
 -12  -8   0  762.32   64.09
  12  -8   0  821.52   69.79
 -12   9   0   -2.00    2.40
 -12   9   0    0.10    5.60
 -12  -9   0   18.30   13.80
  12  -9   0  -11.00    8.90
  12  -9   0    9.50   13.90
  12  -9   0    3.10   11.70
  12  -9   0    6.50   14.50
 -12   9   0    8.50   10.20
 -12  -9   0   23.20   16.10
  12  -9   0   14.70   17.40
  12  -9   0   12.20   15.20
  12  -9   0   -2.90   11.20
 -12   9   0   -5.40    6.30
  12  -9   0   -2.90   11.00
 -12  10   0  244.08   37.90
  12 -10   0  296.67   47.70
  12 -10   0  229.68   44.60
  12 -10   0  175.88   39.80
 -12  10   0  182.68   31.60
 -12 -10   0  310.57   47.40
  12 -10   0  322.67   50.89
  12 -10   0  228.88   41.50
  12 -10   0  267.47   50.59
 -12 -10   0  345.27   56.19
 -12  11   0   32.10   16.60
 -12 -11   0   57.79   23.60
  12 -11   0   63.59   27.00
  12 -11   0   36.90   20.20
 -12  11   0   37.20   17.00
  12 -11   0   14.10   18.30
  12 -11   0    2.20   12.70
 -12 -11   0   45.80   19.90
 -12 -12   0  522.65   59.99
  12 -12   0  373.26   56.09
  12 -12   0  449.46   65.59
  12 -12   0  500.45   72.39
 -12  12   0  454.05   46.30
 -12 -12   0  483.85   65.39
  12 -12   0  486.95   62.49
 -12  12   0  488.15   46.00
  12 -13   0  455.45   88.89
 -12 -13   0  388.86   54.39
 -12  13   0  403.36   48.70
 -12  13   0  473.45   46.30
 -12  13   0  251.67   37.90
 -12 -13   0  467.35   63.99
  12 -13   0  435.96   61.39
  12 -13   0  377.26   55.59
 -12  13   0  276.67   38.70
  12 -13   0  329.97   82.59
 -12 -14   0    5.90   14.50
  12 -14   0   10.30   18.90
 -12  14   0   -1.00    8.00
  12 -14   0    2.10   14.70
  12 -14   0  -12.10    9.40
 -12 -14   0    0.40   12.80
  12 -14   0    6.80   18.10
 -12  14   0   -1.70    8.20
  12 -15   0  154.48   46.90
 -12 -15   0  135.19   34.60
 -12 -15   0  154.98   35.00
 -12  15   0  146.69   21.00
 -12  15   0  131.19   20.20
  12 -15   0  258.27   55.09
  12 -16   0   89.49   39.30
 -12 -16   0   24.60   19.80
 -12 -16   0   63.29   24.50
  12 -16   0    8.20   22.40
  12 -17   0   36.90   31.00
  12 -17   0   84.49   43.90
 -12 -17   0   29.60   19.00
 -12 -17   0   39.60   21.40
 -13   0   0    3.30    7.60
  13   0   0   -0.10    6.20
 -13   0   0    4.70    8.70
  13   0   0    7.50   12.30
 -13   0   0   -5.40    9.00
  13   0   0    2.20    6.00
  13   0   0   -6.40    5.70
  13   0   0   -3.40    6.00
 -13   0   0    2.90    9.10
 -13   0   0    8.00   10.50
 -13   0   0   -4.00    6.70
  13   0   0  -15.50    5.60
 -13   0   0    5.50    6.90
 -13   0   0    5.20    8.00
  13  -1   0  243.08   44.90
 -13  -1   0  234.58   34.40
 -13  -1   0  195.48   30.80
  13  -1   0  169.28   27.40
 -13   1   0  154.58   26.80
 -13  -1   0  248.88   33.20
 -13   1   0  197.88   30.90
 -13  -1   0  190.08   29.50
 -13   1   0  196.68   34.20
  13  -1   0  234.28   29.80
 -13   1   0  189.98   30.90
 -13  -1   0  219.08   30.80
  13   1   0  200.18   25.40
 -13  -1   0  207.48   29.80
 -13  -1   0  165.88   33.00
 -13   1   0  188.78   30.20
  13   1   0  213.18   26.20
 -13  -1   0  159.88   25.90
  13   1   0  222.38   26.40
  13   1   0  201.68   26.80
  13  -1   0  192.98   27.50
  13  -1   0  216.58   31.00
  13  -1   0  201.58   39.30
 -13   1   0  230.98   33.00
 -13   1   0  176.78   29.50
 -13   1   0  267.47   38.60
 -13   2   0 2385.66  139.49
  13  -2   0 2453.55  142.79
 -13  -2   0 2626.94  133.19
 -13  -2   0 2755.52  136.89
 -13   2   0 2615.84  135.99
 -13   2   0 2606.34  136.29
  13  -2   0 2580.34  132.09
 -13  -2   0 2538.95  130.49
  13  -2   0 2581.04  142.09
 -13  -2   0 2690.33  130.59
 -13   2   0 2422.26  134.09
 -13  -2   0 2582.34  139.79
  13  -2   0 2699.63  133.79
 -13   2   0 2507.25  139.69
  13   2   0 2579.94  124.19
 -13  -2   0 2573.34  143.89
  13  -2   0 2537.95  132.79
  13  -2   0 2571.34  132.49
  13  -2   0 2418.76  159.18
 -13   2   0 2370.96  137.09
 -13  -2   0 2504.05  129.59
  13   2   0 2621.54  123.39
  13   2   0 2627.94  121.89
 -13   2   0 2553.04  137.39
 -13  -2   0 2636.84  130.29
 -13   2   0 2579.34  136.89
  13   2   0 2594.64  122.09
 -13   3   0  141.19   27.90
 -13   3   0  173.88   31.80
  13  -3   0  160.48   42.40
 -13   3   0  153.08   28.70
  13   3   0  192.58   17.60
  13   3   0  191.78   18.20
 -13  -3   0  181.58   26.20
  13   3   0  165.28   15.80
 -13  -3   0  184.58   26.20
 -13   3   0  113.89   23.50
 -13   3   0  142.19   28.90
 -13  -3   0  164.78   23.90
 -13  -3   0  188.28   33.40
  13   3   0  167.88   16.10
  13  -3   0  171.78   30.50
  13   3   0  213.38   21.60
  13  -3   0   92.29   36.00
  13  -3   0  147.19   27.40
 -13  -3   0  192.38   28.10
 -13  -3   0  125.69   28.20
 -13  -3   0  186.68   27.40
  13   3   0  206.38   18.10
  13  -3   0  174.68   29.90
  13  -3   0  161.78   51.79
  13  -3   0  145.69   28.30
  13  -3   0  152.78   42.00
 -13   3   0  103.79   24.50
 -13  -3   0  233.28   32.20
 -13   4   0 3827.82  187.78
  13  -4   0 3699.13  190.18
 -13  -4   0 3596.54  173.98
 -13   4   0 3933.91  200.88
  13  -4   0 3883.81  205.18
 -13   4   0 4275.17  204.88
 -13  -4   0 3592.94  189.08
 -13   4   0 3676.13  187.48
  13  -4   0 3684.23  195.98
 -13  -4   0 3606.84  174.68
  13  -4   0 3960.30  189.78
 -13  -4   0 3762.92  174.38
 -13  -4   0 3471.35  177.28
 -13   4   0 3721.03  185.08
 -13  -4   0 3600.34  175.98
 -13  -4   0 3640.94  194.28
 -13   4   0 3611.14  187.78
  13  -4   0 4008.80  197.58
  13  -4   0 3478.15  183.58
  13  -4   0 3511.55  185.88
  13  -4   0 3906.51  197.38
 -13  -4   0 3537.05  173.98
  13  -5   0   -2.00    9.10
  13  -5   0   -2.60   10.00
 -13   5   0   19.70   12.50
 -13  -5   0    6.50    7.10
 -13  -5   0    4.00    7.20
 -13   5   0    9.70   10.80
 -13   5   0  -11.10    8.50
 -13  -5   0    2.20    7.30
 -13  -5   0   23.40   11.50
  13  -5   0   15.20   12.90
 -13  -5   0   -2.70    6.80
 -13   5   0    0.90    9.00
 -13  -5   0    8.30   14.20
  13  -5   0    5.00   15.40
 -13  -5   0    0.80   11.00
  13  -5   0   -0.70   11.10
  13  -5   0   19.80   14.60
 -13  -5   0   12.00    7.10
  13  -6   0 2623.64  148.79
  13  -6   0 2767.82  152.28
 -13   6   0 2707.93  143.49
  13  -6   0 2737.03  155.28
 -13  -6   0 2846.12  151.58
 -13  -6   0 2635.94  129.09
  13  -6   0 2978.30  189.48
  13  -6   0 2706.63  153.98
  13  -6   0 2651.14  159.98
 -13   6   0 2891.41  151.58
  13  -6   0 2527.55  179.28
 -13  -6   0 2721.63  155.48
 -13   6   0 2905.71  148.09
 -13  -6   0 2627.74  129.89
 -13   6   0 2813.82  148.99
 -13  -6   0 2739.43  130.29
  13  -6   0 2594.84  146.29
 -13  -6   0 2624.84  129.89
  13  -7   0  152.18   34.60
 -13   7   0  169.78   33.90
 -13  -7   0  166.58   32.80
  13  -7   0  140.69   31.70
  13  -7   0  120.09   30.10
 -13  -7   0  160.68   20.60
 -13  -7   0  137.39   20.00
  13  -7   0  166.38   37.40
 -13   7   0  239.88   39.40
  13  -7   0  172.28   32.20
  13  -7   0  163.58   32.70
 -13  -7   0  172.98   35.30
  13  -7   0  182.18   35.00
 -13   7   0  164.58   29.50
 -13   7   0  159.48   31.10
  13  -7   0  157.18   30.40
 -13  -8   0   16.90   15.60
 -13   8   0   59.89   20.40
 -13  -8   0   21.50   16.20
  13  -8   0    2.50   11.70
  13  -8   0   44.00   22.10
  13  -8   0   34.70   15.60
  13  -8   0    5.90   11.90
  13  -8   0   33.80   16.40
 -13   8   0   38.10   17.60
  13  -8   0   16.20   16.90
  13  -9   0  253.27   43.00
 -13  -9   0  281.07   48.70
  13  -9   0  212.38   42.00
  13  -9   0  230.78   51.69
 -13   9   0  330.77   44.60
  13  -9   0  216.28   53.79
  13  -9   0  206.28   37.70
 -13  -9   0  252.17   41.10
  13  -9   0  172.48   39.90
 -13   9   0  209.18   35.70
  13 -10   0   49.10   21.20
  13 -10   0   49.70   21.90
 -13  10   0   48.00   18.50
  13 -10   0   62.19   26.50
 -13  10   0   35.40   16.60
 -13 -10   0   48.50   19.60
  13 -10   0   56.09   25.60
 -13 -10   0   35.00   19.30
 -13  11   0  568.04   49.50
 -13  11   0  498.95   49.00
 -13 -11   0  499.85   59.09
  13 -11   0  426.06   68.59
  13 -11   0  418.46   58.89
  13 -11   0  482.35   62.79
  13 -11   0  463.45   66.99
 -13 -11   0  478.45   64.49
 -13  12   0 1034.50   77.89
  13 -12   0  973.90  131.49
 -13 -12   0 1054.69   82.79
  13 -12   0  982.60  130.79
  13 -12   0 1421.36  172.28
  13 -12   0 1368.06  163.98
 -13  12   0 1162.08   78.89
 -13 -12   0 1191.58   91.29
 -13 -13   0  164.68   35.40
 -13  13   0  152.08   32.70
  13 -13   0  172.08   44.50
  13 -13   0  151.48   45.40
 -13  13   0  221.38   39.80
 -13 -13   0  238.98   47.60
 -13  14   0 1216.78   72.69
 -13 -14   0 1250.57   96.49
  13 -14   0 1305.47  113.89
  13 -14   0 1297.37  109.39
 -13 -14   0 1260.17   91.29
 -13  14   0 1156.38   72.29
 -13  15   0    3.50    8.70
  13 -15   0   -5.10   15.90
 -13  15   0   -4.90    6.70
  13 -15   0  -33.10   10.80
 -13 -15   0   -9.90   10.50
 -13 -15   0    3.40   15.50
 -13 -16   0  209.98   43.20
  13 -16   0  192.98   54.89
 -13 -16   0  266.37   45.40
  13 -16   0  192.18   51.29
  14   0   0  562.94   44.10
  14   0   0  698.63   48.30
  14   0   0  491.95   66.99
 -14   0   0  572.24   51.59
 -14   0   0  537.85   47.30
 -14   0   0  531.75   47.40
  14   0   0  635.04   60.99
 -14   0   0  551.34   49.90
 -14   0   0  634.34   49.10
 -14   0   0  576.84   48.20
 -14   0   0  575.04   53.79
 -14   0   0  685.73   55.59
 -14   1   0  151.28   31.40
 -14  -1   0  168.08   28.20
 -14   1   0  159.28   29.10
 -14   1   0  150.48   28.70
 -14  -1   0  127.29   26.50
 -14  -1   0  115.89   25.10
 -14  -1   0  138.69   26.60
  14   1   0  126.99   21.00
 -14  -1   0  224.08   30.30
  14  -1   0  134.49   24.60
  14  -1   0  115.99   22.10
  14   1   0  193.48   24.80
 -14   1   0  169.18   29.70
 -14  -1   0  116.99   23.80
 -14   1   0  149.88   29.80
  14   1   0  133.29   22.20
 -14  -1   0  190.18   32.40
 -14   1   0  153.78   31.70
 -14  -1   0  168.28   27.60
  14   1   0  154.18   23.00
 -14  -2   0  417.56   40.10
 -14  -2   0  376.36   36.00
 -14  -2   0  377.56   46.40
  14   2   0  413.96   32.90
  14   2   0  411.66   33.30
 -14   2   0  488.25   52.99
  14  -2   0  406.86   38.30
  14  -2   0  399.86   37.80
 -14  -2   0  480.55   39.90
 -14   2   0  443.96   51.69
 -14   2   0  556.04   60.69
 -14  -2   0  303.27   37.70
 -14  -2   0  384.26   36.80
 -14   2   0  406.06   46.90
 -14   2   0  526.25   62.19
  14  -2   0  427.56   39.30
  14   2   0  380.96   30.30
 -14   2   0  458.05   53.79
 -14   2   0  417.56   47.10
 -14  -2   0  372.56   44.90
  14  -2   0  402.06   38.30
 -14  -2   0  379.56   48.90
 -14   2   0  398.66   48.10
  14   2   0  434.36   31.70
 -14  -3   0  632.64   58.99
  14  -3   0  647.44   51.79
 -14  -3   0  619.94   49.50
 -14  -3   0  681.63   48.70
  14  -3   0  606.44   50.39
 -14  -3   0  711.83   49.00
  14  -3   0  580.64   50.89
  14   3   0  611.14   39.60
 -14   3   0  600.14   53.59
 -14   3   0  596.64   52.99
 -14   3   0  633.54   53.59
 -14   3   0  639.94   55.89
 -14   3   0  675.53   56.79
 -14   3   0  562.64   54.49
 -14  -3   0  755.62   59.59
  14   3   0  639.14   39.70
  14   3   0  653.23   41.00
 -14  -3   0  652.63   48.50
  14   3   0  633.34   38.90
 -14  -3   0  703.23   53.29
 -14   3   0  603.44   53.39
  14  -3   0  638.24   53.09
 -14   3   0  556.54   55.69
 -14  -3   0  689.13   49.50
  14  -4   0  -13.40    6.30
 -14  -4   0    8.80   10.00
 -14  -4   0   -1.20    6.90
 -14   4   0   12.40   12.90
  14  -4   0    8.50   13.30
 -14  -4   0    5.00    7.30
 -14   4   0    4.30   11.70
  14  -4   0    0.00    9.70
  14  -4   0    2.70   10.00
 -14  -4   0   22.10    9.70
 -14  -4   0   15.10   14.30
 -14  -4   0   19.90   12.40
 -14  -4   0   14.80   13.60
 -14   4   0    8.90    9.80
  14  -4   0   10.10   11.70
 -14   4   0    0.50   11.40
  14  -4   0   -0.30    9.30
 -14  -4   0   -0.60    7.10
 -14   4   0   -5.30    9.30
 -14   4   0    8.70   11.60
 -14  -5   0  890.31   72.09
  14  -5   0  770.02   64.79
  14  -5   0  822.92   63.39
  14  -5   0  784.62   70.19
 -14  -5   0  909.01   68.59
  14  -5   0  862.91   64.39
 -14  -5   0  802.22   52.29
 -14  -5   0  797.92   56.49
  14  -5   0  776.42   64.19
 -14  -5   0  742.33   53.69
 -14   5   0  730.33   61.79
 -14   5   0  959.10   68.09
 -14  -5   0  871.21   53.89
  14  -5   0  746.03   74.39
 -14   5   0  858.41   62.59
 -14   5   0  834.82   66.19
  14  -5   0  689.53   59.99
 -14  -5   0  821.82   53.39
  14  -5   0  746.43   66.09
 -14  -5   0  818.22   53.49
 -14  -6   0  194.48   25.10
 -14  -6   0  241.98   29.60
  14  -6   0  130.99   29.10
 -14  -6   0  165.78   23.10
  14  -6   0  247.18   41.40
  14  -6   0  256.87   44.40
 -14   6   0  256.77   40.40
 -14  -6   0  142.89   32.10
 -14   6   0  129.19   26.50
 -14   6   0  240.18   39.80
 -14  -6   0  272.27   32.80
 -14   6   0  145.49   27.00
  14  -6   0  232.68   37.80
 -14  -6   0  225.38   40.20
  14  -7   0   22.00   16.40
  14  -7   0   19.40   15.50
  14  -7   0    6.30   15.70
 -14  -7   0   24.40   12.10
 -14  -7   0   14.30   12.00
 -14   7   0   18.20   13.90
 -14   7   0   27.40   14.80
  14  -7   0    1.40   14.30
 -14  -7   0   64.79   24.90
 -14  -7   0   29.40   18.20
 -14   8   0  150.48   28.80
  14  -8   0  256.07   47.30
  14  -8   0  230.08   41.40
 -14  -8   0  264.07   44.70
  14  -8   0  342.37   49.80
 -14   8   0  195.98   35.90
  14  -8   0  298.37   47.80
 -14  -8   0  162.88   33.80
  14  -9   0    3.30   18.20
 -14   9   0   31.80   16.90
 -14  -9   0   -3.90    5.90
 -14  -9   0   19.20   17.50
 -14  -9   0    7.70    7.20
 -14   9   0    6.50   11.00
 -14  -9   0  -10.50   13.70
  14  -9   0   11.80   16.40
  14 -10   0  527.65   71.69
 -14  10   0  254.97   41.50
 -14 -10   0  394.06   59.89
  14 -10   0  439.26   62.09
 -14  10   0  259.17   38.30
 -14 -10   0  416.86   56.89
 -14 -11   0  241.38   45.70
  14 -11   0  173.28   45.10
 -14  11   0  195.08   39.50
 -14 -11   0  237.18   42.00
  14 -11   0  249.48   49.30
 -14  11   0  221.08   38.40
 -14  12   0   17.30   14.50
 -14 -12   0    7.10   14.90
  14 -12   0   57.69   30.70
 -14  12   0  -15.30    7.50
 -14 -12   0   14.60   19.20
  14 -12   0   72.89   30.50
  14 -13   0  159.28   45.30
  14 -13   0  153.88   45.90
 -14  13   0  266.17   42.90
 -14 -13   0  317.17   55.09
 -14 -13   0  228.48   44.60
 -14  13   0  252.27   42.50
 -14  14   0   60.89   17.70
 -14 -14   0   51.79   25.80
  14 -14   0   78.19   35.80
  14 -14   0   53.79   31.30
 -14  14   0   54.89   16.50
 -14 -14   0   75.59   27.90
  14 -15   0  196.68   51.99
 -14 -15   0  232.38   42.60
 -14  15   0  213.28   29.30
 -14  15   0  244.98   31.00
 -14 -15   0  277.47   52.09
  14 -15   0  225.98   55.29
 -14 -16   0   48.10   26.30
 -14 -16   0   52.99   24.30
 -15   0   0  -11.80    5.00
 -15   0   0   -5.10    9.70
 -15   0   0   14.50   14.30
 -15   0   0   12.90   12.60
 -15   0   0    4.50    9.20
 -15   0   0   -8.10    7.40
 -15   0   0    4.20    9.10
 -15   0   0    9.20    9.60
 -15   1   0 5257.17  276.17
 -15  -1   0 5842.32  284.87
 -15   1   0 6008.60  283.67
 -15  -1   0 5902.41  280.47
 -15  -1   0 5906.61  272.17
 -15   1   0 5782.42  282.47
 -15  -1   0 6004.20  271.57
 -15   1   0 5746.02  273.57
 -15  -1   0 5496.95  318.27
 -15   1   0 5729.53  274.57
 -15  -1   0 6037.90  273.67
 -15   1   0 5805.82  275.77
 -15  -1   0 5922.61  271.87
 -15  -1   0 5136.09  293.77
 -15   1   0 5856.51  274.77
 -15  -2   0    3.30    9.70
 -15   2   0    2.60   10.50
 -15  -2   0    1.80   10.30
  15   2   0   -0.70    1.50
 -15   2   0  -14.20    8.10
  15   2   0    0.00    2.50
 -15   2   0   -4.80    9.90
 -15   2   0    1.80   10.40
 -15  -2   0   -3.90    9.70
  15   2   0    3.20    7.80
 -15   2   0  -10.60    8.10
 -15  -2   0   -6.70    8.80
 -15  -2   0    4.90    8.70
 -15  -2   0    6.80   11.70
 -15  -2   0   -7.90    8.20
  15   2   0   -0.40    7.70
 -15  -2   0   -1.40    6.90
 -15   2   0   -0.70    9.40
 -15   2   0   -7.70    9.90
 -15   2   0  -21.30    7.30
  15   2   0    1.00    6.20
  15   3   0 1800.22   93.89
  15   3   0 1753.22   90.79
  15   3   0 1630.14   87.39
 -15  -3   0 2064.79  103.89
 -15  -3   0 1729.03  100.99
 -15  -3   0 1841.52  106.09
 -15   3   0 1762.22  108.79
 -15  -3   0 1825.22  108.19
 -15  -3   0 1892.71  103.29
 -15   3   0 1935.91  111.49
  15  -3   0 1824.12  106.69
  15   3   0 1923.31   95.39
 -15   3   0 1902.11  110.89
 -15   3   0 1935.91  114.99
  15  -3   0 1790.02  105.89
 -15   3   0 1739.23  109.99
 -15  -3   0 1797.22  102.19
  15   3   0 1918.61  100.69
  15   3   0 1816.12   92.19
 -15  -3   0 2094.89  122.19
 -15  -3   0 1915.11  114.69
  15   3   0 1941.41   99.39
 -15   3   0 1829.22  110.29
 -15  -4   0    3.40   10.30
 -15  -4   0   -3.70    9.60
 -15   4   0  -18.30   11.50
 -15   4   0   11.60   12.30
 -15   4   0   12.70   12.20
  15  -4   0   -3.80   11.80
 -15  -4   0   11.00   12.60
  15  -4   0   30.10   17.20
 -15  -4   0    4.60    9.80
 -15  -4   0   18.60   15.50
 -15   4   0   -8.70   13.10
 -15  -4   0    1.90   12.30
 -15  -4   0   -8.00    9.10
 -15  -4   0    9.50   11.10
 -15   5   0  277.57   40.10
 -15  -5   0  302.57   39.20
 -15  -5   0  250.97   30.80
 -15   5   0  339.17   50.09
 -15  -5   0  267.97   48.00
  15  -5   0  297.77   45.30
  15  -5   0  268.77   43.80
 -15  -5   0  195.68   36.60
 -15   5   0  265.67   43.00
 -15  -5   0  272.87   35.00
 -15   5   0  256.37   42.30
 -15  -5   0  221.68   30.10
 -15  -6   0   31.40   13.70
 -15  -6   0   87.19   27.90
  15  -6   0   79.69   26.80
 -15   6   0   61.19   23.60
 -15  -6   0   84.09   24.30
  15  -6   0   81.89   25.90
 -15   6   0   51.19   21.10
 -15   6   0   78.39   26.00
 -15   6   0   58.99   21.60
 -15  -6   0   40.30   14.30
  15  -7   0  577.24   68.59
 -15  -7   0  577.14   44.70
 -15  -7   0  608.44   43.80
 -15  -7   0  595.24   69.89
 -15   7   0  561.34   53.49
 -15   7   0  472.65   48.30
 -15  -7   0  543.05   68.59
  15  -7   0  461.45   63.59
 -15  -8   0   90.29   18.60
 -15  -8   0  125.59   31.10
 -15   8   0   73.99   23.80
  15  -8   0   81.89   29.50
 -15  -8   0  105.19   31.00
 -15   8   0  139.29   33.30
  15  -8   0   99.79   29.90
 -15  -8   0   64.39   16.90
 -15   9   0 4070.29  212.58
 -15   9   0 4067.09  215.28
 -15  -9   0 4124.69  227.38
  15  -9   0 4548.35  237.88
  15  -9   0 4280.77  230.48
 -15  -9   0 4343.17  223.08
 -15 -10   0   68.79   27.00
 -15 -10   0   26.50   10.40
 -15  10   0   34.80   17.80
 -15  10   0   45.30   17.70
 -15 -10   0   32.80   10.00
  15 -10   0   49.40   25.50
 -15 -10   0   65.39   24.00
  15 -10   0   33.30   24.60
 -15 -11   0  572.64   69.59
 -15 -11   0  436.26   62.09
 -15  11   0  431.86   57.79
  15 -11   0  415.76   70.19
 -15  11   0  531.65   50.59
  15 -11   0  381.36   62.29
 -15 -12   0    2.30   16.10
  15 -12   0  -10.20   16.00
 -15 -12   0  -11.00   12.50
  15 -12   0  -25.80   13.70
 -15 -13   0   10.80   16.30
 -15  13   0    9.90   15.40
 -15  13   0  -15.00    6.90
 -15 -13   0    0.10   15.50
  15 -13   0   19.60   24.10
  15 -13   0  -12.20   16.60
  15 -14   0  -15.50   15.50
 -15 -14   0   19.70   20.80
 -15 -14   0   28.20   21.60
 -15  14   0    6.40   13.60
  15 -14   0   -9.80   15.60
  15 -15   0  484.85   81.19
  15 -15   0  402.06   75.69
 -16   0   0 2593.74  137.09
 -16   0   0 2490.35  136.89
 -16   0   0 2173.68  131.99
 -16   0   0 2477.25  141.09
 -16   0   0 2479.65  135.19
 -16   0   0 2632.34  147.39
 -16   0   0 2424.36  152.78
 -16   0   0 2518.25  150.58
 -16  -1   0   48.90   17.60
 -16   1   0   24.40   13.80
 -16  -1   0   52.39   21.90
 -16   1   0   20.60   14.50
 -16  -1   0   53.99   20.40
 -16   1   0   34.90   18.20
 -16   1   0   37.80   18.30
 -16   1   0   33.20   19.10
 -16  -1   0   18.60   16.10
 -16   1   0   33.70   15.70
 -16  -1   0   21.80   14.90
 -16  -1   0   27.90   16.00
 -16  -1   0   19.30   14.50
 -16  -1   0   45.10   23.70
 -16  -2   0 1197.98   81.39
 -16   2   0 1048.80   78.59
 -16  -2   0 1034.50   73.69
 -16  -2   0 1158.28   75.99
  16   2   0 1190.08   68.39
 -16   2   0 1182.78   83.09
 -16  -2   0 1109.39   81.29
  16   2   0 1216.68   68.49
 -16   2   0 1152.98   84.89
 -16   2   0 1208.08   83.39
 -16  -2   0 1177.78   75.89
 -16  -2   0 1257.07   86.69
 -16  -2   0 1232.48   89.89
 -16  -2   0 1183.98   77.29
 -16  -3   0  110.09   24.00
 -16   3   0  134.09   29.40
 -16   3   0   57.09   23.90
  16   3   0  199.88   21.30
  16   3   0  215.08   24.30
 -16  -3   0  208.18   36.90
 -16  -3   0  117.39   25.20
  16  -3   0  170.48   32.80
 -16  -3   0   77.29   24.20
 -16   3   0   93.79   27.90
  16   3   0  157.58   20.70
 -16  -3   0  185.08   32.90
 -16  -3   0  117.69   23.70
 -16  -3   0  103.89   26.50
  16  -3   0  147.39   30.10
  16   3   0  134.19   17.50
 -16  -3   0  115.69   24.30
 -16   3   0  115.69   28.80
 -16   4   0  482.85   58.09
 -16  -4   0  469.65   64.09
 -16  -4   0  511.45   84.79
  16  -4   0  448.96   54.29
 -16  -4   0  421.36   39.10
 -16   4   0  491.35   59.39
 -16  -4   0  449.66   76.19
 -16  -4   0  547.05   65.89
 -16  -4   0  442.06   40.50
  16  -4   0  423.56   51.29
 -16   4   0  466.95   56.39
 -16   4   0  513.45   51.29
  16  -5   0   13.80   15.60
  16  -5   0   34.60   20.00
 -16   5   0   19.00   17.60
 -16  -5   0    4.20   13.20
 -16   5   0    1.80   14.90
 -16  -5   0   15.00   12.40
 -16  -5   0   49.10   20.70
 -16  -5   0   17.20   16.80
 -16   5   0   46.10   21.30
 -16   5   0   20.00   14.20
  16  -6   0  813.62   69.59
 -16  -6   0  705.43   57.09
 -16  -6   0  793.72   68.69
 -16  -6   0  762.42   56.29
 -16  -6   0  658.23   67.39
 -16   6   0  841.32   68.29
  16  -6   0  876.91   73.19
 -16   6   0  755.72   63.49
 -16   7   0   43.90   19.20
 -16   7   0   77.19   25.00
  16  -7   0   63.99   27.50
 -16  -7   0   77.79   19.90
  16  -7   0   83.19   27.50
 -16  -7   0   84.99   20.40
 -16  -7   0   51.29   21.40
 -16  -7   0   55.59   23.00
 -16  -8   0 2294.27  119.99
 -16   8   0 2210.08  134.69
 -16  -8   0 2122.19  120.59
  16  -8   0 2222.18  143.29
 -16  -8   0 2432.46  147.59
  16  -8   0 2292.27  147.79
 -16  -8   0 2497.35  142.89
 -16   8   0 2324.67  133.89
 -16  -9   0   83.79   30.70
 -16   9   0   67.49   23.40
 -16  -9   0   72.29   16.10
  16  -9   0  113.29   33.50
  16  -9   0   63.79   29.60
 -16  -9   0   75.59   26.00
 -16  -9   0   71.39   18.20
 -16   9   0  122.29   31.20
 -16 -10   0 2007.60  123.19
 -16  10   0 1852.01  116.99
 -16 -10   0 1676.93   95.19
 -16 -10   0 1685.13   93.69
 -16 -10   0 1780.02  124.09
 -16  10   0 1821.62  113.49
 -16  11   0   33.00   19.00
 -16 -11   0   53.29   28.40
 -16 -11   0   37.80   13.70
 -16 -11   0   71.99   27.00
 -16 -11   0   47.00   13.50
  16 -11   0   53.09   28.90
 -16  11   0   10.70   17.30
  16 -11   0   85.79   35.70
 -16 -12   0  369.86   29.90
 -16  12   0  381.26   53.49
  16 -12   0  330.37   62.19
 -16 -12   0  313.27   58.69
 -16  12   0  243.88   40.10
 -16 -12   0  456.75   62.69
  16 -12   0  289.97   59.29
 -16 -12   0  322.37   29.30
  16 -13   0   11.30   25.60
  16 -13   0   35.10   27.80
 -16 -13   0  -14.80   14.90
 -16 -13   0   16.80   23.90
 -16  13   0   -4.60   13.10
 -16  13   0    8.90   16.20
 -16 -14   0   63.89   31.30
 -16 -14   0   34.80   22.40
  16 -14   0   12.90   27.40
 -16  14   0   91.59   25.80
  16 -14   0  107.89   38.50
 -16  14   0   27.10   18.00
 -17   0   0   -7.10   10.80
 -17   0   0    3.20   11.40
 -17   0   0   -2.20    8.50
 -17   0   0    8.20   13.20
 -17  -1   0   66.39   25.30
 -17  -1   0   64.59   21.40
 -17   1   0   72.59   25.50
 -17   1   0   83.39   24.00
 -17   1   0   69.99   23.00
 -17   1   0   54.59   23.80
 -17  -1   0   82.69   24.20
 -17  -1   0  113.19   27.60
 -17   2   0  328.87   49.20
 -17   2   0  298.67   44.70
 -17  -2   0  351.86   57.29
 -17  -2   0  274.77   38.80
 -17   2   0  277.77   43.20
 -17  -2   0  268.57   45.90
 -17  -2   0  270.87   38.40
 -17   2   0  307.87   46.70
  17   3   0   32.30    9.70
 -17  -3   0    1.40   11.00
 -17  -3   0    5.30    9.30
 -17   3   0    3.90   13.40
 -17   3   0   -7.40   10.40
 -17  -3   0   35.80   21.40
 -17  -3   0   14.90   15.20
 -17   3   0   16.70   15.70
  17   3   0   15.90    7.50
 -17  -3   0   11.10   13.30
 -17   3   0    1.60   11.70
 -17  -3   0   10.20   13.90
 -17   4   0 4128.89  218.28
  17  -4   0 4546.85  222.08
 -17   4   0 3971.10  216.38
 -17   4   0 4283.47  215.88
 -17  -4   0 3846.72  210.38
  17  -4   0 4450.85  220.38
 -17   4   0 4030.90  214.68
 -17  -4   0 4355.06  220.78
 -17  -4   0 3894.51  208.48
 -17  -4   0 4163.98  224.58
 -17   5   0   23.80   15.40
  17  -5   0   28.10   17.80
  17  -5   0   14.00   14.30
 -17  -5   0   18.90   19.00
 -17  -5   0   17.20   13.70
 -17  -5   0    9.80   11.10
 -17   5   0    3.20   12.00
 -17  -5   0   26.70   18.60
 -17  -6   0  135.59   28.90
 -17  -6   0  117.89   30.90
 -17  -6   0   90.69   23.00
  17  -6   0  132.09   32.50
 -17  -6   0   77.19   28.20
 -17   6   0   96.59   26.00
 -17   6   0   59.29   20.50
  17  -6   0  136.59   34.00
 -17   7   0  182.78   37.70
 -17   7   0  208.78   41.50
  17  -7   0  116.69   34.30
  17  -7   0  122.99   34.80
 -17  -7   0  234.18   42.20
 -17  -7   0  165.58   40.90
 -17  -8   0  165.88   40.30
 -17  -8   0  100.19   29.00
 -17   8   0   61.59   22.20
 -17  -8   0  111.19   24.70
  17  -8   0   61.09   27.10
 -17  -8   0  107.79   22.60
 -17   8   0   79.19   26.80
  17  -8   0   79.79   30.50
  17  -9   0  149.88   40.00
 -17   9   0  106.69   32.10
 -17   9   0  151.98   36.70
 -17  -9   0   66.19   20.40
 -17  -9   0  140.19   35.40
 -17  -9   0  108.49   23.50
 -17  -9   0  101.19   34.00
  17  -9   0  118.29   37.10
 -17 -10   0   -6.20   13.30
  17 -10   0   14.50   22.40
 -17 -10   0   31.50   13.00
 -17 -10   0   17.20   17.80
 -17 -10   0   29.90   12.30
  17 -10   0   40.00   26.20
 -17  10   0   36.00   18.60
 -17  10   0    1.10   11.90
 -17 -11   0   41.60   35.00
 -17 -11   0   14.60   11.40
 -17  11   0    0.30   10.70
  17 -11   0   15.80   23.80
  17 -11   0    4.50   20.20
 -17 -11   0   18.00   11.30
 -17 -11   0   31.50   27.10
 -17  11   0   25.10   15.80
 -17  12   0  244.78   44.50
 -17 -12   0  385.86   64.59
 -17  12   0  320.97   50.09
  17 -12   0  305.07   58.39
 -17 -12   0  427.06   60.19
  17 -12   0  383.96   69.79
 -17  13   0  -16.00    8.30
  17 -13   0   28.70   28.60
 -17  13   0   -4.50   13.00
  17 -13   0    6.80   24.10
 -17 -13   0   -0.30   14.90
 -17 -13   0   46.30   26.50
 -18   0   0  378.36   53.59
 -18   0   0  241.18   42.80
 -18   0   0  311.07   47.50
 -18   0   0  373.16   49.10
 -18   1   0  420.86   61.79
 -18  -1   0  368.06   52.49
 -18   1   0  478.45   55.99
 -18  -1   0  402.46   49.70
 -18   1   0  383.56   49.00
 -18   1   0  375.26   51.79
 -18  -1   0  310.87   44.30
 -18  -1   0  358.56   46.00
  18   1   0  409.66   38.20
 -18  -2   0  208.98   40.70
  18   2   0  154.08   25.20
 -18   2   0  271.47   50.19
 -18   2   0  209.08   41.30
 -18   2   0  209.08   41.10
  18   2   0  129.69   23.40
 -18  -2   0  183.78   37.20
 -18   2   0  148.69   33.10
  18   3   0 1499.85   75.09
  18   3   0 1514.95   74.99
 -18  -3   0 1660.73  109.09
 -18   3   0 1574.84  107.39
 -18  -3   0 1472.35  109.09
 -18   3   0 1466.15  101.89
 -18   4   0  141.09   30.30
 -18  -4   0  190.58   41.30
 -18  -4   0  250.57   49.80
 -18   4   0  159.08   35.10
 -18   5   0 2073.49  133.99
  18  -5   0 2100.69  130.89
 -18  -5   0 2158.38  136.49
 -18  -5   0 2387.26  145.99
  18  -5   0 2129.29  131.49
 -18   5   0 2262.67  133.59
  18  -6   0   61.79   26.40
 -18   6   0   69.59   35.80
 -18  -6   0  106.09   31.40
  18  -6   0   49.99   23.50
 -18  -6   0   36.40   19.80
 -18  -7   0  502.75   59.69
 -18  -7   0  564.84   66.49
  18  -7   0  530.75   69.19
 -18  -7   0  506.35   66.69
 -18   7   0  455.95   60.79
  18  -7   0  402.46   60.79
 -18  -7   0  464.05   65.49
 -18   7   0  489.35   61.79
 -18  -8   0   29.60   20.70
  18  -8   0   10.30   21.80
 -18  -8   0   10.00   12.40
 -18   8   0   34.40   21.00
 -18   8   0   24.70   19.10
 -18  -8   0   11.20   16.00
 -18  -8   0   23.40   23.00
  18  -8   0   49.20   28.10
 -18   9   0   35.10   19.30
  18  -9   0   35.00   25.20
 -18  -9   0   -2.90   22.90
 -18  -9   0  100.99   22.70
 -18  -9   0   71.99   38.60
 -18  -9   0   71.79   20.80
 -18   9   0   44.30   22.60
  18  -9   0   35.20   24.90
 -18  10   0   14.30   15.80
 -18 -10   0   39.50   22.40
  18 -10   0   -7.40   19.70
 -18 -10   0   28.40   15.30
 -18 -10   0    9.20   11.90
 -18  10   0   27.70   19.70
  18 -10   0   20.20   21.90
 -18 -10   0   22.00   20.60
  18 -11   0  395.36   67.99
 -18 -11   0  332.67   54.79
  18 -11   0  289.17   57.29
 -18  11   0  209.68   39.30
 -18 -11   0  385.46   64.49
 -18  11   0  244.58   41.60
  18 -12   0   37.50   29.90
 -18  12   0   39.00   20.90
 -18  12   0   17.00   16.10
 -18 -12   0   11.20   17.40
  18 -12   0    8.00   22.90
 -18 -12   0   43.80   26.70
 -19   0   0   -7.80   10.60
 -19   0   0  -10.00   10.50
 -19  -1   0   83.89   27.90
 -19   1   0   40.80   27.20
 -19   1   0   67.99   32.10
 -19  -1   0   87.79   28.60
  19   2   0   86.09   18.90
 -19  -2   0   97.49   32.60
  19   2   0   89.99   17.60
  19   2   0   96.69   20.70
 -19  -2   0  103.99   35.10
  19   2   0  102.69   19.40
 -19   3   0   -3.40   11.80
 -19  -3   0    4.50   15.30
  19   3   0   23.90    9.40
  19   3   0   10.70    7.80
  19   3   0   11.10    7.70
 -19  -3   0   -9.20   12.30
 -19   3   0   33.00   20.70
  19   3   0   20.30    9.80
 -19   4   0  179.58   35.20
 -19  -4   0  228.98   69.29
 -19   4   0  227.28   46.50
 -19  -4   0  155.18   56.19
 -19  -5   0   12.90   28.40
 -19  -5   0   22.60   28.40
 -19   5   0   23.80   18.90
  19  -5   0   45.50   21.40
 -19   5   0   42.30   21.60
  19  -5   0   52.79   23.80
 -19  -6   0  273.57   50.79
 -19   6   0  133.79   34.10
  19  -6   0  102.89   32.00
 -19  -6   0  102.49   35.10
 -19   6   0  102.99   33.20
  19  -6   0  133.29   35.50
  19  -7   0  131.09   37.20
 -19   7   0  152.78   36.60
 -19  -7   0  129.89   37.20
 -19  -7   0  100.29   34.30
  19  -7   0  109.19   34.10
 -19   7   0  105.29   32.30
 -19  -8   0   19.40   17.70
  19  -8   0   17.70   21.60
 -19  -8   0   -6.30   13.90
 -19   8   0   40.10   21.00
 -19   8   0   23.50   18.40
  19  -8   0   36.80   23.30
 -19  -9   0  121.29   35.00
 -19   9   0  102.99   32.60
  19  -9   0   39.70   25.80
 -19  -9   0   76.99   28.80
  19  -9   0   87.79   35.70
 -19   9   0   79.29   27.40
 -19  10   0   -2.50   10.70
 -19 -10   0   22.20   21.50
 -19  10   0   -7.20   11.20
  19 -10   0  -15.50   12.80
 -19 -10   0   -4.50   12.40
  19 -10   0    3.70   19.90
  19 -11   0   44.40   31.70
 -19 -11   0   23.50   19.70
 -19  11   0   21.40   19.30
 -19 -11   0   78.49   32.30
 -19  11   0   42.80   22.40
  19 -11   0   16.60   24.10
 -20   0   0   63.99   26.30
 -20   0   0   53.79   23.20
  20   1   0   80.69   20.50
 -20   1   0   95.09   30.40
 -20  -1   0   86.49   31.30
 -20   1   0  129.49   32.60
 -20  -1   0  122.39   36.20
  20   1   0   73.49   19.20
 -20   2   0    8.40   16.60
  20   2   0    2.90    4.00
 -20   2   0   27.80   18.90
 -20  -2   0   51.49   24.70
  20   2   0   71.89   15.70
 -20  -2   0   21.70   18.20
  20   2   0   69.99   14.90
  20   3   0  473.25   33.60
 -20   3   0  480.15   62.59
 -20   3   0  441.36   59.79
 -20  -3   0  348.87   51.29
  20   3   0  426.56   31.50
 -20  -3   0  449.76   64.89
 -20   4   0  242.08   41.80
 -20   4   0  210.88   42.70
 -20  -4   0  264.47   46.40
 -20  -4   0  217.78   44.40
 -20  -5   0  621.44   76.59
 -20   5   0  542.55   67.39
 -20  -5   0  532.65   77.19
 -20   5   0  659.03   64.69
  20  -6   0  168.98   37.90
 -20   6   0  165.48   39.50
 -20   6   0  143.99   35.70
 -20  -6   0  199.28   48.60
  20  -6   0  110.59   30.30
 -20  -6   0  117.49   34.50
 -20  -7   0  174.28   37.80
  20  -7   0  212.78   45.70
  20  -7   0  230.58   45.60
 -20  -7   0  239.38   50.29
 -20   7   0  252.87   50.69
 -20   7   0  225.78   42.70
 -20   8   0  167.18   41.00
 -20   8   0  101.79   33.40
 -20  -8   0  113.59   40.30
 -20  -8   0  141.99   38.50
 -20   9   0   -8.70   10.70
 -20  -9   0   12.50   19.10
  20  -9   0   -9.00   16.90
  20  -9   0   -4.40   15.70
 -20   9   0   28.60   21.60
 -20  -9   0   31.40   24.20
 -20 -10   0  255.27   49.70
  20 -10   0  157.28   47.10
 -20 -10   0  274.67   49.20
  20 -10   0  228.58   51.29
 -20  10   0  193.38   45.00
 -20  10   0  226.08   47.10
  21   0   0    6.10    6.00
  21   0   0    2.40    4.40
 -21   0   0  -14.70   13.30
 -21   0   0  -15.40   12.10
 -21  -1   0   34.70   23.20
 -21   1   0   67.39   26.10
 -21   1   0   78.99   28.00
 -21  -1   0   45.80   27.40
 -21   2   0  215.08   44.70
 -21  -2   0  275.97   53.09
 -21   2   0  203.98   43.60
 -21  -2   0  156.38   40.40
 -21   3   0   97.19   31.50
 -21   3   0   29.00   21.40
 -21  -3   0   18.10   21.00
 -21  -3   0   39.90   22.80
 -21  -4   0  189.88   38.40
 -21   4   0  252.67   45.50
 -21   4   0  210.98   42.30
 -21  -4   0  227.78   48.10
 -21   5   0   21.20   19.70
 -21   5   0    5.40   14.80
 -21  -5   0    6.60   15.90
 -21  -5   0   -4.80   14.50
 -21   6   0  954.10   86.09
 -21  -6   0  962.70   85.89
 -21  -6   0  880.41   87.29
 -21   6   0 1047.10   85.99
  21  -7   0   21.00   20.80
  21  -7   0   19.80   21.20
 -21  -7   0   51.69   26.40
 -21   7   0   44.10   23.30
 -21   7   0   24.10   20.00
 -21  -7   0   10.70   18.60
  21  -8   0   83.59   45.20
 -21   8   0   21.90   19.60
 -21  -8   0   50.79   25.70
  21  -8   0   11.10   34.00
 -21  -8   0    8.30   16.50
 -21   8   0   29.30   21.90
 -21  -9   0   93.19   31.10
 -21   9   0   70.29   34.50
 -21   9   0  153.38   49.70
 -21  -9   0   32.50   25.40
 -22   0   0  817.42   95.99
 -22   0   0  650.93   84.99
 -22   1   0    7.30   17.70
 -22   1   0   -4.30   12.90
 -22  -1   0  -19.80    7.30
 -22  -1   0   -9.40   13.10
 -22  -2   0  320.57   51.49
 -22  -2   0  282.57   54.19
 -22   2   0  306.87   54.29
 -22   2   0  206.48   40.20
 -22   3   0   20.90   17.70
 -22   3   0   -8.70   12.50
 -22  -3   0   12.40   18.10
 -22  -3   0   -1.50   12.40
 -22   4   0   -9.10   12.80
 -22  -4   0   14.50   20.10
 -22   4   0   -4.50   12.80
 -22  -4   0   -5.90   13.80
 -22  -5   0  127.69   41.20
 -22   5   0  124.69   32.70
 -22   5   0   82.49   29.90
 -22  -5   0  136.39   41.40
 -22   6   0   21.60   18.60
 -22  -6   0   60.19   26.30
 -22   6   0  124.39   36.00
 -22  -6   0   17.10   23.90
 -22  -7   0   13.00   20.60
 -22  -7   0    9.70   18.20
 -22   7   0  -12.10   12.20
 -22   7   0   23.40   31.70
 -23   0   0  -14.70   11.80
 -23   0   0    3.80   17.30
 -23   1   0  454.55   68.39
 -23  -1   0  512.65   75.09
 -23   1   0  431.76   61.99
 -23  -1   0  413.46   65.99
 -23   2   0  -10.60   14.40
 -23  -2   0   -4.30   14.50
 -23   2   0   -8.30   21.00
 -23  -2   0   -2.40   12.60
 -23   3   0   10.00   27.90
 -23  -3   0   51.69   27.40
 -23  -3   0   88.09   37.70
 -23   3   0    6.00   29.10
 -23  -4   0  -26.50   18.70
 -23   4   0    9.20   19.40
 -23  -4   0   -1.70   20.20
   0  -2  -1    2.90    1.80
   0  -2   1    1.80    1.00
   0  -2   1    0.80    1.40
   0  -2  -1    1.40    1.80
   0  -2  -1    3.60    1.30
   0  -2   1    0.60    0.80
   0  -2   1    0.20    1.20
   0  -2  -1    3.60    1.20
   0  -2  -1    3.00    1.80
   0  -2  -1    2.30    1.90
   0  -3  -1    5.30    1.90
   0  -3   1   10.30    2.60
   0   3   1    1.70    2.70
   0  -3  -1    3.50    2.90
   0  -3  -1    6.30    2.00
   0   3   1    0.20    2.30
   0  -3   1   10.80    2.80
   0  -3  -1    0.00    2.70
   0  -3  -1    2.10    2.70
   0  -3   1    8.20    1.90
   0  -3   1    9.60    2.10
   0  -3  -1    3.00    2.60
   0  -4  -1    7.00    3.70
   0  -4  -1    8.80    3.90
   0  -4  -1   11.30    4.40
   0  -4  -1    8.60    2.60
   0  -4   1    4.30    1.90
   0  -4  -1    2.60    3.30
   0  -4  -1    8.90    2.80
   0  -4   1    5.00    2.50
   0  -4   1    4.60    2.60
   0  -4   1    2.70    1.70
   0  -4  -1    2.90    2.40
   0  -5  -1   10.40    3.90
   0  -5  -1   10.10    4.50
   0  -5  -1   12.10    5.00
   0  -5   1   17.30    5.40
   0  -5  -1    4.90    4.60
   0  -5   1   10.90    4.80
   0  -5   1   16.40    7.00
   0  -5  -1    6.40    5.30
   0  -5   1   22.10    4.00
   0  -5  -1    2.40    3.60
   0  -5   1    8.50    3.00
   0  -5  -1    8.60    3.40
   0  -5   1   18.40    6.80
   0  -5  -1    4.60    3.80
   0  -6   1   10.20    5.20
   0  -6   1    2.80    4.20
   0  -6  -1    2.10    4.60
   0  -6  -1    9.70    4.10
   0  -6  -1    0.60    3.50
   0  -6   1    8.50    5.10
   0  -6  -1    4.70    4.40
   0  -6   1    7.20    4.30
   0  -6   1   13.50    5.00
   0  -6  -1    3.00    4.60
   0  -6   1    3.00    4.30
   0  -6  -1   10.30    5.30
   0  -6  -1    4.70    3.90
   0  -6  -1    7.60    3.90
   0  -7   1   11.80    6.60
   0  -7   1   13.80    6.60
   0  -7   1   23.60    7.00
   0  -7  -1   24.30    6.70
   0  -7  -1   20.20    6.20
   0  -7   1    4.60    4.40
   0  -7  -1    2.70    3.80
   0  -7  -1    8.40    6.00
   0  -7  -1   -0.60    4.70
   0  -7  -1    7.60    5.70
   0  -7   1   22.70    6.70
   0  -7   1   10.30    6.00
   0  -7   1   20.00    7.30
   0  -7  -1    4.10    3.80
   0  -7  -1   11.80    5.90
   0  -7   1   16.30    7.30
   0  -8   1    7.50    6.70
   0  -8   1    4.60    5.80
   0  -8  -1    8.00    7.20
   0  -8  -1   -4.80    5.20
   0  -8   1    7.50    6.60
   0  -8  -1    0.50    3.80
   0  -8   1    8.50    5.80
   0  -8   1    9.80    6.30
   0  -8   1    6.00    5.70
   0  -8  -1    0.70    6.30
   0  -8  -1   -9.00    5.10
   0  -8   1    6.50    6.20
   0  -8   1   -0.40    4.70
   0  -8  -1   15.90    6.30
   0  -8  -1   -0.50    5.30
   0  -8  -1   -1.80    5.20
   0  -9   1    7.40    6.50
   0  -9   1    3.00    6.20
   0  -9  -1    2.90    6.10
   0  -9   1   13.80    7.40
   0  -9   1   11.60    7.10
   0  -9   1    4.10    5.70
   0  -9  -1    4.70    6.30
   0  -9  -1    5.20    5.90
   0  -9  -1    3.30    5.20
   0  -9  -1    4.70    5.30
   0  -9  -1    2.20    5.50
   0  -9  -1   -4.30    4.80
   0  -9   1    6.60    6.10
   0  -9  -1    5.50    6.20
   0 -10  -1   17.00    9.10
   0 -10  -1   -5.80    5.20
   0 -10   1   15.50    7.80
   0 -10  -1    7.80    7.90
   0 -10   1   -5.20    6.10
   0 -10  -1    8.00    7.50
   0 -10  -1   19.90    7.80
   0 -10   1    0.70    6.60
   0 -10  -1    4.40    6.00
   0 -10   1    3.60    7.40
   0 -10   1   -1.90    6.00
   0 -10   1    0.20    6.70
   0 -10   1   -5.30    5.60
   0 -10  -1   10.00    8.40
   0 -10  -1   14.10    9.40
   0 -10   1    9.00    6.10
   0 -11   1   -9.10    4.50
   0 -11  -1    3.40    7.40
   0 -11   1   -7.60    5.10
   0 -11   1   -5.40    5.50
   0 -11  -1   10.60    9.40
   0 -11   1    1.70    6.80
   0 -11  -1   -5.30    7.40
   0 -11  -1   -1.00    5.50
   0 -11  -1    6.50    8.90
   0 -11  -1   -8.40    6.20
   0 -11  -1   -1.00    5.90
   0 -11  -1   -2.40    7.30
   0 -11   1   -6.90    6.90
   0 -11   1   -7.60    5.90
   0 -11   1    0.90    7.00
   0 -11   1    0.80    7.30
   0 -12  -1   16.60   10.00
   0 -12   1   -0.50    7.10
   0 -12   1    3.80    6.90
   0 -12  -1   -7.70    6.40
   0 -12  -1    3.10    7.30
   0 -12   1    1.00    7.70
   0 -12   1   12.50    9.20
   0 -12  -1   -1.80    7.90
   0 -12  -1   -2.00    7.20
   0 -12  -1    4.10    7.50
   0 -12  -1    3.60    7.20
   0 -12   1   -2.30    6.80
   0 -12  -1    3.30    8.10
   0 -12   1   -1.90    8.30
   0 -12   1    0.60    7.10
   0 -12   1   -1.20    6.70
   0 -13  -1    6.20    7.10
   0 -13  -1   24.50   13.80
   0 -13   1   22.50   12.60
   0 -13   1   18.70   10.00
   0 -13  -1   22.90   13.30
   0 -13  -1    9.70   10.60
   0 -13  -1    6.00   10.30
   0 -13   1    8.90    9.10
   0 -13   1   -5.50    8.00
   0 -13   1   -5.30    7.50
   0 -13  -1   19.30    9.20
   0 -13   1   -4.90    8.60
   0 -14   1   13.70   11.70
   0 -14   1   21.30   12.20
   0 -14  -1    3.30    9.00
   0 -14   1   -3.90    8.30
   0 -14   1    1.40    9.00
   0 -14  -1   11.90   11.00
   0 -14   1   17.80   11.70
   0 -14  -1   -0.60    7.10
   0 -14  -1   -9.30    7.30
   0 -14   1   18.50   11.90
   0 -14  -1   12.50    9.10
   0 -14  -1    8.90   11.10
   0 -14  -1   28.00   13.30
   0 -14  -1    4.80    9.80
   0 -14   1   -4.80    7.30
   0 -14   1   25.80   14.40
   0 -15   1  -14.60    9.60
   0 -15  -1  -12.20   10.20
   0 -15  -1    0.10   12.40
   0 -15   1   -8.10   10.10
   0 -15   1   13.20   10.70
   0 -15  -1   -1.80    6.40
   0 -15  -1  -18.60    9.50
   0 -15  -1  -18.90    8.50
   0 -15   1  -20.40    8.00
   0 -15  -1    8.30    9.10
   0 -15   1   -0.20   12.40
   0 -15   1   -3.50    7.40
   0 -16   1    0.20   12.70
   0 -16   1   -1.10   12.10
   0 -16   1   -8.10    9.80
   0 -16  -1  -14.90   13.30
   0 -16  -1    0.30   10.20
   0 -16  -1    2.80    9.50
   0 -16   1  -10.10    7.80
   0 -16  -1   -3.40   11.80
   0 -16   1    1.30    8.40
   0 -16  -1  -12.50    9.60
   0 -16  -1   -6.30   10.50
   0 -16  -1  -12.30    8.10
   0 -16   1    2.30   12.10
   0 -16   1  -14.00   10.70
   0 -16   1  -11.80   12.20
   0 -16  -1  -12.60   10.90
   0 -17   1    0.20   13.00
   0 -17   1   -8.90    8.10
   0 -17   1   29.80   16.00
   0 -17  -1   -1.50   13.50
   0 -17   1    0.10   10.80
   0 -17  -1    4.50   12.50
   0 -17   1    6.00   14.80
   0 -17   1    5.70   13.60
   0 -17  -1   12.70   15.90
   0 -17  -1    6.80   12.20
   0 -17  -1    0.50   10.50
   0 -17   1   12.50   10.80
   0 -17  -1  -13.60    9.10
   0 -17  -1    4.20    9.60
   0 -17   1  -15.10    8.20
   0 -17  -1    4.00   10.20
   0 -18   1   -1.20   14.40
   0 -18   1  -18.10   13.70
   0 -18  -1    0.80   10.20
   0 -18   1   17.80   15.80
   0 -18  -1   12.50   14.90
   0 -18   1    7.70   14.60
   0 -18  -1    3.40   17.90
   0 -18  -1   28.70   16.10
   0 -18   1   15.60   13.80
   0 -18  -1   18.70   20.40
   0 -18  -1   -4.90   14.10
   0 -18  -1   -4.10   11.10
   0 -18   1   10.40   15.30
   0 -18   1    1.30   11.10
   0 -18  -1   -3.60    9.30
   0 -18   1   21.00   17.40
   0 -19   1  -16.60    9.50
   0 -19  -1    2.30   12.80
   0 -19   1  -15.40   10.10
   0 -19   1   -5.20   10.60
   0 -19  -1   -5.60   14.40
   0 -19  -1   -7.80   10.60
   0 -19   1   -9.40   14.30
   0 -19  -1   -4.80   16.50
   0 -20   1    2.80   16.30
   0 -20  -1   30.10   22.00
   0 -20  -1    4.80   16.70
   0 -20   1   -8.90   13.50
   1  -5  -1  853.91   40.40
   1  -5  -1  858.71   40.90
   1  -5  -1  801.52   42.80
  -1   5  -1  794.22   35.00
   1  -5  -1  876.41   42.80
   1  -5  -1  845.72   43.40
   1  -5  -1  869.01   42.20
   1  -5  -1  889.61   44.40
   1  -5  -1  814.72   43.30
  -1   5   1  750.72   41.80
  -1   5   1  803.22   34.90
   1  -5   1  886.01   42.20
   1  -5   1  826.02   43.20
   1  -5   1  787.32   42.90
   1  -5   1  833.72   43.10
  -1   5   1  753.22   41.50
   1  -5   1  800.22   42.00
  -1  -5  -1  793.42   39.70
   1  -5   1  828.02   42.60
  -1  -5  -1  753.32   39.70
   1  -5   1  750.62   42.60
  -1  -5  -1  739.63   39.30
   1  -5   1  794.12   43.30
  -1  -5  -1  769.72   39.60
   1  -7  -1 1090.59   59.19
  -1  -7   1 1142.09   50.99
   1  -7  -1 1114.19   58.19
   1  -7  -1 1207.88   56.89
   1  -7  -1 1198.88   61.09
   1  -7  -1 1189.28   60.49
   1  -7  -1 1174.28   59.99
  -1  -7   1 1093.79   49.60
   1  -7  -1 1112.09   58.79
  -1  -7   1 1138.49   56.19
  -1  -7   1 1063.59   56.09
  -1  -7   1 1052.79   49.50
   1  -7  -1 1217.58   56.29
  -1  -7   1 1137.09   51.19
   1  -7   1 1016.30   58.29
   1  -7   1 1140.79   60.29
   1  -7   1 1117.19   59.29
  -1  -7  -1 1053.89   56.09
   1  -7   1 1139.69   58.89
  -1  -7  -1 1144.99   50.49
   1  -7   1 1074.09   58.99
  -1  -7  -1 1083.59   55.89
   1  -7   1 1105.69   59.49
   1  -7   1 1203.38   57.89
   1  -7   1 1061.99   57.49
  -1  -7  -1 1116.69   50.59
   1  -8  -1 1124.59   60.99
  -1  -8   1 1168.78   54.79
   1  -8  -1 1144.49   62.29
  -1  -8   1 1151.78   59.69
  -1  -8   1 1135.99   59.49
   1  -8  -1 1175.68   63.49
  -1  -8   1 1139.79   54.99
   1  -8  -1 1202.58   59.29
  -1  -8   1 1179.68   52.59
   1  -8  -1 1189.78   58.39
   1  -8  -1 1076.09   61.39
  -1  -8   1 1175.28   59.69
   1  -8  -1 1018.60   61.29
   1  -8  -1 1104.19   61.59
  -1  -8   1 1159.18   58.99
  -1  -8   1 1134.49   52.59
   1  -8   1 1205.68   62.89
  -1  -8  -1 1120.19   59.49
  -1  -8  -1 1095.59   53.69
   1  -8   1 1184.58   62.39
   1  -8   1 1201.68   63.19
  -1  -8  -1 1148.09   59.39
  -1  -8  -1 1097.29   59.19
   1  -8   1 1141.79   63.09
   1  -8   1 1133.69   62.19
   1  -8   1 1176.58   60.79
  -1  -8  -1 1092.69   58.39
   1  -8   1 1158.58   59.79
  -1  -8  -1 1137.19   54.29
   1  -8   1 1273.47   64.09
   1  -9  -1 1484.95   73.89
  -1  -9   1 1526.55   71.89
   1  -9  -1 1585.44   79.89
   1  -9  -1 1560.94   75.29
  -1  -9   1 1521.75   75.59
  -1  -9   1 1483.45   72.29
   1  -9  -1 1528.55   78.29
   1  -9  -1 1511.65   79.39
  -1  -9   1 1560.14   76.69
   1  -9  -1 1467.65   78.59
   1  -9  -1 1594.14   80.79
  -1  -9   1 1548.65   75.99
  -1  -9   1 1580.74   75.99
   1  -9  -1 1573.94   79.79
  -1  -9  -1 1472.45   73.59
  -1  -9  -1 1492.95   70.99
   1  -9   1 1363.06   78.19
  -1  -9  -1 1424.06   75.59
   1  -9   1 1403.66   78.89
  -1  -9  -1 1474.55   71.39
  -1  -9  -1 1556.54   73.39
   1  -9   1 1399.16   77.89
   1  -9   1 1506.05   80.89
  -1  -9  -1 1504.05   75.49
   1  -9   1 1547.15   79.49
   1  -9   1 1441.06   78.99
   1  -9   1 1414.56   77.89
   1  -9   1 1394.36   78.09
  -1  -9  -1 1402.16   74.99
  -1  -9  -1 1424.06   74.99
   1 -10  -1  597.84   40.00
   1 -10  -1  621.34   43.60
  -1 -10   1  645.04   41.40
   1 -10  -1  641.74   43.80
  -1 -10   1  761.32   43.10
   1 -10  -1  668.73   42.00
   1 -10  -1  674.93   44.80
   1 -10  -1  676.03   45.60
  -1 -10   1  716.13   41.60
  -1 -10   1  675.93   39.40
  -1 -10   1  658.43   39.80
  -1 -10   1  637.34   41.00
  -1 -10   1  659.63   42.00
   1 -10  -1  658.23   45.00
   1 -10  -1  645.84   43.90
  -1 -10   1  631.54   40.90
   1 -10   1  632.94   45.10
   1 -10   1  677.23   44.60
  -1 -10  -1  716.13   42.60
   1 -10   1  704.93   45.10
   1 -10   1  642.64   44.40
  -1 -10  -1  638.94   41.10
   1 -10   1  626.84   41.40
  -1 -10  -1  610.94   38.30
  -1 -10  -1  651.53   42.10
   1 -10   1  665.43   44.60
  -1 -10  -1  686.73   39.00
  -1 -10  -1  605.24   38.70
   1 -10   1  656.73   41.10
  -1 -10  -1  559.14   39.80
   1 -10   1  667.73   45.40
  -1 -10  -1  666.73   38.90
  -1 -11   1  891.51   54.19
  -1 -11   1  895.81   53.79
   1 -11  -1  858.21   51.99
   1 -11  -1  899.21   57.09
   1 -11  -1  966.90   58.99
   1 -11  -1  960.70   52.19
  -1 -11   1  971.10   56.09
   1 -11  -1  863.51   57.89
   1 -11  -1  907.61   57.19
  -1 -11   1  907.01   53.29
  -1 -11   1  928.91   52.79
   1 -11  -1  877.91   57.99
   1 -11  -1  998.60   58.99
  -1 -11   1  830.02   52.89
  -1 -11  -1  926.11   54.39
   1 -11   1  869.91   56.69
   1 -11   1  848.02   53.39
   1 -11   1  815.72   55.89
  -1 -11  -1  956.60   54.69
  -1 -11  -1  855.41   53.59
   1 -11   1  873.11   58.69
   1 -11   1  913.61   53.39
  -1 -11  -1  947.81   51.29
  -1 -11  -1  865.81   51.19
   1 -11   1  874.21   57.89
   1 -11   1  945.01   57.59
  -1 -11  -1  880.41   54.79
  -1 -11  -1  886.01   51.59
  -1 -11  -1  944.21   53.19
   1 -11   1  863.81   57.49
   1 -12  -1  859.91   57.79
  -1 -12   1  847.92   54.59
  -1 -12   1  857.91   54.19
   1 -12  -1  863.31   59.69
   1 -12  -1  871.31   57.69
  -1 -12   1  933.21   54.49
   1 -12  -1  868.61   57.89
  -1 -12   1  893.01   54.69
  -1 -12   1  817.42   53.29
  -1 -12   1  931.61   55.89
  -1 -12   1  823.22   51.69
   1 -12  -1  848.32   58.49
   1 -12  -1  883.71   59.09
  -1 -12   1  846.92   54.99
   1 -12   1  859.91   53.29
   1 -12   1  908.61   58.49
  -1 -12  -1  868.71   55.69
  -1 -12  -1  921.41   51.99
   1 -12   1  837.02   57.99
   1 -12   1  778.32   55.69
   1 -12   1  866.71   59.19
  -1 -12  -1  947.11   55.89
   1 -12   1  856.11   54.29
   1 -12   1  910.21   58.29
  -1 -12  -1  905.71   54.89
   1 -12   1  848.82   60.09
  -1 -12  -1  852.91   54.69
  -1 -12  -1  840.22   49.99
  -1 -12  -1  866.21   54.59
  -1 -12  -1  916.31   54.09
  -1 -13   1  120.89   22.10
  -1 -13   1   84.99   18.60
   1 -13  -1   69.69   18.40
   1 -13  -1   33.10   13.20
   1 -13  -1   71.39   18.70
  -1 -13   1   80.69   16.80
   1 -13  -1   76.29   15.90
  -1 -13   1  106.89   19.70
   1 -13  -1   93.99   21.40
  -1 -13   1   93.99   19.70
  -1 -13   1   79.09   17.20
   1 -13  -1   57.79   18.00
   1 -13  -1   99.99   23.80
   1 -13  -1   62.89   17.50
  -1 -13   1   95.89   19.40
  -1 -13   1   80.39   17.50
  -1 -13  -1   76.79   16.20
   1 -13   1   87.19   19.20
  -1 -13  -1   71.39   17.50
   1 -13   1   67.79   19.10
  -1 -13  -1   60.19   15.10
   1 -13   1   84.49   19.30
   1 -13   1   79.69   17.10
  -1 -13  -1   82.39   18.70
   1 -13   1  101.69   21.90
   1 -13   1   69.89   19.40
  -1 -13  -1   57.59   13.50
   1 -13   1  101.49   23.70
  -1 -13  -1   94.99   19.20
  -1 -13  -1   55.69   15.10
  -1 -13  -1   69.79   16.60
   1 -13   1   88.09   19.10
   1 -14  -1 1016.90   69.69
   1 -14  -1  992.40   67.99
   1 -14  -1 1051.59   61.09
   1 -14  -1  973.00   58.19
   1 -14  -1  923.51   64.79
   1 -14  -1  901.01   64.09
  -1 -14   1  946.61   61.69
  -1 -14   1  917.91   62.69
  -1 -14   1 1003.60   62.69
  -1 -14   1  879.91   60.79
  -1 -14   1  895.51   62.69
  -1 -14   1  937.71   58.39
  -1 -14   1  951.30   64.89
   1 -14  -1  985.10   70.39
  -1 -14   1  924.71   59.49
   1 -14  -1 1006.30   66.99
  -1 -14  -1  900.41   61.49
  -1 -14  -1  994.40   63.99
   1 -14   1  917.91   69.29
  -1 -14  -1 1023.90   58.69
   1 -14   1  895.21   64.19
  -1 -14  -1  971.60   62.39
   1 -14   1  963.10   65.49
   1 -14   1  990.90   69.39
  -1 -14  -1  992.90   57.29
  -1 -14  -1  996.40   64.29
   1 -14   1  950.80   66.69
  -1 -14  -1  890.11   60.89
   1 -14   1  916.21   64.39
   1 -14   1  917.81   60.39
  -1 -14  -1  938.91   64.19
   1 -14   1  941.31   59.49
   1 -15  -1   78.09   21.40
  -1 -15   1   66.29   17.60
  -1 -15   1   57.29   17.80
   1 -15  -1   73.89   18.50
  -1 -15   1   60.49   18.20
  -1 -15   1   58.69   17.20
   1 -15  -1   63.09   19.80
   1 -15  -1   88.29   18.50
   1 -15  -1   54.79   20.90
  -1 -15   1   99.39   21.60
   1 -15  -1   70.89   20.30
   1 -15  -1  102.79   24.60
  -1 -15   1   54.99   17.90
  -1 -15   1   45.50   16.40
  -1 -15   1   47.50   18.60
   1 -15  -1   81.49   25.30
   1 -15   1   80.29   24.00
   1 -15   1   83.39   19.70
   1 -15   1   36.40   17.40
   1 -15   1   58.29   20.60
  -1 -15  -1   64.29   16.50
  -1 -15  -1   84.59   20.70
  -1 -15  -1   47.10   16.30
  -1 -15  -1   66.99   17.30
   1 -15   1   69.89   21.30
   1 -15   1   61.89   19.50
  -1 -15  -1   64.79   18.30
   1 -15   1   78.09   19.60
   1 -15   1   57.09   22.10
  -1 -15  -1   75.69   21.20
  -1 -15  -1   45.60   16.10
  -1 -15  -1   57.59   17.40
   1 -16  -1  560.64   64.69
   1 -16  -1  496.75   48.10
   1 -16  -1  582.84   63.59
   1 -16  -1  503.55   48.10
  -1 -16   1  569.94   47.00
  -1 -16   1  436.26   43.30
  -1 -16   1  537.55   42.60
  -1 -16   1  533.15   43.60
  -1 -16   1  457.75   43.90
  -1 -16   1  471.15   55.99
   1 -16  -1  511.85   43.20
   1 -16  -1  535.15   41.90
  -1 -16   1  513.15   46.90
   1 -16  -1  513.75   50.09
  -1 -16   1  612.94   52.59
   1 -16  -1  507.35   48.10
  -1 -16  -1  506.45   50.29
  -1 -16  -1  489.35   44.70
   1 -16   1  615.24   59.19
  -1 -16  -1  548.55   40.90
   1 -16   1  532.15   50.99
   1 -16   1  622.74   57.49
  -1 -16  -1  490.05   46.10
   1 -16   1  513.15   43.00
  -1 -16  -1  427.86   42.70
   1 -16   1  623.64   51.79
  -1 -16  -1  470.05   40.30
  -1 -16  -1  580.04   51.39
  -1 -16  -1  494.35   44.70
   1 -16   1  548.85   49.80
   1 -16   1  604.44   51.39
   1 -16   1  612.14   47.60
   1 -17  -1  388.06   38.70
  -1 -17   1  369.06   45.90
  -1 -17   1  392.76   47.40
  -1 -17   1  369.76   51.09
   1 -17  -1  469.95   55.99
   1 -17  -1  416.06   51.59
   1 -17  -1  446.06   58.09
   1 -17  -1  418.96   56.99
  -1 -17   1  396.36   51.39
  -1 -17   1  390.56   46.10
   1 -17  -1  398.76   37.30
  -1 -17   1  404.66   46.70
  -1 -17  -1  317.47   44.70
  -1 -17  -1  413.26   48.10
   1 -17   1  374.26   48.90
   1 -17   1  416.96   41.20
  -1 -17  -1  433.16   53.39
  -1 -17  -1  377.46   45.70
   1 -17   1  422.96   58.19
   1 -17   1  343.77   50.49
  -1 -17  -1  417.66   54.29
  -1 -17  -1  344.57   43.90
   1 -17   1  315.97   44.30
  -1 -17  -1  350.56   35.70
  -1 -17  -1  447.26   36.70
   1 -17   1  374.66   45.80
  -1 -18   1    8.00   10.60
   1 -18  -1    5.00   14.00
   1 -18  -1   10.60   13.70
   1 -18  -1    7.90   12.60
   1 -18  -1    9.70   11.00
  -1 -18   1  -11.30   11.20
   1 -18  -1  -23.10   10.00
   1 -18  -1    4.10   10.90
  -1 -18   1   -6.10   13.90
   1 -18  -1   12.60   12.20
   1 -18  -1    1.10   15.30
  -1 -18   1    3.20   12.70
  -1 -18   1   -0.30    9.10
  -1 -18   1   -2.10    9.30
  -1 -18   1   28.30   17.50
  -1 -18   1    3.00   10.90
   1 -18   1    1.40   16.20
  -1 -18  -1   -2.40   10.60
   1 -18   1    4.60    8.70
  -1 -18  -1   -7.70   10.40
  -1 -18  -1   19.70   14.00
  -1 -18  -1    3.30   14.80
   1 -18   1    4.50   16.80
  -1 -18  -1    4.00   11.10
   1 -18   1   -2.50    9.70
   1 -18   1    4.90   12.30
   1 -18   1   -2.80   12.00
   1 -18   1  -24.40    9.40
  -1 -18  -1   31.70   19.70
   1 -18   1    1.20   10.50
  -1 -18  -1   14.90   13.60
  -1 -18  -1   -2.50   11.70
  -1 -19   1  396.96   56.49
  -1 -19   1  365.66   47.00
   1 -19  -1  303.77   46.00
   1 -19  -1  342.77   57.29
   1 -19  -1  312.47   47.10
  -1 -19   1  302.57   52.89
   1 -19  -1  393.76   63.79
  -1 -19   1  385.16   49.90
   1 -19   1  397.16   51.59
   1 -19   1  288.77   45.60
   1 -19   1  289.67   55.79
   1 -19   1  392.26   60.79
  -1 -19  -1  240.88   44.80
  -1 -19  -1  342.07   46.20
  -1 -19  -1  366.66   56.99
  -1 -19  -1  318.37   44.60
   1 -20  -1  103.99   35.00
   1 -20  -1   69.59   29.70
   1 -20   1   75.69   30.30
   1 -20   1   65.79   28.60
   2   0  -1  261.07   14.90
   2   0  -1  266.17   17.20
   2   0  -1  284.67   15.40
   2   0  -1  286.47   15.10
   2   0  -1  278.77   15.00
  -2   0  -1  272.77   15.90
  -2   0  -1  273.37   16.10
   2   0  -1  285.77   15.20
   2   0  -1  268.37   15.20
   2   0  -1  271.87   18.30
   2  -1  -1  604.74   30.80
   2  -1  -1  597.54   31.60
  -2   1  -1  638.54   31.50
  -2  -1   1  609.54   27.60
   2   1   1  622.94   30.90
   2  -1  -1  584.94   30.60
   2   1   1  623.14   31.90
   2  -1  -1  636.34   31.30
   2  -1  -1  587.74   31.30
  -2  -1   1  599.54   27.70
  -2   1  -1  657.93   32.30
  -2  -1  -1  631.64   31.50
  -2  -1  -1  602.74   30.40
  -2   1   1  560.74   30.30
   2  -1   1  578.34   31.10
  -2   1   1  576.14   30.40
  -2   1   1  623.64   32.30
   2  -1   1  641.64   32.30
  -2   1   1  621.84   31.40
   2  -1   1  577.64   30.10
  -2   1   1  634.04   33.40
   2  -1   1  586.54   30.40
   2  -1   1  596.14   30.10
  -2   4  -1 1024.60   50.29
   2  -4  -1 1021.90   52.79
   2  -4  -1 1009.80   52.19
   2  -4  -1 1030.70   49.30
   2  -4  -1 1049.20   49.99
   2  -4  -1 1028.60   52.09
   2  -4  -1 1045.80   52.99
   2  -4  -1 1030.00   52.29
   2  -4  -1 1041.00   52.19
   2  -4   1  957.30   52.29
   2  -4   1  971.30   51.69
   2  -4   1 1126.99   50.89
   2  -4   1  996.60   52.09
  -2   4   1  997.90   51.59
   2  -4   1 1047.40   52.79
   2  -4   1 1090.99   51.19
  -2   4   1  994.00   52.29
   2  -4   1  962.40   52.99
   2  -4   1  958.60   51.59
  -2   4   1  958.40   51.49
  -2   4   1 1084.29   52.39
   2  -6  -1   21.60    7.90
   2  -6  -1   19.80    7.60
   2  -6  -1   12.00    6.20
   2  -6  -1   11.10    6.50
  -2   6  -1   26.50    5.50
  -2   6  -1   26.40    5.60
  -2   6  -1   23.40    4.50
   2  -6  -1   12.90    6.40
   2  -6  -1   15.80    5.50
   2  -6  -1   24.10    8.40
  -2   6  -1   21.60    4.40
   2  -6  -1   12.90    5.40
  -2   6   1   39.40    6.10
  -2  -6  -1   28.80    5.70
   2  -6   1   13.10    6.70
  -2   6   1   27.40    7.90
  -2   6   1   33.10    5.90
  -2   6   1   27.50    7.60
   2  -6   1   10.00    5.50
  -2  -6  -1   34.90    6.20
   2  -6   1   36.10    9.40
  -2  -6  -1   25.50    5.40
   2  -6   1   32.40    9.20
   2  -6   1   29.60    9.40
  -2  -6  -1   21.60    5.50
   2  -6   1   20.60    7.50
   2  -6   1   20.40    7.90
   2  -6   1   21.20    7.10
  -2   7  -1  855.21   37.50
  -2  -7   1  861.91   42.50
  -2   7  -1  825.22   37.70
   2  -7  -1  804.42   49.00
  -2   7  -1  820.72   37.30
   2  -7  -1  865.71   45.50
   2  -7  -1  784.52   48.60
  -2  -7   1  861.71   42.90
  -2   7  -1  839.42   37.60
   2  -7  -1  761.62   43.70
   2  -7  -1  774.52   47.60
   2  -7  -1  753.82   47.70
   2  -7  -1  849.41   48.70
   2  -7  -1  803.52   48.20
   2  -7   1  908.71   51.09
  -2  -7  -1  813.82   42.00
  -2  -7  -1  814.12   42.20
  -2  -7  -1  785.82   42.50
   2  -7   1  818.82   48.60
  -2   7   1  794.22   37.20
  -2   7   1  789.62   37.30
   2  -7   1  890.11   49.30
   2  -7   1  923.51   50.39
   2  -7   1  927.11   50.59
  -2   7   1  824.82   37.40
  -2  -7  -1  803.02   42.30
   2  -7   1  878.71   49.10
  -2   7   1  826.52   37.30
   2  -7   1  819.72   46.30
   2  -7   1  814.42   45.40
   2  -8  -1  651.73   43.10
   2  -8  -1  733.03   45.00
  -2  -8   1  692.83   37.90
   2  -8  -1  658.43   39.10
  -2  -8   1  679.33   38.20
   2  -8  -1  638.74   43.00
   2  -8  -1  600.74   42.60
   2  -8  -1  741.13   41.10
  -2  -8   1  663.63   37.60
  -2  -8   1  739.83   38.50
   2  -8  -1  735.03   45.70
   2  -8  -1  692.03   44.80
  -2  -8  -1  698.83   38.10
   2  -8   1  623.94   43.10
   2  -8   1  667.83   44.20
   2  -8   1  674.53   40.60
   2  -8   1  678.03   43.70
  -2  -8  -1  724.83   38.10
   2  -8   1  646.44   44.90
  -2  -8  -1  677.83   37.60
   2  -8   1  660.83   43.50
   2  -8   1  664.93   44.50
   2  -8   1  650.63   41.00
  -2  -8  -1  711.83   38.50
   2  -9  -1   24.90   10.60
   2  -9  -1   36.40    9.80
   2  -9  -1   68.19   16.00
  -2  -9   1   38.90    5.20
   2  -9  -1   62.89   15.10
  -2  -9   1   53.29    6.90
   2  -9  -1   40.90   13.20
   2  -9  -1   44.50   13.10
  -2  -9   1   41.80    5.60
  -2  -9   1   43.10   10.50
  -2  -9   1   41.00    6.30
  -2  -9   1   41.90    9.80
  -2  -9   1   31.30    9.20
  -2  -9   1   29.20    8.40
   2  -9  -1   49.20   12.10
   2  -9  -1   44.70   13.30
   2  -9   1   31.90   11.80
   2  -9   1   32.60   11.40
  -2  -9  -1   41.70   10.40
  -2  -9  -1   43.00    5.90
   2  -9   1   42.80   13.00
   2  -9   1   25.00    9.10
  -2  -9  -1   33.70    9.70
  -2  -9  -1   50.99   10.70
   2  -9   1   47.10   13.00
  -2  -9  -1   45.10    6.10
   2  -9   1   26.50   10.80
  -2  -9  -1   43.30   10.00
   2  -9   1   33.50   11.30
   2  -9   1   26.30    9.10
  -2 -10   1  460.75   30.80
  -2 -10   1  407.46   26.10
  -2 -10   1  429.86   23.60
   2 -10  -1  401.06   35.30
  -2 -10   1  456.15   30.60
   2 -10  -1  445.36   35.80
   2 -10  -1  404.56   34.80
   2 -10  -1  380.76   35.20
   2 -10  -1  424.46   31.40
   2 -10  -1  393.86   34.90
  -2 -10   1  492.55   31.60
   2 -10  -1  422.76   36.90
  -2 -10   1  449.95   26.30
   2 -10  -1  414.46   30.50
  -2 -10   1  418.26   30.60
  -2 -10  -1  434.96   30.10
   2 -10   1  486.15   37.10
  -2 -10  -1  413.56   30.40
   2 -10   1  437.86   36.70
   2 -10   1  399.26   36.60
   2 -10   1  418.96   36.20
  -2 -10  -1  422.46   25.10
  -2 -10  -1  463.75   31.00
  -2 -10  -1  437.36   30.30
   2 -10   1  376.06   34.10
   2 -10   1  433.76   36.60
   2 -10   1  415.86   34.80
   2 -10   1  336.37   32.90
  -2 -10  -1  408.16   25.30
  -2 -11   1 1745.43   86.49
  -2 -11   1 1784.92   87.29
   2 -11  -1 1816.42   97.69
   2 -11  -1 1777.42  100.19
  -2 -11   1 1843.62   91.69
   2 -11  -1 1776.62   90.49
  -2 -11   1 1884.71   90.89
   2 -11  -1 1842.12   97.79
   2 -11  -1 1774.62   98.69
   2 -11  -1 1864.41   92.59
  -2 -11   1 1890.31   90.99
   2 -11  -1 1733.93   98.29
   2 -11  -1 1705.43   96.69
  -2 -11   1 1770.42   90.49
  -2 -11  -1 1756.32   85.79
   2 -11   1 1776.62   91.99
  -2 -11  -1 1766.82   88.39
   2 -11   1 1732.43   96.69
   2 -11   1 1756.12   93.29
  -2 -11  -1 1830.82   91.69
   2 -11   1 1800.02   98.99
  -2 -11  -1 1777.62   90.19
   2 -11   1 1836.12  101.39
  -2 -11  -1 1802.52   86.49
   2 -11   1 1885.71  100.49
  -2 -11  -1 1827.72   90.89
   2 -11   1 1873.31   98.59
   2 -11   1 1640.84   96.09
  -2 -11  -1 1822.72   90.59
  -2 -11  -1 1844.82   89.89
   2 -12  -1  350.36   39.90
   2 -12  -1  365.36   40.40
   2 -12  -1  348.97   30.90
  -2 -12   1  369.56   30.90
   2 -12  -1  374.36   41.30
   2 -12  -1  387.96   30.70
  -2 -12   1  358.36   30.30
   2 -12  -1  383.26   43.70
  -2 -12   1  418.96   31.80
  -2 -12   1  332.27   28.70
   2 -12  -1  242.08   34.90
  -2 -12   1  439.86   32.30
  -2 -12   1  409.76   30.90
   2 -12  -1  383.96   43.50
  -2 -12   1  360.86   28.80
  -2 -12   1  355.26   31.30
   2 -12   1  344.77   39.50
   2 -12   1  362.66   41.50
   2 -12   1  391.86   44.70
  -2 -12  -1  373.36   31.90
   2 -12   1  408.96   45.70
  -2 -12  -1  339.17   28.10
  -2 -12  -1  374.56   28.20
  -2 -12  -1  331.07   28.10
  -2 -12  -1  353.56   28.00
   2 -12   1  274.27   37.30
   2 -12   1  370.56   41.80
   2 -12   1  368.56   31.40
  -2 -12  -1  331.17   29.60
  -2 -12  -1  339.37   30.00
  -2 -12  -1  343.27   30.10
   2 -12   1  399.76   33.50
  -2 -13   1 2451.45  116.39
   2 -13  -1 2322.07  115.19
   2 -13  -1 2275.67  126.59
  -2 -13   1 2119.59  122.89
  -2 -13   1 2354.06  116.39
   2 -13  -1 2303.27  116.99
  -2 -13   1 2387.96  116.89
   2 -13  -1 2089.69  123.59
   2 -13  -1 2209.18  123.19
  -2 -13   1 2405.06  117.09
   2 -13  -1 2158.88  122.19
   2 -13  -1 2229.18  128.09
   2 -13  -1 2315.47  124.19
  -2 -13   1 2277.37  122.49
  -2 -13   1 2330.27  116.29
  -2 -13   1 2342.97  114.99
  -2 -13  -1 2388.86  115.19
  -2 -13  -1 2096.19  122.69
   2 -13   1 2231.78  128.49
  -2 -13  -1 2390.16  116.39
  -2 -13  -1 2343.67  113.69
   2 -13   1 2291.27  123.79
   2 -13   1 2273.87  116.79
   2 -13   1 2282.27  125.19
   2 -13   1 2258.47  122.99
  -2 -13  -1 2384.16  112.79
   2 -13   1 2459.25  129.19
  -2 -13  -1 2227.08  122.29
  -2 -13  -1 2345.97  116.49
   2 -13   1 2326.97  118.79
  -2 -13  -1 2322.57  115.99
   2 -13   1 2489.95  125.59
  -2 -14   1   64.99   16.40
   2 -14  -1   33.70   15.30
  -2 -14   1   35.60   12.40
  -2 -14   1   44.80   15.30
  -2 -14   1   47.30   13.60
   2 -14  -1   31.90   16.70
  -2 -14   1   49.40   14.70
   2 -14  -1   54.89   20.20
   2 -14  -1   20.20   13.00
  -2 -14   1   56.89   15.00
   2 -14  -1   45.90   16.70
   2 -14  -1   29.10   15.00
   2 -14  -1   28.00   13.90
   2 -14  -1   18.10   11.70
   2 -14   1   54.39   18.80
  -2 -14  -1   33.00   12.90
   2 -14   1   39.20   15.00
   2 -14   1   16.60   13.00
   2 -14   1   50.79   17.40
  -2 -14  -1   60.69   16.30
   2 -14   1   33.70   14.70
  -2 -14  -1   33.40   12.50
  -2 -14  -1   51.99   13.80
  -2 -14  -1   30.20   12.40
   2 -14   1   37.50   18.10
  -2 -14  -1   47.50   14.00
   2 -14   1   48.50   19.20
   2 -14   1   24.70   14.00
   2 -15  -1  602.04   58.29
  -2 -15   1  585.54   53.29
   2 -15  -1  613.64   52.39
  -2 -15   1  663.53   48.00
   2 -15  -1  621.94   54.79
   2 -15  -1  544.85   44.00
  -2 -15   1  692.63   52.49
  -2 -15   1  605.34   45.70
   2 -15  -1  537.15   45.20
   2 -15  -1  521.35   50.39
   2 -15  -1  637.04   53.59
  -2 -15   1  597.44   46.60
  -2 -15   1  575.34   47.80
  -2 -15   1  676.33   54.99
   2 -15  -1  617.14   56.89
  -2 -15   1  658.83   45.70
  -2 -15  -1  633.04   42.90
   2 -15   1  587.34   53.89
  -2 -15  -1  631.74   53.69
  -2 -15  -1  612.44   53.69
  -2 -15  -1  633.34   49.00
  -2 -15  -1  659.43   44.60
   2 -15   1  627.04   49.10
   2 -15   1  587.64   52.39
   2 -15   1  607.54   52.79
  -2 -15  -1  628.84   47.10
   2 -15   1  621.14   59.59
  -2 -15  -1  710.23   49.20
   2 -15   1  742.23   61.29
  -2 -15  -1  668.13   51.19
   2 -15   1  626.64   52.89
   2 -15   1  549.95   45.40
   2 -16  -1  396.96   53.59
   2 -16  -1  432.26   52.49
   2 -16  -1  451.65   52.79
   2 -16  -1  406.76   37.40
   2 -16  -1  360.76   47.20
  -2 -16   1  396.96   44.30
  -2 -16   1  406.36   39.30
  -2 -16   1  399.36   38.50
  -2 -16   1  401.66   46.70
  -2 -16   1  394.76   36.30
   2 -16  -1  459.75   40.90
   2 -16  -1  410.46   52.09
   2 -16  -1  403.26   56.99
  -2 -16   1  486.35   53.49
  -2 -16   1  442.96   38.60
  -2 -16   1  362.56   41.10
   2 -16   1  387.66   55.99
  -2 -16  -1  430.26   36.30
   2 -16   1  458.05   53.19
   2 -16   1  449.56   73.29
  -2 -16  -1  417.56   38.80
  -2 -16  -1  502.85   41.40
  -2 -16  -1  447.96   41.00
  -2 -16  -1  425.06   48.20
   2 -16   1  469.75   53.99
  -2 -16  -1  382.36   33.60
   2 -16   1  326.57   46.10
  -2 -16  -1  458.05   40.40
   2 -16   1  392.26   52.19
   2 -16   1  458.85   58.09
  -2 -16  -1  447.46   42.70
   2 -17  -1  122.89   30.20
   2 -17  -1  150.48   27.30
   2 -17  -1  139.29   36.80
   2 -17  -1  186.88   34.60
  -2 -17   1  220.38   32.70
   2 -17  -1  129.79   29.70
  -2 -17   1  177.48   29.30
  -2 -17   1  171.38   33.50
  -2 -17   1  170.58   33.10
   2 -17  -1  128.99   28.40
  -2 -17   1  183.28   30.50
   2 -17  -1  144.89   35.10
   2 -17  -1  150.78   32.20
  -2 -17   1  143.99   26.80
   2 -17   1  180.58   35.10
   2 -17   1  173.28   37.60
   2 -17   1  254.47   49.30
   2 -17   1  179.98   33.60
  -2 -17  -1  177.48   26.90
  -2 -17  -1  193.88   34.90
   2 -17   1  168.38   33.50
  -2 -17  -1  210.98   32.40
  -2 -17  -1  215.68   32.50
  -2 -17  -1  158.58   28.80
  -2 -17  -1  185.38   28.50
   2 -17   1  210.88   36.00
  -2 -17  -1  146.39   27.40
   2 -17   1  176.28   31.20
   2 -17   1  175.78   32.80
  -2 -17  -1  180.98   32.20
  -2 -18   1  398.26   46.00
  -2 -18   1  417.16   40.10
   2 -18  -1  416.36   57.29
   2 -18  -1  314.07   52.59
  -2 -18   1  339.27   45.20
  -2 -18   1  374.86   51.89
  -2 -18   1  345.97   42.90
  -2 -18   1  308.27   49.30
   2 -18  -1  286.97   46.90
   2 -18  -1  339.67   52.29
  -2 -18   1  383.56   37.10
  -2 -18   1  324.67   42.80
   2 -18  -1  378.16   61.39
   2 -18  -1  297.97   45.60
   2 -18   1  314.57   54.09
  -2 -18  -1  443.66   48.90
  -2 -18  -1  346.77   51.19
   2 -18   1  271.07   44.70
  -2 -18  -1  401.16   45.80
   2 -18   1  278.27   53.39
  -2 -18  -1  329.87   44.10
   2 -18   1  317.07   47.50
  -2 -18  -1  403.16   35.70
   2 -18   1  364.16   46.00
  -2 -18  -1  422.26   48.40
   2 -18   1  347.07   50.29
  -2 -18  -1  465.55   39.10
  -2 -18  -1  333.37   48.50
   2 -18   1  366.96   49.70
   2 -18   1  320.97   46.70
  -2 -19   1   97.59   24.10
   2 -19  -1   48.40   29.30
  -2 -19   1   45.30   17.60
  -2 -19   1   76.49   22.40
   2 -19  -1   64.89   31.00
  -2 -19   1  100.39   24.80
  -2 -19   1   59.99   24.80
  -2 -19   1  121.09   32.90
   2 -19   1   83.19   32.70
  -2 -19  -1   95.59   28.50
  -2 -19  -1   67.79   21.00
  -2 -19  -1   57.69   19.40
  -2 -19  -1   62.09   19.20
  -2 -19  -1  110.69   32.60
   2 -19   1   44.90   26.90
  -2 -19  -1   79.29   22.30
  -2 -20   1  207.88   42.20
   2 -20  -1  229.18   48.70
  -2 -20   1  202.58   44.50
   2 -20  -1  146.19   42.10
  -2 -20  -1  249.08   45.70
   2 -20   1  130.09   40.80
  -2 -20  -1  168.48   41.70
   2 -20   1  234.28   49.30
   3   0   1    2.20    2.70
   3   0  -1    2.30    3.00
  -3   0   1    2.90    3.20
  -3   0   1    6.80    3.80
  -3   0  -1    4.60    3.90
  -3   0   1    4.70    3.10
  -3   0  -1   -2.40    3.20
   3   0  -1    4.60    3.10
  -3   0  -1   -1.70    2.60
   3   0  -1    6.10    3.30
   3   0   1    4.20    3.50
  -3   0   1    0.50    3.40
  -3   0   1    1.60    4.30
   3   0   1    0.50    2.70
  -3   0   1    0.80    2.60
   3   0  -1    4.50    3.00
   3   0   1   -0.70    2.20
  -3   0  -1    0.30    2.40
   3   0  -1    2.60    5.50
   3   0  -1    5.30    6.20
   3   0   1   -2.50    6.00
  -3   0   1    1.40    3.30
  -3   0  -1   -1.80    2.60
  -3   0   1    2.10    3.20
  -3   0  -1    5.40    4.30
   3   0   1    3.80    2.90
  -3   0  -1   -4.00    2.00
  -3   0  -1    2.40    6.00
  -3   2  -1 1221.48   61.39
   3  -2  -1 1227.38   59.19
  -3   2  -1 1184.58   58.09
   3  -2  -1 1297.77   60.79
  -3   2  -1 1145.19   59.39
  -3   2  -1 1216.88   59.39
  -3   2   1 1245.08   59.39
   3  -2   1 1219.98   59.89
   3  -2   1 1210.88   59.29
  -3   2   1 1307.17   61.39
   3  -2   1 1224.98   59.49
  -3   2   1 1241.98   58.59
  -3   2   1 1243.08   59.79
   3  -2   1 1232.88   59.69
  -3  -2  -1 1160.48   61.09
  -3   2   1 1254.87   60.49
   3  -2   1 1275.17   59.69
   3  -3  -1 1173.68   57.19
  -3   3  -1 1193.88   58.49
   3  -3  -1 1190.58   58.09
   3  -3  -1 1240.98   58.29
   3  -3  -1 1204.18   58.09
   3  -3  -1 1162.68   56.19
   3  -3  -1 1136.29   59.29
  -3   3  -1 1228.08   59.49
  -3   3   1 1073.59   55.29
   3  -3   1 1158.98   56.99
  -3   3   1 1111.49   57.89
   3  -3   1 1118.89   57.29
  -3   3   1 1090.59   57.59
   3  -3   1 1124.99   57.49
   3  -3   1 1144.29   58.09
   3  -3   1 1200.78   56.49
  -3   3   1 1088.89   57.19
  -3   3   1 1028.70   56.69
   3  -3   1 1090.89   56.99
   3  -3   1 1191.88   59.59
  -3   3   1 1181.48   57.69
  -3   5  -1  668.33   37.80
   3  -5  -1  655.73   39.60
   3  -5  -1  666.73   40.70
   3  -5  -1  630.44   39.50
   3  -5  -1  612.64   36.90
   3  -5  -1  697.93   41.90
  -3   5  -1  623.24   37.00
   3  -5  -1  679.83   36.90
  -3   5  -1  745.63   39.30
   3  -5  -1  644.44   39.40
   3  -5  -1  617.94   39.70
  -3   5  -1  620.74   36.30
   3  -5   1  659.13   41.90
   3  -5   1  633.54   39.20
   3  -5   1  627.24   40.50
  -3   5   1  624.84   37.00
  -3   5   1  612.14   35.90
  -3  -5  -1  707.73   29.90
   3  -5   1  638.44   37.80
   3  -5   1  638.04   39.40
  -3  -5  -1  723.13   30.00
  -3  -5  -1  739.23   30.40
   3  -5   1  679.13   39.90
   3  -5   1  604.84   36.60
  -3   5   1  636.84   38.80
  -3   5   1  675.33   39.90
  -3   5   1  628.14   35.40
  -3   5   1  595.94   38.50
  -3   5   1  642.44   36.80
  -3  -5  -1  704.63   30.10
   3  -5   1  646.94   40.10
  -3   5   1  583.44   38.00
   3  -6  -1 1104.19   59.39
   3  -6  -1 1203.78   60.69
   3  -6  -1 1154.78   61.19
  -3   6  -1  964.90   52.69
   3  -6  -1 1145.49   59.19
   3  -6  -1 1039.80   57.69
  -3   6  -1  971.20   53.29
   3  -6  -1 1191.28   59.29
   3  -6  -1 1050.79   53.89
  -3   6  -1  986.90   54.49
  -3   6  -1 1074.19   54.59
   3  -6  -1 1078.29   55.19
   3  -6   1  938.11   57.29
  -3  -6  -1 1054.09   48.00
   3  -6   1  923.81   56.39
   3  -6   1 1034.10   55.49
   3  -6   1  902.71   58.29
  -3   6   1 1038.90   52.59
  -3   6   1  984.80   52.49
  -3   6   1 1092.79   53.59
  -3   6   1  985.10   53.19
  -3  -6  -1 1082.19   47.70
  -3   6   1 1110.79   57.39
  -3   6   1 1053.29   56.89
  -3   6   1 1083.99   57.89
  -3  -6  -1 1103.19   47.90
   3  -6   1  950.70   56.89
   3  -6   1  986.90   57.09
  -3   6   1 1041.60   56.59
   3  -6   1  999.50   54.29
  -3  -6  -1 1072.69   47.70
   3  -6   1  969.70   58.39
   3  -7  -1 2241.68  115.29
   3  -7  -1 2480.65  118.79
  -3   7  -1 2439.66  108.49
   3  -7  -1 2349.17  111.89
   3  -7  -1 2523.25  117.89
   3  -7  -1 2337.27  115.59
   3  -7  -1 2450.35  117.49
   3  -7  -1 2395.96  115.99
   3  -7  -1 2325.17  110.59
   3  -7   1 2314.07  115.49
  -3   7   1 2339.37  114.49
  -3   7   1 2313.87  113.59
  -3   7   1 2351.26  106.99
   3  -7   1 2397.96  115.89
   3  -7   1 2258.37  111.29
   3  -7   1 2351.86  116.69
   3  -7   1 2646.54  120.79
   3  -7   1 2491.75  118.29
  -3   7   1 2300.67  107.19
   3  -7   1 2296.77  112.59
   3  -7   1 2444.06  116.49
  -3   8  -1  289.17   17.60
   3  -8  -1  345.27   29.00
  -3   8  -1  294.77   17.60
   3  -8  -1  289.67   23.60
   3  -8  -1  367.76   31.30
   3  -8  -1  335.87   29.10
  -3   8  -1  252.07   18.30
   3  -8  -1  308.77   28.40
  -3  -8   1  264.37   19.10
   3  -8  -1  285.47   24.50
   3  -8  -1  384.76   29.90
  -3  -8   1  253.37   19.30
   3  -8  -1  363.36   30.30
  -3   8  -1  283.67   18.50
  -3  -8  -1  313.87   20.40
  -3   8   1  337.27   19.30
   3  -8   1  300.87   32.70
   3  -8   1  274.67   28.00
   3  -8   1  313.87   30.00
  -3   8   1  316.67   18.00
  -3  -8  -1  307.37   20.40
  -3  -8  -1  324.57   20.40
   3  -8   1  327.97   28.20
   3  -8   1  255.57   26.10
   3  -8   1  301.57   27.50
   3  -8   1  278.77   31.50
   3  -8   1  248.78   29.60
  -3   8   1  351.56   19.20
  -3   8   1  309.67   17.80
  -3  -8  -1  316.37   20.20
   3  -9  -1 2481.45  121.69
  -3  -9   1 2298.67  106.19
   3  -9  -1 2374.76  119.29
  -3  -9   1 2291.27  106.79
  -3  -9   1 2283.37  106.59
   3  -9  -1 2181.48  116.49
   3  -9  -1 2383.76  117.69
  -3  -9   1 2255.97  106.29
   3  -9  -1 2367.56  119.39
   3  -9  -1 2221.88  116.59
   3  -9   1 2304.17  118.69
  -3  -9  -1 2322.47  106.49
   3  -9   1 2286.17  113.59
   3  -9   1 2397.66  118.49
  -3  -9  -1 2300.07  107.09
   3  -9   1 2418.36  120.39
   3  -9   1 2376.56  112.79
   3  -9   1 2396.76  117.89
  -3  -9  -1 2246.38  106.39
   3  -9   1 2298.57  117.19
  -3  -9  -1 2253.37  106.19
   3  -9   1 2527.55  122.99
  -3 -10   1  476.05   31.60
   3 -10  -1  511.05   36.60
  -3 -10   1  469.95   31.80
   3 -10  -1  536.65   41.00
  -3 -10   1  526.95   32.20
   3 -10  -1  520.75   40.50
   3 -10  -1  642.54   44.70
  -3 -10   1  473.85   31.50
   3 -10  -1  549.74   36.20
   3 -10  -1  573.14   41.80
   3 -10  -1  535.85   42.70
   3 -10  -1  501.65   42.60
   3 -10   1  472.65   41.10
   3 -10   1  548.05   41.30
  -3 -10  -1  478.35   31.60
   3 -10   1  488.25   37.00
  -3 -10  -1  531.35   32.40
   3 -10   1  427.36   38.90
   3 -10   1  419.96   40.40
  -3 -10  -1  547.95   33.20
   3 -10   1  496.85   36.10
   3 -10   1  525.35   40.20
  -3 -10  -1  545.15   32.50
   3 -10   1  486.55   39.60
   3 -11  -1 1465.15   87.59
  -3 -11   1 1384.96   71.79
  -3 -11   1 1373.36   63.29
  -3 -11   1 1391.06   66.19
   3 -11  -1 1520.15   83.79
  -3 -11   1 1348.07   72.29
  -3 -11   1 1395.76   72.19
  -3 -11   1 1385.36   66.59
   3 -11  -1 1489.05   86.09
  -3 -11   1 1361.96   71.49
   3 -11  -1 1340.77   81.79
  -3 -11   1 1315.67   63.29
   3 -11  -1 1417.76   84.39
   3 -11  -1 1463.55   83.29
   3 -11  -1 1527.75   94.49
   3 -11  -1 1234.68   94.79
   3 -11   1 1305.07   75.59
   3 -11   1 1475.75   84.99
  -3 -11  -1 1492.75   72.89
   3 -11   1 1554.64   89.39
  -3 -11  -1 1365.56   71.69
   3 -11   1 1359.26   81.89
  -3 -11  -1 1421.06   65.89
  -3 -11  -1 1395.76   65.39
   3 -11   1 1383.76   82.59
  -3 -11  -1 1390.96   72.89
   3 -11   1 1339.97   77.59
  -3 -11  -1 1417.66   72.39
   3 -11   1 1511.25   83.79
   3 -11   1 1606.54   88.39
  -3 -12   1 1427.86   73.69
   3 -12  -1 1510.15   82.49
  -3 -12   1 1434.96   76.79
   3 -12  -1 1522.75   91.69
   3 -12  -1 1499.05   88.99
   3 -12  -1 1592.14   81.69
  -3 -12   1 1534.45   77.89
  -3 -12   1 1583.34   78.79
  -3 -12   1 1515.05   73.59
   3 -12  -1 1572.04   91.19
   3 -12  -1 1498.25   88.49
  -3 -12   1 1456.25   78.09
   3 -12  -1 1572.04   94.39
   3 -12  -1 1565.74   89.29
  -3 -12  -1 1437.56   77.29
  -3 -12  -1 1427.06   78.09
  -3 -12  -1 1439.46   77.29
   3 -12   1 1517.15   82.19
   3 -12   1 1368.56   89.69
  -3 -12  -1 1563.74   78.29
   3 -12   1 1523.15   88.69
  -3 -12  -1 1489.95   82.89
   3 -12   1 1507.95   83.89
  -3 -12  -1 1439.66   72.89
   3 -12   1 1528.35   94.19
   3 -12   1 1387.06   87.19
   3 -12   1 1391.56   88.29
   3 -12   1 1431.56   87.29
  -3 -12  -1 1481.45   72.59
  -3 -13   1  293.77   32.80
  -3 -13   1  264.07   31.90
   3 -13  -1  291.57   40.10
  -3 -13   1  208.78   26.10
   3 -13  -1  274.57   35.10
  -3 -13   1  272.47   29.80
   3 -13  -1  259.77   36.70
   3 -13  -1  215.18   34.90
  -3 -13   1  240.98   26.40
  -3 -13   1  231.08   26.40
   3 -13  -1  245.28   36.30
   3 -13  -1  184.38   34.00
  -3 -13   1  259.27   24.90
   3 -13  -1  252.47   36.60
  -3 -13   1  249.97   28.70
   3 -13  -1  292.47   28.70
   3 -13   1  293.47   38.20
  -3 -13  -1  253.77   29.70
   3 -13   1  190.88   30.70
   3 -13   1  299.77   33.80
  -3 -13  -1  263.17   29.50
  -3 -13  -1  280.77   30.20
   3 -13   1  271.37   41.20
  -3 -13  -1  244.18   23.00
  -3 -13  -1  288.07   26.00
  -3 -13  -1  244.88   27.70
  -3 -13  -1  260.87   23.00
   3 -13   1  238.68   32.30
  -3 -13  -1  261.27   24.50
   3 -13   1  271.07   39.30
   3 -13   1  253.37   36.20
   3 -13   1  268.67   39.10
  -3 -14   1 1136.19   70.09
  -3 -14   1 1279.37   71.19
  -3 -14   1 1125.79   69.09
   3 -14  -1 1281.47   88.69
   3 -14  -1 1121.29   79.69
   3 -14  -1 1317.47   85.09
   3 -14  -1 1263.07   72.89
  -3 -14   1 1185.18   69.69
   3 -14  -1 1267.67   74.79
   3 -14  -1 1140.39   79.59
   3 -14  -1 1307.67   86.89
  -3 -14   1 1123.39   69.29
   3 -14  -1 1230.08   81.09
  -3 -14   1 1297.97   72.59
  -3 -14   1 1223.18   70.09
  -3 -14   1 1211.08   71.19
   3 -14   1 1262.67   81.89
   3 -14   1 1242.28   81.39
  -3 -14  -1 1247.08   69.69
   3 -14   1 1206.28   80.49
  -3 -14  -1 1240.18   70.59
   3 -14   1 1219.78   87.89
  -3 -14  -1 1198.08   69.99
   3 -14   1 1248.78   83.59
  -3 -14  -1 1212.18   68.79
   3 -14   1 1296.77   74.99
  -3 -14  -1 1176.48   69.69
   3 -14   1 1248.28   76.19
  -3 -14  -1 1213.18   71.19
  -3 -14  -1 1209.38   67.59
   3 -14   1 1252.07   85.89
  -3 -14  -1 1151.08   69.69
  -3 -15   1  172.78   27.50
   3 -15  -1  157.68   31.50
  -3 -15   1  214.88   29.10
  -3 -15   1  178.38   26.90
   3 -15  -1  243.58   35.00
  -3 -15   1  171.28   26.50
  -3 -15   1  178.98   26.20
  -3 -15   1  185.18   27.20
   3 -15  -1  198.18   29.00
   3 -15  -1  155.88   30.60
   3 -15  -1  196.88   37.60
  -3 -15   1  206.78   28.80
   3 -15  -1  155.08   34.70
  -3 -15   1  206.58   28.00
   3 -15  -1  183.58   33.70
   3 -15  -1  187.58   34.20
  -3 -15  -1  202.48   26.30
   3 -15   1  190.08   36.50
   3 -15   1  216.98   37.60
  -3 -15  -1  177.58   26.10
  -3 -15  -1  201.28   27.80
  -3 -15  -1  223.88   28.70
   3 -15   1  211.78   35.90
  -3 -15  -1  170.28   25.20
   3 -15   1  152.48   35.90
  -3 -15  -1  164.48   26.30
   3 -15   1  164.88   35.40
  -3 -15  -1  232.58   30.20
  -3 -15  -1  222.38   30.50
   3 -15   1  197.68   31.70
   3 -15   1  223.68   36.70
   3 -15   1  183.78   29.80
   3 -16  -1  284.27   43.90
   3 -16  -1  233.78   39.90
   3 -16  -1  271.77   42.90
  -3 -16   1  182.38   31.70
   3 -16  -1  257.07   37.40
  -3 -16   1  215.68   29.80
  -3 -16   1  258.57   33.30
  -3 -16   1  253.47   33.20
   3 -16  -1  252.27   47.60
  -3 -16   1  276.17   35.90
  -3 -16   1  219.48   31.80
   3 -16  -1  243.48   34.10
  -3 -16   1  222.18   30.90
   3 -16  -1  277.97   46.30
  -3 -16   1  206.58   33.00
   3 -16  -1  257.27   42.40
  -3 -16  -1  229.18   31.70
  -3 -16  -1  273.17   34.20
  -3 -16  -1  226.68   30.20
  -3 -16  -1  226.38   31.10
   3 -16   1  235.38   39.70
   3 -16   1  293.77   43.90
   3 -16   1  211.68   35.30
   3 -16   1  279.47   44.20
   3 -16   1  197.08   33.10
   3 -16   1  205.28   42.50
   3 -16   1  265.87   46.00
   3 -16   1  229.58   38.80
  -3 -16  -1  215.58   33.50
  -3 -16  -1  259.47   31.20
  -3 -16  -1  261.47   34.60
  -3 -16  -1  276.87   35.80
   3 -17  -1  929.51   79.89
   3 -17  -1  911.81   73.69
   3 -17  -1  861.31   71.49
  -3 -17   1 1149.39   90.09
  -3 -17   1 1002.10   65.19
  -3 -17   1 1040.80   82.49
  -3 -17   1  950.90   62.49
   3 -17  -1  790.52   68.79
  -3 -17   1  918.21   61.59
   3 -17  -1  903.71   75.49
   3 -17  -1  779.62   71.19
  -3 -17   1  853.21   60.79
   3 -17  -1  903.61   72.29
   3 -17  -1  968.30   83.79
  -3 -17  -1  860.51   62.89
  -3 -17  -1  741.63   58.69
   3 -17   1  878.31   72.39
   3 -17   1  974.40   74.49
   3 -17   1  928.31   65.59
   3 -17   1  936.11   82.49
   3 -17   1  909.21   68.09
   3 -17   1 1052.49   83.39
   3 -17   1  943.81   73.49
  -3 -17  -1  871.61   58.29
  -3 -17  -1  904.51   61.29
  -3 -17  -1  921.81   57.39
  -3 -17  -1  847.52   60.69
   3 -17   1 1047.90   78.49
  -3 -18   1   51.99   17.60
  -3 -18   1   44.80   20.50
   3 -18  -1   79.39   25.30
  -3 -18   1   44.80   17.30
  -3 -18   1   56.59   17.60
   3 -18  -1   59.09   23.90
   3 -18  -1   34.10   20.00
  -3 -18   1   35.90   14.80
   3 -18  -1   72.19   26.30
  -3 -18   1   30.20   17.70
  -3 -18   1   25.50   16.10
   3 -18  -1   87.89   28.40
   3 -18  -1   10.30   14.70
   3 -18  -1   33.10   17.00
  -3 -18   1   22.70   13.90
   3 -18  -1   29.60   25.40
  -3 -18  -1   25.20   14.20
   3 -18   1   48.80   19.70
  -3 -18  -1   37.80   19.20
  -3 -18  -1   38.10   16.60
   3 -18   1   44.60   19.60
  -3 -18  -1   43.80   16.50
   3 -18   1   88.99   26.30
   3 -18   1   35.20   18.90
   3 -18   1   80.99   29.50
  -3 -18  -1   46.80   17.90
  -3 -18  -1   46.90   16.70
  -3 -18  -1   57.09   18.20
   3 -18   1   33.70   24.60
  -3 -18  -1   39.40   19.30
   3 -19  -1  515.15   71.89
  -3 -19   1  535.25   46.50
   3 -19  -1  666.13   82.39
  -3 -19   1  496.85   47.20
  -3 -19   1  494.95   62.29
  -3 -19   1  515.85   46.30
  -3 -19   1  548.85   47.90
  -3 -19   1  577.24   65.19
   3 -19   1  686.73   82.19
  -3 -19  -1  433.86   58.49
   3 -19   1  523.85   77.09
  -3 -19  -1  388.56   48.50
  -3 -19  -1  465.15   45.50
  -3 -19  -1  496.65   60.79
  -3 -19  -1  522.45   46.50
  -3 -19  -1  456.95   44.70
   4  -1  -1  428.96   27.60
  -4   1  -1  459.35   26.70
  -4  -1   1  418.56   23.70
  -4  -1   1  440.86   23.20
  -4   1  -1  440.56   26.50
  -4   1  -1  428.66   28.10
  -4   1  -1  429.46   27.40
   4   1   1  467.05   30.60
   4  -1  -1  414.16   26.50
   4  -1  -1  438.46   27.00
   4   1   1  469.95   23.60
   4  -1  -1  408.56   25.80
   4   1   1  448.76   23.70
   4  -1  -1  425.36   26.20
  -4   1  -1  433.86   26.70
  -4   1  -1  433.56   27.40
  -4  -1   1  422.66   23.70
   4  -1  -1  475.55   26.90
  -4   1  -1  459.65   26.60
  -4  -1   1  446.06   31.30
   4   1   1  446.96   23.20
  -4  -1   1  434.16   23.90
   4   1   1  441.86   28.50
  -4  -1   1  485.15   23.30
  -4  -1   1  432.46   29.10
   4  -1  -1  414.86   27.90
   4   1   1  453.95   23.40
   4  -1  -1  431.86   29.60
  -4  -1   1  447.16   24.40
  -4  -1  -1  458.45   24.00
   4  -1   1  447.76   27.60
   4  -1   1  428.66   26.00
  -4  -1  -1  455.25   29.10
   4  -1   1  432.96   28.40
   4   1  -1  446.96   23.40
  -4   1   1  475.45   28.70
  -4   1   1  418.96   27.10
   4   1  -1  416.36   22.80
  -4   1   1  402.56   27.00
  -4  -1  -1  478.05   24.20
  -4   1   1  395.96   26.30
   4  -1   1  435.36   27.40
  -4   1   1  411.96   28.20
   4  -1   1  429.86   26.30
   4   1  -1  426.56   23.00
   4  -1   1  444.36   28.30
  -4   1   1  429.16   26.40
   4  -1   1  429.56   26.40
   4  -1   1  494.55   27.00
  -4  -1  -1  428.56   24.00
   4   1  -1  464.35   23.90
  -4   1   1  371.16   25.40
  -4  -1  -1  474.15   24.20
  -4   1   1  433.16   26.60
  -4  -1  -1  446.46   27.60
  -4   3  -1 2296.57  112.19
  -4   3  -1 2413.46  112.69
  -4  -3  -1 2583.04  116.69
  -4   4  -1   36.00    9.50
   4  -4  -1   22.30    8.20
  -4   4  -1   52.99   11.40
  -4   4  -1   78.19   14.10
  -4   4  -1   48.40   10.80
  -4   4  -1   45.50    9.50
   4  -4  -1   25.10    8.20
   4  -4  -1   24.70    8.00
   4  -4  -1   19.00    7.00
   4  -4  -1   22.20    7.40
  -4   4  -1   35.70    8.20
   4  -4  -1   28.10    9.20
   4  -4  -1   14.50    7.50
   4  -4  -1   16.30    7.00
   4  -4   1   52.69   10.70
   4  -4   1   46.70   10.40
   4  -4   1   35.30    8.80
  -4   4   1   45.70   10.40
  -4   4   1   52.89   10.90
   4  -4   1   55.19   11.40
   4  -4   1   37.60    9.40
   4  -4   1   72.39   14.00
  -4   4   1   32.50    6.90
   4  -4   1   80.49   14.60
   4  -4   1   38.70    8.90
  -4   4   1   31.50    7.30
  -4   4   1   42.10   10.20
  -4   4   1   45.30    9.90
  -4   4   1   31.70    9.10
  -4   4   1   42.10   10.30
   4  -6  -1 3268.07  153.08
   4  -6  -1 3383.16  159.38
   4  -6  -1 3508.25  158.88
   4  -6   1 3346.67  152.58
  -4   6   1 3353.56  155.58
  -4   6   1 3263.47  154.88
   4  -6   1 3392.06  154.08
   4  -6   1 3224.58  156.38
   4  -7  -1 1298.57   69.89
   4  -7  -1 1370.46   73.89
   4  -7  -1 1355.46   74.49
   4  -7  -1 1392.06   75.89
   4  -7  -1 1373.96   76.79
   4  -7  -1 1284.07   68.49
  -4   7  -1 1255.37   67.99
  -4   7  -1 1301.37   67.59
   4  -7  -1 1314.47   72.99
  -4   7  -1 1294.87   68.19
   4  -7  -1 1409.56   73.99
  -4   7  -1 1315.47   69.39
   4  -7   1 1312.77   72.99
  -4   7   1 1303.17   71.59
  -4  -7  -1 1392.76   59.99
   4  -7   1 1193.98   75.29
  -4   7   1 1386.96   68.29
   4  -7   1 1248.28   72.59
  -4   7   1 1284.07   66.79
  -4   7   1 1332.07   72.59
   4  -7   1 1242.88   72.19
   4  -7   1 1263.17   73.49
  -4  -7  -1 1426.36   59.79
  -4   7   1 1275.17   66.89
  -4   7   1 1300.07   67.99
   4  -7   1 1286.47   75.19
  -4  -7  -1 1393.66   59.69
  -4  -7  -1 1397.16   59.79
  -4   9  -1  274.67   20.70
  -4   9  -1  335.67   19.90
  -4  -9   1  269.87   19.60
   4  -9  -1  346.37   31.40
   4  -9  -1  291.37   34.10
  -4   9  -1  342.17   20.20
   4  -9  -1  336.07   37.00
   4  -9  -1  374.66   42.10
  -4  -9   1  303.87   20.00
  -4   9  -1  308.57   21.00
   4  -9  -1  323.27   38.10
  -4  -9   1  335.87   21.00
   4  -9  -1  325.27   27.10
   4  -9  -1  391.06   32.90
   4  -9  -1  314.77   27.90
  -4  -9   1  300.27   20.10
   4  -9   1  256.47   33.50
  -4  -9  -1  343.77   20.80
   4  -9   1  247.58   31.10
  -4  -9  -1  322.87   20.90
   4  -9   1  344.97   39.90
  -4  -9  -1  335.57   20.70
  -4   9   1  331.77   19.90
   4  -9   1  266.97   34.40
   4  -9   1  253.47   31.70
   4  -9   1  297.27   42.10
   4  -9   1  308.07   29.70
  -4   9   1  293.27   20.70
  -4  -9  -1  318.77   20.50
   4  -9   1  339.47   38.10
  -4   9   1  296.47   19.60
  -4   9   1  297.37   20.50
   4 -10  -1 2118.89  118.39
   4 -10  -1 2305.37  117.49
   4 -10  -1 2196.68  114.69
  -4  10  -1 2160.28   94.19
  -4  10  -1 2049.49   93.39
  -4 -10   1 2220.08   99.99
   4 -10  -1 1949.60  112.59
  -4  10  -1 2149.58   94.39
  -4 -10   1 2206.78  100.09
   4 -10  -1 2251.97  118.09
  -4 -10   1 2208.68  100.49
  -4 -10   1 2185.08   99.69
  -4  10  -1 2122.69   93.59
   4 -10  -1 2179.18  114.49
   4 -10   1 2184.78  110.79
   4 -10   1 2167.08  117.89
   4 -10   1 2184.38  115.19
  -4 -10  -1 2191.68   99.89
  -4  10   1 2165.48   93.99
  -4 -10  -1 2239.88  100.29
   4 -10   1 2284.47  115.59
  -4 -10  -1 2141.69  100.39
   4 -10   1 2144.69  115.89
   4 -10   1 2193.08  114.79
  -4  10   1 2170.98   94.19
  -4  10   1 2110.39   93.49
  -4 -10  -1 2119.19   99.59
  -4  10   1 2166.18   93.69
   4 -10   1 2158.08  119.89
   4 -10   1 2012.40  107.49
   4 -11  -1 1049.70   69.59
  -4 -11   1 1029.60   55.09
   4 -11  -1  945.01   68.89
   4 -11  -1 1036.00   63.29
   4 -11  -1 1017.50   68.19
   4 -11  -1 1053.29   68.29
  -4 -11   1  976.00   53.99
   4 -11  -1 1003.20   67.29
   4 -11  -1 1030.70   72.39
   4 -11  -1 1007.80   61.29
  -4 -11   1  979.50   54.69
  -4 -11   1 1060.19   54.99
   4 -11   1 1103.49   69.09
   4 -11   1 1015.80   63.79
  -4 -11  -1 1058.29   54.79
   4 -11   1 1068.99   74.09
   4 -11   1 1145.49   71.29
   4 -11   1 1047.60   62.79
  -4 -11  -1 1081.59   55.09
   4 -11   1  970.80   67.19
  -4 -11  -1 1080.09   55.89
   4 -11   1 1079.89   72.19
  -4 -11  -1 1010.10   54.69
   4 -11   1 1202.28   70.59
   4 -12  -1 1222.68   77.29
   4 -12  -1 1122.89   85.49
   4 -12  -1 1248.18   77.29
  -4 -12   1 1171.48   53.79
   4 -12  -1 1199.58   78.29
   4 -12  -1 1107.99   69.79
  -4 -12   1 1146.39   53.79
  -4 -12   1 1246.88   63.69
   4 -12  -1 1202.58   89.39
   4 -12  -1 1200.88   76.59
   4 -12  -1 1200.58   69.29
  -4 -12   1 1183.48   62.49
  -4 -12   1 1130.59   61.79
  -4 -12   1 1219.08   63.19
  -4 -12  -1 1155.18   62.09
   4 -12   1 1216.78   90.29
  -4 -12  -1 1162.28   62.49
   4 -12   1 1089.29   75.79
   4 -12   1 1315.57   95.69
   4 -12   1 1099.09   70.89
   4 -12   1 1161.48   75.79
  -4 -12  -1 1232.88   62.89
   4 -12   1 1079.19   74.49
  -4 -12  -1 1190.98   63.39
   4 -12   1 1269.77   77.49
   4 -12   1 1202.58   70.69
   4 -13  -1 2095.39  109.59
   4 -13  -1 2212.58  117.99
   4 -13  -1 2128.39  119.39
  -4 -13   1 1948.51   99.69
   4 -13  -1 2070.99  121.09
  -4 -13   1 2011.90  100.39
   4 -13  -1 2132.39  117.59
   4 -13  -1 2094.69  117.19
  -4 -13   1 1921.21   95.49
   4 -13  -1 2017.90  106.69
  -4 -13   1 1982.30   99.99
   4 -13  -1 1968.60  121.59
  -4 -13   1 1895.01   96.09
  -4 -13   1 1983.60  100.79
   4 -13   1 2066.89  108.59
  -4 -13  -1 2058.69   95.99
   4 -13   1 2087.79  116.59
  -4 -13  -1 2150.58  102.09
   4 -13   1 2099.39  110.99
   4 -13   1 1896.01  115.89
  -4 -13  -1 1949.20   99.49
  -4 -13  -1 2017.40  100.09
   4 -13   1 2031.80  115.49
   4 -13   1 2017.00  122.89
   4 -13   1 1935.11  114.89
   4 -13   1 2074.39  121.19
  -4 -13  -1 2093.99   95.59
  -4 -13  -1 2046.80  100.49
   4 -14  -1  148.09   26.50
   4 -14  -1  125.69   27.80
   4 -14  -1   70.99   24.30
  -4 -14   1  108.79   18.70
   4 -14  -1   74.89   23.60
  -4 -14   1  113.49   18.30
  -4 -14   1  116.79   19.40
   4 -14  -1   67.49   22.20
  -4 -14   1  114.09   18.50
   4 -14  -1  141.09   25.60
  -4 -14   1  127.39   18.30
  -4 -14   1  152.28   24.00
   4 -14  -1   98.59   24.20
  -4 -14   1  110.19   21.00
  -4 -14   1  107.39   18.20
   4 -14  -1  109.19   25.70
   4 -14   1  108.89   25.40
   4 -14   1  101.59   23.90
  -4 -14  -1  114.29   18.60
  -4 -14  -1  140.59   21.40
   4 -14   1  111.89   28.10
   4 -14   1  102.39   25.20
  -4 -14  -1  124.09   19.70
  -4 -14  -1  103.09   19.10
   4 -14   1  123.39   30.30
   4 -14   1   63.59   23.70
   4 -14   1   89.09   21.40
  -4 -14  -1   88.69   17.20
  -4 -14  -1   94.89   17.00
   4 -14   1   79.59   22.60
  -4 -14  -1   96.69   15.70
  -4 -14  -1  108.19   17.90
   4 -15  -1  499.25   56.19
  -4 -15   1  400.66   34.90
   4 -15  -1  334.97   47.10
   4 -15  -1  468.75   58.99
   4 -15  -1  420.56   58.69
  -4 -15   1  386.86   35.60
  -4 -15   1  448.86   35.10
  -4 -15   1  413.46   35.10
  -4 -15   1  356.66   34.40
  -4 -15   1  342.87   33.80
  -4 -15   1  426.16   34.90
   4 -15  -1  427.46   53.39
   4 -15  -1  465.95   55.19
   4 -15  -1  399.76   38.60
  -4 -15   1  427.86   34.20
   4 -15  -1  395.16   40.20
   4 -15   1  465.75   56.49
   4 -15   1  426.96   56.99
  -4 -15  -1  426.16   34.10
  -4 -15  -1  445.96   34.20
   4 -15   1  359.46   54.29
  -4 -15  -1  439.36   35.00
   4 -15   1  434.16   54.69
  -4 -15  -1  460.95   36.40
   4 -15   1  366.06   49.50
  -4 -15  -1  465.45   36.40
  -4 -15  -1  443.66   34.50
  -4 -15  -1  414.36   34.30
   4 -15   1  378.66   52.99
  -4 -15  -1  462.85   35.90
  -4 -16   1  969.00   59.59
  -4 -16   1  917.11   60.09
   4 -16  -1 1110.49   87.39
   4 -16  -1  925.31   73.89
   4 -16  -1  808.42   77.19
  -4 -16   1  969.80   62.79
  -4 -16   1  911.51   59.29
   4 -16  -1  960.60   80.19
  -4 -16   1  998.40   63.99
   4 -16  -1  819.92   79.39
   4 -16  -1  900.31   66.89
   4 -16  -1  923.91   72.99
   4 -16  -1  994.20   66.39
  -4 -16   1  934.21   60.89
  -4 -16   1  965.50   59.79
  -4 -16   1  990.80   64.89
   4 -16   1  910.71   73.29
   4 -16   1 1168.38   88.99
  -4 -16  -1  969.30   59.79
  -4 -16  -1 1042.30   63.89
   4 -16   1  910.51   77.99
   4 -16   1  949.21   74.09
  -4 -16  -1  928.71   57.89
  -4 -16  -1  935.61   59.09
   4 -16   1  967.60   66.99
  -4 -16  -1  952.70   60.89
  -4 -16  -1  957.30   59.89
  -4 -16  -1  955.40   59.69
   4 -16   1  904.41   79.39
  -4 -16  -1  842.62   61.49
   4 -16   1  928.01   79.39
   4 -16   1  961.10   69.49
  -4 -17   1  281.37   35.10
  -4 -17   1  230.98   31.70
   4 -17  -1  263.47   39.80
  -4 -17   1  304.47   34.30
  -4 -17   1  256.87   37.60
   4 -17  -1  248.98   48.10
   4 -17  -1  276.17   52.39
  -4 -17   1  277.17   37.40
  -4 -17   1  306.37   39.20
  -4 -17   1  274.67   33.60
   4 -17  -1  343.27   60.59
   4 -17  -1  225.48   41.40
  -4 -17   1  291.87   34.70
   4 -17  -1  250.17   40.20
   4 -17  -1  209.18   39.90
   4 -17  -1  223.38   45.40
  -4 -17  -1  262.37   34.10
  -4 -17  -1  305.27   39.90
   4 -17   1  269.47   44.60
  -4 -17  -1  294.27   34.10
   4 -17   1  302.67   43.90
   4 -17   1  189.98   37.60
  -4 -17  -1  237.08   30.50
  -4 -17  -1  272.57   36.00
  -4 -17  -1  292.27   34.10
  -4 -17  -1  285.77   33.40
  -4 -17  -1  256.27   33.60
   4 -17   1  264.17   50.99
   4 -17   1  314.77   52.89
   4 -17   1  239.28   41.10
   4 -17   1  268.57   53.19
   4 -17   1  182.48   41.50
   4 -18  -1  830.62   67.29
   4 -18  -1  762.12   71.09
  -4 -18   1  915.31   59.59
  -4 -18   1  836.12   59.49
  -4 -18   1  908.91   60.99
   4 -18  -1  936.01  153.38
  -4 -18   1  940.31   70.19
  -4 -18   1  802.02   59.49
   4 -18  -1  914.31   65.59
  -4 -18   1  846.32   59.09
   4 -18  -1  833.52   72.89
   4 -18  -1  798.92   71.29
   4 -18  -1  830.52   75.69
   4 -18  -1  971.80  148.99
  -4 -18   1  892.21   59.79
  -4 -18   1  904.71   67.19
   4 -18   1  868.81   74.09
   4 -18   1  923.11   77.99
  -4 -18  -1  782.92   58.69
  -4 -18  -1  819.92   58.39
  -4 -18  -1  881.01   66.49
  -4 -18  -1  803.32   56.29
   4 -18   1  896.41   75.09
  -4 -18  -1  905.11   59.59
  -4 -18  -1  815.32   66.59
   4 -18   1  979.80  149.09
   4 -18   1  866.11  146.39
   4 -18   1  900.71   74.69
  -4 -18  -1  838.82   55.09
  -4 -18  -1  808.42   57.79
  -4 -19   1   82.99   19.70
  -4 -19   1   52.69   17.40
   4 -19  -1   70.99   32.40
  -4 -19   1   41.70   16.00
  -4 -19   1   51.39   23.80
  -4 -19   1   77.69   19.90
  -4 -19   1   57.09   21.60
   4 -19  -1   95.89   33.50
  -4 -19  -1   63.99   18.50
  -4 -19  -1   50.39   21.10
  -4 -19  -1   60.69   17.40
  -4 -19  -1   58.09   17.90
   4 -19   1   65.99   30.40
  -4 -19  -1   23.90   19.20
   4 -19   1   54.49   28.80
  -4 -19  -1   49.70   16.70
  -5   0  -1    0.20    3.00
  -5   0  -1    1.50    3.10
   5   0  -1    2.00    3.10
   5   0   1    3.80    5.00
   5   0   1    4.50    3.60
   5   0   1    1.90    3.70
  -5   0  -1   -0.70    2.70
   5   0   1   -3.80    2.30
   5   0  -1    9.40    8.80
  -5   0   1    2.30    3.50
   5   0   1    2.80    3.30
  -5   0   1    6.20    4.60
  -5   0  -1    0.70    2.80
  -5   0   1    2.30    3.60
  -5   0  -1   -1.80    3.40
  -5   0   1   -2.30    5.10
  -5   0  -1    0.00    3.00
  -5   0  -1    4.20    4.40
  -5   0   1    2.30    3.20
  -5   0   1   14.50    8.20
   5   0   1    6.70    3.80
   5   0   1   -2.50    3.10
  -5   0  -1    2.70    3.30
   5   0  -1    3.90    3.20
   5   0  -1    1.00    3.50
   5   0  -1    3.30    3.20
  -5   0   1    2.80    3.30
  -5   0   1    1.50    3.50
   5   0  -1    4.70    3.50
   5   0   1   -3.60    3.30
   5   0  -1    2.40    6.10
   5   0  -1    1.70    3.40
   5  -2  -1 1319.77   69.09
   5  -2  -1 1209.28   67.19
   5   2   1 1447.16   73.89
   5  -2  -1 1301.97   66.29
  -5   2  -1 1284.37   66.59
  -5   2  -1 1212.58   65.59
  -5   2  -1 1381.06   69.69
  -5   2  -1 1216.78   66.19
   5  -2  -1 1293.87   67.19
  -5   2  -1 1333.07   66.89
   5  -2  -1 1275.07   66.29
  -5   2  -1 1385.16   68.79
   5  -2  -1 1334.07   70.49
  -5   2  -1 1242.68   65.49
  -5  -2   1 1321.57   60.79
   5  -2  -1 1262.07   67.49
  -5  -2   1 1263.57   72.29
  -5  -2   1 1335.97   70.49
   5  -2  -1 1283.47   66.29
  -5   2   1 1213.98   65.89
   5  -2   1 1349.86   66.59
  -5   2   1 1201.18   67.09
   5   2  -1 1333.97   59.59
  -5   2   1 1262.77   66.59
  -5  -2  -1 1366.66   68.19
  -5   2   1 1490.65   70.49
  -5   2   1 1225.18   65.99
   5  -2   1 1351.76   67.49
   5  -2   1 1463.85   69.79
  -5  -2  -1 1365.46   70.39
   5  -2   1 1360.06   66.59
   5  -2   1 1328.37   69.09
  -5   2   1 1316.97   67.99
   5  -2   1 1414.26   67.39
   5  -2   1 1468.85   71.09
   5   2  -1 1299.47   59.09
   5  -3  -1 1318.77   68.59
   5  -3  -1 1257.97   67.89
   5  -3  -1 1243.28   68.59
  -5   3  -1 1298.67   68.39
  -5  -3   1 1409.26   76.39
   5  -3  -1 1302.87   70.19
  -5   3  -1 1334.47   66.69
  -5   3  -1 1418.66   71.99
   5  -3  -1 1353.16   70.89
  -5   3  -1 1258.87   68.39
   5  -3  -1 1298.97   68.09
  -5   3  -1 1276.47   67.89
  -5   3  -1 1370.26   68.19
  -5   3  -1 1370.06   68.89
   5  -3  -1 1250.97   68.09
   5  -3  -1 1305.97   71.09
  -5   3  -1 1380.66   70.49
  -5   3   1 1325.77   69.49
   5  -3   1 1295.47   68.09
   5  -3   1 1402.46   71.39
  -5  -3  -1 1317.27   69.59
  -5   3   1 1253.77   68.09
   5  -3   1 1361.66   70.19
  -5   3   1 1352.36   67.09
   5  -3   1 1430.66   70.19
  -5   3   1 1312.87   68.59
   5  -3   1 1374.86   72.69
   5  -3   1 1301.77   68.09
  -5   3   1 1318.97   70.29
   5  -3   1 1280.07   68.29
   5  -3   1 1391.76   68.99
  -5   3   1 1374.66   68.39
  -5   3   1 1287.87   69.29
  -5  -3  -1 1368.76   72.39
   5  -4  -1 1628.74   80.69
  -5   4  -1 1612.04   80.09
   5  -4  -1 1644.74   83.09
  -5   4  -1 1513.15   76.89
   5  -4  -1 1559.64   79.09
   5  -4  -1 1559.74   80.09
   5  -4  -1 1571.14   80.89
  -5   4  -1 1591.24   81.39
  -5   4  -1 1606.84   79.99
   5  -4  -1 1574.14   81.19
   5  -4  -1 1601.04   83.89
  -5   4  -1 1634.14   82.79
  -5   4  -1 1560.94   80.49
   5  -4  -1 1601.34   80.69
  -5   4  -1 1595.64   80.09
  -5   4   1 1572.64   81.09
  -5   4   1 1429.16   79.49
   5  -4   1 1567.34   80.39
  -5  -4  -1 1652.53   81.89
  -5  -4  -1 1681.03   85.09
  -5   4   1 1448.06   76.19
  -5   4   1 1554.14   80.09
   5  -4   1 1601.84   79.19
  -5   4   1 1454.65   79.09
  -5   4   1 1540.85   77.89
   5  -4   1 1609.64   80.49
  -5   4   1 1457.55   80.59
   5  -4   1 1575.74   79.99
   5  -4   1 1609.74   81.39
  -5   4   1 1499.05   79.79
   5  -4   1 1536.25   80.09
   5  -5  -1  879.71   50.89
  -5   5  -1  842.82   51.29
   5  -5  -1  839.32   52.79
  -5   5  -1  839.92   48.10
  -5   5  -1  886.41   51.09
   5  -5  -1  949.51   55.89
   5  -5  -1  809.42   50.19
   5  -5  -1  927.11   52.09
  -5   5  -1  882.61   50.59
  -5   5  -1  868.61   50.89
   5  -5  -1  866.21   49.10
   5  -5  -1  925.31   51.79
   5  -5  -1  718.53   49.60
  -5   5  -1  837.92   47.20
  -5   5   1  764.32   46.50
  -5   5   1  768.72   49.90
   5  -5   1  803.42   50.09
   5  -5   1  837.42   49.90
  -5   5   1  804.32   50.09
   5  -5   1  904.61   54.29
   5  -5   1  787.02   49.50
   5  -5   1  945.11   56.19
  -5   5   1  812.32   49.90
   5  -5   1  954.40   53.19
  -5   5   1  813.92   49.99
   5  -5   1  854.41   50.69
   5  -5   1  825.52   48.50
  -5   5   1  790.42   46.00
  -5   5   1  730.63   48.30
  -5   5   1  883.21   51.29
   5  -6  -1 1089.79   59.29
   5  -6  -1 1022.70   61.09
  -5   6  -1 1138.89   60.89
   5  -6  -1 1098.79   63.39
   5  -6  -1 1030.30   60.09
   5  -6  -1  986.50   64.09
  -5   6  -1 1063.29   57.49
   5  -6  -1  969.80   60.49
  -5   6  -1 1120.09   61.49
  -5   6  -1 1080.79   58.59
   5  -6  -1 1087.59   64.59
   5  -6  -1 1022.60   61.19
  -5   6   1 1033.50   61.09
   5  -6   1 1038.90   64.09
   5  -6   1 1060.19   61.59
  -5   6   1 1012.20   59.49
  -5   6   1 1080.19   57.79
  -5   6   1  993.90   55.99
   5  -6   1 1132.69   66.79
  -5   6   1 1082.09   61.59
   5  -6   1 1124.29   64.19
  -5   6   1 1099.89   62.39
   5  -6   1 1057.69   62.79
  -5   6   1 1105.69   59.89
   5  -6   1 1051.49   61.29
  -5   6   1 1015.80   60.49
   5  -6   1 1094.99   65.39
   5  -6   1  983.50   60.79
  -5   7  -1 1167.28   64.09
   5  -7  -1 1227.78   68.99
   5  -7  -1 1273.57   72.39
   5  -7  -1 1271.57   70.69
   5  -7  -1 1226.28   71.29
  -5   7  -1 1122.49   64.49
   5  -7  -1 1194.18   68.09
   5  -7  -1 1234.78   68.79
  -5   7  -1 1025.50   61.39
   5  -7  -1 1185.78   68.89
  -5   7  -1 1082.59   62.89
   5  -7  -1 1269.57   73.29
   5  -7   1 1131.49   67.19
   5  -7   1 1129.29   67.19
  -5   7   1 1082.29   66.29
  -5   7   1 1044.10   60.69
   5  -7   1 1084.29   67.19
   5  -7   1 1114.39   68.29
   5  -7   1 1108.69   63.79
  -5   7   1 1161.08   66.69
  -5   7   1 1204.88   63.69
  -5   7   1 1223.38   64.79
  -5   7   1 1303.57   68.19
  -5   7   1 1154.58   62.69
   5  -7   1 1183.38   72.29
   5  -7   1 1097.49   65.09
  -5   7   1 1342.07   68.49
   5  -7   1 1097.89   69.59
   5  -8  -1   76.59   17.90
  -5   8  -1   62.79   13.70
   5  -8  -1   57.39   15.40
  -5   8  -1   47.30   11.80
   5  -8  -1   65.79   17.20
   5  -8  -1   52.39   15.80
   5  -8  -1   63.69   16.50
  -5   8  -1   44.50   10.80
   5  -8  -1   68.49   17.10
   5  -8  -1   41.10   14.60
  -5   8  -1   67.79   13.60
   5  -8  -1   60.99   13.90
  -5   8   1   52.89   13.90
  -5   8   1   68.49   13.10
   5  -8   1   65.09   15.60
  -5   8   1   56.09   13.00
   5  -8   1   60.39   15.20
  -5  -8  -1   67.99    7.20
  -5  -8  -1   47.30    6.70
  -5   8   1   40.60   13.50
  -5   8   1   55.49   12.70
   5  -8   1   71.89   17.80
   5  -8   1   85.49   17.40
  -5  -8  -1   66.29    7.40
  -5  -8  -1   87.19    8.30
   5  -8   1   55.59   15.40
  -5   8   1   58.99   13.10
   5  -8   1  113.99   22.70
  -5  -9   1 2015.40   85.59
   5  -9  -1 1835.22  107.29
  -5  -9   1 1964.80   85.69
  -5   9  -1 1906.61   89.49
   5  -9  -1 1884.11  103.29
  -5  -9   1 2013.10   85.49
   5  -9  -1 1819.72  103.99
   5  -9  -1 1794.12  101.89
  -5   9  -1 1863.21   92.49
  -5   9  -1 1914.71   89.29
   5  -9  -1 1920.71  106.79
  -5   9  -1 1862.21   93.19
   5  -9  -1 1793.72  102.09
  -5  -9   1 2080.09   85.69
   5  -9   1 1838.02  103.09
  -5   9   1 1923.41   92.89
   5  -9   1 1985.90  104.29
  -5   9   1 2055.49   93.19
  -5  -9  -1 1916.21   85.39
  -5   9   1 1781.22   95.49
   5  -9   1 1802.02   97.49
  -5   9   1 1879.41   95.09
  -5  -9  -1 1907.61   85.19
   5  -9   1 1830.12  107.69
   5  -9   1 1846.42  106.19
  -5  -9  -1 1823.62   84.99
   5  -9   1 1823.22  102.49
   5  -9   1 1902.01  100.09
   5  -9   1 1855.71  104.19
  -5  -9  -1 1931.41   85.69
   5 -10  -1  318.57   40.30
   5 -10  -1  394.66   36.80
   5 -10  -1  407.16   46.70
  -5  10  -1  365.66   25.50
  -5 -10   1  375.16   23.10
   5 -10  -1  346.97   40.20
  -5 -10   1  379.96   22.80
  -5  10  -1  360.96   23.20
  -5 -10   1  372.86   22.90
  -5 -10   1  351.06   22.70
   5 -10  -1  358.46   43.30
   5 -10  -1  336.27   32.30
   5 -10  -1  336.07   39.40
  -5  10  -1  351.46   24.90
   5 -10  -1  285.57   29.70
  -5  10  -1  368.76   23.60
   5 -10   1  411.16   37.10
   5 -10   1  400.96   37.10
  -5 -10  -1  351.86   22.70
  -5 -10  -1  371.16   23.20
   5 -10   1  454.05   38.90
   5 -10   1  421.66   38.80
  -5  10   1  419.26   24.10
   5 -10   1  401.96   33.20
  -5  10   1  411.46   24.40
  -5  10   1  400.76   25.40
  -5  10   1  385.26   25.50
   5 -10   1  443.46   50.79
   5 -10   1  367.96   45.50
  -5 -10  -1  331.87   22.20
   5 -10   1  419.86   35.40
  -5 -10  -1  327.67   22.10
   5 -11  -1  641.34   51.09
   5 -11  -1  583.44   48.40
   5 -11  -1  567.74   42.00
  -5 -11   1  598.94   33.30
  -5  11  -1  534.25   28.00
   5 -11  -1  595.34   79.29
  -5  11  -1  547.35   27.90
  -5  11  -1  541.75   28.80
   5 -11  -1  465.05   44.30
  -5 -11   1  569.04   32.60
   5 -11  -1  579.14   44.00
  -5 -11   1  585.64   33.10
  -5  11  -1  520.75   28.80
   5 -11  -1  579.04   48.10
  -5 -11   1  574.44   32.30
   5 -11   1  659.43   99.09
   5 -11   1  503.75   46.40
  -5  11   1  532.55   28.70
   5 -11   1  570.64   47.90
  -5 -11  -1  544.85   32.10
   5 -11   1  488.25   45.50
   5 -11   1  662.33   96.49
  -5 -11  -1  523.65   32.30
  -5 -11  -1  551.14   32.50
   5 -11   1  503.85   41.30
  -5  11   1  534.15   27.80
  -5  11   1  549.95   28.60
  -5 -11  -1  519.55   31.90
  -5  11   1  532.45   28.00
   5 -11   1  494.55   45.30
   5 -11   1  556.54   44.10
  -5 -12   1 1109.89   57.09
   5 -12  -1 1262.27   81.99
  -5 -12   1 1116.39   57.69
  -5 -12   1 1065.89   57.59
   5 -12  -1 1037.20   66.89
   5 -12  -1 1097.09   76.49
   5 -12  -1 1221.28   77.09
   5 -12  -1 1272.47   77.99
  -5 -12   1 1112.79   57.39
   5 -12  -1 1144.89   70.69
   5 -12  -1 1007.20   78.49
   5 -12  -1 1144.49   74.99
  -5 -12  -1 1089.89   57.29
  -5 -12  -1 1005.40   57.29
   5 -12   1 1235.98   83.69
   5 -12   1 1103.59   70.59
   5 -12   1 1099.79   74.49
   5 -12   1 1098.09   78.69
   5 -12   1 1157.28   77.49
   5 -12   1 1158.68   75.69
  -5 -12  -1 1068.89   56.99
   5 -12   1 1134.79   69.19
   5 -12   1 1077.09   73.79
  -5 -12  -1 1037.20   56.99
  -5 -13   1   82.49   14.00
   5 -13  -1   89.79   27.30
   5 -13  -1   58.89   19.60
  -5 -13   1   68.19    7.90
   5 -13  -1   63.39   18.90
   5 -13  -1   66.89   23.30
  -5 -13   1   66.69   13.10
   5 -13  -1   49.10   19.40
  -5 -13   1   67.49   13.40
   5 -13  -1   60.99   18.00
  -5 -13   1   77.19   13.90
  -5 -13   1   70.89    7.80
   5 -13   1   70.79   23.60
   5 -13   1   63.49   18.80
  -5 -13  -1   68.89   13.50
   5 -13   1   65.89   21.80
   5 -13   1   67.09   24.20
  -5 -13  -1   56.79   12.30
  -5 -13  -1   68.39   13.10
   5 -13   1   85.39   23.80
  -5 -13  -1   75.29   13.80
   5 -13   1   95.79   21.60
   5 -14  -1  611.74   54.89
  -5 -14   1  503.55   34.10
  -5 -14   1  514.35   36.30
   5 -14  -1  516.15   44.60
  -5 -14   1  531.55   37.00
   5 -14  -1  535.55   51.09
  -5 -14   1  573.94   37.10
   5 -14  -1  510.65   62.69
   5 -14  -1  596.54   71.09
  -5 -14   1  531.35   36.10
  -5 -14   1  492.45   33.20
   5 -14  -1  530.15   51.19
   5 -14  -1  660.93   57.99
   5 -14  -1  523.95   47.10
  -5 -14  -1  496.95   36.40
  -5 -14  -1  508.45   36.00
   5 -14   1  510.15   46.90
  -5 -14  -1  475.15   32.90
   5 -14   1  624.24   58.49
  -5 -14  -1  494.15   35.70
   5 -14   1  568.74   68.09
  -5 -14  -1  534.55   33.30
   5 -14   1  594.54   53.49
   5 -14   1  577.84   53.59
   5 -14   1  521.05   58.99
  -5 -14  -1  500.45   35.90
   5 -14   1  590.14   55.29
   5 -14   1  614.74   47.90
   5 -15  -1  124.19   32.30
   5 -15  -1  107.29   28.40
  -5 -15   1  128.99   19.60
   5 -15  -1  147.79   35.20
  -5 -15   1  147.19   20.50
   5 -15  -1  124.19   26.40
   5 -15  -1  110.59   27.70
  -5 -15   1  120.29   19.20
   5 -15  -1  109.59   29.00
  -5 -15   1  114.89   21.80
  -5 -15   1  126.89   20.00
  -5 -15   1   98.09   17.60
  -5 -15   1  117.19   22.40
  -5 -15   1  130.89   18.90
   5 -15  -1  150.68   30.20
   5 -15  -1  116.89   31.30
   5 -15   1  119.79   26.60
   5 -15   1  109.69   28.80
  -5 -15  -1  129.89   20.00
  -5 -15  -1  136.79   22.70
   5 -15   1  116.19   28.70
   5 -15   1  111.69   28.60
   5 -15   1  109.99   25.90
  -5 -15  -1  157.88   21.10
  -5 -15  -1  128.19   19.50
  -5 -15  -1  153.68   20.60
  -5 -15  -1  146.99   20.60
  -5 -15  -1  173.58   25.20
   5 -15   1  156.28   34.10
  -5 -15  -1  136.89   20.80
   5 -15   1   97.09   30.50
   5 -15   1  137.29   33.20
   5 -16  -1  156.58   38.60
  -5 -16   1  180.28   27.20
  -5 -16   1  189.58   24.80
   5 -16  -1  180.78   37.00
  -5 -16   1  131.89   20.80
  -5 -16   1  145.79   29.00
  -5 -16   1  198.08   35.60
  -5 -16   1  168.98   23.60
   5 -16  -1  150.78   37.90
  -5 -16   1  137.69   22.50
  -5 -16   1  172.08   24.30
   5 -16  -1  185.58   34.80
   5 -16  -1  164.98   33.60
   5 -16  -1  157.58   34.70
   5 -16   1  184.58   38.00
   5 -16   1  141.49   32.00
  -5 -16  -1  178.38   25.90
  -5 -16  -1  181.38   24.20
   5 -16   1  154.58   32.30
  -5 -16  -1  160.18   25.90
  -5 -16  -1  188.78   25.90
   5 -16   1  132.09   36.70
   5 -16   1  140.09   32.80
  -5 -16  -1  200.08   27.70
  -5 -16  -1  192.98   26.60
  -5 -16  -1  192.98   25.50
   5 -16   1  170.28   40.80
  -5 -16  -1  241.48   28.00
   5 -17  -1  557.04   76.49
   5 -17  -1  703.53   64.99
  -5 -17   1  738.23   53.99
  -5 -17   1  648.54   50.49
   5 -17  -1  602.44   74.29
   5 -17  -1  582.24   76.59
  -5 -17   1  706.63   54.09
   5 -17  -1  680.63   65.19
  -5 -17   1  714.13   48.50
  -5 -17   1  636.34   48.80
  -5 -17   1  674.13   46.40
   5 -17  -1  714.63   57.19
   5 -17  -1  640.14   72.69
   5 -17  -1  653.43   58.89
  -5 -17  -1  665.43   48.10
  -5 -17  -1  753.62   53.59
   5 -17   1  609.74   71.59
  -5 -17  -1  596.84   45.10
  -5 -17  -1  692.43   53.09
  -5 -17  -1  620.04   46.90
  -5 -17  -1  583.04   44.80
   5 -17   1  698.03   84.09
   5 -17   1  600.84   77.49
   5 -17   1  696.93   65.89
   5 -17   1  660.73   63.69
   5 -17   1  632.74   75.59
   5 -18  -1    1.30   15.50
   5 -18  -1   13.30   15.00
  -5 -18   1    0.80   12.60
   5 -18  -1   28.40   26.60
   5 -18  -1   13.30   19.20
  -5 -18   1   23.70   11.80
  -5 -18   1   18.00   11.10
  -5 -18   1   56.59   14.80
  -5 -18   1   34.80   13.60
   5 -18  -1   19.20   21.70
  -5 -18   1   -0.10   11.50
   5 -18  -1   14.80   23.60
  -5 -18  -1   23.00   11.60
   5 -18   1   31.00   25.10
  -5 -18  -1   19.00   16.90
  -5 -18  -1   18.70   17.10
   5 -18   1   37.20   24.40
   5 -18   1   16.50   21.20
  -5 -18  -1   17.70   11.60
  -5 -18  -1   18.10   11.40
  -5 -18  -1   31.40   12.80
   5 -18   1   47.50   23.70
   5 -18   1    7.50   13.70
   5 -18   1   12.00   20.50
  -5 -19   1  296.37   34.50
   5 -19  -1  301.17   59.99
  -5 -19   1  307.37   44.40
  -5 -19   1  291.07   33.90
   5 -19  -1  146.39   43.00
  -5 -19   1  314.37   44.00
  -5 -19   1  301.87   44.10
  -5 -19   1  274.47   40.80
  -5 -19  -1  211.48   37.90
   5 -19   1  206.48   51.19
  -5 -19  -1  276.47   44.40
  -5 -19  -1  220.08   36.20
  -5 -19  -1  220.78   29.80
   5 -19   1  296.47   56.99
  -5 -19  -1  294.07   34.80
  -5 -19  -1  359.36   47.60
  -5 -19  -1  257.47   39.30
  -5 -19  -1  257.17   39.70
  -6   1  -1 1163.98   65.79
  -6   1  -1 1225.38   66.49
  -6  -1   1 1221.58   67.49
  -6   1  -1 1176.58   64.59
   6  -1  -1 1201.88   63.49
   6   1   1 1305.97   71.69
   6  -1  -1 1279.07   71.39
  -6  -1   1 1269.87   70.59
  -6   1  -1 1199.68   64.89
  -6   1  -1 1169.38   63.19
  -6  -1   1 1218.08   60.99
   6   1   1 1280.47   59.79
   6  -1  -1 1297.27   64.59
   6  -1  -1 1259.97   68.49
   6   1   1 1242.58   59.99
   6   1   1 1259.67   60.59
  -6  -1   1 1309.47   61.59
  -6  -1   1 1226.48   61.59
   6  -1  -1 1342.27   64.29
  -6  -1   1 1229.08   60.89
   6  -1  -1 1189.38   62.89
  -6  -1   1 1230.98   61.69
   6   1   1 1156.58   66.99
   6  -1  -1 1291.77   65.39
  -6  -1   1 1230.48   60.79
  -6   1  -1 1212.98   63.69
   6  -1  -1 1318.07   63.69
  -6  -1  -1 1165.68   61.09
  -6  -1  -1 1224.68   60.79
   6   1  -1 1349.96   60.59
  -6   1   1 1336.37   64.59
  -6   1   1 1250.37   63.99
   6  -1   1 1189.18   64.09
  -6   1   1 1270.67   65.39
   6  -1   1 1214.68   68.99
   6  -1   1 1278.07   64.29
   6   1  -1 1275.67   60.69
   6  -1   1 1265.77   63.59
   6  -1   1 1230.38   66.79
  -6   1   1 1283.37   65.09
  -6  -1  -1 1201.48   62.09
  -6  -1  -1 1252.87   66.19
  -6  -1  -1 1201.18   67.59
  -6  -1  -1 1123.59   60.09
   6  -1   1 1290.47   63.59
  -6  -1  -1 1227.38   60.89
   6   1  -1 1246.38   72.99
  -6   1   1 1263.57   66.29
  -6   1   1 1152.28   63.29
   6   1  -1 1226.88   59.49
  -6   1   1 1283.67   66.49
  -6   1   1 1260.77   68.29
   6   1  -1 1270.37   59.59
   6  -1   1 1246.48   65.59
   6  -1   1 1193.28   62.89
  -6  -1  -1 1206.98   61.19
  -6  -2   1 1320.77   64.09
   6   2   1 1314.97   61.39
  -6   2  -1 1318.77   71.39
   6   2   1 1339.77   76.79
  -6   2  -1 1209.28   68.99
  -6   2  -1 1294.87   69.49
  -6  -2   1 1329.57   76.39
   6   2   1 1357.66   62.49
   6  -2  -1 1395.76   71.19
   6   2   1 1319.27   61.89
   6   2   1 1376.76   62.69
  -6   2  -1 1292.37   69.29
  -6   2  -1 1284.67   69.19
   6  -2  -1 1358.36   69.49
  -6  -2   1 1324.87   62.09
   6  -2  -1 1466.45   70.59
   6  -2  -1 1300.47   74.29
   6  -2  -1 1367.76   70.69
   6  -2  -1 1313.67   69.29
   6   2   1 1343.87   73.89
  -6  -2   1 1366.06   64.29
  -6  -2   1 1268.47   61.59
   6  -2  -1 1416.66   72.99
   6  -2  -1 1417.26   72.89
  -6  -2   1 1323.17   64.59
   6   2   1 1418.66   62.69
  -6   2  -1 1385.86   72.99
  -6   2  -1 1389.26   69.79
  -6  -2   1 1318.17   63.99
  -6  -2   1 1371.66   73.99
   6   2   1 1382.76   61.79
  -6   2   1 1372.96   71.69
   6   2  -1 1266.47   61.79
  -6   2   1 1206.78   68.99
   6  -2   1 1249.97   70.49
  -6  -2  -1 1402.56   74.29
   6  -2   1 1275.47   69.09
  -6  -2  -1 1364.26   64.29
   6  -2   1 1405.56   74.19
   6   2  -1 1366.16   61.79
   6  -2   1 1321.67   72.49
  -6   2   1 1492.65   71.59
   6   2  -1 1391.46   62.79
  -6   2   1 1364.96   70.09
   6  -2   1 1336.57   69.29
  -6  -2  -1 1350.86   63.99
   6  -2   1 1367.26   71.69
  -6   2   1 1455.15   71.69
  -6  -2  -1 1350.66   71.39
   6   2  -1 1279.37   61.19
  -6  -2  -1 1329.27   64.39
  -6   2   1 1423.66   70.59
  -6   2   1 1423.76   73.09
   6  -2   1 1317.77   69.09
  -6  -2  -1 1461.45   64.69
   6  -2   1 1372.56   70.59
  -6  -4   1  782.52   54.29
  -6  -4   1  745.33   36.10
   6  -4  -1  785.32   49.70
   6  -4  -1  806.52   47.50
   6  -4  -1  819.22   48.00
  -6  -4   1  754.02   36.30
  -6   4  -1  732.73   46.10
  -6   4  -1  760.02   46.90
  -6   4  -1  731.93   45.20
  -6   4  -1  747.33   47.20
  -6   4  -1  659.43   43.10
  -6  -4   1  713.23   49.70
  -6  -4   1  746.43   36.30
   6  -4  -1  750.32   46.90
  -6  -4   1  753.52   36.80
   6  -4  -1  850.71   49.50
   6  -4  -1  711.23   46.20
   6  -4  -1  806.92   51.19
  -6   4  -1  653.83   47.30
   6  -4  -1  786.12   49.40
  -6   4  -1  754.12   46.90
  -6   4  -1  728.13   47.80
   6  -4   1  737.33   50.39
   6  -4   1  723.33   48.80
  -6   4   1  841.52   50.39
   6  -4   1  675.23   46.00
  -6   4   1  735.83   47.60
   6  -4   1  739.43   46.60
  -6   4   1  795.62   47.60
  -6   4   1  756.12   45.50
  -6   4   1  679.83   43.30
  -6  -4  -1  789.92   48.50
  -6  -4  -1  796.02   36.50
  -6  -4  -1  770.72   50.89
  -6   4   1  747.53   47.50
   6  -4   1  754.22   57.09
  -6   4   1  784.72   47.30
   6  -4   1  658.23   45.00
  -6  -4  -1  743.83   36.50
   6  -4   1  786.82   47.20
  -6  -4  -1  781.42   36.50
  -6  -4  -1  762.72   36.30
  -6   4   1  773.32   47.50
   6  -5  -1 3803.32  174.78
  -6   5  -1 3856.71  177.08
  -6   5  -1 3696.03  174.98
   6  -5  -1 3796.52  175.08
   6  -5  -1 3757.32  179.48
  -6   5   1 3844.52  175.08
  -6   5   1 3701.93  174.78
   6  -5   1 3672.03  174.98
  -6   5   1 3719.73  174.48
   6  -5   1 3803.02  174.88
  -6   5   1 3602.44  174.98
   6  -5   1 3663.53  172.98
   6  -6  -1  142.39   24.70
  -6   6  -1   98.29   15.30
   6  -6  -1  102.09   19.80
   6  -6  -1  179.98   28.10
  -6   6  -1  149.79   22.40
  -6   6  -1  124.49   20.80
   6  -6  -1  111.09   19.70
  -6   6  -1  142.09   18.30
   6  -6  -1  103.79   18.70
  -6   6  -1  116.39   19.60
   6  -6  -1  166.38   24.00
  -6   6  -1  143.79   21.30
   6  -6  -1  142.39   19.70
   6  -6  -1  150.18   22.70
  -6   6   1  102.99   18.60
  -6   6   1  117.29   20.80
   6  -6   1  161.88   24.50
  -6   6   1  157.58   23.60
  -6   6   1  123.89   18.10
  -6   6   1  111.89   20.10
   6  -6   1  163.98   24.80
  -6   6   1   89.39   17.40
   6  -6   1  152.78   22.30
   6  -6   1  121.39   20.10
   6  -6   1  157.68   23.50
  -6   6   1  138.39   19.20
  -6   6   1  168.28   23.00
  -6  -6  -1  128.69   21.70
   6  -6   1  150.08   24.20
  -6  -6  -1  106.09   22.40
   6  -6   1  154.48   25.00
   6  -6   1  170.28   26.90
   6  -7  -1 2352.66  125.29
   6  -7  -1 2326.37  126.99
  -6   7  -1 2477.85  117.29
   6  -7  -1 2459.95  122.89
   6  -7  -1 2412.76  122.39
   6  -7  -1 2430.06  121.79
  -6   7  -1 2358.76  117.69
  -6   7  -1 2551.24  120.49
   6  -7  -1 2429.26  124.29
   6  -7  -1 2454.25  123.09
  -6   7  -1 2553.54  121.69
   6  -7  -1 2295.07  118.49
   6  -7   1 2596.14  126.49
   6  -7   1 2429.86  124.09
  -6   7   1 2289.57  121.59
  -6   7   1 2361.96  121.19
  -6   7   1 2345.77  115.39
   6  -7   1 2296.97  121.59
  -6   7   1 2331.27  119.29
  -6   7   1 2561.34  118.09
   6  -7   1 2426.26  127.39
  -6   7   1 2412.26  121.39
  -6   7   1 2343.47  118.29
   6  -7   1 2372.16  122.39
   6  -7   1 2244.88  124.99
   6  -7   1 2372.66  127.89
   6  -7   1 2431.76  123.19
  -6   7   1 2489.35  122.09
   6  -8  -1 2103.29  111.89
   6  -8  -1 2159.98  116.49
  -6   8  -1 2096.79  110.29
  -6   8  -1 2243.98  110.99
   6  -8  -1 2272.47  116.99
   6  -8  -1 2146.49  114.49
  -6   8  -1 2223.48  109.89
   6  -8  -1 2020.50  114.29
  -6   8  -1 2170.48  111.49
   6  -8  -1 2135.69  118.99
   6  -8  -1 2346.87  123.39
   6  -8  -1 2299.47  119.59
   6  -8   1 2302.77  116.99
  -6   8   1 2183.68  109.89
   6  -8   1 2198.28  114.49
  -6   8   1 2420.76  116.29
   6  -8   1 2264.57  117.59
   6  -8   1 2150.68  118.19
  -6   8   1 2099.99  109.99
   6  -8   1 2220.68  112.69
   6  -8   1 2315.17  123.19
  -6   8   1 2262.77  115.99
  -6   8   1 2195.88  108.59
  -6   8   1 2255.77  110.29
   6  -8   1 2151.28  115.99
   6  -8   1 2573.24  124.19
   6  -9  -1    6.30    9.60
  -6   9  -1    4.60    6.80
   6  -9  -1    0.20    8.50
   6  -9  -1    5.90   10.70
  -6   9  -1    9.20    7.50
  -6   9  -1    1.20    5.70
   6  -9  -1   14.30   10.90
   6  -9  -1   17.00   10.50
   6  -9  -1   14.90   10.00
  -6   9  -1   10.40    7.80
   6  -9   1   -1.60    7.20
  -6   9   1   -1.80    5.90
   6  -9   1   12.40    9.90
   6  -9   1   -2.00    6.50
  -6  -9  -1    3.00    2.90
  -6   9   1   14.70    8.40
   6  -9   1   29.20   12.30
  -6   9   1    0.40    6.30
   6  -9   1   -3.70    9.60
   6  -9   1    4.60    9.40
  -6   9   1    2.90    6.40
   6 -10  -1  392.96   35.20
   6 -10  -1  424.96   40.00
   6 -10  -1  381.76   36.90
   6 -10  -1  440.96   41.80
  -6 -10   1  350.06   22.10
   6 -10  -1  381.16   75.59
   6 -10  -1  428.06   40.10
   6 -10  -1  426.56   40.20
  -6 -10   1  364.16   21.90
  -6  10  -1  460.45   28.50
  -6 -10   1  366.96   22.20
  -6 -10   1  350.66   22.10
  -6  10  -1  422.86   27.60
  -6 -10  -1  472.75   23.10
  -6 -10  -1  450.75   23.30
  -6 -10  -1  419.26   22.80
   6 -10   1  349.67   41.70
   6 -10   1  393.96   37.20
   6 -10   1  448.86   41.00
   6 -10   1  387.36   45.20
  -6  10   1  399.16   33.30
  -6 -10  -1  425.26   22.70
   6 -10   1  423.16   39.90
   6 -10   1  399.26   35.70
  -6 -11   1  963.10   49.20
   6 -11  -1  979.30   63.89
   6 -11  -1  947.61   73.99
  -6  11  -1 1061.49   51.89
   6 -11  -1  965.30   70.39
   6 -11  -1 1123.29   71.69
  -6 -11   1  978.10   48.80
  -6  11  -1 1033.80   51.89
   6 -11  -1  985.60   69.39
   6 -11  -1 1192.18   73.29
  -6  11  -1  998.90   53.59
  -6 -11   1  953.60   49.00
   6 -11  -1 1105.29   75.79
  -6 -11   1  966.00   49.30
  -6  11  -1 1053.79   54.79
   6 -11  -1 1029.60   66.89
   6 -11   1 1052.79   72.39
   6 -11   1  954.10   65.89
   6 -11   1 1057.39   70.89
   6 -11   1  963.10   64.09
   6 -11   1 1137.39   78.59
   6 -11   1 1101.89   76.19
   6 -11   1 1060.59   70.39
  -6 -11  -1  975.90   49.00
   6 -11   1 1141.59   72.39
  -6  11   1 1047.10   54.29
  -6  11   1  958.10   51.29
  -6  11   1  965.80   51.09
  -6 -11  -1  985.60   49.00
  -6 -11  -1 1017.80   49.50
  -6 -11  -1  962.50   49.40
  -6  11   1  961.50   52.89
   6 -12  -1  329.47   46.30
  -6 -12   1  356.36   23.90
   6 -12  -1  414.06   49.50
   6 -12  -1  439.66   49.80
   6 -12  -1  362.96   36.10
  -6  12  -1  359.06   21.70
  -6  12  -1  353.26   21.20
   6 -12  -1  535.35   56.69
   6 -12  -1  368.36   44.00
  -6  12  -1  377.56   22.30
  -6 -12   1  360.46   23.70
  -6 -12   1  360.26   24.30
  -6 -12   1  317.87   23.40
  -6  12  -1  360.26   21.10
   6 -12  -1  377.96   49.80
   6 -12  -1  373.86   50.69
   6 -12   1  395.26   52.29
  -6 -12  -1  386.86   24.50
   6 -12   1  368.46   38.30
   6 -12   1  417.36   38.20
  -6  12   1  387.66   21.30
  -6 -12  -1  364.86   23.90
  -6  12   1  402.86   21.70
   6 -12   1  450.05   52.69
  -6  12   1  374.86   22.00
   6 -12   1  323.87   44.10
  -6  12   1  380.56   21.90
   6 -12   1  309.67   45.50
   6 -12   1  340.77   44.90
  -6 -12  -1  411.46   24.60
   6 -12   1  393.96   46.70
  -6 -12  -1  413.36   25.20
  -6 -13   1 1681.53   77.29
   6 -13  -1 1567.84  104.99
  -6 -13   1 1572.74   76.19
   6 -13  -1 1693.93  101.39
   6 -13  -1 1545.85  106.89
   6 -13  -1 1547.75   94.89
   6 -13  -1 1589.74   92.89
   6 -13  -1 1523.65   99.09
  -6 -13   1 1485.95   76.29
  -6 -13   1 1680.93   77.59
   6 -13   1 1633.74  100.99
  -6 -13  -1 1516.95   76.09
  -6 -13  -1 1560.54   76.99
   6 -13   1 1613.74  108.69
   6 -13   1 1530.65  104.79
  -6 -13  -1 1577.94   76.39
   6 -13   1 1597.44   99.69
   6 -13   1 1541.75   92.59
  -6 -13  -1 1589.74   76.79
   6 -13   1 1591.84   95.69
  -6 -14   1   85.99   13.90
   6 -14  -1   71.59   24.20
   6 -14  -1   92.79   24.30
   6 -14  -1  108.39   27.20
   6 -14  -1   69.99   24.50
  -6 -14   1   75.29   13.60
   6 -14  -1   85.29   25.10
   6 -14  -1  109.39   29.20
  -6 -14   1   78.19   13.50
  -6 -14   1   53.99   11.60
   6 -14  -1   44.50   19.50
   6 -14  -1   52.69   24.00
  -6 -14   1   68.89    8.30
  -6 -14   1   56.39    7.90
   6 -14   1   85.59   26.60
  -6 -14  -1   86.29   14.20
   6 -14   1   44.40   19.90
   6 -14   1   63.29   22.30
   6 -14   1   63.19   24.70
  -6 -14  -1   62.69   12.00
   6 -14   1  102.39   29.10
  -6 -14  -1   71.19   12.80
  -6 -14  -1   73.89   12.60
   6 -14   1   67.19   20.40
   6 -14   1   78.59   25.70
   6 -14   1   78.79   25.10
   6 -15  -1  552.24   64.19
   6 -15  -1  419.86   55.29
   6 -15  -1  547.25   68.39
  -6 -15   1  416.96   31.20
   6 -15  -1  618.84   59.39
  -6 -15   1  432.26   31.80
   6 -15  -1  616.14   74.49
  -6 -15   1  442.36   31.60
  -6 -15   1  467.15   31.60
   6 -15  -1  481.95   62.09
   6 -15  -1  397.86   53.09
   6 -15  -1  445.16   57.69
  -6 -15   1  408.96   30.70
  -6 -15   1  456.55   32.00
   6 -15   1  390.26   49.00
   6 -15   1  499.95   68.59
  -6 -15  -1  402.56   30.20
   6 -15   1  457.95   61.39
   6 -15   1  499.55   67.29
   6 -15   1  502.05   49.50
  -6 -15  -1  402.56   30.40
  -6 -15  -1  454.05   32.10
   6 -15   1  608.14   66.79
   6 -15   1  470.85   60.79
  -6 -15  -1  416.36   31.80
  -6 -15  -1  437.56   31.50
  -6 -15  -1  472.05   32.10
   6 -15   1  530.45   62.69
   6 -16  -1  142.99   35.00
   6 -16  -1  139.99   35.20
   6 -16  -1  140.49   29.40
  -6 -16   1  125.39   21.00
   6 -16  -1  102.29   28.90
   6 -16  -1  143.69   39.50
  -6 -16   1  137.39   21.50
   6 -16  -1  159.98   36.80
  -6 -16   1  181.88   24.90
  -6 -16   1  171.48   28.60
   6 -16  -1  149.49   38.80
  -6 -16   1  167.08   23.90
  -6 -16   1  152.48   28.90
  -6 -16   1  140.69   19.60
  -6 -16   1  121.89   18.70
   6 -16  -1  126.79   30.60
   6 -16   1   98.19   31.00
  -6 -16  -1  130.09   19.70
  -6 -16  -1  155.48   22.20
  -6 -16  -1  168.88   26.40
  -6 -16  -1  163.38   24.30
   6 -16   1  122.09   38.30
   6 -16   1  191.58   40.30
   6 -16   1  184.38   41.60
   6 -16   1  152.78   34.70
  -6 -16  -1  143.69   19.90
  -6 -16  -1  128.19   20.60
   6 -16   1  139.59   33.20
  -6 -16  -1  176.98   26.70
  -6 -16  -1  136.89   24.30
  -6 -17   1  221.18   33.20
  -6 -17   1  246.28   31.90
   6 -17  -1  186.78   51.89
   6 -17  -1  305.87   50.89
   6 -17  -1  228.18   47.90
  -6 -17   1  202.38   24.30
  -6 -17   1  217.58   31.10
  -6 -17   1  194.98   24.80
   6 -17  -1  160.58   40.70
   6 -17  -1  293.57   49.20
   6 -17  -1  173.28   38.50
  -6 -17   1  214.78   24.90
  -6 -17   1  257.07   27.50
   6 -17  -1  240.58   47.40
   6 -17  -1  150.58   48.60
  -6 -17   1  210.98   32.10
  -6 -17  -1  194.58   28.80
   6 -17   1  221.18   60.19
  -6 -17  -1  246.08   27.30
  -6 -17  -1  234.38   30.50
   6 -17   1  235.08   45.50
  -6 -17  -1  250.67   26.80
   6 -17   1  269.27   59.79
  -6 -17  -1  225.88   41.30
  -6 -17  -1  252.87   27.10
  -6 -17  -1  243.58   27.00
   6 -17   1  306.57   48.50
   6 -17   1  241.68   47.90
  -6 -17  -1  222.58   37.00
  -6 -17  -1  221.18   31.10
   6 -17   1  242.78   45.20
  -6 -17  -1  217.18   29.70
   6 -18  -1  573.94   84.99
  -6 -18   1  480.45   37.10
  -6 -18   1  504.15   47.40
   6 -18  -1  655.63   84.89
  -6 -18   1  466.85   36.90
  -6 -18   1  507.45   45.70
  -6 -18  -1  505.05   37.90
  -6 -18  -1  492.85   46.70
  -6 -18  -1  551.34   38.60
  -6 -18  -1  509.45   46.00
  -6 -18  -1  551.64   54.59
   6 -18   1  616.04   79.89
  -6 -18  -1  541.05   50.29
   6 -18   1  523.85   77.99
  -6 -19   1   23.20    9.10
  -6 -19   1   17.40    9.20
  -6 -19   1   28.60   15.30
  -6 -19   1   12.60    9.10
  -6 -19   1   15.60    9.30
  -6 -19   1   29.50   10.50
   6 -19  -1   -7.80   15.20
  -6 -19   1   11.80   13.80
  -6 -19   1    9.10    8.20
  -6 -19   1   17.80    9.30
  -6 -19   1    4.70    8.60
  -6 -19   1   16.70   17.10
   6 -19  -1   32.00   27.00
  -6 -19  -1   14.80    8.40
   6 -19   1  -11.40   17.40
  -6 -19  -1   16.70    9.70
  -6 -19  -1   31.50   17.70
  -6 -19  -1   34.70   17.40
   6 -19   1  -16.80   14.40
  -6 -19  -1   16.30    9.00
  -6 -19  -1   21.30    9.90
  -6 -19  -1   22.70   16.10
  -6 -19  -1   11.80   12.90
   7   0   1   -2.90    3.60
  -7   0  -1   -2.80    4.10
  -7   0  -1    4.30    5.30
   7   0   1    1.10    4.20
  -7   0   1   -0.60    4.20
   7   0  -1    0.80    6.70
   7   0  -1   -3.10    2.80
  -7   0  -1   -5.10    3.80
   7   0   1    1.60    6.60
  -7   0   1    8.50    6.40
   7   0   1   -1.80    3.70
   7   0  -1    1.70    7.50
  -7   0   1   -2.80    4.70
  -7   0   1   -1.60    4.50
   7   0  -1    1.20    4.50
   7   0  -1   -1.50    3.60
   7   0   1   -6.60    2.00
   7   0   1    3.50    5.50
  -7   0  -1    0.70    4.00
  -7   0  -1   -1.50    3.40
  -7   0   1    3.60    4.50
   7   0   1   -1.70    5.20
  -7   0   1   -1.00    3.90
  -7   0  -1   -0.50    4.10
   7   0   1    4.10    4.80
  -7   0   1   -4.00    3.80
   7   0  -1    1.70    4.40
  -7   0  -1   -0.70    5.30
   7   0  -1   -1.10    3.00
   7   0  -1    9.30    5.10
  -7   0   1   -3.30    4.10
  -7   0  -1   -0.20    4.30
   7   1   1 1652.43   86.29
   7   1   1 1666.63   75.89
  -7  -1   1 1579.34   77.49
  -7   1  -1 1535.35   79.69
  -7  -1   1 1612.44   84.69
   7  -1  -1 1431.66   79.59
   7   1   1 1749.92   90.99
  -7   1  -1 1519.45   80.09
  -7   1  -1 1635.44   84.09
  -7  -1   1 1674.03   78.69
  -7  -1   1 1520.05   76.99
  -7   1  -1 1520.15   79.69
   7  -1  -1 1453.15   78.59
   7  -1  -1 1546.55   88.89
   7  -1  -1 1413.86   84.59
  -7   1  -1 1617.04   82.09
   7  -1  -1 1482.35   78.59
  -7  -1   1 1626.04   87.69
  -7   1  -1 1559.14   81.59
   7   1   1 1726.33   76.39
  -7   1  -1 1457.85   79.29
  -7  -1   1 1699.83   77.99
   7  -1  -1 1495.05   79.39
  -7   1  -1 1549.05   82.99
  -7  -1   1 1632.64   78.99
   7  -1  -1 1468.05   80.09
   7  -1  -1 1415.46   77.99
  -7   1   1 1595.84   82.79
   7  -1   1 1669.23   79.99
  -7  -1  -1 1603.64   78.39
  -7   1   1 1694.13   81.89
  -7  -1  -1 1546.55   77.49
   7  -1   1 1684.93   81.69
   7   1  -1 1464.75   74.69
  -7   1   1 1678.73   80.89
  -7  -1  -1 1480.75   81.69
   7   1  -1 1535.55   90.39
  -7   1   1 1613.84   80.39
   7   1  -1 1570.54   75.49
   7   1  -1 1536.15   76.19
   7   1  -1 1466.65   85.99
   7  -1   1 1549.94   80.19
  -7   1   1 1601.04   81.89
  -7  -1  -1 1660.83   85.79
   7   1  -1 1476.55   75.09
  -7   1   1 1688.43   83.69
   7  -1   1 1730.03   80.19
  -7  -1  -1 1589.74   77.09
   7  -1   1 1685.23   80.59
  -7   1   1 1613.34   80.79
  -7  -1  -1 1599.64   79.29
   7  -1   1 1589.84   81.39
   7  -1   1 1488.75   90.49
   7  -1   1 1805.22   93.09
  -7   2  -1 1386.56   71.99
   7  -2  -1 1598.44   74.99
  -7   2  -1 1399.66   73.69
  -7  -2   1 1299.47   65.69
  -7  -2   1 1282.87   65.59
  -7   2  -1 1296.77   70.99
   7   2   1 1192.18   77.89
  -7  -2   1 1395.96   76.29
  -7  -2   1 1353.46   64.99
   7   2   1 1296.47   62.79
   7   2   1 1216.78   75.09
  -7  -2   1 1403.66   66.59
  -7   2  -1 1412.66   72.49
  -7  -2   1 1286.17   66.29
  -7   2  -1 1368.26   72.49
   7   2   1 1260.97   63.19
  -7  -2   1 1314.37   78.39
   7  -2  -1 1476.45   72.59
  -7  -2   1 1359.86   65.79
   7  -2  -1 1396.36   74.39
   7   2   1 1257.77   62.79
   7  -2  -1 1432.86   71.79
   7   2   1 1263.07   63.79
  -7   2   1 1221.98   71.29
  -7  -2  -1 1420.26   74.39
   7   2  -1 1411.36   63.99
   7  -2   1 1169.98   69.19
   7  -2   1 1262.17   72.19
  -7   2   1 1327.87   71.39
  -7  -2  -1 1423.46   67.09
   7   2  -1 1394.56   63.39
  -7  -2  -1 1390.26   66.19
   7  -2   1 1336.37   74.29
  -7  -2  -1 1417.36   77.09
   7   2  -1 1438.06   63.39
  -7  -2  -1 1361.56   66.09
  -7  -2  -1 1395.76   66.19
   7  -2   1 1338.07   79.19
  -7   2   1 1315.67   71.39
   7  -2   1 1233.28   69.99
   7  -2   1 1317.17   81.89
  -7   2   1 1342.77   72.49
  -7  -2  -1 1392.56   66.69
   7   2  -1 1500.25   64.99
  -7  -2  -1 1372.26   66.39
   7   3   1  724.93   33.30
   7   3   1  705.53   32.20
  -7   3  -1  632.74   46.80
   7   3   1  721.83   32.20
  -7   3  -1  629.44   45.50
  -7  -3   1  712.53   37.80
   7  -3  -1  688.53   46.70
   7  -3  -1  713.63   49.90
   7  -3  -1  635.84   46.60
  -7  -3   1  720.13   37.90
   7  -3  -1  704.53   45.10
   7   3   1  740.43   33.20
  -7   3  -1  736.43   45.50
  -7  -3   1  647.04   47.40
   7   3   1  764.12   32.50
  -7   3  -1  723.63   45.10
   7   3   1  715.83   33.60
  -7  -3   1  793.42   39.10
  -7   3  -1  629.44   43.70
   7  -3  -1  687.93   46.30
  -7  -3   1  740.63   52.29
  -7   3  -1  668.73   43.10
   7   3   1  767.22   32.60
   7   3   1  723.73   33.40
  -7  -3   1  781.42   38.30
   7  -3  -1  696.13   44.70
  -7   3  -1  647.54   43.90
  -7   3   1  700.13   47.60
   7  -3   1  671.73   45.60
  -7   3   1  762.22   46.60
   7   3  -1  671.13   32.10
  -7   3   1  690.33   45.60
   7  -3   1  629.04   43.50
   7  -3   1  605.04   43.20
  -7   3   1  690.03   46.10
  -7  -3  -1  704.93   37.40
  -7  -3  -1  695.63   37.80
  -7  -3  -1  717.73   49.10
   7   3  -1  737.23   32.60
   7   3  -1  696.93   33.10
   7   3  -1  691.93   32.50
  -7   3   1  604.04   43.20
  -7  -3  -1  791.72   38.30
   7   3  -1  665.73   32.10
   7  -3   1  607.64   45.30
   7  -3   1  644.64   47.20
  -7  -3  -1  708.13   46.40
  -7  -3  -1  704.03   37.60
  -7   3   1  779.42   46.30
   7   3  -1  688.03   33.30
  -7   3   1  736.63   44.80
   7  -4  -1 2898.21  148.69
   7  -4  -1 3059.89  146.89
   7  -4  -1 3116.99  151.38
   7  -4  -1 3197.58  148.89
  -7  -4   1 3128.89  155.98
   7  -4  -1 3135.69  148.09
   7  -4  -1 3010.50  148.69
   7  -4  -1 3096.69  146.79
  -7   4  -1 3043.70  150.08
   7  -4  -1 2981.30  150.98
  -7   4  -1 2991.50  148.39
  -7  -4   1 3207.18  152.48
   7  -4   1 2970.60  149.29
   7  -4   1 3125.79  147.69
  -7   4   1 3000.60  149.29
  -7   4   1 3142.69  147.79
  -7   4   1 3052.09  148.29
  -7   4   1 3161.58  144.79
   7  -4   1 3031.40  147.29
  -7  -4  -1 3116.59  148.79
  -7   4   1 3062.09  148.19
  -7   4   1 3245.18  147.99
  -7   4   1 3168.28  147.79
   7  -4   1 2894.61  146.19
   7  -4   1 2944.31  149.49
   7  -4   1 3045.20  148.79
  -7  -4  -1 2998.50  151.58
   7  -4   1 3209.98  147.49
   7  -5  -1   59.09   14.50
   7  -5  -1   53.19   14.20
  -7  -5   1   62.79    7.80
   7  -5  -1   43.50   13.10
  -7   5  -1   52.79   17.00
  -7   5  -1   43.40   15.80
   7  -5  -1   30.10   12.30
   7  -5  -1   51.09   14.00
  -7  -5   1   49.99   17.10
  -7   5  -1   48.40   12.80
   7  -5  -1   66.69   15.40
  -7   5  -1   58.39   12.50
  -7  -5   1   57.89    7.70
  -7  -5   1   53.39   14.90
   7  -5  -1   82.09   17.50
  -7   5  -1   69.39   14.90
  -7  -5   1   44.20    7.00
  -7  -5   1   52.89    7.20
   7  -5  -1   70.29   16.90
  -7   5  -1   44.90   10.10
  -7   5   1   31.20   11.50
  -7   5   1   50.79   13.20
  -7   5   1   57.29   17.40
   7  -5   1   55.49   14.30
  -7  -5  -1   31.20   11.50
   7  -5   1   62.19   16.80
  -7   5   1  107.89   22.90
  -7   5   1   30.20   11.60
  -7   5   1   54.09   14.50
  -7  -5  -1   50.79   15.70
  -7  -5  -1   78.29    8.70
   7  -5   1   71.39   16.20
  -7  -5  -1   55.39    7.50
  -7   5   1   57.29   13.60
  -7  -5  -1   58.99    7.50
   7  -5   1   56.09   15.20
   7  -5   1   64.59   15.60
   7  -5   1   90.59   18.10
  -7  -5  -1   58.49    7.90
  -7   5   1   76.89   16.70
   7  -6  -1 2929.01  142.59
  -7   6  -1 2723.43  140.49
  -7   6  -1 2649.83  137.19
   7  -6  -1 2847.32  145.69
   7  -6  -1 2695.73  141.29
  -7   6  -1 2887.81  143.39
   7  -6  -1 2902.91  142.99
  -7   6  -1 2907.01  137.59
   7  -6  -1 2787.62  143.29
  -7  -6   1 2976.90  152.48
  -7   6  -1 3019.60  143.69
  -7   6  -1 2775.32  141.29
   7  -6  -1 2983.50  148.59
   7  -6   1 2813.22  141.69
   7  -6   1 2848.01  145.79
   7  -6   1 2887.11  142.89
  -7   6   1 2883.51  142.69
   7  -6   1 2832.52  148.19
   7  -6   1 2857.11  143.29
  -7   6   1 2938.01  141.69
  -7   6   1 3031.20  143.09
  -7   6   1 2842.82  141.69
  -7   6   1 2811.72  142.59
  -7  -6  -1 2974.50  143.79
   7  -6   1 2757.92  141.19
   7  -6   1 2878.61  143.79
  -7  -6  -1 3095.39  148.89
  -7   6   1 2957.90  143.09
   7  -6   1 2974.90  141.59
  -7   7  -1  656.63   47.10
   7  -7  -1  662.33   47.30
   7  -7  -1  639.64   48.40
  -7   7  -1  707.73   45.10
   7  -7  -1  677.83   49.70
   7  -7  -1  631.34   48.70
   7  -7  -1  657.33   49.10
   7  -7  -1  613.44   49.30
   7  -7  -1  616.04   50.69
  -7   7  -1  728.53   49.60
  -7   7  -1  688.53   46.00
   7  -7  -1  594.74   51.39
   7  -7   1  776.92   51.99
  -7   7   1  729.93   49.70
   7  -7   1  666.13   48.90
   7  -7   1  673.23   52.39
  -7   7   1  703.93   44.70
  -7   7   1  673.43   48.80
  -7   7   1  649.14   47.60
   7  -7   1  656.13   49.99
   7  -7   1  692.13   49.30
  -7  -7  -1  653.23   52.49
  -7  -7  -1  806.12   52.59
   7  -7   1  741.23   50.99
  -7   7   1  685.73   45.40
  -7   7   1  681.13   49.00
   7  -7   1  813.12   57.79
   7  -7   1  729.13   48.80
  -7   7   1  682.63   47.40
  -7   7   1  666.03   49.40
   7  -8  -1  221.78   34.00
   7  -8  -1  212.38   30.90
   7  -8  -1  201.98   27.80
   7  -8  -1  218.88   32.50
   7  -8  -1  188.38   29.30
  -7   8  -1  200.38   26.50
   7  -8  -1  195.48   28.70
   7  -8  -1  134.59   25.10
   7  -8  -1  180.08   30.00
  -7   8  -1  176.08   25.90
  -7   8  -1  196.48   27.70
  -7   8  -1  172.48   24.00
  -7   8   1  154.38   26.50
   7  -8   1  151.08   25.80
  -7   8   1  200.08   27.70
  -7  -8  -1  166.88   27.90
   7  -8   1  162.38   28.50
  -7   8   1  182.68   27.60
   7  -8   1  198.98   26.00
   7  -8   1  162.28   26.10
  -7  -8  -1  172.58   31.90
   7  -8   1  141.39   25.20
   7  -8   1  157.68   29.40
  -7   8   1  171.18   24.20
  -7   8   1  252.27   29.80
  -7   8   1  194.78   26.90
   7  -8   1  217.38   31.40
   7  -8   1  177.18   31.80
   7  -9  -1 1024.90   67.09
   7  -9  -1  958.30   66.39
  -7   9  -1 1028.30   60.49
   7  -9  -1  902.11   65.89
  -7   9  -1  938.21   59.49
   7  -9  -1  980.40   70.09
  -7   9  -1 1035.20   61.79
  -7   9  -1  992.20   61.19
   7  -9  -1  936.11   62.09
   7  -9  -1  884.21   63.49
  -7  -9  -1 1045.30   67.29
  -7  -9  -1 1120.09   73.19
  -7   9   1  956.20   59.39
   7  -9   1  954.60   64.99
   7  -9   1 1010.20   63.69
  -7   9   1  942.11   58.99
   7  -9   1  967.10   67.19
  -7   9   1  967.60   60.29
   7  -9   1  947.11   65.59
   7  -9   1 1020.40   69.69
  -7   9   1  932.31   57.99
   7  -9   1  913.81   65.29
  -7  10  -1   34.00   14.90
   7 -10  -1   25.30   13.20
   7 -10  -1   60.99   19.20
   7 -10  -1   16.80   15.20
   7 -10  -1   24.80   14.60
   7 -10  -1   12.10   11.40
  -7  10  -1   20.90   10.60
  -7  10  -1   35.50   14.80
   7 -10  -1   25.80   16.10
   7 -10  -1    6.60   12.80
   7 -10  -1   12.70   12.10
  -7  10  -1   34.20   12.40
   7 -10   1   41.10   18.50
  -7  10   1   13.60   10.00
  -7 -10  -1   12.20   14.30
   7 -10   1   26.40   12.90
  -7  10   1   11.20    9.10
   7 -10   1   25.30   14.40
  -7  10   1   30.80   13.10
   7 -10   1   14.10   15.00
  -7  10   1    5.20    7.30
   7 -10   1   14.10   12.70
   7 -10   1   14.20   15.70
   7 -10   1   35.90   17.80
   7 -10   1   28.30   13.50
  -7  11  -1  540.45   33.50
   7 -11  -1  463.95   44.50
  -7  11  -1  503.05   32.40
   7 -11  -1  409.86   50.79
  -7  11  -1  464.75   35.30
   7 -11  -1  577.74   55.09
  -7  11  -1  469.65   35.00
   7 -11  -1  494.25   47.40
   7 -11  -1  445.26   54.89
   7 -11  -1  546.65   48.70
   7 -11  -1  502.25   43.20
   7 -11  -1  427.56   53.39
  -7 -11  -1  507.35   25.40
  -7  11   1  455.55   34.70
   7 -11   1  504.25   60.79
   7 -11   1  499.75   45.20
   7 -11   1  518.35   56.29
   7 -11   1  441.86   54.69
   7 -11   1  445.46   52.39
  -7  11   1  449.76   34.10
   7 -11   1  494.55   47.80
   7 -11   1  488.05   46.80
   7 -11   1  474.75   42.50
   7 -12  -1  378.06   53.59
   7 -12  -1  441.66   55.39
   7 -12  -1  382.26   39.20
  -7 -12   1  394.26   24.10
  -7  12  -1  463.65   30.50
  -7 -12   1  472.15   24.70
  -7  12  -1  427.86   30.20
  -7  12  -1  438.46   27.90
   7 -12  -1  389.06   49.20
   7 -12  -1  396.96   48.50
   7 -12  -1  441.66   53.59
  -7  12  -1  415.56   27.80
   7 -12   1  522.25   58.39
   7 -12   1  515.25   62.59
  -7 -12  -1  430.46   24.20
   7 -12   1  438.86   43.60
  -7  12   1  440.96   28.00
  -7 -12  -1  441.26   24.00
  -7  12   1  440.36   29.80
  -7  12   1  450.55   28.40
  -7 -12  -1  417.76   24.10
   7 -12   1  452.25   54.89
   7 -12   1  388.56   39.80
  -7  12   1  434.86   30.10
  -7 -12  -1  408.86   24.10
   7 -12   1  428.96   59.29
  -7 -13   1  106.19   12.30
   7 -13  -1  114.49   29.20
  -7 -13   1   92.29   11.60
   7 -13  -1   80.49   25.60
   7 -13  -1   85.69   27.10
  -7 -13   1   82.39   11.00
   7 -13  -1  123.29   34.30
   7 -13  -1   99.19   26.40
  -7 -13   1   99.19   11.50
   7 -13  -1   80.99   22.30
  -7 -13  -1  127.09   13.10
  -7 -13  -1  112.59   12.60
   7 -13   1   93.99   26.40
   7 -13   1   61.89   25.90
  -7 -13  -1  126.39   13.40
   7 -13   1   82.99   24.50
   7 -13   1   85.79   24.00
   7 -13   1   64.59   24.30
  -7 -13  -1  109.49   27.90
  -7 -13  -1  119.69   12.60
   7 -13   1  120.99   30.80
   7 -14  -1  957.60   82.59
   7 -14  -1  795.72   69.39
  -7 -14   1  867.01   45.80
   7 -14  -1  942.31   74.49
   7 -14  -1  856.51   72.89
  -7 -14   1  973.80   47.30
   7 -14  -1  816.72   72.89
   7 -14  -1  965.70   80.19
   7 -14  -1  966.20   77.89
   7 -14  -1  997.30   75.69
   7 -14   1  892.21   74.49
   7 -14   1  763.12   68.59
  -7 -14  -1  912.41   46.40
   7 -14   1  843.32   71.69
   7 -14   1  902.41   78.29
  -7 -14  -1  857.31   71.49
   7 -14   1  996.40   75.19
  -7 -14  -1  863.91   46.60
   7 -14   1  836.82   79.39
   7 -14   1  906.41   70.39
   7 -14   1 1018.60   69.89
   7 -15  -1   21.40   20.60
  -7 -15   1   -0.90    5.60
   7 -15  -1   10.50   14.70
   7 -15  -1   13.70   15.60
   7 -15  -1   -3.90   13.00
  -7 -15   1    4.90    5.90
  -7 -15   1    4.20    5.40
   7 -15  -1    1.90   14.20
  -7 -15   1    9.90    6.20
   7 -15  -1  -18.50    9.30
   7 -15  -1  -17.40    8.70
  -7 -15   1    4.00    6.20
   7 -15  -1    1.60   19.10
  -7 -15   1   -1.90    3.40
  -7 -15   1   -0.70    3.70
   7 -15   1   10.00   19.70
   7 -15   1    8.20   14.60
  -7 -15  -1   -0.30    5.70
  -7 -15  -1    1.10    6.00
   7 -15   1   -3.30   14.80
   7 -15   1    3.60   14.60
  -7 -15  -1   -4.10   15.40
  -7 -15  -1   11.50    6.50
   7 -15   1   -6.30   12.30
  -7 -15  -1    6.30    5.00
   7 -15   1   -1.80   13.80
  -7 -15  -1    6.60    6.10
   7 -15   1    6.00   16.10
  -7 -15  -1   -3.50    4.70
   7 -15   1   -9.90    9.90
  -7 -15  -1   13.60   15.70
  -7 -16   1  194.78   25.60
   7 -16  -1  202.48   40.50
   7 -16  -1  245.78   45.70
   7 -16  -1  165.58   42.70
  -7 -16   1  207.18   19.30
  -7 -16   1  221.28   19.50
  -7 -16   1  263.77   20.20
   7 -16  -1  155.48   35.20
   7 -16  -1  186.98   44.10
  -7 -16   1  199.88   18.80
   7 -16  -1  169.08   39.60
  -7 -16   1  221.28   25.00
   7 -16  -1  139.79   40.40
  -7 -16   1  184.48   20.40
  -7 -16   1  256.17   27.50
  -7 -16   1  195.18   18.20
   7 -16  -1  173.98   38.80
  -7 -16   1  222.58   24.70
   7 -16   1  185.68   38.80
   7 -16   1  217.48   41.90
  -7 -16  -1  191.98   22.20
  -7 -16  -1  144.09   30.00
  -7 -16  -1  211.98   19.00
  -7 -16  -1  210.58   19.10
   7 -16   1  140.29   37.10
   7 -16   1  206.18   48.20
  -7 -16  -1  239.98   31.90
  -7 -16  -1  179.58   27.80
  -7 -16  -1  219.78   27.50
  -7 -16  -1  224.58   42.80
   7 -16   1  274.47   46.70
   7 -16   1  208.48   45.50
  -7 -16  -1  218.78   24.10
  -7 -17   1  185.88   26.20
  -7 -17   1  216.68   19.30
  -7 -17   1  190.08   18.00
  -7 -17   1  186.48   19.80
  -7 -17   1  197.08   27.50
   7 -17  -1  221.08   47.70
  -7 -17   1  199.88   31.10
  -7 -17   1  198.88   18.70
  -7 -17   1  205.08   21.40
   7 -17  -1  163.18   39.60
   7 -17  -1  195.08   46.70
  -7 -17   1  189.38   20.60
   7 -17  -1  163.48   38.50
  -7 -17   1  197.58   31.30
   7 -17   1  237.58   48.60
  -7 -17  -1  205.18   19.20
   7 -17   1  156.28   42.20
  -7 -17  -1  219.38   35.40
  -7 -17  -1  299.07   46.70
  -7 -17  -1  203.08   27.40
  -7 -17  -1  186.68   33.60
  -7 -17  -1  219.68   38.40
   7 -17   1  164.58   45.00
  -7 -17  -1  193.48   26.50
  -7 -17  -1  216.58   22.30
   7 -17   1  194.28   42.20
  -7 -17  -1  220.68   20.50
  -7 -17  -1  215.98   19.80
  -7 -18   1   63.89   12.80
  -7 -18   1   73.99   20.00
  -7 -18   1   62.49   11.90
  -7 -18   1   19.00   20.50
  -7 -18   1   55.89   11.90
  -7 -18   1   94.69   21.10
   7 -18  -1   36.20   26.40
  -7 -18   1   50.89   10.90
   7 -18  -1  108.29   37.80
  -7 -18   1   46.10   23.20
  -7 -18  -1   53.69   16.50
  -7 -18  -1   56.79   12.20
  -7 -18  -1   80.29   25.60
   7 -18   1    5.40   20.90
  -7 -18  -1   44.60   10.70
   7 -18   1   92.29   36.10
  -7 -18  -1   44.80   16.80
  -7 -18  -1   42.70   18.40
   7 -19  -1  172.28   51.29
  -7 -19   1   88.19   27.00
   7 -19  -1  108.29   39.70
  -7 -19   1   86.49   27.90
  -7 -19   1   92.89   26.90
  -7 -19   1  128.39   33.90
   7 -19   1  113.19   42.40
   7 -19   1  108.99   38.30
  -7 -19  -1  143.69   28.60
  -7 -19  -1   98.69   29.30
  -7 -19  -1   94.49   18.40
  -7 -19  -1  111.69   31.30
  -7 -19  -1  142.69   29.90
   8   0  -1 1385.66   66.59
   8   0   1 1345.77   68.69
  -8   0   1 1300.57   77.19
   8   0   1 1246.18   67.99
   8   0   1 1323.37   67.19
   8   0   1 1359.66   68.59
  -8   0   1 1361.06   72.99
   8   0  -1 1389.76   79.19
  -8   0   1 1293.77   70.19
   8   0  -1 1419.96   70.59
  -8   0  -1 1270.67   72.59
   8   0  -1 1414.36   68.89
  -8   0   1 1321.07   74.89
  -8   0   1 1153.38   68.39
  -8   0  -1 1286.47   69.59
  -8   0  -1 1440.66   70.89
  -8   0  -1 1327.47   73.49
   8   0   1 1322.87   67.39
   8   0  -1 1414.46   83.09
   8   0  -1 1343.17   68.89
   8   0   1 1255.87   75.99
  -8   0   1 1315.77   69.89
   8   0   1 1242.48   78.89
   8   0   1 1336.07   69.59
  -8   0   1 1372.56   71.69
   8   0  -1 1368.26   66.79
  -8   0  -1 1406.96   70.89
   8   0  -1 1360.26   68.69
  -8   0  -1 1334.47   75.69
  -8   0  -1 1301.97   70.39
  -8   0  -1 1324.87   71.69
  -8   0   1 1267.27   70.29
   8  -1  -1  120.09   25.20
   8  -1  -1  130.29   19.20
  -8   1  -1  151.18   21.60
   8   1   1  158.28   18.60
   8   1   1  156.38   18.10
  -8  -1   1  174.78   20.50
  -8  -1   1  189.98   21.30
  -8   1  -1  168.08   22.30
   8   1   1  164.08   26.90
   8  -1  -1  208.08   23.70
  -8  -1   1  113.09   20.20
  -8  -1   1  135.69   24.60
   8  -1  -1  196.28   23.10
   8  -1  -1  133.29   22.50
  -8   1  -1  185.98   26.20
  -8  -1   1  159.48   20.50
   8  -1  -1  121.79   18.80
  -8   1  -1  174.08   24.90
  -8   1  -1  229.08   25.80
   8   1   1  166.08   27.80
   8  -1  -1  165.78   20.80
  -8  -1   1  183.68   21.10
  -8   1  -1  140.19   19.60
   8   1   1  171.58   18.50
   8  -1  -1  146.79   19.90
  -8   1  -1  232.78   28.20
  -8  -1   1  181.68   21.30
  -8  -1   1  210.58   23.40
   8   1   1  168.18   18.50
  -8   1  -1  178.78   21.90
  -8   1   1  182.38   27.10
  -8  -1  -1  157.48   19.00
  -8  -1  -1  148.89   19.70
  -8  -1  -1  145.29   18.60
   8  -1   1  157.48   20.50
  -8  -1  -1  143.09   19.00
  -8   1   1  130.99   19.80
   8  -1   1  156.98   20.00
  -8   1   1  149.59   22.20
  -8   1   1  203.78   25.10
   8  -1   1  139.59   18.60
   8   1  -1  162.38   15.60
  -8  -1  -1  181.38   22.60
   8  -1   1  157.18   20.30
   8  -1   1  189.78   23.50
   8   1  -1  172.08   19.70
  -8  -1  -1  198.58   26.00
  -8   1   1  173.38   26.60
  -8   1   1  233.78   26.20
   8   1  -1  171.08   30.80
  -8   1   1  158.98   21.20
   8   1  -1  144.59   24.70
  -8  -1  -1  196.88   29.00
   8   1  -1  165.58   18.40
  -8  -1  -1  150.38   18.90
   8  -1   1  149.99   20.20
   8  -1   1  109.99   21.70
   8   1  -1  157.68   15.10
  -8   1   1  164.88   23.00
   8  -1   1  106.69   17.90
   8  -2  -1  732.63   45.70
   8   2   1  719.53   39.30
  -8   2  -1  760.72   47.10
   8  -2  -1  768.42   54.19
   8   2   1  700.93   38.30
   8  -2  -1  739.13   45.50
   8  -2  -1  737.43   47.00
  -8  -2   1  706.23   41.40
  -8  -2   1  661.23   48.30
  -8   2  -1  682.33   47.20
  -8   2  -1  707.33   45.90
   8  -2  -1  752.22   47.10
   8  -2  -1  766.92   48.90
  -8  -2   1  736.13   52.59
  -8   2  -1  742.33   46.90
   8  -2  -1  806.12   51.99
   8  -2  -1  745.73   46.00
  -8   2  -1  733.83   47.00
   8   2   1  767.22   38.60
  -8  -2   1  702.73   41.10
   8   2   1  713.03   51.19
   8   2   1  730.83   38.80
  -8  -2   1  729.63   41.50
  -8   2  -1  682.63   45.80
   8   2   1  761.82   55.79
  -8   2  -1  732.93   49.40
  -8   2  -1  681.73   47.40
  -8  -2   1  693.23   40.70
  -8  -2   1  700.23   41.80
  -8  -2   1  623.74   40.80
  -8  -2  -1  736.93   48.50
  -8   2   1  717.53   46.30
  -8   2   1  783.62   50.19
   8  -2   1  658.33   47.30
   8  -2   1  758.02   48.00
  -8   2   1  706.23   47.00
   8   2  -1  741.53   38.50
  -8   2   1  711.03   47.60
   8  -2   1  659.63   48.00
   8   2  -1  733.83   38.50
  -8   2   1  685.83   46.50
  -8  -2  -1  704.43   41.00
   8  -2   1  734.93   46.70
  -8   2   1  721.43   46.50
  -8   2   1  707.33   48.80
   8  -2   1  680.83   44.60
   8  -2   1  628.14   43.80
  -8  -2  -1  733.43   42.80
  -8  -2  -1  788.82   42.80
  -8  -2  -1  759.72   41.90
   8  -2   1  725.33   52.19
  -8  -2  -1  733.23   41.30
   8   2  -1  831.12   40.00
  -8  -2  -1  712.63   50.39
   8   2  -1  768.42   40.00
  -8  -2  -1  741.53   42.10
   8  -2   1  721.33   45.60
  -8   2   1  654.53   45.20
  -8  -3   1  245.48   33.60
  -8  -3   1  189.68   17.20
   8   3   1  192.08   13.30
   8  -3  -1  226.18   27.40
  -8  -3   1  192.88   15.30
  -8  -3   1  174.38   16.30
   8   3   1  192.88   12.70
  -8  -3   1  194.18   16.80
  -8   3  -1  260.17   33.10
   8  -3  -1  187.88   25.80
  -8  -3   1  191.28   16.70
  -8   3  -1  247.18   28.70
   8  -3  -1  180.48   32.20
  -8   3  -1  253.47   28.90
  -8   3  -1  240.48   27.50
  -8   3  -1  241.78   29.30
   8  -3  -1  158.88   25.70
   8  -3  -1  185.48   26.40
   8   3   1  201.18   13.20
   8   3   1  195.68   12.80
   8  -3  -1  156.08   22.60
  -8  -3   1  197.58   15.90
   8  -3  -1  194.48   24.30
   8   3   1  181.28   13.00
  -8  -3   1  240.28   31.90
  -8   3  -1  224.28   22.10
  -8   3  -1  291.77   33.90
   8   3   1  188.98   13.70
   8   3   1  174.88   13.30
  -8   3  -1  242.68   23.90
   8   3   1  176.38   13.80
   8  -3  -1  159.28   23.60
   8  -3   1  267.17   30.00
  -8   3   1  233.58   31.00
   8   3  -1  199.98   13.80
   8   3  -1  208.98   13.40
  -8   3   1  161.18   24.00
  -8  -3  -1  180.88   16.70
  -8   3   1  227.38   30.40
  -8  -3  -1  165.88   15.90
  -8   3   1  208.68   27.10
  -8   3   1  169.08   26.00
  -8  -3  -1  232.78   31.20
   8  -3   1  246.08   29.10
  -8  -3  -1  198.28   17.40
  -8  -3  -1  225.18   17.00
  -8  -3  -1  195.78   16.90
   8   3  -1  207.18   12.90
  -8  -3  -1  181.88   16.50
  -8   3   1  194.28   25.50
   8   3  -1  196.58   12.90
   8  -3   1  257.57   30.10
  -8  -3  -1  178.08   23.70
   8   3  -1  194.38   13.40
   8  -3   1  245.08   30.10
  -8   3   1  179.08   23.80
  -8   3   1  215.08   26.70
   8   3  -1  229.38   14.00
   8  -3   1  191.28   24.50
   8  -3   1  183.68   24.40
  -8  -4   1   39.40    7.90
  -8   4  -1   43.20   13.40
  -8   4  -1   25.20   11.80
  -8  -4   1   41.70    8.00
  -8   4  -1   48.90   13.90
  -8  -4   1   31.80   12.70
   8  -4  -1   36.80   12.40
   8  -4  -1   42.90   13.70
   8  -4  -1   45.60   15.30
   8  -4  -1   49.80   17.20
  -8  -4   1   48.60    8.90
   8  -4  -1   37.30   13.20
   8  -4  -1   67.19   19.00
   8  -4  -1   51.39   14.60
  -8   4  -1   41.20   13.00
  -8   4  -1   48.60   14.30
  -8  -4   1   43.90   13.90
  -8   4  -1   33.50   12.20
   8  -4  -1   40.60   14.20
  -8   4  -1   54.99   14.20
  -8  -4   1   52.09    8.90
  -8   4  -1   59.59   13.70
  -8  -4  -1   29.20   12.60
  -8   4   1   34.50   11.00
  -8   4   1   83.19   18.60
   8  -4   1   52.69   17.00
   8  -4   1   39.70   14.80
  -8  -4  -1   43.30    8.20
  -8   4   1   61.49   15.20
  -8   4   1   87.59   17.70
   8  -4   1   33.20   11.60
  -8   4   1   89.79   18.00
  -8   4   1   32.50   12.30
  -8  -4  -1   47.50    8.40
  -8   4   1   37.70   10.20
  -8   4   1   51.79   14.60
   8  -4   1   41.30   12.60
   8  -4   1   44.00   14.50
   8  -4   1   51.99   13.90
  -8  -4  -1   58.59   15.60
  -8  -4  -1   48.50    8.60
   8  -4   1   52.29   14.70
   8  -4   1   34.10   11.90
  -8  -4  -1   57.89    9.40
   8  -5  -1  676.43   49.60
   8  -5  -1  666.23   47.60
   8  -5  -1  632.44   50.29
  -8   5  -1  688.63   44.30
  -8  -5   1  588.44   34.20
  -8  -5   1  580.04   33.50
  -8  -5   1  590.84   51.79
  -8   5  -1  696.73   45.70
   8  -5  -1  652.63   49.80
  -8   5  -1  716.63   48.10
   8  -5  -1  649.93   46.80
  -8  -5   1  589.34   33.60
  -8   5  -1  726.83   49.00
   8  -5  -1  649.74   47.20
  -8  -5   1  591.84   33.80
  -8   5  -1  762.82   50.39
  -8  -5   1  618.84   49.40
  -8   5  -1  803.52   52.59
   8  -5   1  731.43   48.50
  -8  -5  -1  590.54   33.70
  -8  -5  -1  659.33   34.50
   8  -5   1  832.62   56.19
  -8   5   1  660.93   48.70
  -8  -5  -1  658.83   47.80
  -8   5   1  591.04   46.30
   8  -5   1  678.63   49.99
  -8   5   1  607.74   43.90
  -8   5   1  538.35   41.10
  -8   5   1  647.14   47.00
  -8   5   1  575.14   44.90
  -8  -5  -1  675.53   51.49
  -8   5   1  612.74   46.10
   8  -5   1  836.82   54.09
  -8  -5  -1  610.74   33.90
  -8  -5  -1  593.64   34.10
   8  -5   1  630.14   46.20
   8  -5   1  676.83   47.60
  -8   5   1  726.23   49.10
   8  -6  -1   53.49   16.30
   8  -6  -1   50.59   16.60
  -8  -6   1   49.60   19.20
   8  -6  -1   49.70   16.70
  -8   6  -1   53.99   16.50
   8  -6  -1   49.50   15.40
   8  -6  -1   49.50   16.40
  -8   6  -1   47.50   13.80
   8  -6  -1   52.99   15.30
  -8  -6   1   43.60    7.10
   8  -6  -1   51.19   15.00
  -8  -6   1   42.30    7.10
  -8  -6   1   45.00    7.50
  -8  -6   1   60.09   18.60
   8  -6  -1   65.79   18.70
  -8   6  -1   43.20   13.40
  -8   6  -1   54.89   13.40
  -8   6  -1   52.69   16.90
  -8  -6   1   38.00    7.00
  -8   6  -1   34.90   11.00
  -8   6   1   55.99   14.80
  -8   6   1   69.39   17.50
  -8   6   1   33.50   12.10
  -8  -6  -1   44.90    7.00
   8  -6   1   32.30   13.10
   8  -6   1   26.90   12.90
  -8   6   1   32.20   12.50
   8  -6   1   39.60   14.10
  -8   6   1   28.90   12.50
  -8   6   1   21.80   12.40
  -8  -6  -1   53.29   15.20
  -8  -6  -1   32.60    6.50
  -8  -6  -1   56.39    8.20
   8  -6   1   49.10   16.00
  -8  -6  -1   39.60   15.10
   8  -6   1   48.10   16.40
   8  -6   1   65.59   17.40
   8  -6   1   38.40   14.20
  -8   6   1   52.59   14.10
   8  -6   1   51.89   17.00
  -8   6   1   50.39   15.80
  -8  -6  -1   55.79    8.00
  -8  -7   1 1201.28   54.69
  -8   7  -1 1160.28   70.09
   8  -7  -1 1158.98   73.99
  -8   7  -1 1279.07   75.89
   8  -7  -1 1312.27   80.19
   8  -7  -1 1184.58   75.79
  -8  -7   1 1190.88   54.59
   8  -7  -1 1102.49   73.09
   8  -7  -1 1095.59   71.59
  -8  -7   1 1212.38   82.89
  -8   7  -1 1167.48   68.79
   8  -7  -1 1151.98   79.09
   8  -7  -1 1122.19   73.09
  -8  -7   1 1224.48   78.59
  -8   7  -1 1153.38   72.69
  -8  -7   1 1231.58   54.69
   8  -7  -1 1022.80   73.19
  -8  -7   1 1231.68   55.09
  -8   7   1 1312.47   74.59
  -8   7   1 1203.08   70.09
   8  -7   1 1328.57   80.79
  -8   7   1 1226.18   68.99
  -8   7   1 1294.57   76.69
   8  -7   1 1333.57   83.09
   8  -7   1 1294.07   77.29
  -8   7   1 1190.98   74.09
  -8  -7  -1 1249.07   75.69
  -8   7   1 1213.88   74.19
   8  -7   1 1263.37   75.49
   8  -7   1 1172.88   75.69
   8  -7   1 1185.48   74.19
  -8   7   1 1235.58   74.89
   8  -7   1 1138.39   73.59
  -8  -7  -1 1231.48   79.49
  -8   7   1 1258.47   75.09
   8  -7   1 1230.88   73.89
  -8   8  -1  287.37   28.00
   8  -8  -1  319.77   38.70
   8  -8  -1  371.86   45.20
  -8   8  -1  344.87   38.80
   8  -8  -1  292.57   37.30
  -8  -8   1  295.27   41.10
   8  -8  -1  371.56   43.80
   8  -8  -1  256.37   37.80
   8  -8  -1  323.47   39.10
  -8   8  -1  284.17   28.90
  -8   8  -1  352.06   40.40
  -8  -8   1  308.47   43.40
  -8   8   1  342.97   39.00
  -8   8   1  286.77   35.20
  -8  -8  -1  274.17   37.90
  -8   8   1  268.67   35.60
  -8   8   1  279.17   35.60
  -8   8   1  275.67   27.20
   8  -8   1  266.87   35.50
   8  -8   1  269.17   38.40
  -8   8   1  251.67   31.10
   8  -8   1  257.17   34.80
   8  -8   1  329.97   39.50
   8  -8   1  355.36   41.80
  -8  -8  -1  330.77   45.00
   8  -8   1  243.38   33.70
   8  -9  -1   23.50   14.10
  -8   9  -1    7.20    8.40
   8  -9  -1   12.30   12.90
   8  -9  -1    6.00   11.10
   8  -9  -1    9.00   11.90
   8  -9  -1   13.80   11.90
   8  -9  -1   22.90   11.90
   8  -9  -1   30.60   15.00
  -8   9  -1    6.80    9.20
  -8   9  -1   11.60    8.60
  -8   9  -1   12.00    9.10
   8  -9  -1   -0.90    7.60
  -8  -9  -1   18.40   12.60
   8  -9   1   25.40   13.60
  -8  -9  -1   25.10   12.90
  -8   9   1    3.00    7.10
   8  -9   1   11.90   11.40
  -8   9   1    2.40    7.90
   8  -9   1   16.80   12.30
   8  -9   1   23.70   14.80
  -8   9   1    7.30    8.30
   8  -9   1   12.10   14.20
  -8   9   1   21.20   10.80
  -8   9   1   13.60   11.40
   8  -9   1   36.90   17.00
   8  -9   1   10.20   11.30
   8  -9   1   39.80   17.50
   8 -10  -1  199.08   34.90
   8 -10  -1  171.28   32.30
   8 -10  -1  124.39   28.70
   8 -10  -1  138.99   29.50
   8 -10  -1  151.58   29.80
   8 -10  -1  255.07   42.60
   8 -10  -1  262.77   41.90
  -8  10  -1  171.68   26.80
  -8  10  -1  123.09   23.00
   8 -10  -1  149.19   29.40
  -8  10   1  173.28   25.70
   8 -10   1  143.59   30.60
   8 -10   1  196.38   31.80
  -8  10   1  200.78   28.10
   8 -10   1  179.28   31.00
   8 -10   1  197.68   34.70
  -8  10   1  131.19   24.80
   8 -10   1  185.08   33.40
   8 -10   1  138.79   31.20
   8 -10   1  164.28   31.10
   8 -10   1  156.48   34.40
  -8 -10  -1  108.39   25.50
  -8 -10  -1  119.89   29.70
  -8  10   1  161.78   25.90
   8 -11  -1   89.59   23.60
   8 -11  -1   97.89   24.80
   8 -11  -1   94.19   22.80
   8 -11  -1   79.39   23.30
   8 -11  -1   59.29   20.20
   8 -11  -1  111.89   29.20
   8 -11  -1   98.19   28.90
  -8  11  -1   42.50   14.60
   8 -11  -1   97.79   25.30
  -8  11  -1   86.59   18.90
  -8  11  -1   71.49   16.90
  -8 -11  -1   65.09   22.00
   8 -11   1   56.19   19.50
   8 -11   1  104.19   25.80
   8 -11   1   58.49   23.50
  -8 -11  -1   60.79   18.60
  -8  11   1  103.59   20.10
  -8  11   1   88.69   18.10
   8 -11   1   68.39   21.40
   8 -11   1   82.59   25.20
   8 -11   1   68.99   23.50
   8 -11   1   86.29   23.70
   8 -11   1  103.69   25.50
  -8  12  -1    5.50    7.10
   8 -12  -1   11.80   17.80
  -8  12  -1    4.30    6.60
   8 -12  -1    8.90   13.60
   8 -12  -1   43.90   21.50
   8 -12  -1   24.70   15.80
   8 -12  -1   36.20   20.20
   8 -12  -1   16.90   16.40
   8 -12   1   24.40   15.80
   8 -12   1   10.50   15.10
   8 -12   1   39.80   21.20
  -8  12   1   24.20    9.40
  -8 -12  -1   12.00   14.30
  -8  12   1   25.90    9.60
   8 -12   1   -3.10   14.60
   8 -12   1   17.30   15.90
   8 -12   1   28.30   19.50
  -8 -12  -1   18.10   14.90
   8 -13  -1  155.98   33.60
   8 -13  -1  148.39   37.40
  -8  13  -1  155.58   18.90
  -8  13  -1  156.28   16.90
   8 -13  -1  111.09   31.70
   8 -13  -1  123.49   30.30
   8 -13  -1  131.39   32.30
  -8  13  -1  151.38   18.90
  -8  13  -1  133.59   16.40
   8 -13  -1  143.19   35.10
   8 -13  -1  116.29   31.10
   8 -13  -1  114.19   31.90
  -8 -13  -1  111.49   27.00
  -8  13   1  111.99   15.20
   8 -13   1   88.09   30.30
  -8  13   1  113.19   16.20
   8 -13   1  149.39   37.90
  -8  13   1  118.49   15.20
   8 -13   1  112.49   33.10
   8 -13   1  110.99   28.70
   8 -13   1  128.29   31.90
   8 -13   1   99.99   27.30
  -8  13   1  119.59   16.70
   8 -13   1  128.59   34.80
   8 -13   1  119.69   30.60
  -8 -13  -1  122.59   30.00
   8 -14  -1  -10.40    9.40
   8 -14  -1   -7.60    9.80
   8 -14  -1    6.60   13.90
   8 -14  -1    3.90   15.20
   8 -14  -1    2.20   14.00
   8 -14  -1  -10.60   12.60
   8 -14  -1   16.40   17.90
   8 -14  -1   -8.80   10.40
  -8 -14  -1    6.30   19.20
   8 -14   1   21.20   16.50
   8 -14   1   -6.10    9.90
  -8 -14  -1  -10.30   15.90
   8 -14   1   -9.00   10.00
   8 -14   1   -7.80   13.40
   8 -14   1   -2.00   13.10
   8 -14   1  -17.60    8.50
   8 -14   1   10.70   15.60
   8 -14   1   12.20   17.30
   8 -15  -1  135.09   33.20
   8 -15  -1   85.79   29.70
   8 -15  -1  111.89   36.70
   8 -15  -1  243.78   44.00
   8 -15  -1  220.88   43.50
   8 -15  -1  160.48   34.20
  -8 -15   1  116.39   33.20
   8 -15  -1  148.89   35.30
   8 -15  -1  129.99   37.50
   8 -15   1  134.09   32.90
   8 -15   1  159.98   35.40
   8 -15   1  123.09   33.10
   8 -15   1  109.19   36.40
   8 -15   1  190.38   39.50
  -8 -15  -1   97.89   25.90
  -8 -15  -1  173.48   35.20
   8 -15   1  100.59   36.10
   8 -16  -1   24.20   20.80
   8 -16  -1   16.40   23.00
  -8 -16   1   26.30   21.00
  -8 -16   1   17.10    7.70
   8 -16  -1   59.19   27.00
   8 -16  -1   18.30   19.30
   8 -16  -1   25.30   17.90
   8 -16  -1    3.30   14.20
  -8 -16   1   21.00   18.20
   8 -16   1   15.50   16.70
   8 -16   1   17.90   21.70
   8 -16   1   19.00   17.80
  -8 -16  -1   15.80    7.70
   8 -16   1    9.40   17.80
  -8 -16  -1   14.80    7.40
   8 -16   1   13.10   19.90
   8 -16   1  -21.70    9.90
  -8 -16  -1   20.90   16.00
  -8 -16  -1   11.20   16.00
  -8 -17   1   27.30   18.80
   8 -17  -1   20.00   19.30
   8 -17  -1   46.90   22.10
  -8 -17   1   16.40   18.60
   8 -17  -1   28.90   20.40
  -8 -17   1   15.20   10.00
   8 -17  -1   33.30   23.30
  -8 -17   1   15.50    9.00
   8 -17  -1   24.10   23.90
   8 -17  -1    7.40   17.40
   8 -17   1   -9.20   10.80
   8 -17   1   34.00   21.30
  -8 -17  -1   33.40   19.50
  -8 -17  -1   11.30    9.00
   8 -17   1   22.20   18.90
   8 -17   1   30.40   26.90
   8 -17   1   35.60   20.30
  -8 -17  -1    2.80   16.30
   8 -17   1   20.50   21.40
  -8 -17  -1   20.20   11.40
  -8 -17  -1   16.90    9.10
  -8 -17  -1   15.80   12.00
  -8 -18   1   34.20   18.90
  -8 -18   1   91.99   29.90
  -8 -18   1   77.59   18.60
   8 -18  -1  137.29   44.00
   8 -18  -1   94.49   35.80
  -8 -18   1   74.69   18.80
   8 -18   1   97.89   36.60
  -8 -18  -1   51.49   17.30
   8 -18   1   89.89   36.70
  -8 -18  -1   68.39   22.00
  -8 -18  -1   52.59   16.70
  -8 -18  -1  144.99   32.60
   9   0   1    6.50    5.60
   9   0   1   -1.40    5.30
  -9   0  -1   -4.90    4.20
   9   0   1   -0.10    4.70
   9   0  -1    0.60    5.00
  -9   0  -1   -3.90    4.80
   9   0   1    5.30    8.10
  -9   0   1   -3.80    5.80
   9   0   1    1.60    4.90
  -9   0  -1   -3.20    4.30
  -9   0   1    4.40    5.90
   9   0  -1    3.60    5.20
  -9   0  -1   -0.50    5.00
  -9   0  -1    7.20    6.00
  -9   0   1    2.80    5.80
  -9   0   1    2.60    6.50
   9   0  -1    5.90    5.30
  -9   0   1   -5.00    3.90
   9   0   1    5.00    5.30
  -9   0   1   -5.60    3.90
  -9   0   1    6.10    6.60
  -9   0  -1    3.50    6.00
  -9   0  -1    3.70    5.50
   9   0  -1    5.50    7.70
   9   0  -1    3.80    4.50
   9   0  -1    6.50    6.10
  -9   0  -1    5.40    6.90
   9   0  -1   13.60    6.70
   9   0  -1   11.90   11.50
  -9   0   1    3.50    5.80
  -9  -1   1 1894.71   95.79
   9  -1  -1 1928.31   97.09
   9  -1  -1 1943.91   98.89
   9   1   1 2015.70   93.79
   9   1   1 1902.71  110.89
  -9  -1   1 2076.29  105.49
  -9   1  -1 1862.21  107.59
  -9   1  -1 1951.70  101.29
  -9  -1   1 1896.31   96.19
   9  -1  -1 1893.21   97.39
   9  -1  -1 1831.72  105.59
  -9   1  -1 2039.20  104.49
  -9   1  -1 2007.40   99.39
   9   1   1 1903.61  106.69
   9   1   1 1922.81   95.09
   9   1   1 1991.10   94.59
   9  -1  -1 1891.51   96.59
  -9   1  -1 1890.51   98.79
   9  -1  -1 2039.90   98.29
  -9  -1   1 1959.60   98.79
   9  -1  -1 1916.91   97.99
  -9  -1   1 2003.30  108.19
  -9  -1   1 1933.51   97.09
  -9   1  -1 1964.30   99.99
   9  -1  -1 2079.59  113.09
  -9   1  -1 1817.22  109.29
   9   1   1 1999.50   93.39
  -9   1  -1 2104.99  100.19
  -9  -1   1 1921.51   95.99
  -9  -1   1 1969.80   97.29
   9   1  -1 2031.70  114.69
  -9  -1  -1 1957.60   96.39
  -9   1   1 1832.52   99.19
   9  -1   1 1941.31   97.79
  -9  -1  -1 2080.89  103.49
   9  -1   1 1805.42   96.69
   9  -1   1 2015.80   97.99
  -9   1   1 1928.91  109.89
  -9  -1  -1 1829.62   96.89
   9  -1   1 1831.92   97.29
  -9   1   1 1788.62   98.09
   9   1  -1 1924.71   92.89
   9  -1   1 1927.71   98.79
  -9   1   1 1977.30  102.79
  -9  -1  -1 1766.12   97.69
   9   1  -1 1906.71   92.99
  -9   1   1 1997.00   99.69
  -9  -1  -1 1936.31   96.09
  -9  -1  -1 2017.90   96.59
   9  -1   1 1876.71   98.19
   9  -1   1 2013.40  106.39
  -9   1   1 1851.81   98.39
   9   1  -1 1892.61   94.89
  -9  -1  -1 2038.60  105.99
  -9  -1  -1 1913.71   96.59
  -9   1   1 1898.11  107.69
   9   1  -1 1998.00   94.59
   9  -1   1 1970.70  109.99
  -9   2  -1 1376.46   78.29
  -9  -2   1 1327.77   81.19
   9   2   1 1317.47   88.49
  -9   2  -1 1528.75   83.59
  -9   2  -1 1511.75   79.09
   9  -2  -1 1568.24   86.39
   9   2   1 1410.06   68.79
  -9  -2   1 1366.86   72.59
  -9  -2   1 1387.46   74.09
  -9   2  -1 1564.54   82.49
   9  -2  -1 1390.16   77.99
  -9   2  -1 1538.25   82.19
   9  -2  -1 1500.65   79.69
  -9   2  -1 1411.76   78.59
   9   2   1 1469.65   75.09
   9   2   1 1414.06   73.59
  -9  -2   1 1509.15   73.89
  -9  -2   1 1447.06   73.19
   9   2   1 1396.86   68.79
   9  -2  -1 1334.37   76.39
  -9  -2   1 1434.56   86.29
   9  -2  -1 1341.17   78.99
  -9  -2   1 1432.66   72.89
   9   2   1 1413.06   85.79
   9  -2  -1 1418.36   87.99
  -9   2  -1 1439.06   78.69
   9  -2  -1 1295.17   75.79
  -9  -2   1 1336.07   73.09
  -9   2  -1 1495.35   79.79
   9  -2  -1 1456.35   77.89
   9  -2   1 1548.65   79.99
  -9  -2  -1 1435.66   72.89
   9   2  -1 1446.06   69.09
  -9   2   1 1425.36   78.89
  -9   2   1 1382.36   77.79
   9  -2   1 1368.66   76.89
   9   2  -1 1360.06   68.39
   9  -2   1 1462.85   81.09
   9   2  -1 1520.85   74.79
   9  -2   1 1390.26   76.89
  -9  -2  -1 1416.86   73.39
   9  -2   1 1313.97   81.29
   9  -2   1 1404.36   86.09
   9  -2   1 1439.76   79.39
  -9  -2  -1 1393.86   72.59
  -9  -2  -1 1481.45   73.39
  -9  -2  -1 1477.55   75.59
   9   2  -1 1523.45   75.79
  -9  -2  -1 1481.95   84.39
  -9   2   1 1305.47   80.39
  -9   2   1 1258.87   79.79
  -9  -2  -1 1451.95   81.19
  -9   2   1 1443.66   78.69
  -9  -2  -1 1364.06   73.39
  -9   2   1 1447.56   80.69
   9  -2   1 1417.26   77.39
  -9   2   1 1299.17   78.39
  -9   2   1 1409.66   79.19
   9   3   1 2481.65  108.09
  -9   3  -1 2433.56  123.59
  -9  -3   1 2483.85  131.69
  -9   3  -1 2316.27  121.59
   9   3   1 2428.36  107.99
   9  -3  -1 2528.05  132.39
   9   3   1 2491.25  108.89
  -9   3  -1 2384.06  124.99
  -9   3  -1 2400.86  122.39
   9  -3  -1 2403.26  121.79
   9   3   1 2423.46  109.29
  -9   3  -1 2389.66  123.29
  -9   3  -1 2509.35  122.29
  -9  -3   1 2454.95  113.89
   9  -3  -1 2485.35  124.59
   9  -3  -1 2514.15  127.89
   9  -3  -1 2485.15  121.89
   9   3   1 2484.15  108.39
   9  -3  -1 2510.85  124.09
  -9   3  -1 2266.27  121.59
   9  -3  -1 2560.14  127.19
  -9   3  -1 2252.77  125.59
  -9  -3   1 2650.73  128.99
  -9  -3   1 2299.77  112.19
   9  -3  -1 2423.36  121.99
   9  -3   1 2339.47  125.69
  -9   3   1 2470.45  123.19
   9   3  -1 2374.56  108.79
  -9  -3  -1 2477.95  125.19
  -9  -3  -1 2347.97  113.59
  -9   3   1 2527.55  125.59
  -9   3   1 2411.16  125.99
  -9   3   1 2593.74  123.99
  -9   3   1 2416.06  123.09
   9   3  -1 2329.37  108.09
  -9   3   1 2608.64  125.49
  -9  -3  -1 2448.16  128.59
   9  -3   1 2347.17  123.99
   9  -3   1 2462.75  130.49
   9  -3   1 2521.85  123.99
   9  -3   1 2391.86  121.79
  -9   3   1 2285.27  121.19
   9  -3   1 2457.05  126.69
   9  -3   1 2444.36  121.79
  -9   3   1 2617.74  125.89
   9  -3   1 2338.87  121.19
  -9  -3  -1 2288.07  113.89
   9  -4  -1 4463.35  210.28
   9  -4  -1 4546.25  215.38
   9  -4  -1 4344.27  211.48
   9  -4  -1 4318.57  205.98
   9  -4  -1 4370.46  206.08
  -9  -4   1 4375.16  216.08
   9  -4  -1 4331.37  205.48
  -9   4  -1 4504.25  211.58
  -9   4  -1 4580.54  210.18
  -9   4  -1 4451.55  207.98
  -9   4  -1 4461.25  206.58
   9  -4  -1 4336.67  207.58
   9  -4   1 4292.67  209.08
  -9  -4  -1 4353.86  212.08
  -9   4   1 4269.97  208.18
  -9   4   1 4018.80  208.18
   9  -4   1 4400.56  205.98
   9  -4   1 4654.13  211.48
   9  -4   1 4475.35  206.18
   9  -4   1 4422.56  212.48
   9  -4   1 4340.57  213.08
   9  -4   1 4515.55  206.88
   9  -4   1 4381.16  207.58
  -9  -5   1   65.89   10.70
   9  -5  -1   47.70   15.10
  -9  -5   1   73.19   10.70
  -9  -5   1   63.19   20.20
  -9   5  -1   58.89   14.70
  -9  -5   1   63.89   19.10
  -9   5  -1   37.40   15.00
   9  -5  -1   48.30   18.50
   9  -5  -1   31.30   13.30
   9  -5  -1   31.60   13.50
  -9  -5   1   67.49   11.10
  -9   5  -1   53.19   16.40
   9  -5  -1   43.00   14.20
  -9   5  -1   51.99   15.50
   9  -5  -1   36.90   14.60
  -9   5  -1   49.90   13.00
   9  -5  -1   54.39   14.90
   9  -5  -1   24.50   11.60
  -9  -5   1   82.99   11.70
  -9   5  -1   50.29   14.90
  -9   5   1   48.70   15.00
   9  -5   1   63.89   18.50
   9  -5   1   73.89   18.30
  -9  -5  -1   53.99    9.30
  -9   5   1   34.90   13.00
   9  -5   1   41.90   14.50
   9  -5   1   57.29   18.40
  -9   5   1   51.99   13.60
  -9  -5  -1   34.30    8.30
  -9   5   1   47.10   15.10
  -9   5   1   42.60   12.30
  -9   5   1   49.20   15.80
  -9  -5  -1   67.29   11.10
  -9   5   1   41.70   14.60
  -9  -5  -1   45.10   15.30
   9  -5   1   48.40   15.20
   9  -5   1   47.20   15.90
  -9  -5  -1   46.30   15.30
   9  -5   1   68.39   20.70
  -9  -5  -1   65.89   10.60
  -9   5   1   93.59   19.70
   9  -5   1   24.40   12.30
   9  -6  -1 3071.89  155.68
  -9   6  -1 3177.68  154.78
   9  -6  -1 3164.88  160.58
   9  -6  -1 2916.01  159.58
  -9  -6   1 3120.79  164.48
   9  -6  -1 2995.30  154.18
   9  -6  -1 2931.71  155.48
  -9   6  -1 3013.20  150.78
  -9   6  -1 3168.38  150.08
  -9  -6   1 3197.58  159.68
  -9   6  -1 3209.18  158.08
   9  -6  -1 2981.20  154.18
   9  -6  -1 2817.12  156.28
  -9   6  -1 3065.49  155.08
  -9   6  -1 3081.29  155.38
   9  -6  -1 3006.80  153.98
   9  -6   1 3021.50  155.98
   9  -6   1 3129.59  162.58
  -9   6   1 3077.89  154.58
  -9  -6  -1 3208.88  161.28
  -9   6   1 3129.59  151.58
   9  -6   1 3126.59  154.68
   9  -6   1 3378.66  161.38
  -9   6   1 3147.59  155.58
   9  -6   1 3156.58  160.08
  -9   6   1 2905.61  154.58
   9  -6   1 3103.29  155.18
  -9   6   1 2964.00  153.68
   9  -6   1 3057.49  154.38
   9  -6   1 3111.29  154.98
  -9   6   1 3139.79  155.38
  -9   6   1 3038.10  149.09
  -9   6   1 2942.51  155.28
  -9  -6  -1 3034.00  155.18
   9  -7  -1  452.05   43.00
  -9   7  -1  362.96   44.70
   9  -7  -1  457.55   41.70
  -9  -7   1  544.25   27.30
  -9   7  -1  411.96   39.90
  -9  -7   1  590.94   52.09
  -9  -7   1  533.55   26.70
  -9  -7   1  648.74   50.09
   9  -7  -1  428.16   41.20
  -9  -7   1  562.24   27.10
  -9   7  -1  352.66   35.40
   9  -7  -1  436.66   41.30
  -9  -7   1  508.05   26.40
   9  -7  -1  476.75   44.80
  -9   7  -1  360.96   35.00
   9  -7  -1  442.06   41.20
  -9   7   1  459.45   42.80
   9  -7   1  483.55   42.50
   9  -7   1  435.46   40.70
  -9   7   1  524.85   38.80
  -9  -7  -1  422.46   43.70
  -9   7   1  493.85   39.30
  -9   7   1  489.65   42.00
   9  -7   1  472.05   41.90
  -9  -7  -1  365.96   39.00
  -9   7   1  537.15   43.90
  -9   7   1  492.15   41.90
   9  -7   1  446.76   42.70
   9  -7   1  407.46   42.20
  -9   7   1  484.25   42.20
  -9   7   1  500.35   43.10
   9  -7   1  437.66   40.90
   9  -8  -1   89.09   21.90
   9  -8  -1   62.29   19.50
  -9   8  -1   83.59   17.40
  -9   8  -1   88.29   17.80
   9  -8  -1   87.39   22.50
  -9  -8   1   93.69   23.80
   9  -8  -1   78.89   21.30
  -9  -8   1   86.59   26.20
  -9  -8   1   95.09    7.90
  -9   8  -1   96.19   22.20
   9  -8  -1   83.99   22.30
   9  -8  -1   68.19   21.40
   9  -8  -1   46.50   19.20
   9  -8  -1   62.89   20.40
  -9   8  -1  105.99   23.10
   9  -8   1  134.09   29.30
   9  -8   1  101.79   26.80
  -9   8   1  148.09   25.40
  -9   8   1   78.69   19.60
   9  -8   1   94.19   22.10
   9  -8   1   90.09   20.20
  -9   8   1  114.89   21.70
  -9   8   1   58.09   17.80
   9  -8   1  135.59   26.80
  -9  -8  -1  142.29   31.40
  -9   8   1   58.29   18.60
  -9  -8  -1   82.39   21.60
   9  -8   1   69.69   20.40
  -9   8   1   99.39   21.20
   9  -8   1   91.59   22.00
   9  -8   1  144.59   27.70
   9  -9  -1 1094.79   75.49
   9  -9  -1 1204.48   77.39
  -9   9  -1  940.41   67.99
   9  -9  -1 1113.29   79.79
  -9   9  -1 1131.89   70.79
  -9   9  -1 1002.00   70.59
   9  -9  -1 1085.39   76.59
  -9  -9   1 1127.99   82.99
  -9   9  -1 1094.89   70.29
   9  -9  -1 1161.98   83.49
   9  -9  -1 1147.19   74.39
   9  -9  -1 1128.49   77.99
  -9  -9   1 1190.28   79.29
   9  -9  -1 1096.09   74.69
   9  -9   1 1049.89   75.89
   9  -9   1 1012.20   74.69
  -9   9   1 1111.19   69.29
  -9   9   1 1057.49   70.69
  -9   9   1 1093.29   73.09
   9  -9   1 1162.28   75.69
  -9  -9  -1 1053.59   72.99
   9  -9   1 1121.89   75.69
  -9   9   1 1128.49   70.49
   9  -9   1 1085.79   73.29
  -9   9   1 1131.09   75.69
   9  -9   1 1062.49   78.69
   9  -9   1 1092.39   74.89
  -9  -9  -1 1080.59   78.09
  -9   9   1 1150.78   68.29
   9  -9   1 1240.08   85.89
   9 -10  -1  153.88   33.80
  -9 -10   1  193.98   34.60
   9 -10  -1  277.37   46.70
   9 -10  -1  131.99   28.30
  -9  10  -1  150.38   24.90
   9 -10  -1  193.88   35.60
  -9  10  -1  169.18   28.20
   9 -10  -1  170.18   33.70
  -9  10  -1  133.49   23.40
  -9  10  -1  181.28   27.70
   9 -10  -1  161.98   31.60
  -9 -10   1  156.88   34.30
   9 -10  -1  168.48   30.80
   9 -10  -1  164.08   31.80
   9 -10   1  184.18   33.80
   9 -10   1  156.98   32.90
  -9  10   1  189.58   29.80
   9 -10   1  160.68   34.70
   9 -10   1  200.38   34.90
  -9  10   1  158.48   27.40
  -9 -10  -1  208.38   35.30
   9 -10   1  175.38   32.90
   9 -10   1  220.38   36.30
   9 -10   1  169.18   32.70
   9 -10   1  182.98   34.50
  -9 -10  -1  187.38   35.10
  -9  10   1  200.48   29.40
  -9  10   1  250.77   33.00
   9 -11  -1  779.22   68.49
  -9  11  -1  663.93   51.49
   9 -11  -1  626.64   57.49
  -9  11  -1  682.03   49.50
   9 -11  -1  582.64   55.39
   9 -11  -1  664.23   58.79
  -9  11  -1  602.94   48.60
   9 -11  -1  631.14   54.79
   9 -11  -1  563.04   54.89
  -9  11  -1  586.94   48.10
   9 -11  -1  629.34   58.79
   9 -11  -1  740.83   64.59
   9 -11   1  563.34   54.79
  -9  11   1  678.73   48.50
  -9 -11  -1  683.33   55.69
   9 -11   1  742.13   67.69
   9 -11   1  641.54   54.79
   9 -11   1  659.83   59.79
   9 -11   1  606.04   56.79
   9 -11   1  672.03   62.49
   9 -11   1  688.63   59.09
  -9  11   1  692.93   51.39
   9 -11   1  693.53   59.39
  -9  11   1  635.44   48.50
  -9 -11  -1  673.23   59.59
  -9  11   1  747.03   51.29
  -9 -12   1 1010.30   81.79
   9 -12  -1 1016.20   76.59
  -9 -12   1  997.70   75.89
  -9  12  -1  898.41   61.29
   9 -12  -1 1130.79   88.09
   9 -12  -1 1014.60   77.29
  -9  12  -1 1028.40   68.59
   9 -12  -1  992.00   81.69
   9 -12  -1 1036.50   73.29
   9 -12  -1  924.21   76.99
  -9  12  -1 1056.09   68.19
   9 -12  -1 1049.40   77.29
   9 -12  -1 1042.40   77.99
  -9  12  -1 1045.40   62.79
  -9  12   1  976.60   61.99
  -9  12   1  913.71   60.19
   9 -12   1  932.71   74.99
  -9 -12  -1 1055.59   73.59
  -9 -12  -1 1092.49   79.29
  -9  12   1  942.51   65.99
   9 -12   1  974.70   80.89
   9 -12   1 1035.70   77.09
   9 -12   1 1030.50   76.69
   9 -12   1  922.81   74.99
   9 -12   1  960.20   83.29
   9 -12   1  953.40   71.89
   9 -12   1 1014.30   79.29
   9 -13  -1  160.28   38.20
   9 -13  -1  206.48   38.10
  -9 -13   1  142.29   35.10
  -9  13  -1  160.98   26.40
  -9 -13   1  137.19   32.10
   9 -13  -1  139.29   31.90
   9 -13  -1  152.78   35.60
   9 -13  -1  194.58   38.80
  -9  13  -1  195.28   21.90
   9 -13  -1  149.69   34.70
   9 -13  -1  123.19   32.00
  -9  13  -1  156.08   25.00
  -9  13  -1  154.58   19.20
   9 -13  -1   98.99   27.10
  -9  13   1  182.38   21.40
   9 -13   1  106.59   33.50
  -9  13   1  166.78   25.70
  -9  13   1  149.39   25.40
   9 -13   1   98.49   26.10
  -9 -13  -1  115.69   34.50
   9 -13   1  145.99   33.70
   9 -13   1  121.39   32.60
   9 -13   1  129.39   32.90
   9 -13   1  122.19   31.20
  -9  13   1  133.49   18.50
   9 -13   1  128.09   31.80
  -9 -13  -1  188.58   51.89
   9 -13   1  138.49   34.50
   9 -14  -1 1224.98  101.09
  -9 -14   1 1140.59   86.79
  -9  14  -1 1229.88   62.19
   9 -14  -1 1296.87   92.39
  -9  14  -1 1244.38   60.49
   9 -14  -1 1294.87   96.09
   9 -14  -1 1151.88  100.99
  -9 -14   1 1244.98   95.49
   9 -14  -1 1223.48   98.29
   9 -14  -1 1054.09   87.59
  -9  14  -1 1215.58   60.69
   9 -14  -1 1044.50   87.49
   9 -14  -1 1144.29   95.89
  -9  14  -1 1209.68   62.39
  -9  14   1 1234.98   61.89
  -9 -14  -1 1339.37   86.39
  -9 -14  -1 1193.58   88.59
  -9  14   1 1194.48   61.99
   9 -14   1 1327.77  101.19
   9 -14   1 1174.88   89.79
  -9  14   1 1266.47   60.69
   9 -14   1 1185.18  100.79
  -9  14   1 1221.58   60.79
   9 -14   1 1270.27   92.59
   9 -14   1 1062.29   90.09
   9 -14   1 1125.19   89.89
   9 -15  -1   85.69   29.50
   9 -15  -1  101.19   36.70
   9 -15  -1   93.19   31.50
  -9 -15   1   76.59   25.70
  -9 -15   1   60.19   27.10
   9 -15  -1  102.99   36.80
  -9 -15  -1  109.49   31.80
  -9 -15  -1  108.79   27.90
   9 -15   1  109.19   31.30
   9 -15   1   87.19   30.10
   9 -15   1   71.69   30.70
   9 -15   1   69.79   34.80
   9 -16  -1  309.57   55.89
   9 -16  -1  288.07   57.99
  -9 -16   1  386.66   58.19
   9 -16  -1  309.47   56.59
   9 -16  -1  401.36   64.49
   9 -16  -1  238.88   48.90
   9 -16  -1  236.18   46.40
  -9 -16   1  380.86   56.69
   9 -16   1  414.46   61.19
  -9 -16  -1  278.67   49.50
   9 -16   1  300.57   53.19
   9 -16   1  323.67   54.19
   9 -16   1  310.57   60.99
  -9 -16  -1  322.07   47.50
   9 -16   1  382.46   61.39
   9 -16   1  328.07   58.69
  -9 -17   1  278.37   24.60
   9 -17  -1  335.47   61.09
   9 -17  -1  236.88   53.59
  -9 -17   1  226.88   46.70
  -9 -17   1  230.08   22.90
  -9 -17   1  232.28   42.60
  -9 -17  -1  283.27   46.00
  -9 -17  -1  342.47   47.10
   9 -17   1  266.67   54.59
   9 -17   1  204.68   51.29
  -9 -17  -1  282.77   24.30
  -9 -17  -1  249.38   23.00
  -9 -18   1  182.28   42.30
   9 -18  -1  147.59   42.20
  -9 -18   1   76.79   28.00
   9 -18  -1  164.28   46.40
  -9 -18  -1  148.59   35.40
   9 -18   1  203.98   49.00
   9 -18   1  209.48   53.19
  -9 -18  -1  185.18   33.50
  10   0  -1 2415.06  119.69
 -10   0  -1 2521.15  123.29
  10   0   1 2531.55  122.49
  10   0   1 2440.36  120.69
  10   0  -1 2732.13  143.09
 -10   0  -1 2428.76  122.69
  10   0  -1 2563.54  135.69
 -10   0  -1 2359.16  128.99
  10   0  -1 2336.87  119.99
  10   0   1 2569.24  139.09
 -10   0  -1 2657.53  129.19
 -10   0   1 2447.96  124.09
 -10   0   1 2427.16  122.99
 -10   0  -1 2409.56  123.39
 -10   0  -1 2528.45  123.79
  10   0   1 2489.05  120.39
  10   0  -1 2407.06  120.09
 -10   0   1 2567.34  130.79
 -10   0   1 2710.23  124.89
  10   0  -1 2483.95  122.49
  10   0   1 2481.75  120.59
 -10   0   1 2691.63  130.79
 -10   0  -1 2522.05  132.79
 -10   0   1 2477.75  131.69
  10   0   1 2409.16  132.39
 -10   0  -1 2671.73  132.39
 -10   0   1 2407.76  123.09
 -10   1  -1  119.59   22.60
 -10   1  -1  116.69   20.90
  10  -1  -1  132.39   25.10
 -10   1  -1   91.89   19.30
 -10  -1   1   85.49   19.90
 -10   1  -1   96.29   21.40
  10  -1  -1  138.19   21.70
  10  -1  -1   94.99   17.20
  10   1   1   96.09   22.70
 -10   1  -1  113.69   20.60
  10  -1  -1  114.99   19.20
 -10  -1   1  161.48   22.50
 -10  -1   1  148.39   28.70
 -10  -1   1  128.69   20.30
 -10  -1   1   95.09   18.90
 -10   1  -1  154.08   23.00
  10  -1  -1   74.89   16.30
 -10  -1   1  165.18   22.80
  10   1   1  108.29   16.20
 -10  -1   1  116.19   19.10
  10   1   1  109.89   17.00
  10  -1  -1  126.09   28.70
 -10   1  -1  141.29   25.60
  10   1   1  101.99   16.70
  10   1   1  148.49   31.60
  10  -1  -1  114.99   18.80
 -10  -1   1  100.59   17.80
 -10   1  -1  120.59   21.40
  10   1   1   98.79   16.20
  10  -1  -1  130.89   21.20
 -10  -1  -1  166.38   23.50
 -10  -1  -1  130.29   22.10
  10  -1   1   97.49   23.00
  10  -1   1   88.19   21.40
 -10  -1  -1  114.99   19.50
 -10   1   1  142.19   24.40
 -10   1   1   98.89   19.40
 -10  -1  -1  123.19   19.60
 -10  -1  -1  182.78   32.40
  10  -1   1   83.79   17.30
  10  -1   1  106.19   19.20
  10   1  -1  122.79   17.70
 -10  -1  -1  135.79   24.90
 -10  -1  -1  154.08   22.00
 -10   1   1  130.69   22.10
  10   1  -1  135.29   18.10
 -10   1   1  128.29   21.70
  10   1  -1  106.89   16.40
  10  -1   1  134.09   21.40
  10  -1   1  150.28   22.60
  10  -1   1   97.29   18.00
 -10   1   1  111.29   20.40
  10  -1   1  136.29   21.10
 -10   1   1  217.18   38.60
 -10   1   1  114.69   19.60
 -10  -1  -1  127.69   20.00
 -10   1   1   98.99   20.00
  10   1  -1  123.99   17.20
 -10  -2   1 1578.94   98.69
  10   2   1 1568.34   79.69
 -10   2  -1 1715.13   90.79
 -10   2  -1 1685.13   91.59
 -10   2  -1 1756.02   91.89
 -10  -2   1 1839.32  101.39
  10   2   1 1629.84   79.79
 -10  -2   1 1674.73   94.99
 -10  -2   1 1592.94   84.29
  10   2   1 1679.43   81.89
 -10   2  -1 1811.62   91.89
 -10  -2   1 1566.44  103.49
  10   2   1 1664.53   80.89
  10  -2  -1 1744.83   89.69
  10   2   1 1742.23  105.19
  10  -2  -1 1632.04   88.69
 -10  -2   1 1726.13   85.39
 -10  -2   1 1647.54   85.69
  10  -2  -1 1698.93   89.49
 -10   2  -1 1607.84   92.59
  10  -2  -1 1602.54   89.09
  10  -2  -1 1629.04  101.69
 -10  -2   1 1723.23   85.69
 -10   2  -1 1548.55   91.69
 -10   2  -1 1514.25   92.89
  10  -2  -1 1630.64   90.09
  10  -2  -1 1662.73   97.69
  10  -2  -1 1520.65   89.79
  10  -2   1 1740.43   91.59
 -10  -2  -1 1905.61   99.49
 -10   2   1 1700.73   90.89
 -10   2   1 1704.83   91.49
  10  -2   1 1651.03   89.19
  10  -2   1 1801.02   93.39
  10  -2   1 1658.63   88.89
 -10  -2  -1 1543.55   83.89
  10  -2   1 1740.93   97.09
 -10   2   1 1598.84   93.89
 -10  -2  -1 1550.04   84.19
  10   2  -1 1592.44   80.49
 -10   2   1 1773.62   94.19
  10  -2   1 1711.13  101.09
 -10  -2  -1 1647.34  109.59
 -10   2   1 1660.13   91.79
 -10   2   1 1729.13   91.09
 -10  -2  -1 1696.13   85.89
  10   2  -1 1528.55   80.79
  10   2  -1 1549.94   79.19
  10  -2   1 1758.22   91.59
  10   2  -1 1601.84   79.69
 -10  -2  -1 1643.34   84.59
 -10  -2  -1 1780.72   94.49
 -10  -2  -1 1519.75   96.09
  10  -2   1 1633.04   88.89
 -10   2   1 1433.16   91.39
 -10  -3   1 1939.31  108.09
 -10  -3   1 1915.11   90.29
 -10  -3   1 1906.51   90.69
 -10   3  -1 1676.13   99.29
 -10  -3   1 1898.11   90.29
 -10   3  -1 1761.12   97.89
  10   3   1 1760.82   82.29
 -10   3  -1 1820.72   98.39
  10  -3  -1 1830.62   97.39
  10  -3  -1 1616.74   95.19
  10  -3  -1 1703.03   99.49
 -10   3  -1 1753.92   96.59
 -10  -3   1 1928.21   91.79
  10  -3  -1 1748.63   97.89
  10  -3  -1 1792.92  108.09
  10   3   1 1853.41   84.49
  10  -3  -1 1619.74  101.19
 -10   3  -1 1803.42   97.89
  10   3   1 1859.91   83.49
 -10  -3   1 1837.22  102.49
  10   3   1 1776.12   83.19
  10  -3  -1 1745.63   96.19
  10   3   1 1763.02   82.99
 -10   3  -1 1681.53  101.09
 -10  -3   1 1946.21   91.49
 -10   3  -1 1782.12   98.79
  10   3   1 1784.82   83.89
  10   3   1 1849.81   84.99
  10   3   1 1832.62   82.29
  10  -3  -1 1961.20  100.49
 -10   3  -1 1748.03   98.39
 -10  -3   1 1793.72   89.39
 -10   3   1 1734.73   97.49
  10  -3   1 1706.93  101.19
 -10   3   1 1787.02   99.79
  10   3  -1 1930.51   83.99
 -10  -3  -1 1704.13   88.69
  10   3  -1 1892.21   84.39
 -10   3   1 1818.02  101.79
 -10   3   1 1778.42   97.89
 -10   3   1 1885.51   98.79
 -10  -3  -1 1741.63   89.89
 -10   3   1 1674.63   98.69
 -10   3   1 1763.22   98.79
  10  -3   1 1714.23   96.19
 -10  -3  -1 1765.82   89.49
  10   3  -1 1741.43   82.39
  10  -3   1 1903.91  100.69
 -10  -3  -1 1834.92   89.79
  10   3  -1 1896.21   82.79
 -10  -3  -1 1843.12  104.19
  10  -3   1 1762.92   96.59
 -10   3   1 1847.22   98.39
  10  -3   1 1742.23  100.69
  10  -3   1 1756.12   97.79
  10  -3   1 1849.81  107.39
 -10  -3  -1 1755.82   99.59
 -10  -3  -1 1743.53   91.09
  10  -3   1 1687.83   95.49
 -10  -3  -1 1820.32   90.19
  10  -4  -1  234.58   30.70
  10  -4  -1  250.57   33.10
 -10  -4   1  328.17   44.90
 -10   4  -1  281.27   38.20
  10  -4  -1  192.08   31.10
 -10  -4   1  238.68   20.60
 -10  -4   1  236.48   20.50
 -10   4  -1  304.17   35.80
  10  -4  -1  326.57   43.50
 -10   4  -1  257.97   32.30
  10  -4  -1  293.37   44.70
 -10  -4   1  175.98   21.40
 -10  -4   1  213.98   20.00
 -10   4  -1  237.98   31.60
  10  -4  -1  213.88   32.20
 -10  -4   1  176.78   18.10
 -10  -4   1  180.98   18.80
 -10   4  -1  254.47   32.70
 -10  -4   1  232.28   33.10
  10  -4  -1  263.87   33.60
 -10   4  -1  252.17   32.70
 -10   4  -1  264.67   32.20
  10  -4  -1  328.77   38.50
 -10   4  -1  286.37   36.70
  10  -4   1  207.98   33.70
  10  -4   1  220.08   30.70
 -10   4   1  350.96   39.30
 -10  -4  -1  365.86   41.00
 -10   4   1  240.48   33.60
 -10   4   1  238.68   31.30
 -10  -4  -1  346.77   44.90
 -10  -4  -1  221.88   20.00
 -10   4   1  227.28   32.50
 -10  -4  -1  251.47   21.20
 -10  -4  -1  194.78   19.60
 -10  -4  -1  250.27   21.10
 -10   4   1  253.67   34.90
  10  -4   1  287.17   40.20
 -10   4   1  283.17   36.10
  10  -4   1  272.37   33.20
 -10  -4  -1  226.18   20.10
  10  -4   1  232.38   34.00
 -10   4   1  256.07   34.90
 -10   4   1  206.18   30.10
  10  -4   1  252.67   40.00
  10  -4   1  218.18   30.80
 -10  -4  -1  195.78   19.80
  10  -4   1  252.17   32.00
 -10   5  -1 1287.97   81.29
 -10   5  -1 1314.97   80.19
  10  -5  -1 1413.76   82.79
 -10   5  -1 1500.65   87.99
 -10  -5   1 1328.47   69.29
 -10  -5   1 1354.46   64.29
  10  -5  -1 1382.16   82.89
 -10   5  -1 1423.36   84.59
 -10  -5   1 1377.76   68.99
  10  -5  -1 1317.17   81.79
 -10   5  -1 1506.65   80.89
  10  -5  -1 1400.56   84.49
 -10  -5   1 1422.36   69.79
  10  -5  -1 1407.86   85.89
 -10  -5   1 1399.86   86.69
 -10  -5   1 1524.25   70.19
  10  -5  -1 1475.15   91.29
  10  -5  -1 1317.77   84.39
 -10  -5   1 1523.35   93.49
 -10   5  -1 1391.76   84.59
  10  -5  -1 1298.57   86.29
  10  -5   1 1342.27   87.79
 -10   5   1 1256.97   81.39
 -10  -5  -1 1376.46   87.49
 -10   5   1 1372.96   83.49
 -10  -5  -1 1344.97   69.09
 -10  -5  -1 1357.86   68.79
 -10   5   1 1394.96   79.49
  10  -5   1 1382.06   85.19
 -10  -5  -1 1326.57   68.79
  10  -5   1 1442.86   83.19
  10  -5   1 1318.37   80.99
  10  -5   1 1314.37   81.39
  10  -5   1 1443.96   87.09
  10  -5   1 1377.46   88.99
 -10  -5  -1 1340.57   69.19
 -10   5   1 1357.26   85.19
 -10   5   1 1276.97   82.39
 -10   5   1 1519.85   85.89
 -10   5   1 1419.86   81.79
 -10   5   1 1367.86   84.29
  10  -5   1 1253.87   81.99
 -10  -5  -1 1345.97   82.99
  10  -6  -1 1701.23  112.39
 -10   6  -1 1754.52   98.49
  10  -6  -1 1708.63   98.79
 -10   6  -1 1770.92   97.49
 -10  -6   1 1550.54   78.89
  10  -6  -1 1626.84   96.19
  10  -6  -1 1679.43   96.29
 -10   6  -1 1740.93   98.49
 -10   6  -1 1616.14   93.19
 -10   6  -1 1700.53   99.69
 -10  -6   1 1611.04   79.39
  10  -6  -1 1583.94  101.79
 -10  -6   1 1668.43   80.09
 -10  -6   1 1791.22  106.99
  10  -6  -1 1721.43  109.59
 -10  -6   1 1670.53   79.49
 -10   6  -1 1639.14   91.79
  10  -6  -1 1733.53   97.49
  10  -6  -1 1751.62   99.79
 -10  -6   1 1625.04   99.59
  10  -6   1 1553.04   94.79
  10  -6   1 1629.34  111.79
  10  -6   1 1666.43   98.29
 -10   6   1 1581.14   90.69
 -10  -6  -1 1677.43   79.49
 -10   6   1 1784.02  100.39
 -10  -6  -1 1633.84   79.49
  10  -6   1 1650.13  109.09
 -10  -6  -1 1709.93   79.89
 -10   6   1 1718.03   97.19
  10  -6   1 1639.74   97.69
 -10  -6  -1 1796.82   79.89
  10  -6   1 1728.03  103.19
 -10   6   1 1584.54   96.09
 -10   6   1 1632.54   96.69
  10  -6   1 1673.53   96.19
 -10  -6  -1 1791.72  103.09
 -10   6   1 1568.54   95.59
 -10   6   1 1537.45   92.09
 -10   6   1 1628.74   97.19
  10  -6   1 1630.74   96.19
 -10  -6  -1 1637.94   96.69
 -10   7  -1  196.88   32.30
 -10  -7   1  163.28   14.30
  10  -7  -1  155.18   28.90
  10  -7  -1  228.78   35.80
 -10   7  -1  226.18   34.90
 -10  -7   1  180.68   14.80
  10  -7  -1  154.88   29.20
 -10  -7   1  148.39   14.00
  10  -7  -1  145.09   28.30
  10  -7  -1  157.48   28.60
 -10  -7   1  167.68   32.90
  10  -7  -1  156.98   31.90
  10  -7  -1  112.69   27.40
  10  -7  -1  118.29   26.70
 -10  -7   1  140.09   13.50
 -10  -7   1  136.79   31.40
  10  -7   1  151.18   27.70
 -10   7   1  154.68   28.00
 -10   7   1  159.18   27.90
  10  -7   1  188.08   32.10
 -10   7   1  101.39   19.00
 -10  -7  -1  117.79   28.20
  10  -7   1  158.48   28.40
  10  -7   1  132.09   28.20
  10  -7   1  210.38   33.00
 -10   7   1  147.49   26.20
 -10   7   1  170.68   29.10
  10  -7   1  118.59   29.10
 -10  -7  -1  170.28   29.50
  10  -7   1  179.98   32.20
 -10   7   1  153.88   24.80
 -10   7   1  107.39   24.40
 -10   7   1  173.68   29.30
  10  -7   1  184.58   30.20
  10  -8  -1  748.63   57.69
 -10   8  -1  816.42   58.49
 -10  -8   1  693.23   35.40
  10  -8  -1  664.83   55.49
 -10  -8   1  702.33   62.49
 -10   8  -1  654.03   49.20
 -10  -8   1  678.83   35.20
  10  -8  -1  639.24   54.89
 -10  -8   1  683.63   35.20
  10  -8  -1  751.42   59.49
  10  -8  -1  692.43   61.59
 -10  -8   1  664.93   57.19
  10  -8  -1  685.53   59.19
  10  -8  -1  699.53   59.89
 -10   8  -1  672.33   53.69
 -10  -8   1  657.43   34.80
 -10   8  -1  736.03   52.39
  10  -8  -1  709.53   56.39
 -10   8   1  691.23   54.99
  10  -8   1  639.64   54.89
 -10   8   1  688.13   55.39
 -10   8   1  599.74   52.99
  10  -8   1  678.03   59.39
 -10  -8  -1  701.23   59.69
  10  -8   1  644.74   54.89
 -10  -8  -1  698.03   55.49
  10  -8   1  616.04   59.59
 -10   8   1  783.92   58.79
 -10   8   1  697.03   57.19
  10  -8   1  733.73   57.09
 -10   8   1  643.94   52.49
  10  -8   1  645.74   56.39
  10  -8   1  684.63   59.09
  10  -8   1  645.74   54.69
  10  -9  -1   51.69   18.60
 -10   9  -1   65.59   18.70
  10  -9  -1   47.70   19.60
 -10  -9   1   65.69   23.20
 -10   9  -1   50.99   17.10
  10  -9  -1   36.00   18.60
 -10   9  -1  118.29   23.80
 -10  -9   1   48.50   20.20
  10  -9  -1   77.29   25.40
 -10   9  -1   49.90   17.50
  10  -9  -1   46.70   18.90
  10  -9  -1   49.70   17.80
  10  -9  -1   77.89   22.80
  10  -9  -1   29.80   16.20
  10  -9   1   38.20   18.80
 -10  -9  -1   58.89   20.30
 -10   9   1   51.09   17.90
  10  -9   1   46.00   19.50
 -10   9   1   50.49   17.10
  10  -9   1   76.89   25.30
  10  -9   1   75.69   20.80
  10  -9   1   74.19   21.50
 -10   9   1   37.40   16.20
 -10   9   1   42.30   15.80
  10  -9   1   56.79   19.50
 -10  -9  -1   37.80   20.30
  10  -9   1   35.20   20.00
 -10   9   1   44.50   14.30
  10  -9   1   68.39   21.40
 -10   9   1   32.70   16.00
  10 -10  -1  173.78   40.50
  10 -10  -1   92.89   25.50
  10 -10  -1   69.29   24.50
 -10 -10   1  101.29   26.10
 -10 -10   1  107.79   27.80
 -10  10  -1  129.39   25.30
  10 -10  -1   89.79   29.00
  10 -10  -1  101.59   26.60
 -10  10  -1   87.99   21.50
  10 -10  -1  120.79   30.50
 -10  10  -1   78.79   18.80
 -10  10  -1   71.59   18.70
 -10  10   1  160.68   28.40
  10 -10   1  165.78   32.30
  10 -10   1  205.98   39.90
  10 -10   1   92.89   27.90
 -10  10   1  116.89   25.20
  10 -10   1   76.19   22.20
 -10 -10  -1   96.39   26.80
 -10 -10  -1   89.69   24.50
  10 -10   1   80.89   25.90
 -10  10   1   92.29   21.80
  10 -10   1  101.09   31.80
 -10  10   1   83.19   20.90
  10 -10   1  132.39   30.00
  10 -10   1  123.29   28.10
 -10 -11   1  180.18   36.80
 -10  11  -1  202.18   33.80
  10 -11  -1  117.99   29.90
  10 -11  -1  169.88   37.60
  10 -11  -1  110.89   29.20
 -10 -11   1  112.09   29.00
  10 -11  -1  150.08   31.30
  10 -11  -1  172.48   35.70
  10 -11  -1  139.29   31.40
 -10  11  -1  109.69   25.40
 -10  11  -1  182.58   30.60
  10 -11  -1  165.68   34.80
 -10  11  -1  128.79   25.70
  10 -11  -1  180.48   32.40
  10 -11   1  121.89   28.20
  10 -11   1  120.89   31.10
 -10  11   1  156.28   28.00
  10 -11   1   81.19   24.60
  10 -11   1  189.28   36.80
  10 -11   1   95.29   31.90
  10 -11   1  103.69   26.20
  10 -11   1   89.99   28.60
  10 -11   1  179.18   38.50
 -10  11   1  158.48   27.70
 -10  11   1  211.28   33.50
 -10  11   1  136.69   25.70
 -10 -12   1  180.28   39.20
 -10  12  -1  163.78   28.90
  10 -12  -1  154.18   35.50
  10 -12  -1  125.29   29.40
  10 -12  -1  183.88   35.90
  10 -12  -1  176.98   37.70
  10 -12  -1  162.78   33.20
  10 -12  -1  248.68   47.10
 -10  12  -1  152.78   26.60
 -10  12  -1  184.78   28.50
  10 -12  -1  124.89   30.30
  10 -12  -1  127.29   34.10
 -10 -12   1  198.58   37.80
  10 -12   1  168.08   35.20
 -10  12   1  156.68   26.60
  10 -12   1  146.09   37.50
 -10  12   1  155.88   27.10
 -10 -12  -1  214.28   40.00
 -10  12   1  183.08   31.10
  10 -12   1  120.79   31.10
  10 -12   1  201.28   38.10
 -10  12   1  187.18   27.90
  10 -12   1  110.79   31.10
  10 -12   1  168.68   42.20
 -10 -12  -1  192.38   34.40
  10 -12   1   92.89   29.20
  10 -12   1  157.98   36.40
 -10  13  -1  963.50   54.89
 -10  13  -1  915.71   58.59
 -10 -13   1  991.70   75.69
  10 -13  -1  980.30   83.49
  10 -13  -1  921.01   75.39
 -10  13  -1  910.81   53.89
 -10  13  -1  882.81   58.79
  10 -13  -1  800.32   78.09
  10 -13  -1  889.91   83.59
 -10 -13   1  864.91   77.99
  10 -13  -1  881.21   83.89
  10 -13  -1  935.21   76.79
  10 -13   1  854.71   79.49
 -10  13   1  906.11   54.09
 -10  13   1  877.61   58.29
  10 -13   1  839.12   94.29
 -10  13   1  842.12   56.59
 -10 -13  -1  873.91   69.19
 -10  13   1  884.61   54.09
  10 -13   1  922.91   75.99
  10 -13   1  667.13   85.99
  10 -13   1  885.21   75.39
  10 -13   1  748.03   92.59
 -10 -13  -1  873.41   73.69
  10 -14  -1  321.17   54.19
 -10  14  -1  342.87   39.30
 -10  14  -1  355.96   40.70
  10 -14  -1  343.97   60.59
 -10 -14   1  312.47   51.99
 -10 -14   1  413.86   54.29
  10 -14  -1  430.46   61.09
  10 -14  -1  299.67   51.29
  10 -14  -1  454.25   61.59
  10 -14  -1  342.37   57.39
  10 -14   1  303.87   55.49
  10 -14   1  396.26   58.69
 -10 -14  -1  379.96   49.70
  10 -14   1  332.27   53.79
  10 -14   1  249.68   54.49
 -10  14   1  353.96   40.40
 -10  14   1  335.47   36.10
  10 -14   1  276.27   48.50
  10 -14   1  364.96   55.99
 -10 -14  -1  374.56   54.79
 -10 -15   1  219.98   44.60
 -10 -15   1  213.78   40.10
  10 -15  -1  169.28   38.20
  10 -15  -1  161.88   42.50
  10 -15  -1  174.98   47.80
  10 -15  -1  207.78   43.60
  10 -15  -1  135.69   36.60
  10 -15  -1  141.19   38.40
  10 -15   1  193.78   48.90
  10 -15   1  158.58   39.70
 -10 -15  -1  231.58   40.20
  10 -15   1  268.67   49.50
 -10 -15  -1  210.88   40.00
  10 -15   1  171.98   41.00
  10 -15   1  124.79   38.50
  10 -15   1  155.08   38.00
  10 -16  -1  232.18   46.00
  10 -16  -1  243.38   53.19
 -10 -16   1  242.68   49.20
  10 -16  -1  185.38   49.20
 -10 -16   1  187.18   40.10
  10 -16  -1  142.39   36.70
  10 -16   1  171.68   41.60
  10 -16   1  162.48   43.70
 -10 -16  -1  223.78   38.60
 -10 -16  -1  175.18   36.70
  10 -16   1  160.78   48.30
  10 -16   1  237.28   47.30
  10 -17  -1   35.40   26.30
  10 -17  -1   41.20   28.50
 -10 -17   1    4.40   16.30
 -10 -17   1   40.70   23.20
  10 -17   1   17.10   23.50
  10 -17   1   32.80   28.70
 -10 -17  -1   38.70   20.90
 -10 -17  -1   37.10   19.60
  10 -18  -1    2.40   23.90
 -10 -18   1   66.89   27.10
  10 -18  -1   60.49   34.10
 -10 -18   1   44.80   23.10
  10 -18   1  103.49   39.50
  10 -18   1   97.09   38.70
 -10 -18  -1   69.79   24.50
 -10 -18  -1   87.99   26.30
 -11   0  -1    5.20    8.90
  11   0  -1    3.70    6.10
 -11   0   1   -3.20    6.10
  11   0  -1   -7.90    9.80
  11   0   1    2.00    5.90
 -11   0   1   -4.80    6.10
 -11   0  -1   -1.40    6.80
 -11   0   1   -7.10    6.20
  11   0   1  -16.30    5.60
  11   0  -1   -4.90    4.80
  11   0  -1    6.30    6.30
  11   0   1    1.50   10.10
 -11   0   1    5.70    7.50
 -11   0  -1   -4.30    6.20
  11   0  -1   12.90   13.80
  11   0   1    5.50    6.30
  11   0   1   16.00    8.20
 -11   0  -1    3.90    7.10
 -11   0   1   -4.40    5.80
  11   0  -1    2.20    6.20
 -11   0  -1    0.60    6.40
 -11   0   1    7.80    8.00
 -11   0  -1   -4.80    5.00
 -11   0  -1    0.50    6.00
  11   0   1    5.20    6.60
 -11   0   1    6.20    7.80
 -11   0   1   -2.90    5.60
 -11   0  -1   -6.30    6.80
  11   1   1 5092.39  241.48
 -11   1  -1 4724.63  232.78
  11  -1  -1 4917.21  246.38
  11  -1  -1 5012.10  228.18
 -11  -1   1 4699.63  233.38
  11  -1  -1 4789.72  223.18
 -11  -1   1 4829.32  227.18
  11  -1  -1 4886.41  225.98
  11   1   1 4988.60  247.28
 -11   1  -1 4806.52  231.48
  11   1   1 4974.20  222.78
 -11  -1   1 5138.89  240.18
 -11   1  -1 5113.49  232.48
  11   1   1 5066.79  221.08
  11  -1  -1 5012.60  241.08
 -11  -1   1 4910.21  229.58
  11  -1  -1 5017.00  226.18
  11  -1  -1 4897.21  225.28
  11   1   1 5023.40  221.28
  11  -1  -1 4876.51  224.08
  11  -1   1 4877.31  225.58
  11  -1   1 4793.62  225.68
  11   1  -1 4924.11  222.78
  11  -1   1 4913.21  227.48
  11   1  -1 5019.80  221.18
  11   1  -1 4844.02  220.28
 -11   1   1 4865.01  231.08
  11  -1   1 5115.99  225.68
 -11   1   1 4731.83  235.38
 -11  -1  -1 4633.34  228.88
  11  -1   1 5079.29  225.58
  11  -1   1 5050.09  226.68
  11  -1   1 5127.89  240.48
  11   1  -1 4970.90  221.68
 -11  -1  -1 4737.13  227.08
 -11   1   1 4808.52  232.78
  11  -1   1 5143.58  246.68
  11  -2  -1  495.25   40.10
 -11  -2   1  421.16   34.40
 -11  -2   1  534.55   47.30
  11  -2  -1  438.66   36.80
 -11  -2   1  434.76   34.10
 -11   2  -1  474.55   39.00
 -11   2  -1  553.74   49.30
  11  -2  -1  428.86   43.20
 -11   2  -1  405.96   39.30
  11  -2  -1  478.65   60.79
  11   2   1  434.16   31.30
 -11   2  -1  468.55   39.50
 -11   2  -1  498.75   40.00
  11   2   1  453.75   30.10
 -11  -2   1  480.05   37.70
 -11   2  -1  392.96   36.70
 -11   2  -1  489.85   43.20
  11  -2  -1  472.35   38.10
  11   2   1  436.86   30.60
 -11  -2   1  497.95   35.50
  11  -2  -1  435.66   37.70
 -11  -2   1  466.85   36.00
  11   2   1  443.76   30.00
 -11  -2   1  464.55   34.80
 -11   2  -1  420.26   38.00
  11  -2  -1  457.15   37.40
  11  -2  -1  474.75   37.40
 -11  -2   1  526.05   44.20
 -11   2   1  513.65   42.30
  11  -2   1  440.16   38.20
 -11  -2  -1  431.86   34.40
  11   2  -1  466.45   30.60
  11  -2   1  435.86   36.90
  11  -2   1  481.35   39.50
  11  -2   1  489.05   48.20
  11  -2   1  434.86   37.30
 -11  -2  -1  464.25   34.70
 -11   2   1  440.26   41.20
 -11   2   1  503.35   39.90
  11   2  -1  497.85   31.10
 -11  -2  -1  491.65   35.10
  11  -2   1  318.77   42.10
 -11  -2  -1  457.35   34.60
  11   2  -1  430.36   30.40
 -11  -2  -1  405.96   41.20
 -11   2   1  500.55   39.90
 -11  -2  -1  417.36   39.40
 -11   2   1  472.25   39.30
  11  -2   1  479.95   37.90
 -11  -2  -1  515.05   38.90
 -11   2   1  455.35   39.90
  11  -2   1  478.55   40.10
 -11   2   1  484.55   42.60
 -11   2   1  491.35   40.50
 -11  -2  -1  439.36   35.80
  11   2  -1  455.05   31.70
  11   3   1 2995.90  130.89
  11   3   1 2921.11  130.79
  11   3   1 2765.52  129.29
  11   3   1 3048.69  132.89
 -11  -3   1 2911.11  143.69
  11  -3  -1 2722.23  145.69
 -11   3  -1 3069.59  153.88
 -11   3  -1 2899.11  150.18
 -11  -3   1 2907.01  139.09
  11  -3  -1 2993.40  146.09
 -11   3  -1 2808.42  145.99
 -11   3  -1 2938.31  148.39
 -11   3  -1 2941.01  147.49
  11   3   1 2817.42  131.49
  11  -3  -1 2852.31  144.69
 -11  -3   1 2925.01  138.29
  11  -3  -1 2724.83  147.59
 -11  -3   1 2990.60  138.49
 -11  -3   1 2863.61  155.98
 -11   3  -1 2858.71  147.19
 -11  -3   1 2954.20  138.79
 -11   3  -1 2907.11  148.59
  11   3   1 2965.30  130.99
  11   3   1 2854.61  131.29
 -11  -3   1 3269.27  154.98
  11  -3  -1 2908.21  160.08
  11   3   1 2886.71  129.49
  11  -3  -1 2781.52  153.58
 -11   3  -1 2869.01  145.99
  11  -3  -1 2875.11  145.39
  11  -3  -1 2864.01  146.99
 -11  -3   1 3094.49  147.29
 -11  -3  -1 2991.90  153.58
 -11   3   1 2852.71  150.88
  11  -3   1 3058.29  151.28
 -11   3   1 2748.93  148.39
 -11  -3  -1 3017.30  154.48
 -11   3   1 2817.02  146.69
 -11   3   1 2953.00  149.09
  11   3  -1 2841.62  130.79
  11  -3   1 3023.90  148.99
 -11  -3  -1 2870.81  149.19
 -11  -3  -1 2997.30  139.19
  11  -3   1 2861.51  157.68
 -11   3   1 2927.31  147.59
 -11   3   1 2823.82  146.59
 -11   3   1 3130.59  149.69
 -11  -3  -1 2892.01  138.19
 -11   3   1 2853.31  149.19
  11  -3   1 2835.42  152.58
  11   3  -1 2941.01  131.79
  11   3  -1 2854.61  129.49
  11  -3   1 2856.81  147.09
  11  -3   1 3096.79  146.69
  11  -3   1 2844.02  145.19
 -11  -3  -1 2918.61  138.09
 -11  -3  -1 2724.13  148.69
 -11  -3  -1 2847.11  137.39
  11  -3   1 3009.20  146.59
  11   3  -1 2865.81  129.79
 -11  -4   1 2333.87  111.09
  11  -4  -1 2168.88  120.89
 -11   4  -1 2209.78  120.49
 -11   4  -1 2148.29  119.49
 -11  -4   1 2360.46  130.89
 -11   4  -1 2062.99  121.59
  11  -4  -1 2341.87  120.99
  11  -4  -1 2438.76  124.49
 -11  -4   1 2283.17  109.59
 -11   4  -1 2245.28  121.89
 -11   4  -1 2102.79  119.09
 -11  -4   1 2188.48  109.39
  11  -4  -1 2387.06  126.59
  11  -4  -1 2265.47  126.99
 -11   4  -1 2252.47  120.49
  11  -4  -1 2314.57  120.29
  11  -4  -1 2221.18  131.59
 -11   4  -1 2138.49  117.59
 -11  -4   1 2303.07  125.39
 -11  -4   1 2242.78  109.09
  11  -4  -1 2326.07  120.79
 -11  -4   1 2338.97  110.09
 -11   4  -1 2035.20  123.19
 -11  -4   1 2341.87  110.89
  11  -4   1 2133.89  118.79
 -11   4   1 2166.88  122.39
  11  -4   1 2382.06  127.29
 -11   4   1 2402.26  126.89
 -11  -4  -1 2261.57  109.99
  11  -4   1 2135.39  120.49
 -11   4   1 2197.18  121.29
  11  -4   1 2331.97  124.29
 -11   4   1 2176.68  118.59
  11  -4   1 2240.28  125.29
 -11  -4  -1 2323.87  109.89
 -11  -4  -1 2342.07  109.69
 -11   4   1 2299.87  121.79
 -11  -4  -1 2332.17  111.89
  11  -4   1 2208.38  119.49
 -11   4   1 2304.67  123.09
 -11  -4  -1 2289.57  109.99
 -11  -4  -1 2254.17  126.89
  11  -4   1 2276.47  130.99
 -11   4   1 2181.68  120.79
 -11  -4  -1 2147.09  121.59
 -11   4   1 2385.76  122.59
  11  -4   1 2164.88  119.39
 -11  -4  -1 2294.77  110.49
 -11   5  -1 1021.10   69.59
 -11  -5   1  987.10   55.49
 -11   5  -1  977.70   70.19
  11  -5  -1  992.90   66.19
  11  -5  -1  951.00   65.89
  11  -5  -1  960.90   69.89
 -11  -5   1  967.50   57.59
 -11  -5   1 1024.30   75.09
 -11  -5   1  909.51   56.59
 -11   5  -1  999.20   67.29
 -11  -5   1 1150.08   73.69
 -11   5  -1 1006.30   68.39
  11  -5  -1 1047.10   72.99
 -11  -5   1  976.40   52.89
  11  -5  -1  997.00   75.49
 -11  -5   1  955.00   53.59
 -11  -5   1 1023.30   55.19
  11  -5  -1  979.30   67.89
  11  -5  -1 1082.39   68.49
  11  -5  -1  900.21   67.79
 -11  -5  -1 1040.70   72.99
 -11   5   1 1067.29   69.09
 -11  -5  -1 1053.29   54.99
  11  -5   1  974.00   66.09
 -11  -5  -1  923.61   53.69
  11  -5   1  913.61   70.69
 -11   5   1 1103.79   70.49
 -11  -5  -1  975.70   57.59
 -11   5   1  994.90   68.69
 -11   5   1 1030.80   74.19
  11  -5   1 1046.60   67.59
  11  -5   1  933.21   65.59
 -11  -5  -1  997.80   57.69
 -11   5   1  965.90   67.99
 -11   5   1  924.91   68.39
 -11   5   1 1141.79   70.69
 -11  -5  -1 1037.20   55.59
 -11  -5  -1  987.80   54.49
  11  -5   1 1006.60   74.99
 -11  -5  -1  952.50   67.39
  11  -5   1  985.90   70.09
  11  -5   1  932.41   69.19
  11  -5   1  945.51   67.19
 -11   5   1  962.80   68.39
  11  -6  -1  609.24   53.09
 -11   6  -1  674.23   53.49
  11  -6  -1  685.73   53.09
 -11   6  -1  655.53   54.29
 -11  -6   1  629.24   42.70
  11  -6  -1  749.23   61.99
  11  -6  -1  679.03   58.69
 -11  -6   1  631.34   55.29
  11  -6  -1  695.03   56.89
 -11   6  -1  625.54   53.19
 -11  -6   1  678.33   60.39
 -11  -6   1  691.63   40.20
 -11  -6   1  656.53   39.00
  11  -6  -1  666.53   52.69
 -11   6  -1  698.03   51.79
 -11   6  -1  658.53   49.50
  11  -6  -1  724.63   54.79
 -11  -6   1  572.84   41.60
 -11   6  -1  601.94   53.99
  11  -6  -1  685.03   56.79
  11  -6   1  683.23   53.59
 -11   6   1  798.52   57.29
 -11   6   1  650.43   54.99
 -11   6   1  706.33   50.79
  11  -6   1  620.94   53.19
 -11   6   1  598.54   51.59
 -11  -6  -1  760.12   40.80
 -11  -6  -1  673.23   39.20
  11  -6   1  543.75   53.39
  11  -6   1  592.44   53.69
 -11   6   1  670.83   54.29
 -11  -6  -1  700.63   54.89
  11  -6   1  726.93   54.79
 -11   6   1  693.33   55.09
  11  -6   1  626.64   57.89
  11  -6   1  586.04   50.49
 -11   6   1  712.93   56.09
 -11   6   1  634.64   50.69
 -11  -6  -1  703.83   58.19
  11  -6   1  595.84   56.69
  11  -7  -1 2605.04  145.39
 -11  -7   1 2834.32  125.89
 -11  -7   1 2756.52  124.99
 -11   7  -1 2724.23  147.69
 -11   7  -1 2740.83  140.69
  11  -7  -1 2801.62  147.49
 -11   7  -1 2617.94  141.49
  11  -7  -1 2738.33  154.68
  11  -7  -1 2769.02  146.39
  11  -7  -1 2582.74  147.39
  11  -7  -1 2685.63  153.98
  11  -7  -1 2583.74  147.39
 -11  -7   1 2712.13  124.69
 -11  -7   1 2696.83  168.28
 -11   7  -1 2745.03  149.69
  11  -7  -1 2850.81  152.48
 -11  -7   1 2861.21  162.98
 -11  -7   1 2795.22  125.39
 -11   7   1 2884.61  150.38
  11  -7   1 2691.43  146.49
  11  -7   1 2605.94  152.38
 -11   7   1 2845.22  143.39
 -11   7   1 2739.43  147.79
  11  -7   1 2671.43  148.49
 -11   7   1 2817.62  146.99
 -11   7   1 2785.32  146.79
 -11   7   1 2821.82  146.99
  11  -7   1 2612.04  153.58
  11  -7   1 2826.62  149.79
  11  -7   1 2687.03  145.79
 -11   7   1 2758.32  140.39
 -11  -7  -1 2840.62  147.39
  11  -7   1 2857.61  147.89
 -11  -7  -1 2723.53  151.18
  11  -7   1 2789.62  152.68
 -11   7   1 2816.02  147.79
  11  -8  -1   98.59   24.70
 -11   8  -1   91.79   24.80
 -11  -8   1  102.69   30.70
  11  -8  -1  119.29   27.40
 -11   8  -1   52.59   15.30
  11  -8  -1   97.29   27.40
  11  -8  -1  165.28   32.20
 -11  -8   1   83.99   11.40
 -11  -8   1   79.09   11.50
  11  -8  -1  108.49   32.20
 -11  -8   1   77.49   11.50
 -11  -8   1   77.19   11.10
  11  -8  -1  115.89   26.70
 -11   8  -1   93.99   21.10
 -11   8  -1   70.29   23.70
  11  -8  -1   90.39   27.10
 -11  -8   1  107.09   26.50
  11  -8  -1  109.39   26.30
  11  -8   1   68.09   24.90
 -11  -8  -1   72.49   20.70
 -11   8   1  108.99   26.80
  11  -8   1   67.09   24.70
 -11  -8  -1  102.99   25.70
  11  -8   1  122.09   30.90
  11  -8   1   89.69   24.60
 -11   8   1  110.29   27.60
 -11   8   1   78.99   18.70
  11  -8   1   86.59   24.70
 -11   8   1  142.99   31.20
 -11   8   1   83.49   26.10
 -11   8   1   82.09   18.80
  11  -8   1   32.00   18.60
  11  -8   1  109.99   25.10
  11  -8   1   75.19   23.70
  11  -9  -1 2296.37  135.29
  11  -9  -1 2395.76  135.89
 -11   9  -1 2347.27  129.19
 -11  -9   1 2567.04  146.59
 -11  -9   1 2510.65  139.29
  11  -9  -1 2252.97  134.79
  11  -9  -1 2298.77  135.49
 -11   9  -1 2442.76  132.99
  11  -9  -1 2429.96  145.59
  11  -9  -1 2382.26  138.79
 -11   9  -1 2333.27  126.99
  11  -9  -1 2529.85  143.99
  11  -9  -1 2375.76  141.09
 -11   9  -1 2347.07  133.69
 -11   9   1 2485.15  132.79
  11  -9   1 2199.38  138.79
  11  -9   1 2457.75  137.49
  11  -9   1 2373.56  138.49
 -11   9   1 2295.57  127.89
 -11   9   1 2526.25  134.89
 -11   9   1 2377.26  126.79
  11  -9   1 2459.75  137.49
  11  -9   1 2259.67  134.79
  11  -9   1 2666.53  145.99
  11  -9   1 2587.44  138.49
  11  -9   1 2478.95  146.89
 -11 -10   1  145.09   33.70
 -11 -10   1  139.19   31.70
 -11  10  -1  126.69   27.30
 -11  10  -1  101.49   22.50
  11 -10  -1  142.09   35.00
  11 -10  -1   78.79   26.60
  11 -10  -1  111.69   27.20
 -11  10  -1  136.59   27.20
  11 -10  -1  123.69   29.40
  11 -10  -1  150.18   31.10
  11 -10  -1  134.49   34.30
 -11  10  -1  141.19   28.40
 -11  10   1  154.58   29.50
  11 -10   1   80.89   29.00
  11 -10   1   98.19   24.80
  11 -10   1   97.49   29.30
 -11 -10  -1  151.28   35.40
  11 -10   1  141.89   34.50
 -11  10   1   68.19   18.20
 -11  10   1  125.69   26.30
  11 -10   1  159.78   34.80
  11 -10   1  129.49   32.80
 -11 -10  -1  108.59   27.50
 -11  10   1  103.49   21.40
  11 -11  -1 1117.59   87.69
  11 -11  -1  871.31   71.89
 -11  11  -1  923.71   65.69
 -11 -11   1 1003.90   81.09
 -11  11  -1  976.50   66.09
 -11  11  -1  961.30   67.79
  11 -11  -1  958.70   78.69
  11 -11  -1  949.51   74.59
 -11  11  -1  863.51   65.49
  11 -11  -1  826.62   71.29
  11 -11  -1  952.90   77.09
  11 -11  -1  838.52   70.69
  11 -11  -1 1161.08   85.49
 -11 -11   1  877.91   72.29
  11 -11   1  813.22   73.39
  11 -11   1 1023.90   82.39
 -11  11   1  843.52   62.39
  11 -11   1  833.32   71.69
 -11  11   1  868.81   64.99
 -11  11   1  977.50   66.49
  11 -11   1  836.82   72.19
 -11  11   1  813.42   63.29
 -11 -11  -1  824.52   67.79
  11 -11   1 1043.60   85.89
  11 -11   1 1012.00   76.39
 -11 -11  -1 1010.90   76.89
  11 -12  -1  930.71   74.99
 -11 -12   1  926.11   79.89
 -11 -12   1  887.91   73.59
 -11  12  -1  903.71   65.39
  11 -12  -1 1025.40   78.89
 -11  12  -1  838.72   65.09
  11 -12  -1  953.20   81.49
  11 -12  -1  844.72   73.59
  11 -12  -1  912.01   77.39
  11 -12  -1  997.30   85.99
  11 -12   1  993.20   83.69
 -11 -12  -1  893.01   74.29
 -11 -12  -1 1003.70   72.79
  11 -12   1  908.71   84.19
 -11  12   1  793.22   61.99
  11 -12   1  868.31   74.39
 -11  12   1  752.82   62.19
  11 -12   1  976.60   79.29
  11 -12   1  827.92   73.09
  11 -12   1  897.71   74.39
  11 -13  -1   70.09   28.80
  11 -13  -1   44.80   24.80
 -11  13  -1   60.79   17.60
  11 -13  -1   38.10   22.00
 -11  13  -1   55.59   14.70
  11 -13  -1   -4.00   16.30
 -11 -13   1   62.29   26.40
 -11  13  -1   58.89   15.40
  11 -13  -1   36.90   23.00
  11 -13  -1   35.60   20.70
 -11  13  -1   50.89   16.90
 -11 -13   1   75.09   26.00
  11 -13   1   70.09   25.90
 -11 -13  -1   60.39   26.90
 -11  13   1   54.99   19.00
 -11 -13  -1   49.60   22.00
  11 -13   1   39.60   23.40
  11 -13   1   60.89   24.20
 -11  13   1   62.49   17.90
  11 -13   1   40.40   19.90
  11 -13   1   56.49   23.00
  11 -13   1   31.10   23.90
 -11  13   1   43.80   15.50
 -11 -14   1  563.04   73.29
 -11  14  -1  510.85   42.30
 -11  14  -1  462.55   40.40
  11 -14  -1  580.44   80.39
 -11  14  -1  517.05   38.10
 -11 -14   1  624.34   60.39
  11 -14  -1  469.25   67.49
 -11  14  -1  550.74   39.30
 -11  14   1  545.15   42.00
 -11 -14  -1  619.64   55.79
 -11 -14  -1  676.83   61.99
 -11  14   1  507.65   42.00
  11 -14   1  403.66   68.89
 -11  14   1  591.94   40.00
 -11  14   1  522.15   38.20
  11 -14   1  555.54   74.89
  11 -15  -1  340.27   60.39
  11 -15  -1  303.57   58.09
  11 -15  -1  222.08   46.50
 -11 -15   1  287.27   54.29
  11 -15  -1  269.67   50.89
 -11 -15   1  220.58   42.80
 -11 -15  -1  309.07   50.39
  11 -15   1  130.09   40.50
  11 -15   1  221.68   46.00
  11 -15   1  298.77   50.89
  11 -15   1  223.68   51.19
 -11 -15  -1  382.56   51.59
  11 -16  -1  131.59   40.30
  11 -16  -1  159.38   45.90
 -11 -16   1   77.09   28.80
 -11 -16   1  152.88   36.70
 -11 -16  -1   97.69   26.50
  11 -16   1  150.48   44.50
 -11 -16  -1  172.18   37.40
  11 -16   1  141.59   46.90
  11 -17  -1 1068.59  103.59
  11 -17  -1 1193.68  112.29
 -11 -17   1  982.70   85.79
 -11 -17   1 1041.50   82.49
 -11 -17  -1  940.61   78.69
 -11 -17  -1  980.70   75.39
  11 -17   1 1154.08  106.69
  11 -17   1  890.81  113.79
  12   0   1 4360.96  219.78
  12   0   1 4399.66  201.38
  12   0  -1 4127.59  201.08
  12   0  -1 4249.08  203.08
  12   0   1 4438.56  203.78
  12   0   1 4413.86  201.98
  12   0  -1 4497.05  222.88
 -12   0  -1 4246.58  208.48
 -12   0   1 4140.29  214.68
 -12   0  -1 4189.88  214.58
 -12   0   1 4393.96  206.28
  12   0   1 4475.25  227.18
 -12   0   1 4117.29  212.58
  12   0  -1 4359.86  200.98
 -12   0  -1 4421.46  206.18
 -12   0   1 4698.53  225.48
 -12   0  -1 4332.87  211.48
  12   0   1 4282.67  201.28
  12   0  -1 4163.18  226.88
 -12   0   1 4677.83  230.78
 -12   0  -1 4403.96  214.58
 -12   0  -1 4349.46  216.18
 -12   0   1 4489.55  211.58
 -12   0   1 4546.75  209.88
  12   0  -1 4388.96  201.48
 -12  -1   1  528.15   52.49
 -12   1  -1  545.85   46.40
  12  -1  -1  539.25   41.70
  12  -1  -1  500.55   38.70
 -12  -1   1  643.34   74.99
  12   1   1  563.94   38.80
  12  -1  -1  524.15   39.20
  12   1   1  571.54   40.20
 -12   1  -1  542.85   43.70
  12  -1  -1  566.14   52.59
  12   1   1  646.04   55.49
 -12  -1   1  556.54   44.10
  12  -1  -1  552.94   43.10
  12   1   1  546.75   56.39
 -12  -1   1  618.04   46.90
  12   1   1  615.44   39.90
  12  -1  -1  630.84   59.29
  12   1   1  586.54   38.70
 -12   1  -1  495.05   42.40
 -12   1  -1  557.24   49.99
  12  -1  -1  523.65   41.20
 -12   1  -1  501.85   46.10
 -12   1  -1  612.74   52.79
  12  -1  -1  572.24   41.90
 -12  -1  -1  535.85   43.70
  12  -1   1  650.43   44.40
  12   1  -1  518.65   37.50
 -12  -1  -1  602.54   69.99
 -12   1   1  463.65   45.10
 -12  -1  -1  542.65   45.60
 -12   1   1  554.64   44.00
  12  -1   1  632.24   42.60
 -12  -1  -1  636.24   49.20
  12  -1   1  616.74   44.60
 -12   1   1  602.94   45.30
 -12  -1  -1  636.74   51.79
 -12   1   1  559.34   46.50
  12  -1   1  575.84   56.49
 -12  -1  -1  539.55   51.09
  12  -1   1  625.44   53.79
 -12   1   1  593.64   51.19
 -12   1   1  570.14   51.59
  12  -1   1  617.54   41.90
  12   1  -1  542.35   38.50
  12   1  -1  536.65   39.50
  12  -1   1  593.14   42.80
  12  -1   1  529.75   41.00
  12   1  -1  572.64   38.20
 -12  -1  -1  592.74   68.39
  12  -2  -1 2268.07  121.79
 -12   2  -1 2426.16  134.09
 -12   2  -1 2454.65  134.99
  12  -2  -1 2386.36  123.99
  12  -2  -1 2414.96  121.79
  12  -2  -1 2478.55  142.69
 -12   2  -1 2200.38  134.79
 -12   2  -1 2249.18  123.19
  12  -2  -1 2343.77  121.89
 -12   2  -1 2157.48  132.29
 -12   2  -1 2425.36  128.39
 -12  -2   1 2292.17  125.69
 -12  -2   1 2360.36  125.79
  12  -2  -1 2412.86  122.19
  12   2   1 2473.95  111.99
 -12  -2   1 2361.26  120.39
 -12  -2   1 2591.64  148.29
  12  -2  -1 2302.67  133.69
  12   2   1 2383.96  112.69
 -12   2  -1 2344.57  124.59
  12   2   1 2293.47  113.19
 -12  -2   1 2363.76  122.49
 -12   2  -1 2395.56  130.29
  12  -2  -1 2235.08  120.19
 -12  -2   1 2301.47  138.49
  12   2   1 2304.67  111.49
 -12  -2  -1 2340.07  125.99
 -12   2   1 2389.16  124.99
 -12  -2  -1 2400.46  127.59
  12  -2   1 2486.05  123.29
  12   2  -1 2366.46  113.59
 -12  -2  -1 2298.97  120.49
 -12  -2  -1 2442.26  131.79
  12  -2   1 2269.67  121.19
 -12   2   1 2169.98  132.59
 -12   2   1 2206.38  127.39
  12   2  -1 2422.66  111.99
  12  -2   1 2578.24  142.29
  12  -2   1 2226.48  121.39
 -12   2   1 2280.37  126.49
 -12   2   1 2251.37  134.99
 -12  -2  -1 2373.86  125.89
  12   2  -1 2367.86  111.49
  12  -2   1 2184.18  131.19
  12  -2   1 2461.55  122.49
 -12   2   1 2378.66  124.49
  12  -2   1 2403.96  123.49
  12   2  -1 2341.27  112.39
 -12  -2  -1 2322.77  122.79
 -12   2   1 2143.89  130.59
  12  -2   1 2341.67  123.39
  12  -3  -1 1105.59   67.79
  12   3   1  976.50   52.79
 -12  -3   1  853.31   76.19
  12  -3  -1  999.80   74.59
  12   3   1 1108.39   53.89
 -12  -3   1 1038.70   60.59
  12   3   1  985.00   51.99
  12  -3  -1  951.30   77.99
 -12   3  -1  982.70   69.99
  12  -3  -1 1056.39   69.89
  12   3   1  984.60   51.59
  12   3   1  964.20   53.59
  12  -3  -1  975.10   65.79
  12  -3  -1 1002.30   65.49
  12   3   1 1033.80   54.29
 -12   3  -1 1038.60   68.49
 -12   3  -1 1025.90   68.09
 -12   3  -1  944.61   74.89
  12   3   1 1119.29   55.79
 -12  -3   1  942.01   80.19
 -12  -3   1  938.11   59.49
 -12   3  -1  965.70   71.59
  12   3   1 1027.70   53.29
  12  -3  -1 1060.59   68.19
 -12   3  -1 1138.69   69.49
  12  -3  -1 1086.99   69.29
 -12   3  -1  992.70   74.79
  12  -3   1  995.70   78.29
 -12  -3  -1 1079.19   86.19
  12   3  -1 1012.10   51.89
  12  -3   1  955.70   65.69
 -12   3   1  869.31   72.29
  12  -3   1  981.10   67.69
  12   3  -1 1121.59   54.29
 -12  -3  -1 1099.19   61.79
 -12   3   1  946.91   66.59
 -12  -3  -1 1101.29   71.39
 -12   3   1 1008.90   77.19
 -12   3   1  934.61   68.49
  12  -3   1  956.00   65.79
  12  -3   1  944.91   64.79
 -12   3   1  977.20   67.29
 -12  -3  -1 1060.39   74.09
 -12   3   1 1011.30   71.59
  12   3  -1 1057.59   54.49
 -12  -3  -1 1177.28   86.29
 -12  -3  -1 1170.48   62.29
  12   3  -1 1104.89   54.19
  12  -3   1 1030.50   74.39
 -12   3   1  949.11   68.69
  12  -3   1  925.21   67.69
  12   3  -1 1033.30   52.39
  12   3  -1 1083.49   54.29
 -12   3   1 1035.70   68.89
  12  -3   1  848.22   64.99
  12  -4  -1  913.01   71.99
 -12  -4   1 1057.59   87.29
 -12   4  -1  928.31   68.69
 -12  -4   1 1132.29   60.09
  12  -4  -1  907.71   66.79
 -12  -4   1  965.90   84.89
 -12  -4   1 1000.20   57.99
  12  -4  -1  903.71   68.59
 -12   4  -1 1025.20   72.59
 -12  -4   1 1039.30   65.89
 -12   4  -1 1001.90   89.79
 -12   4  -1  979.10   65.59
 -12  -4   1 1008.00   60.29
 -12   4  -1 1237.68   99.99
 -12  -4   1 1011.30   58.89
 -12   4  -1  905.51   66.19
 -12  -4   1 1014.00   64.09
  12  -4  -1  993.60   67.99
  12  -4  -1  956.70   65.89
  12  -4  -1 1001.60   66.39
  12  -4  -1 1106.29   81.79
  12  -4  -1 1009.80   66.89
  12  -4   1 1023.70   70.19
 -12  -4  -1  974.50   57.69
  12  -4   1 1001.40   68.29
 -12   4   1  841.32   66.59
  12  -4   1  960.50   70.59
  12  -4   1  888.41   64.19
 -12   4   1  943.51   67.59
 -12   4   1 1062.19   70.09
 -12   4   1 1069.89   67.99
 -12  -4  -1 1073.89   72.39
  12  -4   1 1025.40   77.89
  12  -4   1 1037.70   73.99
 -12   4   1  766.42   94.29
 -12  -4  -1  949.21   73.29
  12  -4   1 1008.50   66.99
 -12   4   1  874.21   68.79
 -12   4   1  755.22   92.39
 -12  -4  -1 1060.39   65.49
 -12  -4  -1  958.10   58.79
 -12  -4  -1 1020.70   58.39
 -12   4   1 1001.00   68.89
 -12  -4  -1  970.30   60.19
 -12  -4  -1 1040.00   63.99
  12  -4   1 1026.80   67.29
 -12  -5   1 1442.16   92.09
 -12  -5   1 1437.96   76.79
  12  -5  -1 1427.96   99.39
 -12   5  -1 1404.86   87.29
  12  -5  -1 1448.46   92.29
 -12   5  -1 1526.45   87.09
 -12  -5   1 1408.06   76.09
 -12  -5   1 1449.65   75.69
 -12  -5   1 1390.36   95.99
  12  -5  -1 1363.16   92.99
 -12  -5   1 1376.86   74.69
 -12  -5   1 1479.05   75.79
  12  -5  -1 1373.66   87.19
  12  -5  -1 1269.77   87.29
  12  -5  -1 1369.36   93.59
  12  -5  -1 1374.66   87.29
 -12  -5   1 1502.25   76.29
  12  -5  -1 1432.26   87.99
  12  -5   1 1316.57   85.99
  12  -5   1 1344.67   86.89
  12  -5   1 1339.57   86.69
 -12  -5  -1 1418.86   75.89
 -12   5   1 1435.36   88.09
 -12   5   1 1347.57   84.49
  12  -5   1 1427.76   93.99
 -12  -5  -1 1509.35   76.99
 -12  -5  -1 1528.25   76.49
 -12  -5  -1 1528.05   78.29
  12  -5   1 1625.34  103.39
  12  -5   1 1376.86   88.99
  12  -5   1 1341.97   91.19
 -12  -5  -1 1465.75   75.59
 -12   5   1 1531.55   91.19
 -12   5   1 1450.45   89.49
 -12  -5  -1 1425.96   75.39
  12  -5   1 1531.55   96.89
 -12  -6   1  496.15   60.59
  12  -6  -1  557.94   59.89
  12  -6  -1  463.25   50.99
 -12  -6   1  387.26   28.60
 -12   6  -1  371.26   46.90
 -12  -6   1  344.87   28.30
 -12   6  -1  465.15   41.50
  12  -6  -1  459.25   50.09
 -12   6  -1  393.06   49.00
 -12  -6   1  400.16   29.40
 -12  -6   1  404.46   47.90
  12  -6  -1  415.16   49.40
 -12   6  -1  444.76   39.50
 -12  -6   1  360.86   27.20
 -12  -6   1  349.87   28.50
 -12  -6   1  336.27   27.70
  12  -6  -1  459.15   52.09
 -12  -6  -1  429.96   53.89
 -12   6   1  317.17   44.60
 -12   6   1  420.46   50.69
 -12   6   1  430.26   51.19
  12  -6   1  281.87   46.40
  12  -6   1  389.86   48.70
  12  -6   1  392.36   45.90
 -12   6   1  446.26   52.09
 -12   6   1  362.86   44.60
 -12  -6  -1  434.26   29.90
 -12  -6  -1  416.96   29.80
  12  -6   1  346.17   48.30
 -12  -6  -1  419.66   60.39
  12  -6   1  378.06   48.80
  12  -6   1  291.97   41.30
 -12   6   1  434.76   52.79
  12  -6   1  358.86   61.59
  12  -6   1  419.76   51.19
 -12   7  -1  474.85   54.29
 -12   7  -1  404.66   51.79
 -12  -7   1  424.06   30.10
 -12  -7   1  443.46   55.29
 -12  -7   1  424.96   30.70
 -12  -7   1  413.06   30.50
 -12   7  -1  518.05   45.20
  12  -7  -1  444.36   52.89
  12  -7  -1  439.86   54.49
  12  -7  -1  522.75   48.30
 -12  -7   1  548.15   70.29
  12  -7  -1  453.75   61.69
  12  -7  -1  574.34   55.19
 -12  -7   1  444.66   31.00
  12  -7  -1  485.35   61.49
 -12   7  -1  476.55   42.50
 -12   7   1  453.25   54.39
  12  -7   1  551.44   59.39
 -12   7   1  488.55   42.40
  12  -7   1  465.95   58.59
  12  -7   1  584.34   61.59
 -12  -7  -1  514.55   47.70
  12  -7   1  514.95   63.79
  12  -7   1  455.25   60.19
 -12   7   1  529.55   45.60
  12  -7   1  325.67   47.90
 -12   7   1  442.76   52.79
 -12  -7  -1  500.95   50.69
  12  -8  -1 1356.46   91.99
 -12  -8   1 1285.37   95.09
 -12  -8   1 1361.36   91.39
  12  -8  -1 1308.07   88.69
  12  -8  -1 1511.95   94.69
  12  -8  -1 1519.95  100.69
  12  -8  -1 1345.77   97.09
 -12  -8   1 1336.07   66.39
 -12   8  -1 1464.35   85.09
  12  -8  -1 1386.16   90.29
 -12  -8   1 1338.77   66.29
 -12  -8   1 1329.27   66.59
 -12   8  -1 1373.06   85.39
  12  -8  -1 1283.67   92.49
  12  -8  -1 1411.56   89.89
 -12  -8   1 1401.46   66.39
  12  -8   1 1300.57   93.79
 -12  -8  -1 1472.75   90.39
  12  -8   1 1243.08   94.29
  12  -8   1 1177.48   86.59
  12  -8   1 1109.39   91.89
  12  -8   1 1276.57   90.49
 -12   8   1 1309.27  109.29
 -12   8   1 1343.97   84.39
  12  -8   1 1202.88   86.99
 -12   8   1 1297.87   81.79
  12  -8   1 1184.98   86.29
 -12  -8  -1 1327.67   92.69
  12  -8   1 1305.97   90.89
  12  -9  -1   63.99   22.60
  12  -9  -1   46.60   20.70
  12  -9  -1   53.89   25.60
 -12  -9   1   50.49   20.60
 -12  -9   1   75.19   24.30
  12  -9  -1   73.19   23.40
 -12   9  -1   53.59   15.90
  12  -9  -1   61.29   25.70
  12  -9  -1   59.19   24.50
  12  -9  -1   60.29   23.00
 -12   9  -1   34.50   15.20
  12  -9  -1  107.19   28.00
  12  -9   1   56.79   24.30
 -12  -9  -1   46.50   17.90
  12  -9   1   35.60   18.50
 -12   9   1   47.70   16.70
  12  -9   1   47.80   24.90
  12  -9   1   61.69   22.10
  12  -9   1   60.59   22.20
 -12  -9  -1   55.59   21.70
  12  -9   1   32.90   20.10
  12  -9   1   13.90   14.40
 -12   9   1   29.20   13.10
  12  -9   1   35.50   18.20
  12 -10  -1 1613.44  134.39
  12 -10  -1 1531.05  110.99
 -12  10  -1 1617.44   93.89
 -12 -10   1 1630.94  103.59
  12 -10  -1 1392.86   99.89
  12 -10  -1 1325.17   97.99
  12 -10  -1 1566.54  102.29
  12 -10  -1 1481.05  106.19
  12 -10  -1 1535.75  104.69
 -12  10  -1 1481.75   93.59
 -12 -10   1 1459.35  105.69
 -12 -10  -1 1570.94  103.89
 -12 -10  -1 1651.93  100.09
 -12  10   1 1561.94   94.39
  12 -10   1 1545.95  102.59
  12 -10   1 1472.15  103.39
  12 -10   1 1419.06  104.49
 -12  10   1 1452.95   90.59
  12 -10   1 1451.75  109.49
  12 -10   1 1405.96  103.29
  12 -10   1 1496.35  107.19
  12 -11  -1  201.68   57.19
 -12  11  -1  197.98   31.50
  12 -11  -1  252.87   66.39
  12 -11  -1  193.38   40.30
  12 -11  -1  207.08   44.30
 -12  11  -1  181.78   30.70
 -12 -11   1  249.88   43.20
  12 -11  -1  228.58   41.40
  12 -11  -1  201.78   42.50
 -12 -11   1  210.38   41.80
 -12 -11  -1  190.78   34.20
  12 -11   1  198.58   39.40
 -12  11   1  207.78   32.70
  12 -11   1  298.37   54.79
  12 -11   1  111.79   30.40
  12 -11   1  226.18   45.10
 -12  11   1  164.98   28.90
 -12 -11  -1  230.08   41.30
  12 -12  -1  661.13   74.69
 -12  12  -1  596.04   51.99
 -12 -12   1  673.63   62.59
  12 -12  -1  520.85   71.29
 -12 -12   1  700.63   67.89
 -12  12  -1  659.93   55.69
  12 -12  -1  507.75   74.09
  12 -12  -1  625.34   72.59
  12 -12   1  664.03   81.49
 -12 -12  -1  523.85   53.59
 -12  12   1  559.24   51.79
  12 -12   1  494.65   64.99
  12 -12   1  504.45   64.99
  12 -12   1  546.55   71.69
 -12  12   1  593.84   51.29
 -12 -12  -1  631.94   61.39
  12 -13  -1 1285.47  124.99
  12 -13  -1  905.01   85.89
  12 -13  -1 1136.29   91.99
  12 -13  -1  992.80  134.29
 -12 -13   1 1243.68   97.09
 -12 -13   1 1282.07   92.39
 -12  13  -1 1168.98   83.39
 -12 -13  -1 1357.36   94.49
  12 -13   1 1019.70  125.89
  12 -13   1 1182.58   93.19
 -12  13   1 1428.36   85.39
 -12  13   1 1244.18   83.79
 -12 -13  -1 1340.37   89.09
  12 -13   1 1061.19  136.69
  12 -13   1 1120.99   92.09
  12 -14  -1   88.39   35.00
 -12  14  -1   68.29   16.70
 -12 -14   1   41.30   23.90
  12 -14  -1   86.79   32.40
  12 -14  -1   92.89   30.70
 -12 -14   1   65.29   27.00
  12 -14  -1   94.29   30.00
 -12  14  -1   63.79   15.90
  12 -14   1  102.99   32.90
 -12  14   1   39.00   13.50
  12 -14   1   50.39   26.10
  12 -14   1   43.90   27.80
 -12  14   1   71.49   16.50
 -12 -14  -1  110.79   29.50
 -12 -14  -1   80.79   28.90
  12 -14   1   50.39   23.40
 -12  15  -1  294.37   25.90
 -12  15  -1  250.67   24.70
 -12 -15   1  427.26   66.49
 -12 -15   1  484.15   64.79
  12 -15  -1  297.07   57.59
  12 -15  -1  349.77   64.49
  12 -15   1  292.57   62.49
  12 -15   1  360.36   62.29
 -12  15   1  272.87   25.50
 -12  15   1  276.07   25.90
 -12 -15  -1  377.06   55.39
 -12 -15  -1  359.86   49.40
 -12 -16   1  672.33   81.99
  12 -16  -1  697.33   91.09
  12 -16  -1  604.94   88.99
 -12 -16   1  532.65   67.29
 -12 -16  -1  596.24   57.09
 -12 -16  -1  528.05   69.29
  12 -16   1  484.35   81.79
  12 -16   1  532.65   80.79
  12 -17  -1  141.19   49.60
 -12 -17   1  166.18   37.10
  12 -17  -1   60.49   39.00
 -12 -17   1   87.89   31.10
  12 -17   1   55.89   33.60
 -12 -17  -1   96.89   30.40
  12 -17   1  120.39   45.90
 -12 -17  -1  128.69   31.40
 -13   0  -1   -3.20    6.20
 -13   0   1   -2.90    5.80
 -13   0  -1    7.10   10.90
  13   0   1   -0.10    6.50
  13   0   1   -2.30   11.20
 -13   0  -1  -10.10    6.40
  13   0   1    2.90    7.00
  13   0  -1   19.90   15.10
 -13   0  -1    4.40    7.30
 -13   0  -1    3.30    8.80
 -13   0   1   -8.40    5.70
 -13   0   1    0.50    7.50
  13   0  -1   -2.70    5.70
 -13   0   1    3.10    7.90
  13   0  -1    1.90    7.50
  13   0   1   -6.50    5.70
 -13   0   1   -5.70    8.20
 -13   0   1   -0.20    7.50
 -13   0  -1    9.80    8.70
  13   0  -1   -4.30    5.50
  13   0   1   -0.30    6.60
  13   0   1   -3.60    8.20
  13   0  -1   -1.70    5.20
 -13   0   1    3.10    6.60
 -13   0   1   -1.80    7.70
 -13   0  -1    0.80    7.40
 -13   0  -1   10.00    8.90
  13   1   1  377.86   54.79
  13   1   1  425.26   33.40
  13   1   1  442.76   33.20
  13   1   1  442.26   32.90
 -13  -1   1  483.45   39.70
 -13  -1   1  444.46   45.50
 -13   1  -1  380.36   47.60
 -13  -1   1  405.26   36.00
  13   1   1  444.76   35.00
 -13   1  -1  394.56   38.10
  13  -1  -1  296.57   44.10
 -13  -1   1  489.55   44.60
  13  -1  -1  375.46   32.20
  13   1   1  392.36   52.99
 -13   1  -1  364.56   44.70
  13  -1  -1  388.16   36.70
 -13  -1   1  389.26   36.00
 -13   1  -1  327.47   40.10
 -13  -1   1  392.46   38.40
 -13   1  -1  381.26   44.00
 -13   1  -1  312.47   39.40
 -13   1  -1  409.56   41.90
  13  -1  -1  449.36   61.79
 -13   1  -1  367.86   46.20
  13  -1  -1  381.36   42.00
  13  -1  -1  379.56   35.20
  13  -1  -1  388.06   32.10
  13  -1  -1  398.96   35.20
 -13  -1   1  484.85   39.10
 -13  -1   1  416.16   46.90
 -13  -1  -1  422.86   47.20
 -13   1   1  483.15   41.20
 -13   1   1  408.16   39.30
  13   1  -1  413.76   33.10
 -13  -1  -1  371.16   35.80
 -13  -1  -1  412.46   41.00
 -13  -1  -1  446.76   55.99
  13  -1   1  500.05   38.00
  13  -1   1  455.75   63.39
 -13   1   1  400.76   38.60
 -13   1   1  316.97   43.30
  13  -1   1  450.75   58.59
 -13  -1  -1  381.06   35.90
  13  -1   1  395.76   36.70
 -13  -1  -1  403.86   46.00
  13   1  -1  396.46   33.50
 -13  -1  -1  389.36   36.50
 -13   1   1  469.45   40.40
  13  -1   1  445.76   37.10
  13   1  -1  369.66   31.20
 -13   1   1  452.25   42.50
  13  -1   1  359.36   33.90
 -13   1   1  410.76   51.79
 -13   1   1  408.16   46.50
 -13  -1  -1  354.56   34.30
  13   1  -1  340.37   30.30
  13   2   1  795.82   48.20
 -13   2  -1  819.82   62.49
  13  -2  -1  836.12   57.69
 -13  -2   1  807.62   62.99
  13   2   1  889.21   51.49
  13  -2  -1  786.32   56.49
  13  -2  -1  860.21   58.39
 -13  -2   1  882.61   60.49
 -13  -2   1  820.72   55.19
  13   2   1  791.92   47.90
 -13  -2   1  784.72   54.29
 -13   2  -1  842.72   60.89
 -13  -2   1  883.01   55.89
 -13   2  -1  801.52   58.99
 -13  -2   1  799.72   55.49
 -13   2  -1  820.12   64.29
 -13   2  -1  794.12   59.19
 -13   2  -1  825.62   59.89
 -13   2  -1  894.61   60.69
  13  -2  -1  946.61   59.09
 -13  -2   1  732.83   64.29
  13  -2  -1  897.11   72.59
 -13  -2   1  897.21   58.79
  13   2   1  872.61   50.09
  13   2   1  867.21   51.49
 -13   2  -1  779.32   61.39
  13  -2  -1  933.51   87.49
  13  -2  -1  880.71   73.99
  13  -2  -1  964.20   83.59
  13   2  -1  795.22   50.09
  13  -2   1  811.82   65.19
 -13   2   1  743.03   58.19
  13   2  -1  888.21   49.30
 -13   2   1  745.83   60.39
 -13  -2  -1  752.32   55.89
  13  -2   1  784.82   56.99
  13  -2   1  843.62   58.29
 -13   2   1  784.02   58.99
  13   2  -1  876.31   50.19
 -13   2   1  786.22   60.19
  13   2  -1  874.11   48.80
 -13  -2  -1  910.11   63.99
 -13   2   1  682.53   57.29
 -13  -2  -1  879.71   56.29
  13  -2   1  697.83   72.79
 -13  -2  -1  844.02   59.99
  13  -2   1  986.80  117.99
 -13  -2  -1  895.91   55.99
 -13  -2  -1  803.02   64.29
 -13   2   1  901.51   61.69
 -13   2   1  737.83   61.39
 -13  -2  -1  879.81   56.89
  13  -2   1  731.13   61.59
 -13   2   1  753.42   61.99
  13  -2   1  816.92   57.49
 -13  -2  -1  749.03   53.79
  13  -2   1  847.72   58.19
 -13  -3   1  498.95   62.49
 -13   3  -1  321.67   41.40
  13  -3  -1  346.37   41.30
 -13  -3   1  329.67   31.00
  13  -3  -1  347.07   45.60
  13   3   1  277.57   23.50
  13   3   1  315.27   23.70
 -13   3  -1  253.67   32.70
  13   3   1  287.07   23.90
  13   3   1  343.07   24.30
  13  -3  -1  196.98   42.00
 -13   3  -1  391.86   44.30
  13   3   1  285.47   23.00
 -13  -3   1  302.47   34.90
 -13  -3   1  362.36   40.80
  13   3   1  292.07   22.10
 -13   3  -1  386.46   43.80
 -13  -3   1  298.47   29.00
 -13  -3   1  310.37   29.40
  13   3   1  329.47   23.20
  13   3   1  308.07   24.90
  13  -3  -1  387.06   51.29
 -13   3  -1  325.77   41.30
 -13  -3   1  355.46   46.50
 -13  -3   1  338.87   32.20
  13  -3  -1  373.66   65.39
  13  -3  -1  306.37   40.00
 -13   3  -1  318.47   41.80
  13  -3  -1  414.46   49.10
  13  -3   1  326.77   60.59
 -13  -3  -1  366.36   40.90
  13  -3   1  362.46   42.30
 -13  -3  -1  351.76   32.90
  13  -3   1  215.18   45.80
 -13  -3  -1  337.27   44.40
  13  -3   1  163.18   40.80
 -13   3   1  306.27   45.00
 -13  -3  -1  317.67   30.50
 -13   3   1  277.47   38.30
 -13  -3  -1  320.17   30.40
 -13   3   1  340.77   43.10
 -13  -3  -1  322.17   29.80
 -13   3   1  239.38   36.00
  13  -3   1  274.67   38.10
  13  -3   1  288.57   49.80
 -13   3   1  312.07   40.60
  13   3  -1  323.47   22.80
  13   3  -1  306.47   23.80
  13   3  -1  346.67   25.10
  13  -3   1  285.77   38.50
  13   3  -1  329.37   24.50
 -13   3   1  272.67   38.60
 -13  -3  -1  375.46   44.40
 -13  -3  -1  370.96   31.60
  13  -3   1  272.07   39.10
  13   3  -1  327.47   23.30
  13   3  -1  330.87   24.10
 -13  -4   1 1387.76   91.99
  13  -4  -1 1478.25   96.79
  13  -4  -1 1570.04   93.79
  13  -4  -1 1395.76   87.39
 -13  -4   1 1270.87   76.69
  13  -4  -1 1303.07   92.49
 -13  -4   1 1400.16   78.89
 -13   4  -1 1427.86   88.89
  13  -4  -1 1545.15   91.09
 -13   4  -1 1283.97   86.89
 -13  -4   1 1379.36   77.59
 -13  -4   1 1538.15   83.19
 -13  -4   1 1434.06   78.29
 -13  -4   1 1480.25   97.89
  13  -4  -1 1294.67   94.19
 -13   4  -1 1442.16   90.49
  13  -4  -1 1352.66  100.99
  13  -4  -1 1397.36   88.99
 -13  -4   1 1481.05   80.49
 -13   4  -1 1341.47   85.39
  13  -4   1 1420.36   95.69
 -13  -4  -1 1396.36   77.89
 -13  -4  -1 1571.64   82.19
 -13   4   1 1343.87   86.29
  13  -4   1 1297.07   85.59
 -13   4   1 1467.75   95.69
  13  -4   1 1413.46   94.79
 -13   4   1 1418.26   90.69
  13  -4   1 1350.36   94.39
 -13  -4  -1 1351.86   77.89
 -13  -4  -1 1484.05   95.39
 -13  -4  -1 1428.76   82.29
 -13   4   1 1348.97   88.19
  13  -4   1 1462.35  102.39
 -13  -4  -1 1340.57   76.89
 -13  -4  -1 1435.56   78.49
  13  -4   1 1504.55   91.39
 -13   4   1 1313.87   87.89
  13  -4   1 1392.46   88.79
 -13   4   1 1511.45   97.49
 -13  -4  -1 1255.17   87.29
  13  -4   1 1494.75   93.09
 -13   5  -1   27.80   15.00
 -13  -5   1    8.70    7.30
 -13  -5   1   -2.20    6.30
 -13  -5   1   14.20   12.90
 -13  -5   1   39.30   16.10
  13  -5  -1   11.30   12.50
  13  -5  -1   12.40   15.00
 -13  -5   1    7.30   10.10
 -13   5  -1    9.30   10.20
 -13   5  -1    8.20   10.00
 -13  -5   1   23.30   10.20
 -13   5  -1    8.90   12.80
 -13  -5   1   24.60   16.70
  13  -5  -1    8.80   12.70
  13  -5  -1   19.00   17.70
  13  -5  -1    3.20   13.60
 -13  -5   1    6.80    7.50
  13  -5  -1   -1.40   10.80
 -13  -5  -1   -6.20    4.50
 -13  -5  -1    3.60    8.60
 -13   5   1   14.50   12.20
  13  -5   1   22.70   13.30
  13  -5   1   -0.80   10.60
 -13  -5  -1   -1.50   10.30
 -13   5   1    7.70   11.70
  13  -5   1    9.00   12.80
  13  -5   1    7.10   11.60
  13  -5   1    6.50   12.90
 -13  -5  -1    1.40   11.70
 -13  -5  -1    6.20    7.60
 -13  -5  -1    9.60   10.30
 -13   5   1   19.10   11.80
  13  -5   1    0.70   11.70
 -13   5   1    9.50    9.70
  13  -6  -1 1207.08  129.19
  13  -6  -1  839.42   72.89
  13  -6  -1 1114.49  126.19
 -13  -6   1 1066.89   58.39
  13  -6  -1  951.70   81.69
 -13  -6   1 1130.59   69.79
 -13  -6   1 1001.10   56.89
 -13  -6   1 1092.39   81.99
  13  -6  -1  951.70   73.69
 -13   6  -1  976.50   67.59
 -13  -6   1  994.40   65.29
 -13   6  -1  875.01   66.99
  13  -6  -1  985.90   76.99
  13  -6  -1  909.21   71.29
 -13  -6   1 1002.00   57.79
  13  -6  -1  861.61   68.29
 -13  -6   1  943.71   56.49
 -13  -6   1 1003.70   74.59
 -13   6   1  999.10   73.79
  13  -6   1  861.81   68.89
 -13   6   1  905.81   68.09
 -13   6   1  909.41   70.09
  13  -6   1  989.40   73.49
 -13  -6  -1 1066.19   68.29
  13  -6   1  910.11   79.09
  13  -6   1 1085.49  127.29
 -13   6   1  881.91   65.59
  13  -6   1 1070.29  123.59
  13  -6   1 1008.30   77.99
 -13   6   1  855.41   76.69
 -13  -6  -1  917.71   70.79
 -13   6   1  901.51   78.19
  13  -6   1  950.50   75.09
 -13  -6  -1 1095.29   70.49
  13  -6   1 1052.99   76.79
 -13  -6  -1 1016.10   76.89
 -13   7  -1  196.28   31.40
  13  -7  -1  298.27   53.29
  13  -7  -1  262.57   41.40
  13  -7  -1  331.07   45.30
 -13  -7   1  376.96   57.59
 -13   7  -1  254.77   35.70
 -13  -7   1  289.37   24.90
 -13  -7   1  263.87   23.50
 -13  -7   1  284.87   24.60
  13  -7  -1  254.27   40.50
  13  -7  -1  247.28   44.40
 -13  -7   1  304.87   24.40
 -13  -7   1  280.57   24.50
  13  -7  -1  289.97   41.90
  13  -7  -1  288.67   45.70
 -13  -7   1  328.97   48.20
  13  -7  -1  302.27   48.30
 -13  -7   1  276.17   24.40
 -13  -7  -1  265.17   24.70
  13  -7   1  221.98   40.00
 -13   7   1  224.78   37.80
  13  -7   1  304.87   42.90
 -13  -7  -1  273.77   25.00
 -13  -7  -1  287.67   45.20
  13  -7   1  332.97   46.90
  13  -7   1  278.07   49.50
  13  -7   1  301.77   49.50
 -13   7   1  246.68   39.40
 -13  -7  -1  265.27   39.00
  13  -7   1  378.66   50.19
  13  -7   1  319.27   47.80
 -13   7   1  203.28   34.40
  13  -7   1  302.87   44.00
 -13   7   1  294.07   40.80
 -13  -8   1  268.77   41.60
 -13  -8   1  225.88   19.30
  13  -8  -1  154.78   37.80
 -13  -8   1  252.47   43.90
  13  -8  -1  296.47   44.90
 -13  -8   1  258.87   20.10
 -13  -8   1  246.58   20.70
  13  -8  -1  276.07   43.10
 -13   8  -1  193.58   35.40
  13  -8  -1  190.58   39.50
  13  -8  -1  227.28   43.80
  13  -8  -1  290.47   46.30
 -13   8  -1  252.97   37.70
  13  -8  -1  222.48   40.20
 -13  -8   1  256.47   21.40
  13  -8  -1  158.58   42.20
  13  -8   1  249.58   39.60
  13  -8   1  337.17   48.50
  13  -8   1  244.78   41.40
 -13   8   1  168.28   34.10
 -13   8   1  191.98   35.40
 -13  -8  -1  306.37   49.20
 -13   8   1  177.48   32.40
  13  -8   1  271.47   49.99
  13  -8   1  258.47   46.00
 -13   8   1  244.68   37.80
  13  -8   1  289.07   45.10
 -13  -8  -1  247.98   41.90
 -13  -9   1  588.64   71.39
  13  -9  -1  465.75   65.89
 -13   9  -1  498.35   46.70
 -13   9  -1  513.35   48.80
  13  -9  -1  598.24   99.19
  13  -9  -1  601.44   70.69
  13  -9  -1  541.75   65.09
  13  -9  -1  582.34   94.79
 -13  -9   1  542.85   64.09
  13  -9  -1  569.74   66.19
 -13  -9  -1  494.15   57.89
 -13   9   1  542.15   48.00
  13  -9   1  438.96   57.69
  13  -9   1  620.84   74.89
  13  -9   1  571.34   93.99
 -13  -9  -1  461.95   64.59
 -13   9   1  481.35   47.50
  13  -9   1  504.55   64.59
  13  -9   1  771.12  111.69
  13  -9   1  493.55   60.19
  13 -10  -1  289.07   45.20
 -13  10  -1  292.57   37.30
 -13 -10   1  291.27   45.40
 -13 -10   1  299.87   48.70
 -13  10  -1  274.97   39.80
  13 -10  -1  342.17   58.09
  13 -10  -1  329.17   53.39
  13 -10  -1  274.27   45.40
  13 -10   1  370.76   53.09
 -13 -10  -1  397.16   57.89
 -13 -10  -1  342.77   49.30
 -13  10   1  241.88   39.40
  13 -10   1  279.37   48.50
  13 -10   1  303.57   52.59
  13 -10   1  279.87   46.60
 -13  10   1  338.97   43.60
 -13  11  -1  519.85   61.39
  13 -11  -1  469.35   61.79
 -13  11  -1  455.15   46.10
 -13 -11   1  510.75   70.99
  13 -11  -1  621.44   75.99
  13 -11  -1  523.15   64.29
 -13 -11   1  431.06   60.79
  13 -11  -1  495.95   71.19
  13 -11   1  632.24   81.89
 -13 -11  -1  557.34   62.49
  13 -11   1  428.26   64.69
  13 -11   1  513.05   62.69
 -13 -11  -1  479.85   62.49
 -13  11   1  479.45   47.50
 -13  11   1  381.96   46.20
  13 -11   1  504.75   64.19
 -13 -12   1  715.13   66.59
  13 -12  -1 1143.09  152.98
 -13  12  -1  845.22   64.19
 -13 -12   1  775.82   73.49
  13 -12  -1  617.34  103.09
  13 -12  -1  779.92  120.59
[truncated: 6,660,222 more chars]
